# Supplementary material for: Proteomic changes in the hippocampus of large mammals after total-body low dose radiation
Source: PLoS One. 2024 Mar 1;19(3):e0296903. doi: 10.1371/journal.pone.0296903 (PMC10906861; doi:10.1371/journal.pone.0296903)
Supplement: S1 Table — Proteomic data of all proteins identified through MS. (XLSX) [file pone.0296903.s003.xlsx]

## Sheet: Proteins
Checked	Protein FDR Confidence: Combined	Master	Accession	Description	Exp. q-value: Combined	Sum PEP Score	Coverage [%]	# Peptides	# PSMs	# Unique Peptides	# AAs	MW [kDa]	calc. pI	Score Mascot: Mascot	# Peptides (by Search Engine): Mascot	Biological Process	Cellular Component	Molecular Function	Pfam IDs	Entrez Gene ID	Gene Symbol	Chromosome	KEGG Pathways	Ensembl Gene ID	Reactome Pathways	# Protein Pathway Groups	Abundance Ratio: (Radiation) / (Sham)	Abundance Ratio (log2): (Radiation) / (Sham)	Abundance Ratio P-Value: (Radiation) / (Sham)	Abundance Ratio Adj. P-Value: (Radiation) / (Sham)	Abundances (Grouped): Radiation	Abundances (Grouped): Sham	Abundances (Grouped) CV [%]: Radiation	Abundances (Grouped) CV [%]: Sham	Abundances (Normalized): F25: 130N, Sample, Radiation, 5091, 7, 1	Abundances (Normalized): F25: 130C, Sample, Radiation, 6496, 8, 2	Abundances (Normalized): F25: 131N, Sample, Radiation, 6930, 9, 3	Abundances (Normalized): F25: 131C, Sample, Radiation, 406, 10, 4	Abundances (Normalized): F25: 132N, Sample, Radiation, 121, 11, 5	Abundances (Normalized): F25: 132C, Sample, Radiation, 66, 12, 6	Abundances (Normalized): F25: 133N, Sample, Radiation, 896, 13, 7	Abundances (Normalized): F25: 133C, Sample, Radiation, 407, 14, 8	Abundances (Normalized): F25: 134N, Sample, Radiation, 849, 15, 9	Abundances (Normalized): F25: 127N, Sample, Sham, 3951, 1, 1	Abundances (Normalized): F25: 127C, Sample, Sham, 6402, 2, 2	Abundances (Normalized): F25: 128N, Sample, Sham, 661, 3, 3	Abundances (Normalized): F25: 128C, Sample, Sham, 874, 4, 4	Abundances (Normalized): F25: 129N, Sample, Sham, 894, 5, 5	Abundances (Normalized): F25: 129C, Sample, Sham, 866, 6, 6
TRUE	High	Master Protein	XP_005659583.1	tropomyosin alpha-1 chain isoform X14 [Sus scrofa]	0	81.605	46	14	53	3	281	32.5	4.75	749	14	cell organization and biogenesis	cytoskeleton	protein binding;structural molecule activity	Pf00261, Pf12718	100037999	TPM1	1				0	2.92	1.55	0.00012597	0.168204	149	51	54.95	38.36	486.4	216.5	190.5	215.6	115.1	597.4	193.3	243	306.3	87.4	76.6	63.7	71.8	145.2	56.5
TRUE	High	Master Protein	NP_001123419.1	tropomyosin beta chain [Sus scrofa]	0	54.297	36	11	30	5	287	33.3	4.65	553	11				Pf00261, Pf12718	396693	TPM2	1	Cardiac muscle contraction; Dilated cardiomyopathy; Hypertrophic cardiomyopathy (HCM); Adrenergic signaling in cardiomyocytes			4	2.516	1.33	0.000662639	0.168204	143.1	56.9	60.85	41.62	713.9	338.2	306.2	266.5	201.8	870.1	218.9	240.5	348.6	153	147.1	100.7	55.9	161.4	61.9
TRUE	High	Master Protein	NP_999500.1	tropomyosin alpha-4 chain [Sus scrofa]	0	57.818	40	12	39	5	248	28.5	4.69	691	12	cell differentiation;cell organization and biogenesis	cytoplasm;cytoskeleton;membrane	metal ion binding;protein binding;structural molecule activity	Pf00261, Pf12718	397608	TPM4	2	Cardiac muscle contraction; Adrenergic signaling in cardiomyocytes; Hypertrophic cardiomyopathy (HCM); Dilated cardiomyopathy	ENSSSCG00000013849.2	Striated Muscle Contraction; Smooth Muscle Contraction	7	2.099	1.07	0.00143921	0.257286	135.5	64.5	61.48	22.33	744.4	325.9	218	452.3	194	1011.6	332	295.1	368.8	157.6	144.9	158.7	161.7	244.4	145.7
TRUE	High	Master Protein	XP_020926659.1	Purkinje cell protein 4 isoform X1 [Sus scrofa]	0	19.65	45	3	14	3	62	6.8	6.71	267	3			protein binding		110256491	PCP4	13				0	2.863	1.52	0.00172604	0.268689	148.2	51.8	50.96	45.71	462.8	353	160.3	207.6	100.5	618	287.7	257.8	367.4	108.3	106.2	95.1	76.4	218.9	83.9
TRUE	High	Master Protein	NP_001001632.1	tropomyosin alpha-3 chain [Sus scrofa]	0	60.321	45	13	42	2	248	29	4.78	775	13	cell organization and biogenesis		protein binding;structural molecule activity	Pf00261, Pf12718	414388	TPM3	4	Thyroid cancer; Dilated cardiomyopathy; Adrenergic signaling in cardiomyocytes; Hypertrophic cardiomyopathy (HCM); Cardiac muscle contraction; Pathways in cancer	ENSSSCG00000006556.2	Striated Muscle Contraction; Smooth Muscle Contraction	9	2.341	1.23	0.0036966	0.304158	140.1	59.9	69.94	32.54	315.5	137	104	196.6	71.5	546.8	164.1	146.7	179.7	66.9	70.2	70	67.8	132.8	71.4
TRUE	Medium	Master Protein	NP_001243296.1	pro-neuropeptide Y precursor [Sus scrofa]	0.039	2.511	15	2	3	2	97	10.9	7.99	31	2	cell communication;regulation of biological process;response to stimulus	extracellular	protein binding	Pf00159	397304	NPY	18	Alcoholism; Regulation of lipolysis in adipocytes; cAMP signaling pathway; Adipocytokine signaling pathway	ENSSSCG00000016718.2	Peptide ligand-binding receptors; G alpha (i) signalling events	11	2.085	1.06	0.00654824	0.341818	135.2	64.8	38.52	48.02	68.1	85.8	57	24.1	35	79.7	42.9	45.4	44.8	18.1	17.8	26.1	27.7	44.3	11
TRUE	High	Master Protein	XP_003355772.1	adenine phosphoribosyltransferase isoform X4 [Sus scrofa]	0	30.5	33	6	19	6	180	19.6	7.25	206	6	metabolic process;response to stimulus	cytoplasm;cytosol	catalytic activity;nucleotide binding	Pf00156	100622001	LOC100622001; APRT; LOC100525046	6	Metabolic pathways; Purine metabolism	ENSSSCG00000029007.1; ENSSSCG00000002650.2	Purine salvage; Neutrophil degranulation	9	0.387	-1.37	0.00727584	0.341818	55.8	144.2	37.34	32.96	437.7	866	475.9	862.4	419.8	825	384.8	447.3	409.7	510.9	1037.2	951	1290.9	1447.8	1495.8
TRUE	High	Master Protein	XP_020929793.1	sorbin and SH3 domain-containing protein 1 isoform X5 [Sus scrofa]	0	46.887	9	15	20	3	2124	232.6	8.9	393	15				Pf00018, Pf02208, Pf07267, Pf07653, Pf14604	100153151	SORBS1	14				0	0.373	-1.42	0.0359795	0.500337	54.4	145.6	43.4	43.98	12	4.6	4	9.4	4.3	5.9	7.6	7.1	3.6	19.8	15.8	8.8		5.7	16.6
FALSE	High	Master Protein	XP_020936862.1	ubiquitin-associated domain-containing protein 1 isoform X1 [Sus scrofa]	0	15.35	12	5	8	5	468	51.7	5.21	111	5				Pf00240, Pf00627	102163807	LOC102163807; UBAC1					0	1.207	0.27	1.18827e-05	0.047697	109.4	90.6	7.21	3.13	241.2	217.8	258.1	261.7	214.3	262.3	237.6	243.9	241.9	189.8	202.1	201.2	203.6	199.5	190
FALSE	Low	Master Protein	NP_001230558.1	lysosomal protective protein precursor [Sus scrofa]	0.275	0.38	1	1	2	1	495	55.6	6.2	0	1	metabolic process		catalytic activity	Pf00450	100156798	CTSA	17	Renin-angiotensin system; Lysosome			2	1.559	0.64	4.1091e-05	0.137449	121.8	78.2	14.47	11.77	251.3	204.8	188.4	200.2	159.2	223.2	256.6	210.4	235.7	121	136.2	154.1	133.8	165.6	130.6
FALSE	High	Master Protein	NP_001177216.1	gamma-aminobutyric acid receptor-associated protein-like 1 [Sus scrofa]	0.004	5.683	13	2	7	1	117	14.1	7.49	100	2	cell organization and biogenesis;metabolic process	cytoplasm		Pf02991, Pf04110	100462751	GABARAPL1	5				0	1.401	0.49	9.1633e-05	0.168204	116.7	83.3	13.51	7.78	127.7	125.1	96.6	119.3	109.2	142.7	97	101.5	118.6	87.3	87.3	82.1	76.7	94.4	78.7
FALSE	Low	Master Protein	XP_020957115.1	LOW QUALITY PROTEIN: serine/threonine-protein phosphatase with EF-hands 2 [Sus scrofa]	0.264	0.408	1	1	1	1	754	86.4	6.99	0	1				Pf00036, Pf00149, Pf08321, Pf13202, Pf13405, Pf13499, Pf13833	100511942	PPEF2	8				0	0.74	-0.43	0.000100732	0.168204	85.1	114.9	14.02	10.75	9.9	8.1	8.7	8.4	10.3	11.5	8.6	11.4	11.2	16	13.1	12.9	13.7	12.2	15.4
FALSE	High	Master Protein	NP_001138314.1	NADH dehydrogenase [ubiquinone] 1 beta subcomplex subunit 8, mitochondrial [Sus scrofa]	0	41.656	33	5	22	5	186	21.6	6.13	397	5	metabolic process;transport	membrane;mitochondrion	catalytic activity	Pf05821	448979	NDUFB8	14	Metabolic pathways; Alzheimer's disease; Non-alcoholic fatty liver disease (NAFLD); Parkinson's disease; Oxidative phosphorylation; Huntington's disease			6	1.25	0.32	0.000106912	0.168204	111.1	88.9	9.85	7.23	887.3	725.9	718.7	813.1	657.9	875.4	764.7	732	746.2	610.3	552.5	680.8	614.7	584.1	583.1
FALSE	High	Master Protein	NP_001230149.1	lon protease homolog, mitochondrial [Sus scrofa]	0	128.665	22	19	64	19	960	106.8	6.39	1459	19	metabolic process;response to stimulus		catalytic activity;nucleotide binding;RNA binding	Pf00004, Pf00910, Pf01695, Pf02190, Pf05362, Pf05496, Pf07724, Pf07728, Pf08298, Pf13173, Pf13191, Pf13207, Pf13401, Pf13541	100511917	LONP1	2				0	0.841	-0.25	0.000195219	0.168204	91.3	108.7	10.08	3.45	1910.3	1601.3	1740.7	1768.6	1540.8	1452.2	1929	1931.9	1780.9	2112.2	2085.7	2143	2095.3	2088	2277.3
FALSE	High	Master Protein	NP_001171997.1	protein canopy homolog 2 precursor [Sus scrofa]	0	19.848	21	3	8	3	182	20.7	4.92	161	3	regulation of biological process;response to stimulus	endoplasmic reticulum		Pf11938	100151912	CNPY2	5		ENSSSCG00000000394.2		0	1.386	0.47	0.000238448	0.168204	116.2	83.8	19.3	8.9	142.8	124.7	104.7	108.8	104.5	164.5	109.5	92.5	106.7	76.4	75.6	84.9	78.3	94.6	78.7
FALSE	High	Master Protein	XP_020922949.1	protein phosphatase 1E [Sus scrofa]	0	73.717	13	9	51	9	750	83.4	5.21	782	9			catalytic activity	Pf00481	100518751	PPM1E	12				0	0.865	-0.21	0.000240462	0.168204	92.7	107.3	6.48	2.38	1833.9	1895.9	1793	1851.1	1878.1	1923.6	2030.9	2122.8	2134.7	2152	2168.6	2226.8	2134.7	2217.7	2272.3
FALSE	High	Master Protein	NP_999076.1	membrane-associated progesterone receptor component 1 [Sus scrofa]	0	63.725	55	10	50	10	194	21.6	4.7	1501	10		endoplasmic reticulum;membrane		Pf00173	396946	PGRMC1	X		ENSSSCG00000012625.3	Neutrophil degranulation	3	1.581	0.66	0.000244297	0.168204	122.5	77.5	18.53	15.55	2232.1	1959.4	1507.8	1859.7	1436.7	2513.8	1992.1	1725.1	2304.1	1289.9	1226.1	1252.7	1024.5	1564.7	1065.3
FALSE	High	Master Protein	NP_999473.1	apolipoprotein E precursor [Sus scrofa]	0	89.076	59	19	78	19	317	36.6	5.72	1076	19	cell organization and biogenesis;metabolic process;regulation of biological process;response to stimulus;transport	extracellular	enzyme regulator activity;protein binding;transporter activity	Pf01442	397576	APOE	6	Alzheimer's disease			1	1.752	0.81	0.00028975	0.168204	127.3	72.7	25.47	15.42	8866.9	6246.1	4583	6076.1	4322.4	8209.5	4888.2	6328.4	5540	3381.8	3848.3	3277.6	3180.9	4704.8	3557.2
FALSE	High	Master Protein	XP_005674061.1	B-cell receptor-associated protein 31 isoform X2 [Sus scrofa]	0	64.876	38	11	54	11	246	27.8	8.44	927	11	cellular homeostasis;regulation of biological process;response to stimulus;transport	endoplasmic reticulum;membrane;mitochondrion	protein binding	Pf05529	100520774	LOC100520774; BCAP31	X	Protein processing in endoplasmic reticulum	ENSSSCG00000012772.3	Apoptotic cleavage of cellular proteins; Antigen Presentation: Folding, assembly and peptide loading of class I MHC	9	1.624	0.7	0.000334967	0.168204	123.8	76.2	24.02	14.1	4407.4	3080.1	2127.6	4183.1	3483.6	5134	3245.6	3888.6	3231	2073	2219.7	2448.9	1706.1	2540.3	2012.7
FALSE	High	Master Protein	XP_003130644.5	LOW QUALITY PROTEIN: receptor-type tyrosine-protein phosphatase C [Sus scrofa]	0	25.448	7	8	15	8	1277	143.4	6.05	197	8				Pf00041, Pf00102, Pf12453, Pf12567	100522631	PTPRC	10				0	0.823	-0.28	0.000354478	0.168204	90.3	109.7	8.64	9.4	372.9	331.7	324.9	279.3	334.1	339.6	332.6	344.9	288.8	445.6	400.9	390.2	407.5	381.5	484.8
FALSE	High	Master Protein	XP_003131396.3	coiled-coil domain-containing protein 43 isoform X1 [Sus scrofa]	0	29.438	32	6	12	6	224	25.3	4.83	125	6					100526134	LOC100526134; CCDC43	12				0	1.389	0.47	0.00035729	0.168204	116.3	83.7	14.78	11.58	208.1	175.2	149.8	176.6	139.9	218.8	185.6	156.8	192.9	132	141.5	119	103.1	140.6	122.5
FALSE	High	Master Protein	XP_005659577.1	tropomyosin alpha-1 chain isoform X9 [Sus scrofa]	0	72.207	45	14	47	3	284	32.6	4.73	573	14	cell organization and biogenesis	cytoskeleton	protein binding;structural molecule activity	Pf00261	100037999	TPM1	1				0	3.014	1.59	0.000374596	0.168204	150.2	49.8	68.7	37.28	235.1	99.3	103.7	108	45.1	327.3	72.9	80.9	111.4	32.5	42.4	36.4	22	58.7	24.2
FALSE	Low	Master Protein	NP_001161061.1	oxytocin-neurophysin 1 precursor [Sus scrofa]	0.055	2.01	6	1	2	1	125	12.9	5.44	29	1	regulation of biological process;response to stimulus	cytoplasm;extracellular	protein binding	Pf00184	100152272	OXT	17	Oxytocin signaling pathway	ENSSSCG00000007164.2	Gastrin-CREB signalling pathway via PKC and MAPK; Vasopressin-like receptors	10	0.655	-0.61	0.000417069	0.168204	79.2	120.8	13.66	13.06	57.5	54.5	67.3	60.4	57.5	48.2	68	66	76.1	93.2	72.8	75.3	92.7	91.8	102.3
FALSE	High	Master Protein	NP_001231395.1	neurocalcin-delta [Sus scrofa]	0	39.672	36	7	76	3	193	22.2	5.35	850	7	regulation of biological process;response to stimulus		metal ion binding;protein binding	Pf00036, Pf13202, Pf13405, Pf13499, Pf13833	100156785	NCALD	4	Olfactory transduction	ENSSSCG00000006059.3	Activation of Ca-permeable Kainate Receptor	7	1.299	0.38	0.000427949	0.168204	113	87	12.09	8.19	161.1	139.4	140.4	138.3	108.1	156.1	124.7	124.2	147.4	116.9	113.9	98.8	96.6	112.9	101.8
FALSE	High	Master Protein	XP_003128716.2	translation initiation factor eIF-2B subunit beta isoform X1 [Sus scrofa]	0	18.073	15	6	9	6	351	39.1	6.38	111	6				Pf01008	100515216	LOC100515216; EIF2B2	7				0	0.915	-0.13	0.000463323	0.168204	95.5	104.5	5.84	3.71	192.5	182.1	169.7	190.9	179.8	181.9	191.3	198.3	206.7	208.9	208.2	200.9	213	208.6	224.5
FALSE	High	Master Protein	NP_001123442.1	cytochrome c [Sus scrofa]	0	33.779	41	5	25	5	105	11.7	9.5	354	5	cell death;metabolic process;regulation of biological process;transport	mitochondrion	metal ion binding	Pf00034, Pf13442, Pf14495	100170131	CYCS	18	Metabolic pathways; Non-alcoholic fatty liver disease (NAFLD); Amyotrophic lateral sclerosis (ALS); Apoptosis; Pathways in cancer; Hepatitis B; Viral myocarditis; Toxoplasmosis; p53 signaling pathway; Legionellosis; Platinum drug resistance; Parkinson's disease; Apoptosis - multiple species; Alzheimer's disease; Tuberculosis; Influenza A; Herpes simplex infection; Sulfur metabolism; Huntington's …	ENSSSCG00000016714.2	Transcriptional activation of mitochondrial biogenesis; Apoptotic factor-mediated response; Cytochrome c-mediated apoptotic response; Release of apoptotic factors from the mitochondria; Respiratory electron transport; Activation of caspases through apoptosome-mediated cleavage; Formation of apoptosome; Detoxification of Reactive Oxygen Species	39	2.492	1.32	0.000510726	0.168204	142.7	57.3	41.03	35.78	2094.2	1329.4	931.8	1177.9	613	2624	1323	1486.6	1783.4	571.6	591.5	481.4	416.3	1009.2	498
FALSE	High	Master Protein	NP_001230432.1	adipogenesis regulatory factor [Sus scrofa]	0	11.54	38	3	4	3	76	7.9	5.31	84	3	regulation of biological process	nucleus			100154721	C14H10orf116; ADIRF	14		ENSSSCG00000029058.1		0	2.218	1.15	0.000527586	0.168204	137.9	62.1	32.41	21.8	547.4	379.8	469.9	299.1	222.9	694.5	398.1	492.2	595.6	251.8	199.2	190	181.3	312.8	225.2
FALSE	High	Master Protein	XP_020927286.1	leucine-rich repeat flightless-interacting protein 2 isoform X1 [Sus scrofa]	0	19.897	10	6	7	5	744	84.3	7.05	97	6				Pf00012, Pf04111, Pf09738, Pf09789	100626059	LRRFIP2	13				0	1.422	0.51	0.000568541	0.168204	117.4	82.6	20.67	12.25	66.6	72	67	94.1	73.5	106.6	66.2	57.8	69.4	47.8	55.5	46.4	49.7	62.7	47.5
FALSE	High	Master Protein	XP_005659584.1	tropomyosin alpha-1 chain isoform X16 [Sus scrofa]	0	68.12	44	12	45	2	248	28.6	4.74	593	12	cell organization and biogenesis	cytoskeleton	protein binding;structural molecule activity	Pf00261, Pf12718	100037999	TPM1	1				0	2.43	1.28	0.000584705	0.168204	141.7	58.3	68.51	29.96	555.6	249.9	171.1	383.9	176.1	972	260.7	248.2	324	93.4	91.7	108.4	141.8	185.5	106.3
FALSE	High	Master Protein	XP_005663431.1	tropomyosin alpha-3 chain isoform X17 [Sus scrofa]	0	62.128	40	12	46	1	247	28.8	4.77	796	12	cell organization and biogenesis		protein binding;structural molecule activity	Pf00261, Pf12718	414388	TPM3	4				0	1.922	0.94	0.000584901	0.168204	131.5	68.5	48.68	18.34	164.7	102.7	89.2	113.9	64.5	274.8	108.7	105.3	114.7	56.4	49.9	62.1	56.7	76.3	46
FALSE	High	Master Protein	NP_001230145.1	zinc phosphodiesterase ELAC protein 2 [Sus scrofa]	0	28.298	9	6	11	6	817	90.2	7.56	264	6	metabolic process			Pf00753, Pf12706, Pf13691	100520804	ELAC2	12	RNA transport			1	0.86	-0.22	0.000597049	0.168204	92.5	107.5	10.77	4.74	115.1	117.5	111.1	88	92	98.1	99.9	115.2	115.8	124.9	132.2	133.4	126.3	118.2	133.4
FALSE	High	Master Protein	XP_013850494.2	COMM domain-containing protein 10 isoform X4 [Sus scrofa]	0	19.097	26	5	8	5	218	24.8	6.01	216	5				Pf07258	100522728	COMMD10	2				0	0.869	-0.2	0.000651144	0.168204	93	107	6.19	2.33	111.1	110.3	128.9	118.9	107	119.7	109.8	116.2	108.6	128.8	122.5	130.2	128	127.8	124.2
FALSE	High	Master Protein	XP_020931469.1	serine/threonine-protein phosphatase 2A catalytic subunit beta isoform isoform X1 [Sus scrofa]	0	74.413	42	11	47	2	309	35.6	5.43	879	11	metabolic process	cytoplasm;nucleus	catalytic activity;metal ion binding	Pf00149	397136	PPP2CB	15				0	0.936	-0.1	0.000721939	0.176699	96.7	103.3	4.15	3.63	242.7	278.3	257	273.6	275.6	264.6	271	271	264.1	291.5	287.8	286.2	278.6	299.3	308.7
FALSE	High	Master Protein	NP_999221.1	metallothionein-3 [Sus scrofa]	0	18.606	34	2	25	2	68	6.9	4.84	617	2	cell death;cell organization and biogenesis;cellular homeostasis;metabolic process;regulation of biological process;response to stimulus;transport	nucleus	enzyme regulator activity;metal ion binding		397123	MT-III; MT3	6				0	1.314	0.39	0.000762668	0.184419	113.6	86.4	12.11	10.55	721.8	1087.7	1006.9	890.8	1095.1	1012.6	903.6	946.1	909	703.9	736.2	700.5	770	827.6	600.8
FALSE	High	Master Protein	XP_020948192.1	proline-serine-threonine phosphatase-interacting protein 2 [Sus scrofa]	0	11.677	10	3	3	3	334	38.9	8.06	97	3				Pf00611, Pf01576	100519694	LOC100519694; PSTPIP2	1				0	0.854	-0.23	0.000802938	0.191845	92.2	107.8	7.85	7.38	20.8	20.2	25.1	23.5	24.2	21.6	23.5	20.6	23.2	29.8	27.7	24.3	25.2	26.7	28
FALSE	High	Master Protein	XP_020930022.1	AP-1 complex subunit beta-1 isoform X1 [Sus scrofa]	0	201.114	33	30	114	1	949	104.8	5.06	2176	30	transport	cytoplasm;membrane	protein binding;transporter activity	Pf01602, Pf02883, Pf09066, Pf12717, Pf13646	100157709	AP1B1	14	Lysosome	ENSSSCG00000009978.2	Lysosome Vesicle Biogenesis; MHC class II antigen presentation; Golgi Associated Vesicle Biogenesis	10	0.881	-0.18	0.000849038	0.198142	93.7	106.3	6.59	5.04	82.1	96.4	90.8	88.3	90.6	77.6	90.1	91.2	83.2	103.5	101.3	96.8	91.7	103.3	104.9
FALSE	High	Master Protein	XP_001927564.2	delta-1-pyrroline-5-carboxylate synthase isoform X1 [Sus scrofa]	0	65.309	20	16	29	16	795	87	7.03	460	16	metabolic process	cytoplasm;cytosol;mitochondrion	catalytic activity;nucleotide binding;protein binding;RNA binding	Pf00171, Pf00696	100151977	ALDH18A1	14	Arginine and proline metabolism; Metabolic pathways; Biosynthesis of amino acids	ENSSSCG00000010495.2	Amino acid synthesis and interconversion (transamination)	6	0.903	-0.15	0.000915147	0.208716	94.9	105.1	6.57	3.77	853.6	814.2	872.4	798.9	794	776.5	865.8	946.5	898.6	981.5	918.6	901.7	953.3	937	994
FALSE	High	Master Protein	XP_020955207.1	calcium permeable stress-gated cation channel 1 [Sus scrofa]	0	20.555	7	5	8	5	805	93.2	7.33	122	5				Pf02714, Pf13967, Pf14703	102158165	TMEM63C; LOC102158165	7				0	0.812	-0.3	0.000934005	0.210623	89.6	110.4	5.96	8.33	34	38.1	38.6	39.5	36.9	36.3	33.6	39.4	38.6	46.5	47.7	47.4	44.5	38.9	49.8
FALSE	High	Master Protein	XP_020944342.1	HD domain-containing protein 2 isoform X1 [Sus scrofa]	0.001	8.106	4	1	2	1	264	29.5	5.57	70	1				Pf01966, Pf13023	100514692	LOC100514692; HDDC2	1				0	0.836	-0.26	0.000970323	0.211678	91.1	108.9	9.64	6.02	29.3	25	33.1	30.3	29.2	28.2	27.6	34.5	28.5	36	34.6	35.4	33.2	32.2	38.1
FALSE	High	Master Protein	XP_020946759.1	wiskott-Aldrich syndrome protein family member 1 isoform X1 [Sus scrofa]	0	113.709	25	13	84	12	568	62.7	6.37	1737	13				Pf02205	100154562	LOC100154562; WASF1	1				0	0.952	-0.07	0.0010414	0.217718	97.5	102.5	4.25	2.48	2470.3	2286.3	2278.9	2537.2	2335.1	2540.3	2491.1	2443.8	2491.6	2570.2	2619.6	2560.7	2635.2	2571.6	2732.4
FALSE	Low	Master Protein	NP_001230547.1	thioredoxin domain-containing protein 15 precursor [Sus scrofa]	0.081	1.597	3	1	1	1	344	37.7	4.6	0	1	cellular homeostasis;regulation of biological process			Pf00085	100626939	TXNDC15	2				0	0.76	-0.4	0.00117692	0.238594	86.4	113.6	18.85	13.24	9.8	10.2	6.7	9.2	7.8	7.8	9	5.5	9.5	13.6	11.2	11.7	12	9.5	13.8
FALSE	High	Master Protein	XP_020947405.1	nck-associated protein 1-like [Sus scrofa]	0	27.78	7	9	17	8	1134	128.9	6.8	193	9				Pf09735	102162203	LOC102162203; NCKAP1L	5				0	0.856	-0.22	0.00127463	0.255818	92.3	107.7	10.37	3.15	389.5	320.3	350.9	358.2	328.8	324.2	359.4	439.3	368.6	434.1	414.5	405.4	422.4	405.2	434.4
FALSE	Low	Master Protein	XP_020920370.1	homeobox protein Mohawk [Sus scrofa]	0.106	1.249	2	1	1	1	353	39.5	9.72	0	1				Pf05920	100620286	LOC100620286; MKX	10				0	0.28	-1.83	0.00131552	0.257286	43.8	156.2	31.52	91.95	8.9	8.4	8.6	6	8.2	6.8	6.5	13.1	4.3	125	34.7	22.5	21.2	28.9	29.6
FALSE	High	Master Protein	XP_020921947.1	tetratricopeptide repeat protein 19, mitochondrial [Sus scrofa]	0	14.589	12	5	7	5	375	41.8	6.74	95	5				Pf13424	102165221	TTC19	12				0	0.813	-0.3	0.00140037	0.257286	89.7	110.3	8.29	7.69	156.6	196.4	176.6	163.9	159.9	168.5	187.6	176.5	155.5	216.2	214.5	192.9	200.6	180.6	221
FALSE	High	Master Protein	XP_005653398.1	ceramide-1-phosphate transfer protein [Sus scrofa]	0	9.756	13	3	5	3	212	24	6.64	102	3	transport	cytoplasm	transporter activity	Pf08718	100628234	LOC100628234; GLTPD1; CPTP	6		ENSSSCG00000003340.2	Glycosphingolipid metabolism	4	0.894	-0.16	0.00141735	0.257286	94.4	105.6	7.39	4.09	122.5	118.9	117.6	116	114.6	94.8	118.2	120.4	123.9	133.8	128.5	137.8	137.3	123.8	130.7
FALSE	High	Master Protein	XP_020924255.1	eukaryotic translation initiation factor 4 gamma 1 isoform X1 [Sus scrofa]	0	153.212	25	39	99	1	1650	181.1	5.4	1400	39				Pf00566, Pf02020, Pf02847, Pf02854	449528	EIF4G1	13				0	0.868	-0.2	0.00146449	0.257286	92.9	107.1	7.75	5.03	83.4	79.2	87	84.4	95.6	80.7	92.7	96.4	95.8	102.1	93.8	98.4	105	97.7	107.5
FALSE	High	Master Protein	XP_020950462.1	synaptotagmin-3 isoform X1 [Sus scrofa]	0	40.494	16	11	14	10	718	77.2	7.46	324	11				Pf00168	100511086	SYT3	6				0	0.928	-0.11	0.00150246	0.257286	96.3	103.7	4	2.78	557.7	603.8	548.7	570.7	521.5	577.6	573.2	560.2	555	610	625.1	592.4	597.6	580.6	618.4
FALSE	High	Master Protein	NP_001038047.1	zinc finger Ran-binding domain-containing protein 2 [Sus scrofa]	0	36.174	25	9	18	9	328	37.1	9.89	449	9	metabolic process	nucleus	metal ion binding;RNA binding	Pf00641	733651	LOC733651; ZRANB2	6		ENSSSCG00000003787.1		0	1.238	0.31	0.00152551	0.257286	110.6	89.4	8.09	11.6	319.6	327.5	310.2	363.2	338.4	394.7	318.3	316	335.5	200.5	285.4	271.8	262.9	266.2	248.3
FALSE	High	Master Protein	XP_003124133.2	LOW QUALITY PROTEIN: prenylcysteine oxidase-like [Sus scrofa]	0	19.655	10	7	13	7	492	54.3	8.59	141	7				Pf07156	100513977	LOC100513977; PCYOX1L	2				0	0.894	-0.16	0.00158435	0.263469	94.4	105.6	5.78	4.18	578.4	581.4	635.3	559.9	542	605.8	614.7	553.9	541.2	600.9	619.7	654.6	671.6	640.1	661.4
FALSE	High	Master Protein	XP_013850329.2	G protein-regulated inducer of neurite outgrowth 1 isoform X1 [Sus scrofa]	0	338.706	62	61	211	61	1004	102	7.56	3198	61				Pf15235	100525508	LOC100525508; GPRIN1	2				0	0.947	-0.08	0.00158843	0.263469	97.3	102.7	2.52	2.36	11308.5	11509	11332.4	11125.6	10956.6	11016.9	11855.5	11193.9	11545.1	12084.3	12323	11941.6	11946.2	11782.9	11487.4
FALSE	High	Master Protein	NP_001116598.1	hippocalcin-like protein 1 [Sus scrofa]	0	88.066	54	10	149	4	193	22.3	5.35	1626	10		membrane	metal ion binding	Pf00036, Pf13202, Pf13405, Pf13499, Pf13833	100144506	HPCAL1	3				0	1.405	0.49	0.0016658	0.268689	116.8	83.2	18.88	14.48	664	503.6	562.6	492.7	350.1	655.3	493.4	442.2	530.4	379.4	437	338.5	326.8	408.8	298.1
FALSE	High	Master Protein	NP_999120.1	N-acetylgalactosamine-6-sulfatase precursor [Sus scrofa]	0	9.529	8	5	6	5	522	57.7	6.83	72	5	metabolic process	vacuole	catalytic activity;metal ion binding	Pf00884, Pf01663, Pf14707	397000	GALNS; LOC102162158	6	Metabolic pathways; Glycosaminoglycan degradation; Lysosome			3	0.613	-0.71	0.00167197	0.268689	76	124	23.51	19.05	128.1	208.5	152.5	201.2	116.3	217.6	140.3	157.1	131.6	181.4	242.1	219.6	255.6	296	309.7
FALSE	High	Master Protein	XP_020954379.1	OTU domain-containing protein 7A [Sus scrofa]	0	28.831	12	10	13	5	940	101.7	8.19	130	10				Pf02338, Pf14555	100525093	OTUD7A	1				0	0.841	-0.25	0.00169512	0.268689	91.3	108.7	11.39	7.98	73.2	53.7	69.6	70	67.6	63.3	74.6	79.3	78.7	83.4	78.4	81.9	86.6	83.1	98
FALSE	Low	Master Protein	XP_003121338.5	origin recognition complex subunit 3 isoform X1 [Sus scrofa]	0.184	0.705	2	2	3	2	713	82.1	8.15	0	2	metabolic process		DNA binding	Pf07034	100519878	LOC100519878; ORC3	1				0	0.875	-0.19	0.00176377	0.268689	93.3	106.7	9.26	3.83	143.2	148.3	187.1	151.5	147.8	159.9	163.9	160	179.3	174.4	194.3	184.2	177.6	186.5	181.4
FALSE	Medium	Master Protein	XP_005656690.1	FXYD domain-containing ion transport regulator 6 isoform X1 [Sus scrofa]	0.029	3.04	12	1	3	1	95	10.5	5.1	81	1	regulation of biological process;transport	membrane	transporter activity	Pf02038	102158732	LOC100525475; FXYD6	9		ENSSSCG00000015083.2	Ion homeostasis; Ion transport by P-type ATPases	6	1.602	0.68	0.00178055	0.268689	123.1	76.9	20.89	23.3	175.2	119	106.8	125	85.8	159.2	144.5	125	149.6	80.8	70.5	88.9	52	107	75.4
FALSE	High	Master Protein	NP_999602.1	vesicle transport through interaction with t-SNAREs homolog 1B [Sus scrofa]	0	8.375	9	2	4	2	232	26.7	9.23	88	2	transport	membrane		Pf03908, Pf05008, Pf12352	404692	NFS; VTI1B	7	SNARE interactions in vesicular transport			1	1.413	0.5	0.0019073	0.285668	117.1	82.9	15.28	17.76	30.6	24.3	20.3	28.8	26.8	35.1	26.6	26.1	25.7	15.1	20.1	14.7	22.5	21.5	17.7
FALSE	High	Master Protein	NP_001181909.2	calretinin [Sus scrofa]	0	74.575	56	15	37	14	271	31.3	5.02	559	15	cellular homeostasis	cytosol;nucleus	metal ion binding	Pf00036, Pf13405, Pf13499	100127479	CALB2	6		ENSSSCG00000002730.2		0	1.4	0.48	0.00216409	0.286561	116.7	83.3	11.34	17.76	2226.9	2268.4	2480.1	2173.1	1722.3	2098	2004.4	2017.7	2512.7	1572.7	1670.2	1798.6	1126.6	1533.1	1208.2
FALSE	Low	Master Protein	XP_020924960.1	peregrin isoform X1 [Sus scrofa]	0.157	0.851	1	1	1	1	1254	141.5	7.8	0	1				Pf00439, Pf00628, Pf00855, Pf09732, Pf10513, Pf13771, Pf13831, Pf13832, Pf15619	100155061	BRPF1	13				0	0.812	-0.3	0.00216879	0.286561	89.6	110.4	5.56	8.7	77.9	71.8	72.4	69.7	67.9	74.4	79.9	70.7	69.2	89.9	92.2	97.5	87.1	77	80.4
FALSE	Low	Master Protein	NP_001135463.2	thymosin beta-4 [Sus scrofa]	0.067	1.788	32	2	5	2	44	5.1	5.06	32	2											0	3.47	1.79	0.0021705	0.286561	155.3	44.7	66.2	52.14	2404.5	880.5	510.5	679.3	309.2	2640.1	1024.7	1067.2	1769.2	295.1	324.8	295	232.1	749.1	295.6
FALSE	High	Master Protein	XP_020920049.1	protein enabled homolog isoform X1 [Sus scrofa]	0	88.912	20	14	51	14	834	90.3	8.19	1415	14				Pf00568, Pf08776	100525245	LOC100525245; ENAH	10				0	0.937	-0.09	0.00224166	0.286561	96.7	103.3	5.84	4.24	1543.1	1455.5	1638.7	1583.7	1343.3	1428.9	1517.4	1534.1	1543.2	1625.6	1710	1607.8	1613.8	1649.3	1788.6
FALSE	High	Master Protein	XP_020940094.1	complexin-2 [Sus scrofa]	0	25.985	49	5	24	4	134	15.4	5.08	191	5	transport		protein binding	Pf05835	110259396	CPLX2	2				0	2.291	1.2	0.00251199	0.293496	139.2	60.8	54.73	36.02	2109.5	1053.1	584.9	842.9	477.4	2474.8	974.8	1122.3	1361.1	502.6	527.5	420.5	320.2	806.3	351.3
FALSE	High	Master Protein	XP_020930232.1	prothymosin alpha isoform X1 [Sus scrofa]	0	21.359	14	3	22	3	279	30.4	4.64	726	3					100294684	PTMA	15				0	2.839	1.51	0.00257941	0.293496	147.9	52.1	49.44	32.16	893.9	635.5	258.7	451.2	227.8	1148.9	638.6	439.8	718.4	261.1	229.3	189.8	191.3	403	218.5
FALSE	High	Master Protein	XP_003129218.4	ATP-binding cassette sub-family E member 1 isoform X2 [Sus scrofa]	0	36.699	13	8	20	8	599	67.3	8.34	325	8	regulation of biological process	cytoplasm;cytosol;membrane;mitochondrion	catalytic activity;enzyme regulator activity;nucleotide binding	Pf00005, Pf04068, Pf13304, Pf13671	100524881	ABCE1	8				0	0.889	-0.17	0.00261816	0.293496	94.1	105.9	8.26	6.44	722	823.4	858.7	898.7	940.5	799.2	824.8	922.2	914.7	930.9	939	931.2	1068.5	992.8	1057.4
FALSE	Medium	Master Protein	XP_013844498.1	complement component C8 gamma chain isoform X1 [Sus scrofa]	0.026	3.146	6	1	1	1	237	25.8	9.73	22	1				Pf00061	100037955	LOC100037955; C8G	1				0	0.605	-0.73	0.002648	0.293496	75.4	124.6	25.4	19.96	5.5	5.1	4	4.6	3.8	4.5		2.2		9.2	6.8	8.1	7.1	4.9	8
FALSE	High	Master Protein	NP_001090955.1	ATPase inhibitor, mitochondrial precursor [Sus scrofa]	0	13.79	33	6	19	6	108	12.2	9.35	96	6	cell differentiation;cell organization and biogenesis;metabolic process;regulation of biological process	cell surface;mitochondrion	catalytic activity;enzyme regulator activity;protein binding	Pf04568, Pf04977, Pf10186	100038002	ATPIF1	6		ENSSSCG00000027072.1		0	2.013	1.01	0.00273802	0.293496	133.6	66.4	47.47	37.56	3358.4	1668.3	1438.4	1487.5	876.4	4078.3	1673.2	2273.8	2569.7	967.7	1126	701.7	522.1	1467.1	714
FALSE	High	Master Protein	XP_020943480.1	visinin-like protein 1 [Sus scrofa]	0	96.275	61	12	101	9	191	22.1	5.15	1974	12			metal ion binding	Pf00036, Pf13202, Pf13405, Pf13499, Pf13833	100517707	LOC100517707; VSNL1	3				0	1.172	0.23	0.00277042	0.293496	107.9	92.1	7.09	8.54	3052.9	2927.4	2915.5	2790.3	2462.8	2614.6	2725.8	2540	2860.9	2442.8	2456.9	2540.3	2006.8	2189.3	2322
FALSE	High	Master Protein	XP_005665946.2	protein CutA isoform X1 [Sus scrofa]	0	10.913	14	2	15	2	202	21.7	8.18	312	2	response to stimulus			Pf03091	100152220	CUTA	7				0	1.748	0.81	0.00289386	0.293496	127.2	72.8	28.93	21.57	57.4	46.9	32.4	43.3	21.2	49.8	30.2	31.5	40.7	27.3	26	20.9	19.1	29.5	16.9
FALSE	High	Master Protein	XP_020925511.1	synaptosomal-associated protein 23 isoform X1 [Sus scrofa]	0	51.283	46	8	35	7	222	24.5	4.86	892	8			protein binding	Pf00835, Pf05739	100512755	SNAP23	1				0	1.36	0.44	0.00289548	0.293496	115.3	84.7	14.68	13.36	224.4	238.3	179.1	179.3	156.4	242.7	213.1	201.2	233.3	163.1	160.8	132.6	193.1	152.6	141.6
FALSE	High	Master Protein	XP_003360105.2	LOW QUALITY PROTEIN: sterile alpha and TIR motif-containing protein 1 [Sus scrofa]	0	34.728	17	11	22	11	724	79.5	6.55	279	11	regulation of biological process;response to stimulus	cytoplasm;mitochondrion		Pf00536, Pf07647, Pf13676	100627920	LOC100627920; SARM1	12				0	0.819	-0.29	0.00299928	0.294679	90	110	9.62	8.73	422.3	342.1	413.1	470.3	402.4	381.9	367.6	432.9	437.7	468.8	415.9	530	490.9	518.6	518.5
FALSE	High	Master Protein	NP_001009576.1	radixin [Sus scrofa]	0	101.409	30	20	100	11	583	68.5	6.27	1930	20	cell organization and biogenesis;regulation of biological process	cytoplasm;cytoskeleton;membrane	protein binding	Pf00373, Pf00769, Pf09379, Pf09380	494457	RDX	9	MicroRNAs in cancer; Regulation of actin cytoskeleton; Proteoglycans in cancer			3	1.26	0.33	0.0030246	0.294679	111.5	88.5	8.54	11.15	1530	1479.4	1394.6	1502.6	1421	1708.5	1318.2	1290.2	1488.1	1294.4	1351	1033.6	1032.6	1189.8	1157.9
FALSE	High	Master Protein	NP_001231412.1	WASH complex subunit 1 [Sus scrofa]	0	48.581	26	10	19	10	469	50.6	5.62	400	10	cell organization and biogenesis;regulation of biological process	endosome	protein binding	Pf11945	100512536	WASH1; WASHC1	5	Endocytosis	ENSSSCG00000000746.2		1	0.926	-0.11	0.00313066	0.303538	96.2	103.8	3.94	3.33	534.1	522.8	549.3	544.6	523.5	574.7	519.1	505.8	517.2	555.5	574.8	552.3	591	593.5	553.9
FALSE	High	Master Protein	XP_005662185.1	stannin [Sus scrofa]	0	10.21	31	2	5	2	87	9.3	5.31	173	2		cytoplasm	metal ion binding	Pf09050, Pf09051	100621998; 100518118	LOC100621998; LOC100518118; SNN	3		ENSSSCG00000022831.1; ENSSSCG00000007897.1		0	1.185	0.24	0.00320692	0.304056	108.5	91.5	16.8	10.38	92.4	67	62.8	63.5	61.1	85.4	63	59.8	66.4	50.7	53	62.2	54.3	57.3	45.9
FALSE	High	Master Protein	NP_001182043.1	dynein light chain 1, cytoplasmic [Sus scrofa]	0.001	7.973	20	2	6	1	89	10.4	7.4	60	2	cell organization and biogenesis;cellular component movement;regulation of biological process;transport	chromosome;cytoplasm;cytoskeleton;cytosol;membrane;nucleus	catalytic activity;motor activity;protein binding	Pf01221	100157773	DYNLL1	14	Vasopressin-regulated water reabsorption	ENSSSCG00000009904.2	Anchoring of the basal body to the plasma membrane; AURKA Activation by TPX2; HSP90 chaperone cycle for steroid hormone receptors (SHR); Recruitment of NuMA to mitotic centrosomes; Intraflagellar transport; Recruitment of mitotic centrosome proteins and complexes; Resolution of Sister Chromatid Cohesion; Macroautophagy; COPI-independent Golgi-to-ER retrograde traffic; Neutrophil degranulation; Ac…	53	0.925	-0.11	0.00324233	0.304056	96.1	103.9	6.42	5.32	661.9	577.2	587.4	696.3	678.6	657.4	684.6	633.4	641.6	682.5	716.3	705	738.3	698	790.2
FALSE	High	Master Protein	XP_005674027.2	centrin-2 [Sus scrofa]	0	8.591	12	3	4	3	204	23.4	7.87	52	3				Pf00036, Pf13202, Pf13405, Pf13499, Pf13833	606742	LOC606742; CETN2	X				0	2.414	1.27	0.00326524	0.304056	141.4	58.6	46.21	31.06	90.8	51.1	30.6	62	25.9	117.4	63.9	47.3	80.2	25.5	21.6	24.6	29.9	46.5	25.9
FALSE	High	Master Protein	XP_020947486.1	LOW QUALITY PROTEIN: serine hydroxymethyltransferase, mitochondrial [Sus scrofa]	0	17.593	12	6	11	5	483	53.5	7.72	150	6				Pf00155, Pf00464	100626911	LOC100626911; SHMT2	5				0	0.911	-0.13	0.00327235	0.304056	95.4	104.6	4.09	4.39	320.9	306.4	329.3	331.9	335	321.8	340.4	351.6	343.1	337.6	374.5	355.9	349.5	376.4	372.6
FALSE	High	Master Protein	NP_001231673.1	charged multivesicular body protein 5 [Sus scrofa]	0	15.489	14	3	10	3	219	24.6	4.83	241	3	transport			Pf03357	100513035	CHMP5	10	Endocytosis			1	1.606	0.68	0.00335682	0.304158	123.2	76.8	31.48	24.71	229	152.5	124	146.7	116.3	295	171.5	193.9	224	94.5	104.6	78.9	109.2	159.1	109.1
FALSE	High	Master Protein	NP_001004031.1	destrin [Sus scrofa]	0	46.518	34	6	61	5	165	18.5	7.85	799	6	cell organization and biogenesis;regulation of biological process	cytoplasm;cytoskeleton	protein binding	Pf00241	445516	DSTN	17				0	0.902	-0.15	0.00339054	0.304158	94.8	105.2	4.8	5.18	773.9	811.3	816.5	763.2	786.3	773.7	849.8	869.5	849.6	961.5	898.7	854.1	834.9	900.8	927.5
FALSE	High	Master Protein	XP_020947538.1	dynactin subunit 2 isoform X1 [Sus scrofa]	0	138.193	54	18	78	18	408	45	5.17	1825	18				Pf04912	100515661	LOC100515661; DCTN2	5				0	1.107	0.15	0.00341948	0.304158	105.1	94.9	7.27	6.91	3378.4	3390.3	3316.5	3791.2	3301.9	3930.6	3344.9	3482	3880.7	3026.5	3101.6	3299.1	2875.2	3357.9	2841.8
FALSE	High	Master Protein	XP_020956488.1	complexin-1 [Sus scrofa]	0	19.916	44	4	10	3	134	15.1	4.92	135	4	transport		protein binding	Pf05835	100624856	LOC100624856; CPLX1	8	Synaptic vesicle cycle			1	2.114	1.08	0.00343606	0.304158	135.8	64.2	54.22	30.79	472.9	252.3	143.5	246.7	104.5	634.4	289.3	238.6	438.9	119.9	126.1	118.8	94.6	203.1	100.4
FALSE	High	Master Protein	XP_020952097.1	far upstream element-binding protein 1 isoform X16 [Sus scrofa]	0	93.754	32	18	51	14	643	67.4	7.61	878	18	regulation of biological process		RNA binding	Pf00013, Pf07650, Pf13014	100525995	FUBP1	6				0	0.952	-0.07	0.00350482	0.304158	97.5	102.5	4.15	2.86	1363.7	1435.3	1374.3	1267.5	1262.8	1332	1383.3	1372.6	1322.8	1399.2	1441.2	1423.4	1493.1	1385.7	1469.2
FALSE	High	Master Protein	NP_999089.2	inter-alpha-trypsin inhibitor heavy chain H1 precursor [Sus scrofa]	0	37.57	11	9	16	9	902	100	7.36	202	9	metabolic process;regulation of biological process	extracellular	enzyme regulator activity	Pf00092, Pf06668, Pf08487, Pf13519, Pf13768	396963	ITIH1	13				0	0.801	-0.32	0.0035566	0.304158	89	111	17.01	7	434.9	254.9	393.9	381.3	468.6	425.6	364	447.1	332.2	525.9	483.1	500.2	446	476.3	541.4
FALSE	Medium	Master Protein	NP_001230429.1	vesicle transport protein GOT1B [Sus scrofa]	0.044	2.223	6	1	1	1	138	15.4	10.36	60	1	regulation of biological process;response to stimulus;transport	endoplasmic reticulum;membrane	signal transducer activity	Pf04178	100154676	GOLT1B	5		ENSSSCG00000000579.2		0	1.41	0.5	0.00357911	0.304158	117	83	19.92	18.23	13.4	17.5	15	21	21.8	21.5	12.6	20.1	16.8	14.4	12.5	12.3	9.4	14.5	9.7
FALSE	High	Master Protein	XP_013845295.1	Parkinson disease 7 domain-containing protein 1 isoform X1 [Sus scrofa]	0	24.499	13	4	15	4	331	35.1	8.16	297	4				Pf01965	100511802	LOC100511802; PDDC1; GATD1	2				0	0.921	-0.12	0.00359307	0.304158	95.9	104.1	6.2	3.15	870.9	898.7	930.2	840.5	814.8	763.6	918	831.2	878.6	958.2	962.7	932.6	897.9	911.9	970.4
FALSE	Medium	Master Protein	XP_020928398.1	LOW QUALITY PROTEIN: DNA topoisomerase 3-beta-1 [Sus scrofa]	0.021	3.427	3	3	4	3	867	97	8.09	16	3				Pf01131, Pf01751	100155140	TOP3B	14				0	0.763	-0.39	0.00371467	0.304158	86.6	113.4	16.08	8.2	114.5	102.5	125.1	119.7	134.9	93.8	119.6	138.7	160.2	131.9	158.4	164.4	155.5	145.2	163.9
FALSE	High	Master Protein	XP_020942410.1	3-phosphoinositide-dependent protein kinase 1 [Sus scrofa]	0	54.293	25	11	22	11	558	63.4	7.72	315	11				Pf00069, Pf07714, Pf14531, Pf14593	100192445	PDPK1	3				0	0.868	-0.2	0.00377311	0.304158	92.9	107.1	7.42	6.46	856.4	742.9	764.1	736.4	715.8	684.3	780.5	773.8	849.1	831.4	792.2	956.6	885.8	874.4	894.8
FALSE	High	Master Protein	XP_020936886.1	neural proliferation differentiation and control protein 1 isoform X2 [Sus scrofa]	0	11.964	11	3	4	3	323	34.4	7.01	75	3				Pf06809	110258082	NPDC1					0	1.151	0.2	0.00378541	0.304158	107	93	9.46	3.76	111.6	103.1	109.1	98.3	97.8	130.9	106.8	111.5	118.8	101.9	100.5	93.8	95.2	93.9	94.3
FALSE	High	Master Protein	XP_003358329.1	vesicle-associated membrane protein 2 [Sus scrofa]	0	58.976	34	4	41	1	116	12.6	8.13	1017	4	transport			Pf00957	100620549	LOC100620549; VAMP2	12	Insulin secretion; SNARE interactions in vesicular transport; Salivary secretion; Synaptic vesicle cycle; Vasopressin-regulated water reabsorption			5	1.602	0.68	0.00378994	0.304158	123.1	76.9	22.88	18.81	165.4	142.9	122.5	125.2	75.9	191.2	146.4	139.7	159.4	76.3	83.8	95	107.4	118.3	75.5
FALSE	High	Master Protein	NP_001123435.1	reticulon-4 isoform 2 [Sus scrofa]	0	44.791	29	6	31	1	199	22.4	9.31	610	6	cell organization and biogenesis	endoplasmic reticulum;membrane		Pf02453	100170118	RTN4	3	Alzheimer's disease	ENSSSCG00000008408.2	Axonal growth inhibition (RHOA activation); Signalling by NGF	7	1.179	0.24	0.00390838	0.304158	108.2	91.8	10.99	5.59	96.2	75.7	74.4	93.8	70.8	90.1	83.4	87.6	77.3	73.6	77	68.3	67.6	67.4	73.1
FALSE	High	Master Protein	XP_013841116.1	calcium-dependent secretion activator 2 isoform X3 [Sus scrofa]	0	129.276	19	24	68	18	1306	149	6.1	1040	24				Pf00169, Pf06292	100525671	CADPS2	18				0	0.872	-0.2	0.00401603	0.304158	93.2	106.8	8.74	6.61	1069.4	1017.7	943.2	996.1	928.8	802.3	997.4	1049	1078.2	1021.2	1166.8	1121	1229.1	1092.3	1194
FALSE	High	Master Protein	XP_020950036.1	mitogen-activated protein kinase kinase kinase 10 [Sus scrofa]	0.001	7.388	5	4	6	3	951	103.1	7.58	59	4				Pf00018, Pf00069, Pf07653, Pf07714, Pf14604	100521453	MAP3K10	6				0	0.874	-0.19	0.00405771	0.306159	93.3	106.7	11.26	5.92	59.5	59.9	45.8	54.9	58.5	52.2	69.2	61.6	59.5	67.3	63.2	63.1	73.4	69.9	69
FALSE	High	Master Protein	XP_020934019.1	synaptosomal-associated protein 25 isoform X1 [Sus scrofa]	0	227.19	64	13	271	2	206	23.3	4.77	8135	13	cell organization and biogenesis	membrane	protein binding	Pf00835, Pf05739	100620588	LOC100620588; SNAP25	17		ENSSSCG00000026985.1	GABA synthesis, release, reuptake and degradation; Neutrophil degranulation; Norepinephrine Neurotransmitter Release Cycle; Glutamate Neurotransmitter Release Cycle	9	1.839	0.88	0.00409382	0.307726	129.5	70.5	25.88	25.84	1857.3	2135.2	1466.1	1880.6	978.4	2613.9	2143.3	1930.4	2522.9	1078	1022.5	994.6	1688.8	1392	882.1
FALSE	High	Master Protein	XP_005661159.2	LOW QUALITY PROTEIN: ATP-binding cassette sub-family C member 8 [Sus scrofa]	0.001	7.848	3	4	4	4	1582	177.2	8.15	56	4				Pf00005, Pf00270, Pf00664, Pf08477	100158245	ABCC8	2				0	0.829	-0.27	0.00412151	0.308652	90.7	109.3	10.85	8.51	82.2	59.4	86.5	71.1	80.7	75.8	76.5	76	67.8	93.4	75.8	89.4	90.4	98.3	93.1
FALSE	High	Master Protein	XP_003126455.1	kelch-like protein 42 [Sus scrofa]	0.002	5.972	5	2	4	2	505	56.7	5.74	106	2			protein binding	Pf00651, Pf01344, Pf07707, Pf13415, Pf13418, Pf13854, Pf13964	100513858	KLHDC5; KLHL42	5				0	0.864	-0.21	0.00420421	0.310606	92.7	107.3	11.92	5.46	29.6	21.4	24.6	29.1	26.2	28.4	26.5	30.9	31.8	33.2	34.3	32.3	32.6	29.2	33.3
FALSE	High	Master Protein	XP_005661226.1	SH3 domain-binding protein 5-like isoform X1 [Sus scrofa]	0	29.62	25	8	11	8	385	42.7	5.76	181	8	regulation of biological process;response to stimulus	cytoplasm	enzyme regulator activity;protein binding	Pf05276	100524547	LOC100524547; SH3BP5L	2		ENSSSCG00000025900.1		0	0.927	-0.11	0.00421258	0.310606	96.2	103.8	5.97	3.98	270.3	228.6	266	264.2	238.9	253.1	276.3	265.6	260.3	263.4	286.3	296.4	277	287.7	283.7
FALSE	High	Master Protein	XP_003124892.3	stAR-related lipid transfer protein 7, mitochondrial [Sus scrofa]	0	13.871	10	5	8	5	380	43.6	8.95	142	5				Pf01852	100525865	STARD7	3		ENSSSCG00000008132.2	Synthesis of PC	5	0.882	-0.18	0.00424047	0.310606	93.7	106.3	9.63	4.8	176.9	153.6	205.5	208.5	195.4	192.6	202.2	213.5	187	204.9	230.7	232.4	221.9	212.2	221.1
FALSE	High	Master Protein	XP_020932976.1	proenkephalin-B isoform X1 [Sus scrofa]	0.008	4.919	5	1	2	1	256	28.6	5.05	89	1	cell communication;regulation of biological process;response to stimulus	extracellular;membrane	protein binding	Pf01160	445529	PDYN	17				0	1.592	0.67	0.00428176	0.312227	122.8	77.2	37.47	21.78	16	12	11.8	9.4	10.6	27	13.4	11.9	13.8	7.5	9	6.8		11.2	7.2
FALSE	High	Master Protein	NP_999068.1	inter-alpha-trypsin inhibitor heavy chain H2 precursor [Sus scrofa]	0	55.24	16	15	23	15	935	104.6	7.25	354	15	metabolic process;regulation of biological process	extracellular	enzyme regulator activity	Pf00092, Pf06668, Pf08487, Pf13519, Pf13768	396937	ITIH2	10				0	0.803	-0.32	0.00430714	0.312227	89.1	110.9	17.7	9.16	490.2	326.8	521.1	494.4	593.8	514.7	461.6	635.9	447.3	605.5	606.6	626.2	595.9	624.3	751.3
FALSE	Low	Master Protein	XP_020956336.1	LOW QUALITY PROTEIN: mastermind-like protein 3 [Sus scrofa]	0.14	1	1	1	3	1	1115	119.3	7.52	0	1				Pf09596, Pf09606, Pf09770	100626233	MAML3	8				0	0.886	-0.17	0.00430926	0.312227	94	106	5.88	7.83	168.9	184.5	168.1	177.1	164.4	166.1	177.5	191.3	190.5	198.9	211	196.8	182.9	200.9	230.2
FALSE	High	Master Protein	NP_001239125.1	RING finger protein 141 [Sus scrofa]	0	21.975	17	4	6	4	231	25.7	5.2	138	4			metal ion binding;protein binding	Pf00097, Pf12678, Pf13445, Pf13639, Pf13920, Pf13923, Pf14447, Pf14634, Pf15227	100620525	RNF141	2				0	0.924	-0.11	0.00436857	0.313395	96	104	7.58	6.04	280.2	283.1	293.8	258.9	248.7	233.1	287.1	287.3	279.6	288.1	292.1	328.5	332.9	303	303.5
FALSE	High	Master Protein	XP_020934020.1	synaptosomal-associated protein 25 isoform X2 [Sus scrofa]	0	206.965	62	12	220	2	206	23.3	4.86	6712	12			protein binding	Pf00835, Pf05739	100620588	LOC100620588; SNAP25	17	Synaptic vesicle cycle; Insulin secretion			2	2.287	1.19	0.00437257	0.313395	139.1	60.9	25.04	32.64	449.7	520.9	390.2	364.6	206	511.5	522.9	478.9	570.9	190.2	198.8	211	390.8	319.6	207.9
FALSE	High	Master Protein	XP_020922705.1	protein phosphatase 1 regulatory subunit 1B isoform X3 [Sus scrofa]	0	24.934	44	4	8	1	165	18.7	4.69	58	4	regulation of biological process;response to stimulus	cytoplasm	enzyme regulator activity	Pf05395	100736966	LOC100736966; PPP1R1B	12				0	1.52	0.6	0.00445259	0.313395	120.6	79.4	31.13	24.37	40	30.2	23.7	33.3	34.3	62.2	35.1	30.5	29.2	20.5	26.4	15.1	16.3	28.1	23.4
FALSE	Low	Master Protein	NP_001231229.2	telomerase reverse transcriptase [Sus scrofa]	0.157	0.848	1	1	1	1	1131	126.1	10.84	0	1	cell organization and biogenesis;metabolic process;regulation of biological process;response to stimulus	cytoplasm;membrane;mitochondrion;nucleus	catalytic activity;DNA binding;protein binding;RNA binding	Pf12009	492280	TERT	16		ENSSSCG00000017118.2	Telomere Extension By Telomerase; Formation of the beta-catenin:TCF transactivating complex	9	0.903	-0.15	0.00445904	0.313395	94.9	105.1	10.33	6.03	55	64.7	68.5	70.9	56.7	74.6	61.9	69.5	71.2	71.1	71.7	79.3	83.2	75	76.7
FALSE	High	Master Protein	XP_020928338.1	sideroflexin-3 [Sus scrofa]	0	65.166	41	12	27	11	321	35.4	9.38	774	12				Pf03820	100154194	SFXN3	14				0	1.103	0.14	0.00447206	0.313395	104.9	95.1	6.91	5.99	734.3	789.6	767.6	916.3	807.1	834.6	758.5	844.4	772.8	673.2	691.1	665.3	741.3	747	766.5
FALSE	High	Master Protein	NP_001009582.1	stathmin [Sus scrofa]	0	71.235	51	8	71	6	149	17.3	5.97	1542	8	cell differentiation;cell organization and biogenesis;development;regulation of biological process	cytoplasm;cytoskeleton	protein binding	Pf00836, Pf09726	494463	STMN1	6	MicroRNAs in cancer; MAPK signaling pathway	ENSSSCG00000026257.1		2	1.618	0.69	0.00454051	0.313395	123.6	76.4	28.98	27.17	4853.5	3233.2	2699.6	2938.4	1803.9	4903.9	3293.3	3845.9	4226.7	2341.1	2473.5	1560.6	1310.1	2668	1769
FALSE	High	Master Protein	XP_003131809.2	protein unc-119 homolog A [Sus scrofa]	0	12.296	13	2	2	2	240	26.9	6.15	124	2				Pf05351	100512369; 100625256	LOC100512369; LOC100625256; UNC119	18; 12		ENSSSCG00000026352.1; ENSSSCG00000022855.1		0	0.71	-0.49	0.00454267	0.313395	83.1	116.9	23.26	10.91	14.2	10.2	11.1	10.5	10.8	12	12.4	19.6	11.7	17.1	15	16	18.8	17	13.8
FALSE	High	Master Protein	XP_005653217.1	vesicle-associated membrane protein 1 [Sus scrofa]	0	19.845	34	3	18	2	118	12.8	6.65	365	3	transport			Pf00957	100519841	LOC100519841; VAMP1	5	SNARE interactions in vesicular transport			1	1.523	0.61	0.0045854	0.313395	120.7	79.3	27.13	21.73	65	32.8	44.1	43.2	33	62.5	36.7	36.8	41.9	25.1	30.1	34.8	22.5	36.4	22.2
FALSE	High	Master Protein	NP_001157982.1	calcium-binding mitochondrial carrier protein SCaMC-2 [Sus scrofa]	0	36.611	15	8	17	6	501	55.1	8	330	8	metabolic process;response to stimulus;transport	membrane;mitochondrion	metal ion binding;protein binding;transporter activity	Pf00036, Pf00153, Pf12763, Pf13405, Pf13499, Pf13833	100156347	SLC25A25	1		ENSSSCG00000005636.2		0	1.13	0.18	0.0045979	0.313395	106.1	93.9	8.06	4.29	533.1	673.6	590	655.4	682.5	571.3	621.6	631.1	657.3	572.6	536.5	588.5	553.2	523.3	563.8
FALSE	Low	Master Protein	XP_020957343.1	LOW QUALITY PROTEIN: collagen alpha-1(XXV) chain [Sus scrofa]	0.064	1.827	3	2	2	2	657	64.8	8.98	15	2				Pf01391	102160320	LOC102160320; COL25A1	8				0	1.26	0.33	0.00462551	0.313395	111.5	88.5	23	8.63	42.4	32.1	26.8	22.5	23.4	34.6	21.6	29.9	28	22.1	22.6	17.9	22.4	20.6	22.5
FALSE	High	Master Protein	XP_003133041.1	synaptosomal-associated protein 29 [Sus scrofa]	0	24.107	35	6	8	6	258	28.7	5.6	155	6	cell organization and biogenesis	cytoplasm;cytosol;membrane;vacuole	protein binding	Pf05739	100154733	LOC100154733; SNAP29	14	SNARE interactions in vesicular transport	ENSSSCG00000010094.2	Neutrophil degranulation; Intra-Golgi traffic	8	1.463	0.55	0.00466358	0.313395	118.8	81.2	11.91	17.99	132.8	107.8	103.2	121.4	125.3	153.9	117.2	127.7	124	79.5	85.9	83.7	102.7	120.1	78.1
FALSE	High	Master Protein	XP_013853347.1	ELKS/Rab6-interacting/CAST family member 1 isoform X4 [Sus scrofa]	0	106.132	22	25	50	18	1141	130.8	5.94	953	25	transport	endoplasmic reticulum		Pf04156, Pf05529, Pf09457, Pf09726, Pf10174	100513988	ERC1	5				0	0.869	-0.2	0.00472729	0.313395	93	107	8.18	6.74	399.3	352.6	412.8	411.6	410	474.7	434.7	422.6	451.4	436.9	488.5	472.1	459.7	477.7	533
FALSE	High	Master Protein	XP_020946726.1	lipase maturation factor 2 isoform X1 [Sus scrofa]	0	9.754	3	2	10	2	723	81.5	10.01	88	2				Pf06762	100518488	LMF2	5				0	0.91	-0.14	0.00475633	0.313395	95.3	104.7	9.03	4.5	134.1	121.1	111.2	126	123.2	101.2	131.1	131.5	133.7	140	134.9	140	136.8	135.2	151.8
FALSE	High	Master Protein	NP_999159.1	dihydrolipoyllysine-residue acetyltransferase component of pyruvate dehydrogenase complex, mitochondrial precursor [Sus scrofa]	0	115.586	29	15	97	15	647	69	7.97	1683	15	metabolic process	organelle lumen	catalytic activity	Pf00198, Pf00364, Pf02817	397054	DLAT	9	Pyruvate metabolism; Glycolysis / Gluconeogenesis; Citrate cycle (TCA cycle); Carbon metabolism; Metabolic pathways			5	0.942	-0.09	0.0047626	0.313395	97	103	3.53	3.3	5076.1	5004.5	5297.4	4902.8	4801.6	4881.9	5218.7	5268.4	5006.8	5259.2	5258.2	5721.6	5284.7	5344	5353.2
FALSE	High	Master Protein	XP_020922127.1	LOW QUALITY PROTEIN: mitochondrial dicarboxylate carrier [Sus scrofa]	0	13.171	13	4	4	4	298	32.6	9.33	115	4				Pf00153	106508594	SLC25A10; LOC106508594	12				0	1.166	0.22	0.00481869	0.315581	107.7	92.3	12.88	7.41	70.4	78.4	81	93.2	95.3	79.2	77.2	90	63.7	58.5	72.6	66.6	69.3	65.3	70.4
FALSE	High	Master Protein	XP_003355293.2	methylosome protein 50 isoform X1 [Sus scrofa]	0	19.638	20	5	8	5	342	37	5.74	177	5			protein binding	Pf00400	100156038	LOC100620732; LOC100156038; WDR77	4				0	0.895	-0.16	0.00485872	0.315581	94.5	105.5	10.77	5.12	118.2	101.5	139.4	148.1	125.2	115.8	131	128.3	130.6	157.2	141.3	143.5	143.1	136.9	151.9
FALSE	High	Master Protein	XP_020938923.1	LOW QUALITY PROTEIN: tumor susceptibility gene 101 protein [Sus scrofa]	0	36.075	16	6	14	6	373	42.1	7.85	266	6				Pf04111, Pf05743, Pf09454	100524238	LOC100524238; TSG101	2				0	0.868	-0.2	0.00489053	0.316622	92.9	107.1	6.68	4.9	419.9	412.1	427.4	400.4	414.4	413.5	477.1	470	464	459.2	485	482.7	502.5	443.4	501.1
FALSE	High	Master Protein	XP_020945102.1	stromal membrane-associated protein 1 isoform X1 [Sus scrofa]	0	44.585	14	6	18	1	552	59.2	9.01	345	6				Pf01412	100513326	SMAP1	1				0	1.787	0.84	0.00522294	0.335975	128.2	71.8	41.56	36.69	96.4	68	47.8	68.8	33.7	143.4	82.2	60.2	85.3	38.4	39	25.6	19.9	58.9	38.6
FALSE	High	Master Protein	XP_020919537.1	glycine dehydrogenase (decarboxylating), mitochondrial [Sus scrofa]	0	20.922	6	6	9	6	1024	113.1	7.09	126	6				Pf01212, Pf02347	100155425	GLDC	1				0	0.848	-0.24	0.00526382	0.337523	91.8	108.2	10.57	5.53	68.2	67.3	79.9	76.3	69	75.5	88.8	88.4	74.1	90	88.2	80.4	82.9	92.4	91.3
FALSE	High	Master Protein	XP_020955790.1	LOW QUALITY PROTEIN: phenylalanine--tRNA ligase, mitochondrial [Sus scrofa]	0	24.408	18	8	10	8	441	50.7	7.58	196	8				Pf01409, Pf03147	100625424	LOC100625424; FARS2	7				0	0.815	-0.29	0.00545448	0.341818	89.8	110.2	17.84	10.45	175.7	170.6	196.2	226.3	220.2	143	247.4	215.1	251.7	238.1	275.7	225.4	252.3	282.1	295.7
FALSE	High	Master Protein	XP_020928089.1	uncharacterized protein C10orf35 homolog [Sus scrofa]	0	22.901	22	2	7	2	120	13.1	11.58	253	2				Pf15378	100621509	LOC100621509; C14H10orf35; FAM241B	14				0	1.433	0.52	0.00547782	0.341818	117.8	82.2	25.69	18.52	45.4	29	19.1	37.5	31.8	47.1	38.3	27.3	35	24.1	25.8	17.3	17.1	26.1	24.7
FALSE	High	Master Protein	XP_020947557.1	elongation factor Ts, mitochondrial [Sus scrofa]	0	19.43	13	4	13	4	338	36.5	7.68	197	4				Pf00627, Pf00889	100622167	LOC100622167; TSFM	5				0	0.845	-0.24	0.00550245	0.341818	91.6	108.4	10.16	6.19	584.1	474.5	509.9	483.7	480.4	457	559.7	592.2	573.7	594.7	554.4	633.2	611.7	564.7	648.4
FALSE	High	Master Protein	XP_020939940.1	minor histocompatibility protein HA-1 isoform X1 [Sus scrofa]	0	10.118	3	3	4	3	1173	128.7	6.32	106	3				Pf00130, Pf00620	100623239	HMHA1; ARHGAP45	2				0	0.796	-0.33	0.00573305	0.341818	88.7	111.3	18.81	7.49	26.1	17.9	25.9	25.9	25.4	28.8	23.3	36.5	25	32.6	32.4	28.4	34.3	32.3	35.7
FALSE	High	Master Protein	XP_020953119.1	fibronectin type III domain-containing protein 10 [Sus scrofa]	0.004	5.725	11	2	2	2	222	23.8	8.69	45	2					100511201	LOC100511201; C6H1orf233; FNDC10	6				0	1.368	0.45	0.00577214	0.341818	115.5	84.5	14.19	11.89	24.9	23.9	23.5	19.8	17.2	23.5	27.5	19.4	21.6	16	18.3	17	21.9	16.5	17.4
FALSE	High	Master Protein	XP_005660860.1	ferritin heavy chain isoform X1 [Sus scrofa]	0	26.13	36	6	16	6	181	21.2	5.85	242	6	cellular homeostasis;metabolic process;transport	cytoplasm	catalytic activity;metal ion binding	Pf00210	397030	FTH1	2		ENSSSCG00000014540.2		0	1.261	0.34	0.00579615	0.341818	111.6	88.4	21.27	10.21	499.3	380.1	385.3	590.8	493.5	734.2	511.3	450.9	536.2	419.1	396.1	369.7	395.6	310.8	408
FALSE	High	Master Protein	XP_001925262.4	LOW QUALITY PROTEIN: H(+)/Cl(-) exchange transporter 4 [Sus scrofa]	0	20.583	7	5	11	3	760	84.9	6.9	170	5				Pf00571, Pf00654	100151985	LOC100151985; CLCN4	X				0	0.94	-0.09	0.00593699	0.341818	96.9	103.1	5.48	3.78	110.7	98.7	98.2	106.6	104.3	100.8	105.8	114.1	98.4	108	110.9	119.1	111.1	109.8	116.3
FALSE	High	Master Protein	XP_020943662.1	A-kinase anchor protein 7 isoform X2 [Sus scrofa]	0	13.838	11	4	9	4	427	47.6	8.48	166	4				Pf10469, Pf10470, Pf13563	100523651	LOC100523651; AKAP7	1				0	1.987	0.99	0.00599318	0.341818	133	67	43.83	32.84	345.7	178.3	105.5	140.7	75.3	212.4	158.5	166.3	196.5	85.4	91	82	81.2	145.3	56
FALSE	High	Master Protein	NP_001038033.2	1,5-anhydro-D-fructose reductase [Sus scrofa]	0.001	7.027	5	3	7	1	301	34.1	6.93	45	3	metabolic process	cytosol;Golgi	catalytic activity	Pf00248	733633; 100738746	AKR1E2; LOC100738746	10		ENSSSCG00000029699.1; ENSSSCG00000026214.1		0	0.763	-0.39	0.00601388	0.341818	86.5	113.5	8.33	11.17	12.9	15.3	13.8	13	14.2	15.7	12.8	15.3	13	18.1	18.9	15	18.3	14.4	18.1
FALSE	High	Master Protein	XP_003126168.5	protein lifeguard 2 [Sus scrofa]	0	30.987	11	2	21	2	316	35	6.38	553	2	cell differentiation;regulation of biological process;response to stimulus	endoplasmic reticulum;Golgi;membrane		Pf01027	110255191	FAIM2	5		ENSSSCG00000000206.2		0	1.232	0.3	0.0060468	0.341818	110.4	89.6	10.62	10.95	505	527.7	434.3	442.1	386.3	498.7	461.2	405.8	421.7	360.6	344.8	401	342.9	447.9	356.9
FALSE	Low	Master Protein	XP_020931957.1	obscurin-like protein 1 isoform X1 [Sus scrofa]	0.15	0.915	0	1	1	1	1937	211.2	5.66	0	1				Pf00041, Pf00047, Pf07679, Pf07686, Pf13895, Pf13927	100624019	OBSL1	15				0	0.906	-0.14	0.00616105	0.341818	95.1	104.9	5.09	5.78	64.5	60.8	71	62.7	64.4	63.2	64.7	60.3	67.1	66.6	72.6	67.3	77.8	72.1	70
FALSE	High	Master Protein	XP_001927584.1	coatomer subunit zeta-1 isoform X2 [Sus scrofa]	0	18.456	17	2	10	2	177	20.2	4.81	300	2	transport			Pf01217	100156765	COPZ1	5		ENSSSCG00000000290.2	COPI-dependent Golgi-to-ER retrograde traffic; COPI-mediated anterograde transport	11	0.874	-0.19	0.00622169	0.341818	93.3	106.7	9.2	4.71	293.1	224.3	232	244.6	237.5	239.6	256.1	278.9	270	270.4	271.5	279.8	279.9	302.8	296.7
FALSE	High	Master Protein	NP_001177097.1	protein S100-A14 [Sus scrofa]	0	45.904	51	5	20	5	104	11.4	4.78	740	5	defense response;regulation of biological process;response to stimulus	cytosol	metal ion binding;protein binding	Pf01023	100153930	S100A14	4		ENSSSCG00000006582.3		0	1.641	0.71	0.00625018	0.341818	124.3	75.7	35.14	24.2	2207.9	1350.5	935.5	1032	765.4	1992.2	1360	1129.5	1585	917	783.7	864.4	555.9	1091.5	631.1
FALSE	High	Master Protein	XP_020941616.1	MICAL-like protein 2 isoform X1 [Sus scrofa]	0	10.741	7	5	6	5	887	94.8	9.69	88	5				Pf00307, Pf00412, Pf11971, Pf12130	100523596	MICALL2	3				0	1.112	0.15	0.00630451	0.341818	105.3	94.7	9.11	2.25	76.5	76.5	80.3	72.8	66.1	79.6	83.5	70.3	89.4	70.9	69.9	67.8	66.9	69.7	67.9
FALSE	High	Master Protein	XP_020932021.1	teneurin-3 isoform X1 [Sus scrofa]	0	25.537	5	13	14	10	2722	303.6	6.55	126	13				Pf01500, Pf05593, Pf06247, Pf06484, Pf07974, Pf15636	100512817	ODZ1; TENM3	15				0	0.793	-0.33	0.00633589	0.341818	88.5	111.5	14.94	9.54	91.9	68.2	89.3	80.5	90.2	82.7	106.4	107.6	107.9	113.8	97.3	102.7	123.5	113.5	123.6
FALSE	High	Master Protein	NP_001090944.2	NADH dehydrogenase [ubiquinone] flavoprotein 2, mitochondrial [Sus scrofa]	0	73.317	50	11	57	11	249	27.4	8.06	1370	11	metabolic process		catalytic activity;metal ion binding	Pf01257	100037991	NUDFV2; NDUFV2	6		ENSSSCG00000003683.2	Complex I biogenesis	5	1.259	0.33	0.0063409	0.341818	111.5	88.5	9.67	12.63	1489.6	1530.9	1540.2	1786.3	1725.2	1985.6	1696.3	1606.7	1539.1	1506.1	1225.7	1600.1	1184.1	1319.8	1233.5
FALSE	High	Master Protein	NP_001090885.1	interferon-induced GTP-binding protein Mx2 [Sus scrofa]	0	10.309	5	2	4	1	389	43	8.29	104	2	cell organization and biogenesis;defense response;regulation of biological process;response to stimulus	membrane;nucleus	catalytic activity;nucleotide binding;protein binding	Pf00350, Pf01031	396893	MX2	13				0	0.837	-0.26	0.00635099	0.341818	91.1	108.9	10.23	7.87	66.4	64.4	85	71.1	78.1	84.9	82.1	73.7	71.3	94.1	95	90.9	85.4	82.7	77.5
FALSE	Low	Master Protein	XP_020928726.1	tyrosine-protein phosphatase non-receptor type 20 [Sus scrofa]	0.156	0.855	3	1	2	1	303	35.3	7.96	0	1	metabolic process		catalytic activity	Pf00102, Pf13350, Pf14566	100153108	LOC100153108; PTPN20B; PTPN20	14				0	0.703	-0.51	0.00642392	0.341818	82.5	117.5	20.68	8.69	10.8	10.6	8.8	8.3	12.8	9	13.8	8.4	8.1	13.8	12.1	11.3	13.5	11.8	13.7
FALSE	High	Master Protein	NP_999340.1	cAMP-regulated phosphoprotein 19 [Sus scrofa]	0	20.946	33	3	9	2	112	12.3	9.09	204	3	cell division;regulation of biological process	cytoplasm	enzyme regulator activity;protein binding	Pf04667	397362	ARPP-19; ARPP19	1		ENSSSCG00000004618.2	MASTL Facilitates Mitotic Progression	5	1.705	0.77	0.00645503	0.341818	126.1	73.9	53.36	27.62	217.3	84.9	103.3	93.2	60.6	287.7	103.9	134.6	134.6	60	86.8	61.8	48.6	92.5	51.4
FALSE	Low	Master Protein	XP_013838529.2	E3 ubiquitin-protein ligase RNF185 isoform X1 [Sus scrofa]	0.073	1.726	7	1	1	1	218	23.5	6.52	0	1				Pf00097, Pf12678, Pf12861, Pf13445, Pf13639, Pf13920, Pf13923, Pf14634	100157569	RNF185	14				0	0.776	-0.37	0.0064678	0.341818	87.4	112.6	15.26	10.27	34.9	29.6	28.2	42	36.7	35.9	35.5	45.2	41.5	38.3	41.6	47.4	45.1	51	48.1
FALSE	High	Master Protein	NP_999514.1	pyruvate carboxylase, mitochondrial [Sus scrofa]	0	242.846	33	33	137	33	1178	129.5	6.83	2924	33	metabolic process		catalytic activity;DNA binding;metal ion binding;nucleotide binding	Pf00289, Pf00364, Pf00682, Pf02222, Pf02436, Pf02785, Pf02786, Pf07478, Pf08443, Pf13533, Pf13535, Pf15632	397630	PC	2	Metabolic pathways; Pyruvate metabolism; Biosynthesis of amino acids; Citrate cycle (TCA cycle); Carbon metabolism			5	0.894	-0.16	0.00649388	0.341818	94.4	105.6	10.81	2.66	5055.9	5944.1	5689.6	5152.8	4887.4	4906.7	6284.5	6333	6165.3	6331.4	6251.5	6127.1	6393.9	6428.7	6626.1
FALSE	High	Master Protein	XP_020939374.1	glutaryl-CoA dehydrogenase, mitochondrial isoform X2 [Sus scrofa]	0	28.721	16	6	9	6	438	48.4	8.31	187	6	metabolic process	organelle lumen	catalytic activity;nucleotide binding	Pf00441, Pf02770, Pf02771, Pf08028	100522477	LOC100522477; GCDH	2				0	0.829	-0.27	0.0065166	0.341818	90.6	109.4	14	10.05	227.7	224.7	257.2	248.2	233.8	181.3	281.8	185.6	248	269	299.5	263.4	247.6	296	325.3
FALSE	High	Master Protein	XP_003122289.2	neuronal calcium sensor 1 isoform X3 [Sus scrofa]	0	21.731	38	7	13	7	190	21.9	4.83	172	7			metal ion binding	Pf00036, Pf13405, Pf13499, Pf13833	100523836	LOC100523836; NCS1	1				0	1.268	0.34	0.00653735	0.341818	111.8	88.2	21.12	12.61	383.1	355.7	341.2	359.1	274.9	537.3	329.9	288.5	350.3	295.5	292.8	260.7	220.7	309.5	245.9
FALSE	Low	Master Protein	XP_020927641.1	galectin-8 isoform X1 [Sus scrofa]	0.11	1.208	2	1	1	1	368	41.6	8.73	0	1				Pf00337	100156193	LGALS8	14				0	1.15	0.2	0.00654386	0.341818	107	93	7.7	5.06	79.2	80.4	68.7	67.8	78.9	70.8	76.5	65	75.3	63.6	64.6	66.5	69.3	70.4	61.8
FALSE	High	Master Protein	NP_001157477.2	chromogranin-A precursor [Sus scrofa]	0	47.043	26	10	25	10	448	49.6	4.67	443	10	cellular component movement;defense response;regulation of biological process;response to stimulus;transport	extracellular;membrane;vacuole		Pf01271	397540	CHGA	7				0	1.465	0.55	0.006581	0.341818	118.9	81.1	25.23	13.63	539.1	454.1	346.9	304.8	314.8	629.8	406.9	543.5	471.6	344.6	313.2	306.8	270.4	377.9	267.6
FALSE	High	Master Protein	XP_020929449.1	LOW QUALITY PROTEIN: paladin [Sus scrofa]	0	18.011	6	7	11	7	856	96.4	6.81	117	7				Pf14566	110256835	PALD1	14				0	0.772	-0.37	0.00670045	0.341818	87.1	112.9	14.84	12.99	57.4	60.8	46.4	55.5	52.9	46	61.3	55.3	37.6	72.8	70.5	54.2	75.4	58.7	72.9
FALSE	High	Master Protein	XP_020947715.1	dynamin-1-like protein isoform X1 [Sus scrofa]	0	274.663	58	43	163	3	749	83.3	7.08	3542	43				Pf00350, Pf01031, Pf02212	100624497	DNM1L	5				0	0.916	-0.13	0.00674783	0.341818	95.6	104.4	8.27	3.43	882.5	774.2	836.7	788.6	765.6	706.7	916.9	825.5	886	881.2	899.7	954.8	871.5	903.1	930.9
FALSE	High	Master Protein	XP_005663049.1	regulator of microtubule dynamics protein 1 isoform X2 [Sus scrofa]	0	32.835	21	6	14	6	317	36.1	8.4	274	6			protein binding		100156087	LOC100156087; RMDN1	4		ENSSSCG00000006136.2		0	0.895	-0.16	0.00676933	0.341818	94.5	105.5	8.25	3.57	506.3	461.5	528.6	548.3	499.5	433.4	567.8	536.4	514	581.6	545.2	582.9	577.5	535.7	571.1
FALSE	High	Master Protein	XP_005673674.3	proSAAS [Sus scrofa]	0	54.268	30	6	21	6	259	27.1	6.3	836	6					102164539	PCSK1N	X				0	2.071	1.05	0.00677776	0.341818	134.9	65.1	42.91	29.37	850	512.3	316.8	379	198.9	886.5	584.7	470.1	634.3	243.6	218	234.7	251.1	434.7	257.8
FALSE	High	Master Protein	XP_020935958.1	oligophrenin-1 isoform X1 [Sus scrofa]	0	14.468	6	4	4	4	803	91.7	7.94	86	4				Pf00169, Pf00620	100515117	LOC100515117; OPHN1	X				0	0.894	-0.16	0.00684799	0.341818	94.4	105.6	7.8	4.43	69.7	67.4	72.6	78.1	71.8	73.2	78.5	87	73.7	79.5	88.9	81.5	83.3	82.2	78.6
FALSE	High	Master Protein	XP_001924316.1	protein C8orf37 homolog [Sus scrofa]	0	11.218	13	2	2	2	207	23.4	7.78	110	2				Pf14996	100153417	LOC100153417; C4H8orf37	4				0	0.819	-0.29	0.00698038	0.341818	90.1	109.9	12.98	6.86	28.9	19.9	21.6	19.9	19.8	22.1	24.1	24.1	22.7	26.5	27.8	27.3	26.5	27.4	22.9
FALSE	High	Master Protein	XP_020933331.1	ectonucleoside triphosphate diphosphohydrolase 6 isoform X1 [Sus scrofa]	0.001	7.517	7	3	3	3	456	49.9	8.63	49	3			catalytic activity	Pf01150	100626131	ENTPD6	17	Pyrimidine metabolism; Purine metabolism			2	0.542	-0.88	0.00698464	0.341818	70.3	129.7	6.23	39.9	39.7	36.4	36.4	32.7	38.8	35.4	36.2	39.4	39	52.1	129.1	81.8	87.7	55.2	51
FALSE	High	Master Protein	XP_013845557.1	leucine-rich repeat neuronal protein 1 [Sus scrofa]	0.005	5.419	3	2	3	2	716	80.6	6.09	46	2	cell organization and biogenesis	membrane	protein binding	Pf00041, Pf00047, Pf07679, Pf12799, Pf13306, Pf13855, Pf13895, Pf13927	100627698	LOC100627698; LRRN1	13		ENSSSCG00000023806.1		0	1.292	0.37	0.0070749	0.341818	112.7	87.3	14.94	15.63	130	163.7	142.9	117	153.3	112.8	104.6	124.6	123.3	115.3	102.4	120.7	90.9	86.7	83
FALSE	High	Master Protein	XP_020941067.1	rap guanine nucleotide exchange factor 6 isoform X6 [Sus scrofa]	0	23.958	8	13	19	10	1513	169.9	6.47	153	13				Pf00027, Pf00595, Pf00617, Pf00618, Pf00788, Pf13180	100521255	RAPGEF6	2				0	0.918	-0.12	0.00713891	0.341818	95.7	104.3	4.55	3.83	644.6	615	618	617.4	562	579.2	639.8	639.7	623.7	680.3	681.5	675.4	670.6	625	632.4
FALSE	High	Master Protein	XP_003135131.2	coiled-coil domain-containing protein 22 [Sus scrofa]	0	91.78	37	19	38	19	627	70.6	6.55	824	19	regulation of biological process		protein binding	Pf05667	100512878	CCDC22	X		ENSSSCG00000012297.3	Neddylation	3	0.957	-0.06	0.00714904	0.341818	97.8	102.2	4.6	3.75	809.2	800.3	791.4	769.8	732.5	722.7	812.3	805.1	824.6	855	848.3	815.5	812	824.3	895.4
FALSE	High	Master Protein	XP_020941917.1	AP-1 complex subunit sigma-1A [Sus scrofa]	0	31.12	26	4	17	3	158	18.7	5.73	621	4											0	0.926	-0.11	0.00715838	0.341818	96.1	103.9	6.04	4.7	265.6	240.1	246.4	259.3	228.6	241.2	264	265.4	274.8	273.9	259.4	286.5	289.1	266.5	290.6
FALSE	High	Master Protein	XP_003121417.1	LOW QUALITY PROTEIN: sodium-dependent glucose transporter 1 [Sus scrofa]	0	12.187	7	3	3	3	527	57.4	5.34	95	3					100515422	LOC100515422; KIAA1919; MFSD4B	1				0	0.791	-0.34	0.00723261	0.341818	88.4	111.6	13.64	8.49	59.8	59	59.6	65.2	49	50.2	72.7	66.8	71.5	73	62.1	77.1	78.5	74	78.9
FALSE	High	Master Protein	XP_005671098.1	saposin-B-Val isoform X1 [Sus scrofa]	0	45.174	11	6	23	6	527	58.3	4.97	557	6	metabolic process	vacuole		Pf02199, Pf03489, Pf05184	100153167	PSAP	14		ENSSSCG00000010281.2	Peptide ligand-binding receptors; Platelet degranulation ; Neutrophil degranulation; Glycosphingolipid metabolism	16	1.361	0.44	0.00723599	0.341818	115.3	84.7	21.27	15.3	2469.5	1774.5	1537.9	1568.6	1331.3	2485.6	1823.3	2075.1	2062.6	1388.7	1515.3	1291.7	1175	1765.1	1258.4
FALSE	Medium	Master Protein	XP_013837111.1	collagen alpha-1(VII) chain [Sus scrofa]	0.04	2.374	0	1	4	1	2938	294.9	6.32	28	1			enzyme regulator activity;protein binding	Pf00014, Pf00041, Pf00092, Pf01391, Pf13519	100523209	COL7A1	13	Protein digestion and absorption			1	0.865	-0.21	0.00729565	0.341818	92.7	107.3	10.08	6.37	362.6	361.1	463	387.2	342.2	339.8	413.7	388.5	377.2	464.8	462	431.7	440.8	392.4	416.3
FALSE	High	Master Protein	XP_020951084.1	protein-arginine deiminase type-2 isoform X1 [Sus scrofa]	0	99.426	25	16	50	16	689	78.2	6.4	1082	16				Pf03068, Pf08526, Pf08527	100621356	LOC100621356; PADI2	6				0	1.09	0.12	0.00737448	0.341818	104.3	95.7	7.25	5.71	2278.2	2449.6	2671.3	2470	2501.7	2306.5	2157.5	2279.7	2157.3	2153.7	2336.5	2040.1	1981.6	2114.9	2118.7
FALSE	Low	Master Protein	XP_020938433.1	leucine-rich repeat and fibronectin type-III domain-containing protein 4 [Sus scrofa]	0.055	1.988	3	2	2	2	636	66.9	6.92	0	2				Pf00041, Pf00047, Pf07354, Pf07679, Pf12799, Pf13855, Pf13895, Pf13927	110259236	LRFN4	2				0	0.846	-0.24	0.00739861	0.341818	91.6	108.4	14.45	5.18	12.9	15.8	10.2	15.8	11.9	13.6	11.6	11.9	13.4	14.8	14.5	14.7	15.7	15.6	16.6
FALSE	High	Master Protein	XP_003134651.4	protein LCHN [Sus scrofa]	0	12.465	11	5	8	5	456	51.4	5.38	186	5				Pf08616, Pf09804	100513325	LOC100513325; KIAA1147	18				0	0.865	-0.21	0.00740318	0.341818	92.7	107.3	11.23	9.35	113.9	103.8	107.3	114.3	101	95.4	117.9	131.1	132	134.2	133.8	126.4	129.7	119.3	156.1
FALSE	High	Master Protein	XP_020948647.1	protein SCAF11 isoform X1 [Sus scrofa]	0	20.833	5	5	5	5	1455	162.8	8.63	144	5	metabolic process;transport	nucleus	catalytic activity;metal ion binding;protein binding	Pf00097, Pf03276, Pf06495, Pf08648, Pf10243, Pf12678, Pf12861, Pf13639, Pf13923, Pf14634, Pf15227, Pf15402	100525109	SCAF11	5				0	1.439	0.53	0.00744267	0.341818	118	82	21.97	18.98	13.3	14.6	15.3	19.9	18	18.2	8.6	17.9	14.3	11	12.6	10.2	7.1	12.3	9.9
FALSE	High	Master Protein	XP_003122400.2	tubulin beta-4B chain [Sus scrofa]	0	446.023	62	21	1097	1	445	49.8	4.89	21959	21			catalytic activity;nucleotide binding;structural molecule activity	Pf00091, Pf03953, Pf10644	100516352	LOC100516352; TUBB4B	1	Gap junction; Phagosome	ENSSSCG00000005849.2	Anchoring of the basal body to the plasma membrane; AURKA Activation by TPX2; Neutrophil degranulation; Recruitment of mitotic centrosome proteins and complexes; Loss of Nlp from mitotic centrosomes; Regulation of PLK1 Activity at G2/M Transition; Recruitment of NuMA to mitotic centrosomes	21	0.893	-0.16	0.00751035	0.342603	94.4	105.6	7.1	6.53	848.4	993.2	1043.8	956.4	1040	1015.9	1096.5	993.9	954.5	1039.1	1045.5	1169.9	1156.5	1070.8	1211.3
FALSE	Low	Master Protein	NP_001177223.1	WD repeat domain phosphoinositide-interacting protein 1 [Sus scrofa]	0.057	1.966	2	1	1	1	446	48.7	6.96	33	1	metabolic process	cytosol;membrane	protein binding		100462758	WIPI1	12		ENSSSCG00000017260.2	Macroautophagy	2	0.899	-0.15	0.00751097	0.342603	94.7	105.3	6.88	6.6	72.8	64.7	66.5	60.4	69	66.3	74.4	74.5	69.3	79.9	71.6	71.8	85.1	76.2	77.4
FALSE	High	Master Protein	XP_001924308.5	BRI3-binding protein [Sus scrofa]	0	22.982	16	3	6	3	242	27	9.51	137	3				Pf14965	100155348	LOC100155348; BRI3BP	14				0	1.198	0.26	0.00757265	0.343592	109	91	18.99	11.71	373	360.3	273.9	340.2	246.9	431.2	303.1	252.7	306.1	261.2	284.5	261.8	207	250	219.4
FALSE	High	Master Protein	XP_020956854.1	OCIA domain-containing protein 1 isoform X1 [Sus scrofa]	0	26.27	23	6	15	6	247	27.8	7.17	229	6				Pf07051	100738601	LOC100738601; OCIAD1	8				0	1.235	0.3	0.00761273	0.343592	110.5	89.5	13.84	5.2	487.1	508.5	490.1	649.8	683.8	690.5	611.3	661.3	595.6	494.1	489.7	535.3	461.9	495.7	522.9
FALSE	Medium	Master Protein	XP_020941736.1	LOW QUALITY PROTEIN: sn1-specific diacylglycerol lipase beta [Sus scrofa]	0.024	3.314	2	2	3	2	669	73.6	6.48	22	2				Pf01764	100627176	LOC100627176; DAGLB	3				0	0.914	-0.13	0.0076344	0.343592	95.5	104.5	5.66	4.86	127.1	131.3	130.6	124.5	124.7	117.4	134.4	121.8	112	144	143	134	129.2	138.7	129
FALSE	High	Master Protein	XP_020937154.1	protein S100-B-like [Sus scrofa]	0.001	7.225	17	2	10	2	133	15.1	5.1	93	2				Pf00036, Pf01023	110258323	LOC110258323					0	1.26	0.33	0.00764723	0.343592	111.5	88.5	20.13	16.93	2225.8	1516.1	1427.6	1614.6	1461.4	2406.9	1668.8	1784.9	1520.3	1507.1	1489.3	1114.4	961.8	1347.8	1218.1
FALSE	High	Master Protein	XP_003134450.6	charged multivesicular body protein 4b [Sus scrofa]	0	22.563	24	6	12	6	224	25	4.82	159	6				Pf03357	100516767	LOC100516767; CHMP4B	17				0	1.527	0.61	0.00765273	0.343592	120.9	79.1	36.28	23.57	204.5	159.7	147.2	156.1	105.1	349.2	169.7	202.1	222.2	118	137.3	86.4	104.7	160.4	96.3
FALSE	Medium	Master Protein	NP_001172092.1	enhancer of rudimentary homolog [Sus scrofa]	0.017	3.859	13	2	4	2	104	12.3	5.92	29	2	defense response;metabolic process;regulation of biological process;response to stimulus		DNA binding;nucleotide binding;RNA binding	Pf01133	100152505	ERH	7		ENSSSCG00000002307.2		0	1.515	0.6	0.00765353	0.343592	120.5	79.5	32.86	14.82	143.4	92	81.5	158.3	151.6	216.2	121.5	98.3	102.7	79.7	72.5	80.7	102	99.9	75.9
FALSE	High	Master Protein	NP_001231278.1	eukaryotic translation initiation factor 1A, Y-linked [Sus scrofa]	0	18.528	24	4	11	4	144	16.5	5.24	206	4	metabolic process		RNA binding	Pf01176	100625415	EIF1AY	Y	RNA transport	ENSSSCG00000029864.1		1	1.107	0.15	0.00766963	0.343592	105.1	94.9	9.18	5.49	758	697.6	576.8	642.6	646.9	736.9	630.5	594.7	667.9	591.4	599.4	536.8	577.7	634.2	573.4
FALSE	High	Master Protein	XP_005656024.1	synaptotagmin-5 isoform X1 [Sus scrofa]	0	71.925	32	11	48	9	386	43.1	9.17	1060	11	cell organization and biogenesis;regulation of biological process;transport	membrane	metal ion binding;protein binding	Pf00168	100626439	LOC100626439; SYT5	6		ENSSSCG00000021843.1		0	1.091	0.13	0.00773722	0.34508	104.3	95.7	2.75	4.11	804.5	818.5	803.2	765.5	801.8	790.1	822.9	770.8	766.8	763.7	732.9	788.6	731.6	737.6	699.5
FALSE	High	Master Protein	XP_020931973.1	dnaJ homolog subfamily C member 10 [Sus scrofa]	0	15.278	7	6	8	6	794	91	6.96	115	6				Pf00085, Pf00226, Pf13098, Pf13728, Pf13905	100523288	DNAJC10	15				0	0.933	-0.1	0.00801448	0.353518	96.5	103.5	4.33	3.2	208.9	205.5	231.5	223.1	219.2	202	219.9	212	212.2	223.9	219.4	236.9	231.2	222.8	235.8
FALSE	High	Master Protein	XP_013851966.1	collagen alpha-1(XIV) chain isoform X1 [Sus scrofa]	0	17.894	5	8	11	8	1796	193.5	5.36	131	8			protein binding	Pf00041, Pf00092, Pf01391, Pf13519	100158059	COL14A1	4				0	1.177	0.24	0.0081747	0.357443	108.1	91.9	20.69	8.69	240.5	267.7	286.8	403.6	427.7	302	292.5	287.2	266.4	253.8	270.6	217.8	216.7	242.4	245.6
FALSE	High	Master Protein	NP_001231853.1	NADH dehydrogenase [ubiquinone] 1 alpha subcomplex subunit 11 [Sus scrofa]	0	24.765	35	3	10	3	141	14.7	8.72	265	3		membrane	catalytic activity;metal ion binding	Pf02466	100514033	NDUFA11	2	Oxidative phosphorylation; Alzheimer's disease; Huntington's disease; Metabolic pathways; Non-alcoholic fatty liver disease (NAFLD); Parkinson's disease	ENSSSCG00000027307.1	Complex I biogenesis	11	1.222	0.29	0.00823259	0.359192	110	90	12.56	9.52	117	159	132.4	145.4	173.1	146.5	175.2	166.3	155	140	109.9	137.8	115.8	130.3	123.5
FALSE	High	Master Protein	XP_020942063.1	syntaxin-4 [Sus scrofa]	0	46.841	30	8	19	8	297	34.4	5.96	483	8	cell organization and biogenesis;transport	membrane	protein binding;transporter activity	Pf00804, Pf01496, Pf05739	100523599	LOC100523599; STX4	3	Vasopressin-regulated water reabsorption; SNARE interactions in vesicular transport	ENSSSCG00000007768.2	Disinhibition of SNARE formation; Clathrin derived vesicle budding; ER-Phagosome pathway	15	1.176	0.23	0.00834538	0.363323	108.1	91.9	7.54	8.79	391.9	392.6	357.7	362	346.3	394.3	386.5	355.2	438.9	314.1	321.1	345	336.1	373	288.1
FALSE	High	Master Protein	XP_001925420.4	EF-hand domain-containing protein D1 isoform X1 [Sus scrofa]	0	14.018	21	4	6	3	237	26.8	5.63	96	4			metal ion binding	Pf13499	100153398	LOC100153398; EFHD1	15				0	1.232	0.3	0.00836649	0.363453	110.4	89.6	18.91	16.61	20.9	21.7	27.8	37.2	29.3	24.9	28.9	24.9	23.1	20.7	23.8	14	20.6	19.9	18.3
FALSE	High	Master Protein	XP_020932666.1	LOW QUALITY PROTEIN: adenylate cyclase type 2 [Sus scrofa]	0	12.933	5	4	5	4	1097	123.9	8.15	83	4				Pf00211, Pf06327	100517503	ADCY2	16				0	0.815	-0.3	0.00842193	0.364285	89.8	110.2	18.79	10.37	54.3	43.4	55.5	62.5	62	52.6	67.3	61.7	84.1	66.5	67.2	80	83.3	83.2	71.6
FALSE	High	Master Protein	XP_020931922.1	3-hydroxyisobutyryl-CoA hydrolase, mitochondrial isoform X1 [Sus scrofa]	0	79.388	37	12	36	12	386	43.2	6.7	629	12				Pf00378, Pf13766	100514687	LOC100514687; HIBCH	15				0	0.934	-0.1	0.00866655	0.366542	96.6	103.4	6.53	4.37	1234.7	1184	1325.3	1270.6	1124.4	1105.3	1292.8	1292.7	1301.3	1363.3	1396.4	1358	1262.7	1297.9	1418.4
FALSE	High	Master Protein	XP_005655861.2	programmed cell death protein 5 [Sus scrofa]	0	17.289	34	4	5	4	125	14.2	6.04	133	4			DNA binding	Pf01984	100523791	LOC100523791; PDCD5	6		ENSSSCG00000002860.2		0	1.852	0.89	0.00868121	0.366542	129.9	70.1	49.58	28.18	107.2	46.7	30	32.5	24.5	90.5	61.1	50	65	29	23.8	25.1	18.9	42.2	29.5
FALSE	High	Master Protein	NP_999199.1	muscarinic acetylcholine receptor M1 [Sus scrofa]	0	26.043	10	4	9	4	460	51.4	9.33	179	4	cell communication;regulation of biological process;response to stimulus;transport	membrane	receptor activity;signal transducer activity	Pf00001, Pf10328	397099	CHRM1	2	Cholinergic synapse; cAMP signaling pathway; Neuroactive ligand-receptor interaction; PI3K-Akt signaling pathway; Calcium signaling pathway; Regulation of actin cytoskeleton	ENSSSCG00000024545.1	Muscarinic acetylcholine receptors; Gastrin-CREB signalling pathway via PKC and MAPK	15	0.911	-0.13	0.00870935	0.366542	95.3	104.7	5.49	5.38	300.5	324.4	327.1	351.3	315.1	315.8	346.2	299.9	321.9	359	374	346.4	371	322.3	348
FALSE	High	Master Protein	XP_020945468.1	protein S100-A13 isoform X1 [Sus scrofa]	0	8.194	16	2	4	2	117	13.2	9.45	93	2				Pf01023	110260321	S100A13	4				0	1.377	0.46	0.00880211	0.366542	115.9	84.1	32.72	8.86	129.4	79.4	62	69.1	63.7	151.7	87	99.9	108	64.4	60.6	62	54.1	70.2	67.1
FALSE	Medium	Master Protein	NP_001232908.1	polycystin-2 [Sus scrofa]	0.025	3.175	2	2	2	2	970	109.5	5.64	31	2	cell organization and biogenesis;cellular homeostasis;regulation of biological process;response to stimulus;transport	cytoplasm;cytoskeleton;endoplasmic reticulum;membrane	metal ion binding;protein binding;transporter activity	Pf00520, Pf08016	641309	PKD2	8				0	1.239	0.31	0.00880431	0.366542	110.7	89.3	12.92	5.26	48.5	58.1	38.2	56.5	58.7	54.5	46.2	48.8	52.9	48.1	42.2	42.4	42.9	43.1	42.2
FALSE	High	Master Protein	XP_003127507.2	leukocyte-associated immunoglobulin-like receptor 1 isoform X1 [Sus scrofa]	0	17.465	23	4	5	4	306	33.3	7.56	139	4			protein binding	Pf13895	100515837	LOC100515837; LAIR1	6				0	0.718	-0.48	0.00881235	0.366542	83.6	116.4	11	18.93	41.1	45.2	43.5	38.6	37.4	44.5	46.5	52.3	49.8	78.4	59.9	48.6	47.7	64.3	64.7
FALSE	High	Master Protein	XP_020945466.1	protein S100-A1 isoform X1 [Sus scrofa]	0	11.159	12	2	19	2	181	19.9	6.39	150	2				Pf00036, Pf01023	106504218	S100A1	4				0	1.133	0.18	0.00902296	0.366542	106.3	93.7	10.1	5.43	2904.3	2785.3	2720.5	2616	2445.1	3327.1	2375.8	2840.2	2814.6	2538.7	2584.8	2312.7	2240.4	2452.7	2462.5
FALSE	High	Master Protein	XP_003484029.1	brefeldin A-inhibited guanine nucleotide-exchange protein 2 isoform X1 [Sus scrofa]	0	115.5	18	30	52	22	1785	201.7	6.48	1013	30	regulation of biological process			Pf01369, Pf09324, Pf12783	100523757	ARFGEF2	17	Endocytosis			1	0.838	-0.26	0.00907504	0.366542	91.2	108.8	13.76	8.87	729.3	617.8	661.6	707.2	676	535.2	785.5	743.2	869.7	788.4	733	864	869.7	825	948.7
FALSE	High	Master Protein	XP_013835939.1	GDP-Man:Man(3)GlcNAc(2)-PP-Dol alpha-1,2-mannosyltransferase isoform X1 [Sus scrofa]	0.001	7.963	8	4	4	4	492	55.2	8.46	47	4	metabolic process	membrane	catalytic activity	Pf00534, Pf13692	100152645	ALG11	11	N-Glycan biosynthesis; Metabolic pathways	ENSSSCG00000009381.2		2	0.938	-0.09	0.00908524	0.366542	96.8	103.2	9.2	6.98	35.8	32.2	35.8	35.3	28	28.9	31.3	34.9	35.2	36.2	35.1	41.5	39.5	38.2	34.9
FALSE	High	Master Protein	XP_020953139.1	NAD kinase isoform X1 [Sus scrofa]	0.002	5.975	7	2	2	2	502	54.5	7.43	55	2				Pf01513	110261345	NADK	6				0	0.636	-0.65	0.00910909	0.366542	77.7	122.3	35.15	14.01	15.6	6.5	14.2	9.4	8.2		9.4	16.9	17.3	22.4	16.5	19.5	15.7	17	20.4
FALSE	Low	Master Protein	XP_020955735.1	disintegrin and metalloproteinase domain-containing protein 20-like [Sus scrofa]	0.237	0.498	1	1	1	1	744	82.2	6.57	0	1	metabolic process		catalytic activity	Pf00200, Pf01421, Pf01562, Pf08516	100525589; 100525409	LOC100525589; LOC100525409	7				0	1.689	0.76	0.0091603	0.366542	125.6	74.4	22.24	23.23	4.1	7.3	6.3	7.6	6.4	6.6	3.8	5.6	7.2	5.6	3.3	4.1	3.3	3.6	5
FALSE	High	Master Protein	NP_001103888.1	potassium voltage-gated channel subfamily A member 2 [Sus scrofa]	0	39.76	18	8	23	5	499	56.6	4.86	302	8	cell organization and biogenesis;regulation of biological process;response to stimulus;transport	membrane	protein binding;transporter activity	Pf00520, Pf02214, Pf07885	397292	KCNA2	4				0	1.089	0.12	0.00920141	0.366542	104.3	95.7	7.67	5.35	473.7	563.6	450.4	489.6	499.3	438.9	461.7	463.9	498.4	439.3	470.6	405.6	449.4	416.6	430.5
FALSE	High	Master Protein	XP_020931453.1	coiled-coil domain-containing protein 93 isoform X1 [Sus scrofa]	0	138.663	34	23	57	23	637	73.6	7.14	1231	23				Pf09762	100155996	CCDC93	15				0	0.95	-0.07	0.00920929	0.366542	97.4	102.6	4.69	2.43	1246.8	1251.5	1342.1	1292.2	1215.8	1186.5	1346.2	1328	1340.2	1325.1	1361.9	1359.4	1362.3	1324.1	1414.5
FALSE	High	Master Protein	XP_020921176.1	translation initiation factor IF-3, mitochondrial isoform X1 [Sus scrofa]	0.004	5.495	8	3	3	3	303	34.2	9.55	47	3				Pf00707, Pf05198	100156178	LOC100156178; MTIF3	11				0	0.832	-0.27	0.00921325	0.366542	90.8	109.2	13.04	13.55	30.1	30.4	32.5	25.9	35.2	33.6	31.6	38.1	25.4	45.7	45.8	37.8	34.9	38.2	33.2
FALSE	High	Master Protein	XP_020927623.1	T-lymphoma invasion and metastasis-inducing protein 2 isoform X1 [Sus scrofa]	0	23.627	4	6	7	5	1704	189.1	7.15	196	6				Pf00169, Pf00595, Pf00621, Pf02196, Pf15410	100155014	TIAM2	1				0	1.074	0.1	0.00923192	0.366542	103.6	96.4	9.28	6.12	52	43.3	44.2	45	46.2	43.7	49.9	54.2	41.7	37.1	42.7	41	43.8	43.2	39.9
FALSE	High	Master Protein	XP_001927404.1	peroxiredoxin-4 isoform X1 [Sus scrofa]	0	9.055	8	3	12	1	272	30.5	6.44	121	3	cell organization and biogenesis;cellular homeostasis;metabolic process;regulation of biological process	cytoplasm;cytosol;endoplasmic reticulum;mitochondrion;nucleus	antioxidant activity;catalytic activity;protein binding	Pf00578, Pf08534, Pf10417	100152260	PRDX4	X		ENSSSCG00000012171.3	Neutrophil degranulation	3	1.331	0.41	0.00923845	0.366542	114.2	85.8	11.49	16.16	132.6	129.3	100.5	122.7	127.6	145.6	108.5	108.8	121.9	87.5	93.3	91.2	101.8	122.5	77.2
FALSE	High	Master Protein	XP_013833661.1	solute carrier family 22 member 17 isoform X1 [Sus scrofa]	0	9.526	3	2	4	2	585	62.3	7.37	119	2	transport		transporter activity	Pf00083, Pf07690	100152841	LOC100152841; SLC22A17	7				0	0.898	-0.15	0.00924117	0.366542	94.6	105.4	6.06	6.31	204.7	210.5	205	187.5	196.3	179.7	218.6	201	211.7	237.7	221	235.4	209.7	205.5	235.1
FALSE	High	Master Protein	NP_001072150.1	GTP-binding protein Di-Ras2 [Sus scrofa]	0	55.443	37	7	39	5	199	22.6	8.75	841	7	regulation of biological process;response to stimulus	membrane	catalytic activity;nucleotide binding	Pf00071, Pf08477	780430	LOC780430; DIRAS2	14				0	0.916	-0.13	0.00934474	0.369191	95.6	104.4	7.4	5.13	1086	1025.7	919	1008.4	908.3	903.3	1048.3	1038.1	1088.9	1033.8	1045.1	1112	1142.2	1127.3	1179.6
FALSE	High	Master Protein	NP_999284.1	acyl-CoA-binding protein [Sus scrofa]	0	34.257	48	3	15	3	87	9.9	8.28	128	3	defense response;response to stimulus;transport	endoplasmic reticulum;Golgi		Pf00887	397212	DBI	15	PPAR signaling pathway	ENSSSCG00000023435.1	Mitochondrial Fatty Acid Beta-Oxidation	5	1.596	0.67	0.00939488	0.370064	123	77	40.34	26.71	1644.6	793.4	612.7	715.1	516.9	1570.6	1045.1	894.5	1178.6	473.2	410.1	566.8	554	855.8	574.9
FALSE	High	Master Protein	XP_020936483.1	TSC22 domain family protein 3 isoform X1 [Sus scrofa]	0	18.263	29	4	8	3	200	22.3	4.86	156	4	cell organization and biogenesis;regulation of biological process;reproduction	cytoplasm;nucleus		Pf01166, Pf06005	100517321	TSC22D3	X				0	1.246	0.32	0.00946083	0.370064	110.9	89.1	16.53	14.75	33.1	31	25.8	27.2	25.1	38.8	24.1	25.6	28.8	19.5	22.7	23.1	20.9	29	21
FALSE	High	Master Protein	XP_020927108.1	ATP synthase-coupling factor 6, mitochondrial [Sus scrofa]	0	25.379	42	4	14	4	108	12.4	9.31	407	4	metabolic process;transport		transporter activity	Pf05511	100622245	LOC100621056; LOC100622245; ATP5J	13	Huntington's disease; Alzheimer's disease; Oxidative phosphorylation; Parkinson's disease; Metabolic pathways	ENSSSCG00000030602.1; ENSSSCG00000022586.1	Cristae formation; Formation of ATP by chemiosmotic coupling	12	2.171	1.12	0.00950665	0.370064	136.9	63.1	60.76	33.37	608.6	238.8	181.7	207.6	112.8	787	369.7	302.4	439.5	141.7	121.9	147.3	121.1	257.3	136.9
FALSE	High	Master Protein	NP_008643.1	NADH dehydrogenase subunit 4 (mitochondrion) [Sus scrofa]	0.001	8.008	7	4	8	4	459	51.8	9.54	63	4	metabolic process;transport	membrane;mitochondrion	catalytic activity	Pf00361, Pf01059	808510	ND4	MT	Oxidative phosphorylation; Metabolic pathways; Parkinson's disease	ENSSSCG00000018087.3	Complex I biogenesis	8	1.219	0.29	0.00951435	0.370064	109.9	90.1	10.66	10.76	352.8	409.9	390.4	439.2	485.6	435.1	372.5	406.3	356.7	354.9	317.4	406.3	336.3	301.3	330.3
FALSE	High	Master Protein	XP_020942070.1	syntaxin-1B isoform X1 [Sus scrofa]	0	174.508	56	15	192	12	288	33.2	5.38	4400	15	regulation of biological process;transport	membrane	protein binding	Pf00804, Pf05739, Pf13166, Pf14523	100512651	LOC100512651; STX1B	3				0	1.138	0.19	0.00956135	0.370896	106.5	93.5	8.58	6.32	7540.2	7926	7168.1	7315.3	6172.8	7685.1	7072.1	6230.9	7574.9	6554.4	6948.3	6355.6	6017.3	6499.1	5821.8
FALSE	High	Master Protein	XP_020947663.1	thyrotropin-releasing hormone-degrading ectoenzyme [Sus scrofa]	0	25.479	10	10	14	10	1066	121.8	7.71	112	10				Pf01433, Pf11838, Pf13485	100620702	TRHDE	5				0	0.898	-0.16	0.00959835	0.370896	94.6	105.4	6.09	5.15	307.3	299	281	286.7	268.3	267.5	293.9	322.4	291.4	325.6	331	290.6	323.5	306.8	332.5
FALSE	High	Master Protein	NP_001231071.1	sorcin isoform 1 [Sus scrofa]	0	50.155	34	7	33	7	199	21.7	5.59	549	7	metabolic process;regulation of biological process;transport	cytoplasm;cytosol;membrane	catalytic activity;metal ion binding;protein binding	Pf13405, Pf13499, Pf13833	100514123	SRI	9		ENSSSCG00000015298.2	Ion homeostasis; Sodium/Calcium exchangers; Ion transport by P-type ATPases; Reduction of cytosolic Ca++ levels; Stimuli-sensing channels	14	1.153	0.21	0.00960967	0.370896	107.1	92.9	9.88	8.02	1976.7	2124.2	2426.9	1810.3	1765.4	2091.9	2157.4	1913.4	2004.2	1703.9	1774.1	1882.2	1644.8	1964.9	1597.8
FALSE	High	Master Protein	XP_003131241.1	galactokinase [Sus scrofa]	0	57.527	29	12	34	12	392	42.1	5.78	488	12				Pf08544, Pf10509	100521514	LOC100521514; GALK1	12	Metabolic pathways; Galactose metabolism; Amino sugar and nucleotide sugar metabolism			3	0.874	-0.19	0.00966298	0.372238	93.3	106.7	9.84	8.22	1536.6	1365.2	1572.6	1472.8	1416	1376.7	1718.1	1802	1615.1	1588.8	1730	1796.9	1786.6	1707	2028.6
FALSE	Low	Master Protein	XP_013843208.1	insulin-like growth factor-binding protein complex acid labile subunit isoform X1 [Sus scrofa]	0.057	1.951	3	2	3	2	631	68.6	7.74	14	2			protein binding	Pf01462, Pf12799, Pf13855	397322	IGFALS	3				0	0.747	-0.42	0.00979666	0.375944	85.5	114.5	23.93	11.37	81.3	118.9	128.4	95.5	60.4	96.6	123	108.5	72.9	111.2	116.8	132.8	149.6	125.8	142.3
FALSE	High	Master Protein	XP_001926738.1	gamma-glutamyl hydrolase [Sus scrofa]	0.01	4.705	6	2	2	2	318	35.4	8.63	37	2	metabolic process	nucleus;vacuole	catalytic activity	Pf00117, Pf07722	100154232	LOC100154232; GGH	4	Antifolate resistance; Folate biosynthesis	ENSSSCG00000006227.2	Neutrophil degranulation	5	0.84	-0.25	0.00985	0.376684	91.3	108.7	13.13	5.95	53.4	42.6	70.5	56.4	56.8	55.2	62.2	60.9	56.2	65.5	59.5	69.7	70	65.8	68.7
FALSE	High	Master Protein	XP_020918723.1	neurogranin [Sus scrofa]	0	21.696	32	3	28	3	78	7.5	7.87	789	3					100738830	LOC100738830; NRGN	9				0	1.931	0.95	0.00987116	0.376684	131.8	68.2	48.5	39.51	2254.7	1583.8	924.2	1709.1	1017.5	3756.9	1551.6	1200.8	1942.6	1013.8	955.7	704	540.3	1549.8	697.4
FALSE	Medium	Master Protein	XP_003127289.1	transmembrane protein 160 [Sus scrofa]	0.025	3.16	7	1	2	1	188	19.5	7.3	30	1		membrane;mitochondrion			100514771	LOC100514771; TMEM160	6		ENSSSCG00000003109.2		0	1.476	0.56	0.00987223	0.376684	119.2	80.8	16.72	21.24	35.8	41.6	31.8	51.7	49.8	52.9	44.9	44.7	38.5	30.1	28.3	30.5	36.2	37.6	19.5
FALSE	Medium	Master Protein	XP_020922912.1	transmembrane protein 100 [Sus scrofa]	0.025	3.206	5	1	2	1	134	14.3	9.48	22	1	cell differentiation;cell organization and biogenesis;regulation of biological process;response to stimulus	endoplasmic reticulum;membrane		Pf15099	100523465	LOC100523465; TMEM100	12		ENSSSCG00000017607.2		0	1.21	0.28	0.00994633	0.378791	109.5	90.5	22.07	6.84	169.6	149.6	96.4	123.1	86.6	116	107.8	109.9	106	90	89.2	99.4	91.7	82.3	98
FALSE	High	Master Protein	XP_020932964.1	GDP-fucose protein O-fucosyltransferase 1 isoform X1 [Sus scrofa]	0.001	6.544	5	2	3	2	404	45.6	8.53	118	2				Pf10250	397627	POFUT1	17				0	0.756	-0.4	0.0100533	0.380271	86.1	113.9	23.39	10.11	6.9	12.5	13.4	9.9	9.6	8.9	8.5	6.8	9.4	10.8	12.2	13.2	10.8	12.6	13.8
FALSE	High	Master Protein	XP_005652426.1	alpha-2-HS-glycoprotein [Sus scrofa]	0	40.215	30	8	21	8	365	38.8	5.85	249	8	defense response;regulation of biological process;response to stimulus		enzyme regulator activity	Pf00031	397585	FETUIN; AHSG	13				0	0.861	-0.22	0.010061	0.380271	92.6	107.4	14.84	11.59	898.4	666.5	831.3	890.7	925.2	1010.9	844	980.6	644.6	1067.5	1121.2	934.8	930	1001.4	1246.8
FALSE	High	Master Protein	NP_001001867.1	galectin-1 [Sus scrofa]	0	16.483	22	3	14	3	135	14.7	4.94	330	3	cell death			Pf00337	414915	LGALS1	5				0	1.161	0.22	0.0101747	0.382882	107.4	92.6	20.34	16.22	665.2	1013.7	798	629	980.3	634.4	640.8	629.6	770.3	625	592.2	659.6	554.6	509.8	407.5
FALSE	High	Master Protein	XP_020952862.1	FXYD domain-containing ion transport regulator 7 isoform X1 [Sus scrofa]	0	10.072	6	2	8	2	374	39.2	9.22	211	2				Pf02038	100623939	LOC100623939; FXYD7	6				0	1.803	0.85	0.0102275	0.382882	128.7	71.3	34.08	25.25	256.4	148.5	111.7	122.8	84.4	236.5	172.1	185.1	200.4	112.6	102	89.3	73.7	147.7	88.6
FALSE	High	Master Protein	NP_001098757.1	neuroendocrine protein 7B2 precursor [Sus scrofa]	0.006	5.257	13	2	5	2	212	23.8	6.15	38	2	metabolic process;regulation of biological process;response to stimulus;transport	extracellular	enzyme regulator activity;protein binding	Pf05281	397110	SCG5	1				0	1.631	0.71	0.0102988	0.382882	124	76	35.95	27.31	207.7	155.7	124.2	121.1	79.1	287.9	181.9	156.7	185.8	96.6	95.8	96.3	67.7	150.5	91.5
FALSE	High	Master Protein	XP_003125184.3	ubiquitin-40S ribosomal protein S27a [Sus scrofa]	0	30.339	28	4	219	4	156	18	9.64	867	4	metabolic process	ribosome	protein binding;structural molecule activity	Pf00240, Pf01599, Pf11976, Pf13019, Pf13881, Pf14560	100514637	LOC100514637; RPS27A	3	Ribosome	ENSSSCG00000022357.1	Hedgehog ligand biogenesis; Dual Incision in GG-NER; Ovarian tumor domain proteases; TRAF6-mediated induction of TAK1 complex within TLR4 complex; p75NTR recruits signalling complexes; Regulation of RUNX2 expression and activity; Ub-specific processing proteases; Activated TLR4 signalling; Neddylation; Fanconi Anemia Pathway; Ribosomal scanning and start codon recognition; Iron uptake and transpo…	263	1.702	0.77	0.0103027	0.382882	126	74	25.15	40.54	11118.2	14489.8	9758.1	9404.3	10537.4	19233.1	12289.3	11237.4	14965.3	6042	6626.6	6580.1	7550.8	12672.9	3909.4
FALSE	High	Master Protein	XP_005655644.1	myosin light polypeptide 6 isoform X1 [Sus scrofa]	0	36.287	30	6	17	6	205	22.1	5.47	297	6	cellular component movement	membrane	catalytic activity;metal ion binding;motor activity;structural molecule activity	Pf00036, Pf13405, Pf13499	396807; 106504064	MYL6; LOC106504064	5				0	1.242	0.31	0.0103868	0.382882	110.8	89.2	27.2	16.28	473.2	477.6	570.4	787.1	696.6	946.3	445.6	536.7	586.8	378.9	443.8	475	478.9	500.8	317.8
FALSE	High	Master Protein	XP_003480683.2	endothelial differentiation-related factor 1 [Sus scrofa]	0	20.789	30	9	14	9	203	21.4	9.8	108	9				Pf01381, Pf08523, Pf12844	100736774	MBF1; EDF1	1				0	1.343	0.43	0.0104172	0.382882	114.7	85.3	35.17	19.7	776.2	614.2	558.1	584.2	464.6	1255.3	581.8	547.1	639.4	453.9	527.3	416.6	338.3	573.1	383.9
FALSE	High	Master Protein	XP_020940420.1	S-phase kinase-associated protein 1 [Sus scrofa]	0	36.52	33	6	23	6	163	18.6	4.54	632	6											0	1.535	0.62	0.0104275	0.382882	121.1	78.9	33.21	23.58	1217.2	839.7	614.9	921.7	580.9	1592	962.2	755.4	1054.8	701.7	660	546.1	451.9	798.3	450.3
FALSE	High	Master Protein	XP_020940313.1	AP-3 complex subunit sigma-1 isoform X3 [Sus scrofa]	0	20.852	23	4	8	2	193	21.7	5.39	205	4	transport		transporter activity	Pf01217	100736866	LOC100736866; AP3S1	2				0	0.906	-0.14	0.01047	0.382882	95.1	104.9	8.46	7.07	200.1	190.5	177.8	205	152.3	173.8	189.2	180.3	187	206.1	229.3	219.8	195.6	189.9	206.7
FALSE	Medium	Master Protein	XP_003123686.3	glutamine--fructose-6-phosphate aminotransferase [isomerizing] 2 [Sus scrofa]	0.012	4.222	4	2	2	1	682	77	7.52	20	2	metabolic process			Pf00310, Pf01380, Pf13230, Pf13522, Pf13537, Pf13580	100518539	LOC100518539; GFPT2	2	Metabolic pathways; Alanine, aspartate and glutamate metabolism; Insulin resistance; Amino sugar and nucleotide sugar metabolism			4	1.387	0.47	0.0104795	0.382882	116.2	83.8	19.42	17.15	15.8	11.9	12.4	15.3	20.5	14.6	14	12.3	11.8	12.7	9.3	9.3	10.9	9.2	13.3
FALSE	High	Master Protein	XP_005670640.1	translation initiation factor eIF-2B subunit alpha [Sus scrofa]	0	29.994	22	7	20	7	305	33.9	8.02	398	7	metabolic process	cytoplasm		Pf01008	100156140	EIF2B1	14	RNA transport	ENSSSCG00000009770.2	Recycling of eIF2:GDP	6	0.918	-0.12	0.010585	0.385554	95.7	104.3	5.29	4.44	585.8	642.3	589.8	599.9	525.2	587.8	570.8	569.6	595.1	660.3	639.3	641.3	627.7	579.1	645.4
FALSE	High	Master Protein	NP_001009581.1	Golgi resident protein GCP60 [Sus scrofa]	0	34.707	20	6	18	6	372	43.9	5.21	259	6	transport			Pf13897	494461	PAP7; ACBD3	10				0	0.868	-0.2	0.0107071	0.387889	93	107	10.39	4.55	353	295.9	318.8	268.9	314.2	303.3	350.1	333.3	379.6	332.8	366.6	367.7	368.7	366.1	382.7
FALSE	High	Master Protein	XP_003357691.1	protein stum homolog isoform X1 [Sus scrofa]	0	32.825	26	3	23	3	140	14.9	7.21	779	3		membrane			100621258	LOC100621258; C10H1orf95; STUM	10		ENSSSCG00000024288.1		0	1.168	0.22	0.0107919	0.389555	107.8	92.2	6.78	8.51	461.8	490.4	513.3	527.8	459.9	485.1	433.3	435.1	481.7	425.6	447.1	469.2	375.9	399.5	391.9
FALSE	High	Master Protein	NP_001230371.1	syntaxin-12 [Sus scrofa]	0	40.559	26	7	26	7	276	31.4	5.44	410	7	cell organization and biogenesis;regulation of biological process;transport	membrane	protein binding	Pf00804, Pf05739, Pf14523	100627750	STX12	6	Phagosome	ENSSSCG00000024927.1		1	1.359	0.44	0.010871	0.391708	115.2	84.8	19.42	14.04	2215.9	1736.5	1394.6	1761.8	1117.8	1943.3	1713.4	1407.4	1727.2	1293.3	1331.8	1249	1188.5	1545.9	1003.4
FALSE	High	Master Protein	XP_013842872.1	parathymosin [Sus scrofa]	0	15.039	23	3	7	3	102	11.5	4.16	134	3					100736696	LOC100736696; PTMS	5				0	2.045	1.03	0.0108916	0.391747	134.3	65.7	58.98	29.41	456.7	201.9	98.8	144.7	92.9	469.2	190.4	199.8	294.2	105.3	97.5	97.9	92.3	172	85.1
FALSE	High	Master Protein	XP_005663232.1	nitrilase homolog 1 isoform X1 [Sus scrofa]	0	18.357	16	6	14	6	345	38	8.13	111	6	metabolic process		catalytic activity	Pf00795	100155270	NIT1	4				0	1.218	0.28	0.01097	0.392456	109.8	90.2	18.22	8.01	845.6	906.4	758.1	775	612.9	1026.2	645.1	605.2	761	652.2	685.8	569.2	601.9	648.3	562.8
FALSE	High	Master Protein	XP_005664641.1	26S proteasome non-ATPase regulatory subunit 8 [Sus scrofa]	0	20.203	17	6	13	6	351	39.7	9.83	239	6	metabolic process			Pf03399, Pf10075	100515483	LOC100515483; PSMD8	6	Proteasome; Epstein-Barr virus infection	ENSSSCG00000002956.2	Hedgehog ligand biogenesis; M/G1 Transition; Regulation of RUNX2 expression and activity; Ub-specific processing proteases; APC/C:Cdh1 mediated degradation of Cdc20 and other APC/C:Cdh1 targeted proteins in late mitosis/early G1; Interleukin-20 family signaling; Degradation of GLI1 by the proteasome; Activation of NF-kappaB in B cells; Ubiquitin-dependent degradation of Cyclin D1; The role of GTS…	117	0.917	-0.13	0.0109979	0.392753	95.7	104.3	7.17	3.31	688.4	598.6	695.3	690.9	649.5	658.6	760.7	735.2	728.7	746.9	763.1	760.1	710.4	730.3	779.3
FALSE	High	Master Protein	XP_020946699.1	eukaryotic translation initiation factor 3 subunit L isoform X1 [Sus scrofa]	0	55.528	25	15	33	15	566	66.6	6.24	406	15				Pf10255	100515608	EIF3L	5				0	0.941	-0.09	0.0110227	0.392941	97	103	5.41	3.14	981.4	887.1	899.9	924.6	878	845.3	973.7	971.6	966.2	944.8	977.9	1039.6	979.4	985.1	997.7
FALSE	High	Master Protein	XP_020944849.1	elongin-C [Sus scrofa]	0	31.48	47	4	10	4	112	12.5	4.78	312	4											0	0.952	-0.07	0.0111923	0.398281	97.6	102.4	6	4.62	361.5	336.1	385.2	338.4	334.3	328.7	375	374.1	368.4	370.7	382.7	396	376.4	370.6	416.2
FALSE	High	Master Protein	XP_020930323.1	signal transducer and activator of transcription 1 isoform X1 [Sus scrofa]	0	128.062	27	19	54	19	823	95.5	6.42	1261	19	cell death;cell differentiation;cell proliferation;defense response;metabolic process;regulation of biological process;response to stimulus	cytoplasm;nucleus	DNA binding;protein binding;signal transducer activity	Pf00017, Pf01017, Pf02864, Pf02865, Pf12162	396655	STAT1	15				0	0.777	-0.36	0.0113878	0.398881	87.5	112.5	12.56	18.47	1138.4	871.5	1226.9	1169.5	1004.1	1008.3	1087.8	1308.7	1259.8	1544.7	1157.5	1272.1	1683.3	1388.3	1903.4
FALSE	High	Master Protein	XP_001928995.1	astrocytic phosphoprotein PEA-15 [Sus scrofa]	0	30.703	40	5	35	5	130	15	5.02	508	5	regulation of biological process;response to stimulus		protein binding	Pf01335	100152480	PEA15	4				0	1.198	0.26	0.0114487	0.398881	109	91	14.07	16.62	2695.8	2100.5	1855	2287	2168.8	2714.9	2053.1	1934.7	2029.4	1740.2	1937.3	1820	1151.3	1766.6	1588.4
FALSE	High	Master Protein	NP_999171.1	CD9 antigen [Sus scrofa]	0.008	4.929	3	1	13	1	226	25.2	7.15	128	1	cell organization and biogenesis;cellular component movement;metabolic process;regulation of biological process;response to stimulus;transport	membrane		Pf00335	397067	CD9	5	Hematopoietic cell lineage			1	1.23	0.3	0.0114533	0.398881	110.3	89.7	12.31	16.53	1088.8	786.7	905.6	869	752	802.6	790.3	767.5	839.8	667.4	842.8	713.2	523.4	592.1	637.5
FALSE	High	Master Protein	XP_020932758.1	Golgi phosphoprotein 3 [Sus scrofa]	0	42.899	23	7	25	7	298	33.7	6.44	722	7	transport			Pf05719	110257335	LOC110257335	16				0	0.946	-0.08	0.011526	0.398881	97.2	102.8	5.54	3.26	426.5	378.5	395.8	380.5	357.9	362	392.8	406.8	395.9	407.7	426.1	423.1	400.4	401.3	431.5
FALSE	Low	Master Protein	XP_020935666.1	G patch domain and KOW motifs-containing protein isoform X1 [Sus scrofa]	0.082	1.572	2	1	1	1	584	64.3	9.42	17	1				Pf00467, Pf01585, Pf12656	100511851	GPKOW	X				0	0.778	-0.36	0.0115471	0.398881	87.5	112.5	14.93	15.3	15	16.2	14.2	18.5	17.2	17.5	18.2	20.6	22.6	20.3	22.8	22.1	26.4	17.9	26.9
FALSE	High	Master Protein	XP_003130561.3	axin interactor, dorsalization-associated protein isoform X1 [Sus scrofa]	0	23.526	20	4	8	4	306	35	6.55	109	4	regulation of biological process;response to stimulus	cytoplasm;membrane	protein binding	Pf08910, Pf14186	100518326	LOC100518326; AIDA	10		ENSSSCG00000010835.2		0	1.279	0.36	0.0116185	0.400657	112.3	87.7	11.32	11.46	85.6	93.8	93.7	85.9	88.6	85	72.9	65.6	78	84	66.7	73	62	67	64.6
FALSE	High	Master Protein	XP_003124275.1	26S proteasome non-ATPase regulatory subunit 13 [Sus scrofa]	0	64.399	39	13	31	13	376	42.8	5.69	556	13	cell organization and biogenesis;metabolic process	cytosol;nucleus	protein binding;structural molecule activity	Pf01399	100517815	LOC100517815; PSMD13	2	Proteasome; Epstein-Barr virus infection	ENSSSCG00000014559.2	Hedgehog ligand biogenesis; M/G1 Transition; Regulation of RUNX2 expression and activity; Ub-specific processing proteases; APC/C:Cdh1 mediated degradation of Cdc20 and other APC/C:Cdh1 targeted proteins in late mitosis/early G1; Interleukin-20 family signaling; Degradation of GLI1 by the proteasome; Neutrophil degranulation; Activation of NF-kappaB in B cells; Ubiquitin-dependent degradation of …	118	0.869	-0.2	0.0117235	0.403585	93	107	9.13	6.8	1362.6	1218.5	1376.8	1426.2	1330.1	1344.3	1567.7	1621.3	1531.5	1559.5	1585.9	1582	1466.8	1589.9	1797.6
FALSE	Low	Master Protein	XP_020943567.1	doublecortin domain-containing protein 2C [Sus scrofa]	0.241	0.482	1	1	3	1	470	53.5	9.74	0	1	regulation of biological process;response to stimulus			Pf03607	100515022	LOC100515022; DCDC2C	3				0	0.918	-0.12	0.011792	0.405248	95.7	104.3	9.03	6.25	120.9	142.9	146.8	139.8	143.1	110.1	133.8	126.4	133.8	161.2	147.6	141.3	141.1	143.9	160.8
FALSE	High	Master Protein	XP_020956816.1	LOW QUALITY PROTEIN: LIM and calponin homology domains-containing protein 1 [Sus scrofa]	0	68.049	13	19	43	19	1629	182.3	5.95	521	19				Pf00307, Pf00412, Pf13350	100515040	LIMCH1	8				0	1.094	0.13	0.0118461	0.405801	104.5	95.5	14.95	8.06	1009.2	973.5	1031.1	1280.9	1187.1	1484.2	1028.5	1034.1	1055.5	934.3	971.6	954.8	935.8	1042.3	809.4
FALSE	High	Master Protein	XP_020931500.1	transcription factor Sp3 isoform X1 [Sus scrofa]	0	11.417	2	1	2	1	790	82.9	5.26	60	1				Pf00096, Pf13465, Pf13894	100153372	SP3	15				0	0.842	-0.25	0.0118687	0.405801	91.4	108.6	16.45	9.58	37.3	31.3	28.3	39.2	40.6	48.7	34.5	34.1	41.9	41.8	45.9	40	48.4	42.7	51.3
FALSE	High	Master Protein	XP_001928288.3	high mobility group nucleosome-binding domain-containing protein 4 [Sus scrofa]	0.001	7.37	18	2	4	2	90	9.5	10.37	72	2		chromosome;nucleus	DNA binding;protein binding		100157353	LOC100157353; HMGN4	7		ENSSSCG00000020696.1		0	1.66	0.73	0.0119896	0.407849	124.8	75.2	74.25	17.58	153.7	128.1	106.7	224.4	578	468.1	113.2	168.2	137.8	95.4	87.8	89.8	129.3	111.1	83.4
FALSE	High	Master Protein	NP_001231080.1	26S proteasome regulatory subunit 4 [Sus scrofa]	0	72.733	41	16	49	15	440	49.2	6.21	639	16	metabolic process;regulation of biological process;response to stimulus	cytoplasm;cytosol;membrane;nucleus;proteasome	catalytic activity;nucleotide binding;protein binding;RNA binding	Pf00004, Pf00910, Pf01078, Pf05496, Pf05673, Pf05729, Pf07724, Pf07726, Pf07728, Pf13191, Pf13401	100155274	PSMC1	7	Epstein-Barr virus infection; Viral carcinogenesis; Proteasome	ENSSSCG00000002433.2	Hedgehog ligand biogenesis; M/G1 Transition; Regulation of RUNX2 expression and activity; Ub-specific processing proteases; APC/C:Cdh1 mediated degradation of Cdc20 and other APC/C:Cdh1 targeted proteins in late mitosis/early G1; Interleukin-20 family signaling; N-glycan trimming in the ER and Calnexin/Calreticulin cycle; Degradation of GLI1 by the proteasome; Activation of NF-kappaB in B cells; …	120	0.876	-0.19	0.0120355	0.408718	93.4	106.6	10.31	4.81	2368.6	1985.7	2319.3	2246.5	2166.4	2151.2	2634.1	2688.5	2588.2	2532	2452	2707.1	2683.1	2614.9	2802.9
FALSE	Low	Master Protein	XP_020950782.1	uncharacterized protein LOC110261070 isoform X1 [Sus scrofa]	0.242	0.478	11	1	1	1	126	13.6	11.59	0	1					100623627; 110261070	LOC100623627; ZNF583; LOC110261070	6				0	1.444	0.53	0.012078	0.408779	118.2	81.8	9.93	20.28	22.2	26.4	24.3	24.4	25.7	27.8	22.6	26.2	20.2	15.4	23.9	16.8	17	22.5	15.2
FALSE	High	Master Protein	XP_005669647.1	sodium-coupled neutral amino acid transporter 3 isoform X1 [Sus scrofa]	0	11.591	6	4	8	4	552	60.1	7.21	58	4				Pf01490	100156039	SLC38A3	13				0	0.922	-0.12	0.0121588	0.409602	96	104	8.53	7.29	362.1	421.1	421.3	347.7	352.4	405.3	411.9	436.5	374.9	490.9	462.8	432.7	393.9	439.8	439.1
FALSE	High	Master Protein	XP_005666204.1	cytochrome c oxidase subunit 5A, mitochondrial [Sus scrofa]	0	21.299	20	3	8	3	152	16.7	6.92	147	3	metabolic process;transport	membrane	catalytic activity;transporter activity	Pf02284	100156967	LOC100156967	7	Cardiac muscle contraction; Alzheimer's disease; Huntington's disease; Oxidative phosphorylation; Non-alcoholic fatty liver disease (NAFLD); Parkinson's disease; Metabolic pathways	ENSSSCG00000024316.1		7	1.465	0.55	0.0121636	0.409602	118.9	81.1	40.56	19.81	781.7	392.8	309.9	489.4	337.3	1020	624.9	494.7	622.9	352.1	323.9	358.4	262.9	459.1	294.4
FALSE	High	Master Protein	XP_013834114.1	sodium/bile acid cotransporter 4 [Sus scrofa]	0.001	6.513	6	2	3	2	464	48.9	5.11	59	2		membrane		Pf01758	100520624	SLC10A4	8				0	1.342	0.42	0.012286	0.410972	114.6	85.4	16.75	7.89	21.9	12.4	19.7	18.8	18.6	15.1	16.4	20	15.6	15	13.8	13.8	13.7	13.3	16.3
FALSE	High	Master Protein	XP_020920499.1	protein FAM107B isoform X1 [Sus scrofa]	0	14.232	23	4	4	4	181	21.1	6.02	102	4				Pf06625	102160196	LOC102160196; FAM107B	10				0	1.755	0.81	0.0123313	0.410972	127.4	72.6	62.32	34.31	252.1	100.4	79.3	124.4	38.6	265	99.8	75.2	101.9	64.6	68	50.7	22.9	70.5	43.2
FALSE	High	Master Protein	XP_003122857.1	26S protease regulatory subunit 6A isoform X1 [Sus scrofa]	0	104.447	43	17	61	17	439	49.2	5.24	979	17	metabolic process;response to stimulus		catalytic activity;nucleotide binding	Pf00004, Pf01078, Pf05496, Pf07724, Pf07728, Pf13191	100512454	PSMC3	2	Proteasome; Epstein-Barr virus infection			2	0.869	-0.2	0.0123417	0.410972	93	107	10.21	3.51	1910.5	1578.4	1867.8	1856.5	1826.5	1754.7	2121.7	2160.7	2137.7	2062.3	2024.6	2184.8	2153.2	2144.2	2222.5
FALSE	High	Master Protein	NP_001090887.1	elongation factor 1-alpha 1 [Sus scrofa]	0	81.593	29	15	126	7	462	50.1	9.01	1375	15	metabolic process	cytoplasm	catalytic activity;nucleotide binding;protein binding;RNA binding	Pf00009, Pf03143, Pf03144	574059	EEF1A1	1	RNA transport; Legionellosis	ENSSSCG00000004489.2		2	0.888	-0.17	0.0124114	0.410972	94	106	13.95	9.6	2308.6	1388.5	1737.6	2033.1	1949.1	2152	1917	2167.9	2112.5	2292.4	2127.9	2288.5	2601.4	2178	2679.5
FALSE	Low	Master Protein	NP_001033720.1	prostaglandin E synthase [Sus scrofa]	0.281	0.36	5	1	1	1	153	17.3	9.04	0	1	metabolic process;regulation of biological process	cytoplasm;membrane	catalytic activity	Pf01124	654407	PTGES	1	Metabolic pathways; Arachidonic acid metabolism	ENSSSCG00000005688.2	Synthesis of Prostaglandins (PG) and Thromboxanes (TX)	7	1.278	0.35	0.0124164	0.410972	112.2	87.8	34.3	18.95	20.3	20.6	18.8	33.7	43.2	42.1	20.6	30	23.4	23.4	16.1	13.7	19.9	16.8	20.3
FALSE	Low	Master Protein	XP_020922222.1	matrix-remodeling-associated protein 7 isoform X2 [Sus scrofa]	0.177	0.735	4	1	2	1	194	20.4	4.25	36	1					100622193	LOC100622193; MXRA7	12				0	2.476	1.31	0.01245	0.410972	142.5	57.5	51.27	41.81	75.7	59.8	20.9	45.6	23.2	105.1	52.6	30.1	70.1	29.8	21.3	21.2	17.5	44.3	16.6
FALSE	High	Master Protein	XP_003124794.2	elongin-B [Sus scrofa]	0	29.254	24	6	29	6	206	22	9.63	555	6			protein binding	Pf00240	100519651	LOC100519651; TCEB2; ELOB	3	Ubiquitin mediated proteolysis; HIF-1 signaling pathway; Renal cell carcinoma; Pathways in cancer			4	0.913	-0.13	0.0125487	0.41355	95.5	104.5	6.9	3.22	2280.6	2116	2290.1	2097	2134.9	2206	2416.1	2496.2	2493.7	2338.1	2485.2	2509.6	2386.6	2508.8	2535.5
FALSE	High	Master Protein	XP_003135283.1	transmembrane protein 35A [Sus scrofa]	0.001	6.095	9	2	4	2	179	19.5	10.08	46	2		membrane			100516714	LOC100516714; TMEM35; TMEM35A	X		ENSSSCG00000012490.3		0	1.301	0.38	0.0125879	0.413829	113.1	86.9	12.62	13.36	176.6	116.7	144.3	164.4	163.1	157.7	175.7	166.9	136.9	123.3	127.5	154.1	102.6	131.4	118.9
FALSE	High	Master Protein	XP_005659480.2	high mobility group nucleosome-binding domain-containing protein 3 isoform X4 [Sus scrofa]	0	15.386	29	3	8	3	99	10.7	9.73	157	3					100512571	HMGN3	1				0	1.538	0.62	0.0126025	0.413829	121.2	78.8	40	20.2	306.7	319.5	265.9	271	500	502.5	177.3	202.6	195.5	217.5	248.5	182	156.3	170.5	151.8
FALSE	High	Master Protein	XP_003125195.1	endoplasmic reticulum lectin 1 isoform X1 [Sus scrofa]	0	32.476	18	8	14	8	483	54.8	6.25	281	8	metabolic process;transport	organelle lumen	protein binding	Pf07915, Pf13015	100517335	LOC100517335; ERLEC1	3	Protein processing in endoplasmic reticulum	ENSSSCG00000008414.2	ABC-family proteins mediated transport; Hedgehog ligand biogenesis	6	0.937	-0.09	0.0127093	0.414756	96.7	103.3	10.03	1.73	368.8	368.3	447.3	478.9	431	478.9	460.9	466.9	474.5	490.2	495.2	493.9	490.2	478.2	504.4
FALSE	High	Master Protein	XP_001927288.1	developmentally-regulated GTP-binding protein 1 [Sus scrofa]	0	22.339	13	4	8	3	367	40.5	8.9	159	4			nucleotide binding	Pf00009, Pf01926, Pf02421, Pf02824	100157976	DRG1	14				0	1.158	0.21	0.0127994	0.416254	107.3	92.7	7.81	7.57	141.8	114.6	109.7	120.4	133.1	129.9	124.8	130.7	129.1	101.8	106.3	117	122.1	118.4	104.7
FALSE	High	Master Protein	XP_003121807.3	acidic leucine-rich nuclear phosphoprotein 32 family member A [Sus scrofa]	0	14.738	22	6	11	5	249	28.6	4.08	241	6			protein binding	Pf12799, Pf13855, Pf14580	100155298	LOC100155298; ANP32A	1				0	1.505	0.59	0.0128559	0.416254	120.2	79.8	30.07	9.65	207.7	138.6	108.8	166.8	83	234.7	177.4	133.5	164.1	93.3	117.9	109.5	108.6	116.7	95.8
FALSE	High	Master Protein	NP_999246.2	secretogranin-1 precursor [Sus scrofa]	0	206.948	52	25	119	25	668	74.4	5.15	3111	25	transport	extracellular		Pf01271	397154	CHGB	17		ENSSSCG00000007045.2		0	1.508	0.59	0.0128795	0.416254	120.3	79.7	22.48	26.4	3454.3	3158.5	2277.9	1969.6	2466.6	4126.5	2649.4	3040.9	3088.3	2633.4	2234.1	1931.6	1262.1	2104.4	1440.2
FALSE	High	Master Protein	XP_005673877.1	long-chain-fatty-acid--CoA ligase 4 isoform X1 [Sus scrofa]	0	54.304	13	8	18	6	711	79.2	8.29	502	8	metabolic process		catalytic activity	Pf00501	448980	ACSL4	X				0	0.882	-0.18	0.0129617	0.416254	93.7	106.3	9.03	4.54	192.3	174.6	197.3	204.3	187.5	201	225.8	228	222.2	227.8	232.8	228.1	213.6	236.8	211.8
FALSE	High	Master Protein	XP_020940553.1	protocadherin alpha-C2 isoform X1 [Sus scrofa]	0	9.083	3	2	2	2	1007	109.2	5.38	84	2		membrane	metal ion binding	Pf00028, Pf08266	100622074; 100621701	PCDHAC2; LOC100622074; PCDHA11; LOC100621701	2				0	0.746	-0.42	0.0130086	0.416254	85.5	114.5	19.1	14.84	17.7	18.4	18.7	29	26.7	20.5	21.7	20.4	27.3	27.5	23.1	27.3	35.9	27.1	28.7
FALSE	High	Master Protein	XP_003131621.3	acyl-CoA synthetase family member 2, mitochondrial isoform X1 [Sus scrofa]	0	43.666	13	7	13	7	615	68.1	8.34	304	7	metabolic process		catalytic activity	Pf00501, Pf13193	100512859	ACSF2	12				0	0.788	-0.34	0.0130832	0.416254	88.2	111.8	19.6	9.17	257.2	154	219	195.3	203.7	193.4	259.9	287.9	272.3	263.3	252.5	260.2	293	295	318.5
FALSE	High	Master Protein	XP_001926511.1	syntaxin-7 [Sus scrofa]	0	40.412	18	4	17	4	261	29.8	5.58	559	4	cell organization and biogenesis;regulation of biological process;transport	endosome;membrane;vacuole	protein binding	Pf05739, Pf14523	100153196	LOC100153196; STX7	1	SNARE interactions in vesicular transport; Phagosome	ENSSSCG00000004190.2		2	1.296	0.37	0.0130908	0.416254	112.9	87.1	15.47	13.09	614.3	535.3	433.2	513.8	368.8	599.5	497.4	455	532.7	430.5	452.6	364.8	355.2	470.8	353.3
FALSE	High	Master Protein	XP_020934200.1	beta-adrenergic receptor kinase 1 isoform X1 [Sus scrofa]	0	58.294	14	11	36	10	785	89.3	8.15	448	11				Pf00069, Pf00169, Pf00615, Pf07714	100513842	ADRBK1; GRK2	2				0	0.928	-0.11	0.0131258	0.416254	96.3	103.7	6.98	4.98	1395.6	1236.1	1422.1	1455.7	1456.2	1260.8	1514.4	1499.4	1447.4	1463.6	1437.5	1538.8	1580.3	1623.2	1607.7
FALSE	Low	Master Protein	NP_001093659.1	sodium/hydrogen exchanger 2 precursor [Sus scrofa]	0.07	1.744	1	1	2	1	814	91	9.23	31	1	transport	membrane	transporter activity	Pf00999	100101921	SLC9A2	3				0	0.727	-0.46	0.0131496	0.416254	84.2	115.8	26.66	21.97	7.9	7.5	7.6	6	5.1	6.3	9.7	6.8	3.4	8.8	7.2	10	11.5	7.9	12.7
FALSE	Low	Master Protein	XP_020923777.1	LOW QUALITY PROTEIN: nucleosome-remodeling factor subunit BPTF [Sus scrofa]	0.146	0.955	1	2	2	2	2909	321.8	6.54	0	2				Pf00439, Pf00628, Pf02791, Pf03157, Pf07223, Pf09606, Pf09770, Pf14650, Pf15449, Pf15612	100525424	BPTF	12				0	0.948	-0.08	0.0131673	0.416254	97.3	102.7	8.27	7.72	106.7	92.8	87.2	103.4	92.2	105.1	109.4	90.5	102.7	127.9	106.4	108.9	104.3	112.9	107.7
FALSE	High	Master Protein	XP_020938532.1	LOW QUALITY PROTEIN: neurexin-2-beta [Sus scrofa]	0	90.805	15	23	47	17	1599	172.7	5.94	929	23				Pf00054, Pf02210, Pf13385	100524236	LOC100524236; NRXN2	2				0	0.953	-0.07	0.0131682	0.416254	97.6	102.4	2.74	3.38	609.1	627.2	632.5	590.1	601.4	623.4	617.2	616.9	583.3	654.1	647.6	606.3	670.9	634.3	647.4
FALSE	High	Master Protein	XP_013836505.1	luc7-like protein 3 isoform X1 [Sus scrofa]	0	26.091	17	8	13	8	489	58.1	9.83	154	8	cell organization and biogenesis		RNA binding	Pf03194	100625081	LOC100625081; LUC7L3	12				0	0.861	-0.22	0.01317	0.416254	92.5	107.5	14.28	7.66	100.6	73.5	85.4	99.7	93.4	109.6	109.2	113.6	117.9	116.2	117.5	109.1	123.8	109.5	132.9
FALSE	High	Master Protein	XP_020918883.1	phosphatidylinositol 4-phosphate 3-kinase C2 domain-containing subunit beta isoform X1 [Sus scrofa]	0	16.328	4	7	7	7	1634	184.9	7.15	108	7				Pf00168, Pf00454, Pf00613, Pf00787, Pf00792, Pf00794	100512551	PIK3C2B	9				0	0.859	-0.22	0.0133232	0.417156	92.4	107.6	15.99	12.14	62.7	48.8	49.5	70.2	65.8	49.4	65.2	63.6	75.7	63.8	75.6	72.6	79.5	69.1	90.1
FALSE	High	Master Protein	XP_003131544.1	26S proteasome non-ATPase regulatory subunit 3 [Sus scrofa]	0	162.906	45	21	89	21	534	60.9	8.44	2606	21	regulation of biological process	proteasome	enzyme regulator activity;protein binding	Pf01399, Pf08375	100512253	LOC100512253; PSMD3	12	Proteasome; Epstein-Barr virus infection			2	0.91	-0.14	0.0133919	0.418653	95.3	104.7	8.11	4.34	2955.1	2499.9	2878.3	2781.2	2731	2920.5	3161.8	3229.8	3168.3	3031.1	3091.5	3275	3241	3177.7	3421.7
FALSE	High	Master Protein	XP_003128420.3	TBC1 domain family member 22B [Sus scrofa]	0	11.716	9	5	10	4	563	64.6	7.3	113	5				Pf00566	100512665	TBC1D22B	7				0	0.489	-1.03	0.0134859	0.420368	65.7	134.3	19.59	33.58	45	33.9	33.6	24.8	34	34.9	47.2	41.5	45.7	39.4	41.6	87.6	93.1	68.5	74.4
FALSE	High	Master Protein	XP_005655311.1	protein phosphatase 1G isoform X1 [Sus scrofa]	0	69.782	28	12	27	12	545	58.9	4.36	607	12	metabolic process		catalytic activity;metal ion binding	Pf00481	100739632	LOC100739632; PPM1G	3		ENSSSCG00000027135.1		0	0.924	-0.11	0.0134914	0.420368	96.1	103.9	10.08	4.08	347.5	323.6	406.6	408.5	413.2	427.3	434.3	426.1	442.9	439.9	434.6	460.3	481.4	434.4	454.6
FALSE	High	Master Protein	NP_001230144.1	exportin-2 [Sus scrofa]	0	112.968	25	24	60	24	971	110.3	5.82	939	24	transport		protein binding	Pf03378, Pf03810, Pf08506	100626451	CSE1L	17				0	0.883	-0.18	0.0136109	0.420701	93.8	106.2	9.7	4.89	2732.9	2608.6	2642.8	2588.4	2483	2137	2997.4	2750.6	2962.1	2940.4	2836.8	3073.2	2754.6	3048.2	3123.6
FALSE	High	Master Protein	XP_003122718.1	transmembrane protein 109 [Sus scrofa]	0	14.15	12	3	7	3	243	26.1	9.89	156	3	regulation of biological process;response to stimulus	membrane		Pf14965	100511116	LOC100511116; TMEM109	2		ENSSSCG00000013110.2		0	1.368	0.45	0.013614	0.420701	115.5	84.5	22.78	8.81	297.7	236.9	172	258.1	155.7	240.2	218.8	194.7	155.9	188.9	172.8	160	150.3	160	152.7
FALSE	Low	Master Protein	XP_013838905.2	poly(ADP-ribose) glycohydrolase isoform X1 [Sus scrofa]	0.05	2.107	3	2	2	2	976	110.4	6.92	16	2				Pf05028	100522038	LOC100522038; PARG	14				0	0.754	-0.41	0.0137126	0.420701	86	114	21.82	14.3	6.7	5.4	6.8	10.7	6.8	6	7.8	6.3	8	10.6	9.3	8.8	10.7	8.4	7.3
FALSE	High	Master Protein	XP_003132409.3	protein BRICK1 [Sus scrofa]	0	18.484	34	5	10	5	103	11.5	8	139	5					100522899	LOC100522899; BRK1	13	Regulation of actin cytoskeleton			1	1.235	0.3	0.0138979	0.420701	110.5	89.5	17.17	18.3	693.9	568	529.4	604.9	550.6	814.1	510.6	499.4	555.3	488.8	570.9	387.6	347.2	496	413.8
FALSE	High	Master Protein	XP_020939291.1	protein quaking isoform X2 [Sus scrofa]	0	42.613	32	9	18	9	333	36.9	8.56	498	9	cell differentiation;development;metabolic process;regulation of biological process;transport	cytoplasm;nucleus	protein binding;RNA binding	Pf00013, Pf13014	492277	QKI	1				0	0.865	-0.21	0.0139412	0.420701	92.8	107.2	8.47	6.86	551.8	481.5	546.4	541.2	507.6	577.1	608	598.6	626.2	560.5	637.9	684.9	646.7	597.4	637.7
FALSE	High	Master Protein	XP_020926165.1	mitochondrial ribonuclease P protein 1 isoform X1 [Sus scrofa]	0	15.327	12	5	5	5	415	48.3	9.52	100	5	metabolic process	mitochondrion		Pf01746	100522163	LOC100522163; TRMT10C	13		ENSSSCG00000011956.1		0	0.908	-0.14	0.0139974	0.420701	95.2	104.8	6.31	4.33	113.8	117.7	124.4	119.1	117.2	125.1	124.9	119.2	140.2	140.7	135.8	133.4	129.2	126.3	126.4
FALSE	High	Master Protein	XP_005656821.1	ubiquitin domain-containing protein UBFD1 isoform X1 [Sus scrofa]	0	29.447	17	7	19	7	406	43.3	7.93	255	7			protein binding	Pf00240, Pf14560	100523987	LOC100523987; UBFD1	3				0	0.927	-0.11	0.0140078	0.420701	96.2	103.8	3.54	4.58	1023.9	1063.2	1047.1	964.7	962.9	996.8	1026.7	977.2	1007.2	1111.4	1115.5	1023.7	1021.8	1063.4	1136
FALSE	High	Master Protein	NP_001231248.1	prolyl 3-hydroxylase OGFOD1 [Sus scrofa]	0	8.832	4	1	2	1	545	63.1	5.11	70	1	metabolic process		catalytic activity;metal ion binding	Pf10637, Pf13640	100625586	OGFOD1	6				0	0.763	-0.39	0.0140443	0.420701	86.5	113.5	15.87	19.69	7.3	9	9.2	5.9	7.5	7.7	5.8	7.8	8.7	11	12.4	12.8	7.9	8.6	9.3
FALSE	High	Master Protein	XP_020955053.1	retinol dehydrogenase 11 isoform X1 [Sus scrofa]	0	33.608	15	5	11	5	350	38.7	8.92	231	5				Pf00106, Pf08659, Pf13460	100154684	LOC100154684; RDH11	7				0	0.937	-0.09	0.0140593	0.420701	96.7	103.3	6.5	4.55	370.6	376.3	366.5	369.4	336	310.4	370.2	376.6	383.5	362.7	412.2	392.8	408.9	386.3	397.5
FALSE	High	Master Protein	XP_003124470.3	LOW QUALITY PROTEIN: syntaxin-1A [Sus scrofa]	0	107.652	42	14	93	11	288	33.1	5.24	2152	14				Pf00804, Pf05739, Pf14523	100512594	LOC100512594; STX1A	3				0	1.088	0.12	0.0141606	0.420701	104.2	95.8	9.8	6.07	2939.7	2573.1	2619.9	2439.5	2134.6	2442.1	2624	2180.8	2423.2	2379.8	2247.3	2239.9	2120.4	2261.7	1991.2
FALSE	High	Master Protein	XP_020921869.1	26S protease regulatory subunit 8 isoform X2 [Sus scrofa]	0	94.934	46	18	48	17	413	45.7	8.95	846	18	metabolic process;regulation of biological process	cytoplasm;nucleus;proteasome	catalytic activity;nucleotide binding;protein binding	Pf00004, Pf00910, Pf01057, Pf01078, Pf05496, Pf06068, Pf06414, Pf07724, Pf07726, Pf07728, Pf13191, Pf13207, Pf13401	397043	TBP10; PSMC5	12				0	0.895	-0.16	0.014164	0.420701	94.5	105.5	9.56	3.94	1622.1	1332.7	1588.1	1559.9	1527.2	1520.8	1789.3	1785.2	1790.3	1717.9	1723.6	1809.2	1776	1772.3	1909.8
FALSE	High	Master Protein	XP_001927037.1	WD repeat-containing protein 61 isoform X1 [Sus scrofa]	0	18.12	12	4	10	4	305	33.6	5.47	129	4			protein binding	Pf00400, Pf07433, Pf13360	100153204	WDR61	7	RNA degradation			1	0.917	-0.12	0.0141735	0.420701	95.7	104.3	7.63	6.32	429.6	382.1	383.9	403.2	438.9	365	432.2	457.8	434.8	422.6	426.3	458.1	488.9	478.9	482.4
FALSE	High	Master Protein	XP_003356172.1	pantothenate kinase 4 [Sus scrofa]	0	28.508	11	7	9	7	773	86.1	6.33	246	7	metabolic process		catalytic activity;nucleotide binding	Pf01937, Pf03630	100623847	LOC100623847; PANK4	6	Pantothenate and CoA biosynthesis; Metabolic pathways			2	0.772	-0.37	0.0141785	0.420701	87.1	112.9	15.24	10.83	67	77.5	76.6	76.3	94.7	69.7	95.7	98.6	97.8	87.6	91.8	97	117.3	103.8	107.6
FALSE	High	Master Protein	NP_001276783.1	beta-secretase 1 precursor [Sus scrofa]	0	32.342	14	7	13	7	506	56.2	5.52	259	7				Pf00026, Pf14541, Pf14543	100511707	BACE1	9	Alzheimer's disease			1	0.909	-0.14	0.0141947	0.420701	95.2	104.8	6.5	8.01	295.4	316.1	280.8	284.5	245.2	294.8	286.4	289.9	290.6	337.8	363.1	305.7	333.1	299.3	299.5
FALSE	High	Master Protein	XP_020955568.1	LOW QUALITY PROTEIN: cell death regulator Aven [Sus scrofa]	0	19.209	16	5	8	5	349	37.5	5.07	148	5					102166979	AVEN	7				0	0.898	-0.15	0.0142185	0.420701	94.6	105.4	10.58	9.65	110.4	88.1	97.3	95.4	98.9	114.9	122.5	112.3	111.8	104.6	124.4	121.3	138.5	133.3	118.2
FALSE	High	Master Protein	XP_005662559.1	WD repeat-containing protein 92 [Sus scrofa]	0	13.392	13	4	7	4	357	39.8	8.1	121	4			protein binding	Pf00400	100515478	LOC100515478; WDR92	3				0	0.864	-0.21	0.0142539	0.420701	92.7	107.3	8.66	9.6	132.7	114	103.3	114.1	120.6	106.7	129.8	124.9	127.2	133.2	139.6	139.6	151.3	115.7	151.6
FALSE	High	Master Protein	XP_013839642.1	26S proteasome non-ATPase regulatory subunit 14 [Sus scrofa]	0	23.89	18	7	17	7	310	34.6	6.52	236	7			catalytic activity;protein binding	Pf01398, Pf13012, Pf14464	100156327	PSMD14	15				0	0.928	-0.11	0.014349	0.422886	96.3	103.7	9.28	4.38	1108.1	927.4	1120.3	1061.1	1011.5	1072.5	1203.6	1257	1193.9	1189.9	1176.8	1278.7	1197.6	1189.9	1302.1
FALSE	High	Master Protein	NP_001231041.1	non-histone chromosomal protein HMG-17 [Sus scrofa]	0	40.918	28	3	41	3	90	9.4	9.99	878	3		chromosome;cytoplasm;nucleus	DNA binding;protein binding		100524500	HMGN2	6		ENSSSCG00000003555.2		0	1.558	0.64	0.01438	0.423178	121.8	78.2	54.1	19.46	1042.8	1336	1159.4	1267	3111.1	2910.4	900.8	1256.9	989.5	1050.5	1109.3	797.7	667.8	796.4	815.7
FALSE	High	Master Protein	XP_005673018.1	14-3-3 protein beta/alpha [Sus scrofa]	0	179.028	63	13	397	6	246	28.1	4.83	7641	13			protein binding	Pf00244	100153160	YWHAB	17	Oocyte meiosis; PI3K-Akt signaling pathway; Cell cycle; Hepatitis B; Viral carcinogenesis; Hippo signaling pathway; Epstein-Barr virus infection	ENSSSCG00000007381.2	Negative regulation of MAPK pathway; Activation of BAD and translocation to mitochondria ; RAF activation; mTORC1-mediated signalling; Rap1 signalling; MAP2K and MAPK activation; TP53 Regulates Metabolic Genes; Chk1/Chk2(Cds1) mediated inactivation of Cyclin B:Cdk1 complex; Signaling by Hippo; Butyrate Response Factor 1 (BRF1) binds and destabilizes mRNA; Translocation of GLUT4 to the plasma memb…	47	0.912	-0.13	0.0145833	0.425898	95.4	104.6	5.01	4.01	2568.4	2653.9	2653	2442.4	2272.7	2437.9	2513.9	2644.2	2505.3	2763.9	2764.3	2748.4	2547.3	2566.7	2783
FALSE	High	Master Protein	NP_001230825.1	glutaredoxin-3 [Sus scrofa]	0	49.89	27	9	38	9	334	37.1	5.9	587	9	cellular homeostasis;metabolic process;regulation of biological process	spliceosomal complex	catalytic activity	Pf00085, Pf00462, Pf02114, Pf02966, Pf13098	100511783	GLRX3	14				0	0.921	-0.12	0.0145838	0.425898	95.9	104.1	7.48	7.55	1524.2	1287.6	1421.5	1343.3	1259.2	1349.1	1437.6	1559.5	1491.4	1475.6	1562.6	1572.4	1503.6	1524.8	1805.3
FALSE	High	Master Protein	XP_020932441.1	small glutamine-rich tetratricopeptide repeat-containing protein beta isoform X1 [Sus scrofa]	0	33.218	17	5	24	5	304	33.4	4.92	244	5	cell organization and biogenesis;transport		protein binding	Pf00515, Pf06552, Pf07719, Pf13181, Pf13414, Pf13424, Pf13431, Pf13432, Pf14559	100513246	LOC100513246; SGTB	16		ENSSSCG00000016950.2		0	1.313	0.39	0.014711	0.427722	113.5	86.5	20.25	18.05	1044	941	569.6	817.3	665.4	1047.1	763.9	705.2	807.9	642.4	747.9	520.4	452.2	692	589.6
FALSE	High	Master Protein	XP_001924714.2	GTP:AMP phosphotransferase AK3, mitochondrial isoform X1 [Sus scrofa]	0	94.947	63	14	54	14	227	25.6	9.19	1221	14	metabolic process	mitochondrion;organelle lumen	catalytic activity;nucleotide binding	Pf00406, Pf05191, Pf13207, Pf13238, Pf13671	100155691	AK3L1; AK3	1	Purine metabolism	ENSSSCG00000023595.1	Factors involved in megakaryocyte development and platelet production	3	0.908	-0.14	0.0148046	0.428139	95.2	104.8	5.97	6.46	3295.3	3232.6	3172.5	2896.2	2754.3	2900.6	3028.3	3094.6	2906.4	3599.9	3481.3	3193.7	3134.3	3113.3	3512.8
FALSE	Low	Master Protein	NP_001177141.1	DDRGK domain-containing protein 1 [Sus scrofa]	0.07	1.745	3	1	1	1	312	35.7	5.1	14	1		endoplasmic reticulum;membrane		Pf09756	100155894	DDRGK1	17		ENSSSCG00000007160.2		0	1.736	0.8	0.0149547	0.431857	126.9	73.1	36.87	33.02	19.1	11.8	8.7	22.1	15.2	27.8	16.7	10.4	22.5	7.7	5.6	7.4	12.1	13.1	12.5
FALSE	High	Master Protein	NP_001231060.1	ferritin light chain [Sus scrofa]	0	31.105	33	4	10	4	175	20.1	6.15	317	4	cellular homeostasis;transport	cytoplasm	metal ion binding	Pf00210	397035	FTL	6	Mineral absorption	ENSSSCG00000003153.2	Iron uptake and transport; Neutrophil degranulation	6	1.255	0.33	0.0150179	0.433061	111.3	88.7	18.64	11.36	56.7	43.7	50.4	63.8	49.6	71.2	53.9	41.7	67.3	45.1	52.4	40.8	40.3	39.3	47
FALSE	Low	Master Protein	XP_020955655.1	formin-like protein 16 [Sus scrofa]	0.246	0.465	4	1	1	1	478	50.3	11.77	0	1					110261695	LOC110261695	7				0	1.311	0.39	0.015134	0.43452	113.5	86.5	16.11	13.91	15.8	14.1	16.6	16	13.9	13.7	15.3	10.2	10.8	10.4	11.2	9.5	13.5	9.8	12.4
FALSE	Low	Master Protein	XP_001926397.4	coiled-coil domain-containing protein 68 [Sus scrofa]	0.168	0.802	2	1	1	1	328	38.3	8.6	0	1	metabolic process			Pf04111, Pf04156	100152360	LOC100152360; CCDC68	1				0	1.181	0.24	0.0151545	0.43452	108.3	91.7	19.09	11.65	8.5	10.8	15.5	9.5	13.3	12.8	10.1	10.9	13.2	10.4	8	8.1	10.2	8.7	9.8
FALSE	Medium	Master Protein	XP_005662156.2	ERI1 exoribonuclease 2 isoform X1 [Sus scrofa]	0.029	3.027	2	2	4	1	686	76.5	8.97	22	2				Pf00929, Pf06839	100526162	LOC100526162; ERI2	3				0	0.644	-0.63	0.0151984	0.43452	78.4	121.6	26.39	17.15	62.8	33.5	43.9	38.6	43	40	57	71.3	62.4	55.6	67.3	53.7	78.1	69.1	82.6
FALSE	High	Master Protein	XP_003133963.1	UPF0600 protein C5orf51 homolog [Sus scrofa]	0	9.896	10	3	8	3	293	33.5	5.07	109	3					100522766	LOC100522766; C16H5orf51	16		ENSSSCG00000016864.2		0	1.136	0.18	0.0153372	0.435371	106.4	93.6	6.85	8.36	334.8	327.2	329.6	327.6	311.4	289.1	305.9	363.7	301.9	299.6	304.4	310.8	258.1	276.9	257
FALSE	High	Master Protein	XP_003356287.1	dnaJ homolog subfamily C member 8 isoform X1 [Sus scrofa]	0	23.209	20	5	9	5	253	29.8	9.06	100	5				Pf00226	100621067	LOC100621067; DNAJC8	6		ENSSSCG00000028809.1	mRNA Splicing - Major Pathway	4	1.154	0.21	0.0156353	0.435371	107.2	92.8	6.56	9.62	349.7	396.1	366.3	311.6	367.5	372.2	380.1	359.6	379.7	281.2	322.7	334.1	314.1	367.7	293.7
FALSE	High	Master Protein	XP_005655574.2	F-box only protein 7 isoform X1 [Sus scrofa]	0	10.179	8	3	4	1	523	58	5.58	69	3				Pf11566, Pf12937	100155281	FBXO7	5				0	0.858	-0.22	0.015682	0.435371	92.4	107.6	11.69	7.73	21.1	20	24.7	21.7	16.5	22.8	18.4	19.6	21.3	25.1	24.5	25.1	22.9	20.4	24.8
FALSE	High	Master Protein	XP_005666266.2	iron-sulfur protein NUBPL isoform X2 [Sus scrofa]	0	16.722	8	2	4	2	319	34.4	8.95	159	2				Pf01656, Pf10609	100736652	LOC100736652; NUBPL	7				0	0.815	-0.29	0.0157169	0.435371	89.8	110.2	19.35	7.45	106.3	80.6	112.2	97	115.3	98.7	156.8	130	120.9	119.8	130.3	136.9	144.2	138.4	148.1
FALSE	High	Master Protein	XP_003353971.1	small VCP/p97-interacting protein [Sus scrofa]	0.001	8.052	27	2	6	2	77	8.5	8.48	26	2					100625679	LOC100625582; SVIP; LOC100625679; CCDC179	2	Protein processing in endoplasmic reticulum			1	1.834	0.88	0.0157845	0.435371	129.4	70.6	40.6	18.57	271.4	144.3	86.4	102.8	76	220.7	163.1	168.1	185.4	88.4	94	84.8	89.5	128.3	79.4
FALSE	High	Master Protein	NP_001004042.1	V-type proton ATPase catalytic subunit A [Sus scrofa]	0	204.499	43	23	166	23	618	68.4	5.58	3631	23	cellular homeostasis;metabolic process;response to stimulus;transport	cytosol;membrane	catalytic activity;nucleotide binding;transporter activity	Pf00006, Pf00306, Pf02874	445531	ATP6V1A	13	Oxidative phosphorylation; mTOR signaling pathway; Metabolic pathways; Phagosome; Collecting duct acid secretion; Synaptic vesicle cycle; Rheumatoid arthritis			7	0.962	-0.06	0.0158102	0.435371	98.1	101.9	3.56	2.99	7305.4	7471.1	7555	7314	6819.8	7479	7538.3	7587.8	7750.8	7838.7	7706.5	7925.3	7459.5	7670	8136.2
FALSE	High	Master Protein	XP_020935696.1	WD repeat-containing protein 13 isoform X2 [Sus scrofa]	0	50.467	24	11	20	11	511	56.2	9.61	332	11				Pf00400	100620167	LOC100620167; WDR13	X				0	0.937	-0.09	0.0158324	0.435371	96.7	103.3	6.73	5.31	815.9	826.4	800.9	754.6	730.9	708	846.9	850.3	845.7	793.5	883.5	923.5	858.6	857.4	909.1
FALSE	High	Master Protein	XP_020920364.1	protein C9orf72 homolog [Sus scrofa]	0	12.188	6	3	4	3	481	54.3	6.09	84	3	metabolic process;transport	endosome;vacuole		Pf15019	100515791	LOC100515791; C10H9orf72	10		ENSSSCG00000011010.2		0	0.853	-0.23	0.0158443	0.435371	92.1	107.9	10.4	6.73	94.4	96.9	97.3	98	86.1	96.6	123.9	100.3	106	103	104.2	123.2	115.2	113.4	114.6
FALSE	High	Master Protein	NP_001302639.1	tubulin alpha-1A chain [Sus scrofa]	0	304.885	62	24	727	5	451	50.1	5.06	13356	24	cell organization and biogenesis	cytoplasm;cytoskeleton	catalytic activity;nucleotide binding;structural molecule activity	Pf00091, Pf03953	100135051; 733594	LOC100135051; TUBA1A; TUBA1B	5	Gap junction; Apoptosis; Phagosome			3	0.948	-0.08	0.0158923	0.435371	97.3	102.7	7.33	2.98	4045.3	4927.1	5210.4	4704.6	5001.8	4582.7	5089.6	5050.6	4754.8	5380.1	5095.8	5244.8	5155.1	5002	5386.9
FALSE	High	Master Protein	XP_020949325.1	diphosphomevalonate decarboxylase [Sus scrofa]	0	30.183	23	6	9	6	400	43.3	7.23	253	6					110260885	MVD	6				0	0.797	-0.33	0.0159056	0.435371	88.7	111.3	11.62	11.77	150.4	176.9	180.4	226.1	188.3	209	202.8	184.7	177.1	179.1	240.2	219.6	235.7	227.6	258.1
FALSE	High	Master Protein	XP_003132357.4	succinate--CoA ligase [GDP-forming] subunit beta, mitochondrial isoform X1 [Sus scrofa]	0	74.732	34	13	39	12	432	46.7	5.95	686	13	metabolic process	mitochondrion	catalytic activity;metal ion binding;nucleotide binding	Pf00549, Pf01071, Pf08442, Pf13549	397026	SUCLG2	13		ENSSSCG00000011501.2	Citric acid cycle (TCA cycle)	4	0.944	-0.08	0.0161404	0.435371	97.1	102.9	3.93	5.42	1168.3	1072.7	1206.8	1108.4	1077.1	1135.6	1174.2	1136.5	1151.8	1312.7	1209.1	1154.6	1183.4	1198.1	1307.3
FALSE	High	Master Protein	XP_005673382.1	drebrin-like protein isoform X1 [Sus scrofa]	0	132.195	50	17	65	1	430	48.3	5	1304	17			protein binding	Pf00018, Pf00241, Pf07653, Pf14604	100524413	LOC100524413; DBNL	18				0	0.843	-0.25	0.016165	0.435371	91.5	108.5	7.53	11.62	125.9	119.9	129.6	128.9	120.2	152.5	132.4	126.7	125.4	172	171	161.7	131.5	139.6	139.9
FALSE	High	Master Protein	XP_020952567.1	solute carrier family 2, facilitated glucose transporter member 1 [Sus scrofa]	0	22.029	7	3	18	3	492	54	8.57	258	3	cell organization and biogenesis;transport	cytoskeleton;membrane	protein binding;transporter activity	Pf00083, Pf07690, Pf13347	102164419	SLC2A1; LOC102164419	6				0	1.137	0.19	0.0161848	0.435371	106.4	93.6	7.87	11.53	854.4	1068.7	1046.5	968.5	965.5	884	876.2	934.8	913.6	871.1	726.9	819.7	909.4	824.2	660.6
FALSE	High	Master Protein	NP_001230339.1	endoribonuclease LACTB2 [Sus scrofa]	0	14.845	22	6	7	6	288	32.7	6.99	106	6	metabolic process	mitochondrion;organelle lumen	catalytic activity;metal ion binding;RNA binding	Pf00753, Pf12706	100153212	LACTB2	4		ENSSSCG00000006192.2		0	0.721	-0.47	0.0162249	0.435371	83.8	116.2	30.7	21.23	149.1	147.9	117	148.1	163.6	109.4	175.6	102.1	258	264.7	264	166.5	227.1	185.6	170.2
FALSE	High	Master Protein	XP_020922245.1	(E3-independent) E2 ubiquitin-conjugating enzyme isoform X1 [Sus scrofa]	0	185.643	34	31	78	31	1296	140.9	5.12	1537	31				Pf00179	100519047	LOC100519047; UBE2O	12				0	0.974	-0.04	0.0164074	0.435371	98.7	101.3	4.59	0.79	1795.9	1779.9	1989.7	2020.1	1923.5	1903	1996.5	1992.1	1970.1	1999.1	2036.4	2033.2	2037.2	2011.4	2012.6
FALSE	Low	Master Protein	XP_005667489.1	RING finger protein 26 [Sus scrofa]	0.176	0.746	2	1	1	1	433	47.8	8.73	0	1	cell organization and biogenesis;metabolic process;regulation of biological process	membrane	catalytic activity;metal ion binding;protein binding	Pf13639, Pf13920, Pf13923	100738035	LOC100738035; RNF26	9		ENSSSCG00000015117.1		0	0.716	-0.48	0.0166724	0.435371	83.4	116.6	28.32	29.88	5.8	3.3		4.7	4.6	2.5	6.6	4.9	4.4	5.5	5	6.6	10.2	9.6	6.3
FALSE	High	Master Protein	XP_020925524.1	probable phospholipid-transporting ATPase IF isoform X1 [Sus scrofa]	0.001	7.729	2	3	4	2	1270	144.8	6.89	43	3				Pf00122, Pf00702, Pf08282, Pf13246, Pf13347	100624673	LOC100624673; ATP11B	13				0	0.799	-0.32	0.0167703	0.435371	88.8	111.2	13.67	8.77	18.5	20.3	19.7	22.8	17.2	13.9	21.6	18.2	18.4	18.9	23.7	23.5	22.7	23.7	21
FALSE	High	Master Protein	XP_020941634.1	mitotic spindle assembly checkpoint protein MAD1 [Sus scrofa]	0	9.454	8	6	6	6	717	82.8	5.63	39	6				Pf04111, Pf05557	102157652	MAD1L1; LOC102157652	3				0	0.853	-0.23	0.0167907	0.435371	92.1	107.9	12.49	12.53	30.2	27.3	23.9	19.6	22.3	23.1	23.2	24	25.1	29.6	26.6	26.5	34.8	25.5	31.9
FALSE	High	Master Protein	XP_020932216.1	hydroxymethylglutaryl-CoA synthase, cytoplasmic isoform X1 [Sus scrofa]	0	80.836	27	13	43	13	574	63.4	5.78	891	13				Pf01154, Pf08540	100524223	HMGCS1	16				0	0.883	-0.18	0.0168015	0.435371	93.8	106.2	13.5	8.17	1361.8	1505.7	1909.4	2003.9	1779.2	1639.4	1986.6	1906.5	1532.5	2060.3	1823.9	1969.4	2164.3	1860.4	2237.2
FALSE	High	Master Protein	NP_999031.1	cell cycle exit and neuronal differentiation protein 1 [Sus scrofa]	0	40.268	29	3	85	3	140	14	9.04	2297	3	cell differentiation;cellular component movement;regulation of biological process;response to stimulus	membrane;mitochondrion			396876	CEND1	2		ENSSSCG00000012845.1		0	1.221	0.29	0.0168118	0.435371	110	90	24.59	10.16	6276.6	3779.2	3977.8	3431.9	3286.1	6250.8	4285.7	5169.6	4972.6	3768.7	3981	3507.3	3162.6	3512.2	3038.1
FALSE	High	Master Protein	XP_003135228.1	peptidyl-prolyl cis-trans isomerase NIMA-interacting 4 [Sus scrofa]	0	12.967	22	3	7	3	131	13.9	9.79	80	3	metabolic process	nucleus	catalytic activity;RNA binding	Pf00639, Pf13145, Pf13616	100524473	LOC100524473; PIN4	X		ENSSSCG00000023312.1		0	0.774	-0.37	0.0168894	0.436675	87.3	112.7	12.45	14.96	122.4	112	100.8	92.7	84.8	106.1	123.2	109.2	95.4	127.1	140.6	157	138	97.4	136
FALSE	High	Master Protein	XP_020952187.1	SH3-containing GRB2-like protein 3-interacting protein 1 isoform X14 [Sus scrofa]	0	216.014	44	26	110	1	806	86.4	7.87	3027	26				Pf00928, Pf10291	100620397	LOC100620397; SGIP1	6				0	0.749	-0.42	0.0170144	0.436675	85.6	114.4	14.32	16.74	52	52.5	75.6	53	47.8	57	60	55	63	74.3	77.2	92.5	59.5	60.4	72.6
FALSE	High	Master Protein	XP_020950969.1	ubiquitin conjugation factor E4 B isoform X1 [Sus scrofa]	0	55.374	14	16	25	16	1355	150.8	5.85	405	16				Pf04564, Pf10408	100737278	LOC100737278; UBE4B	6				0	0.939	-0.09	0.0170923	0.437555	96.9	103.1	6.91	5.41	322.7	311.7	363.4	350.7	322.9	310.8	367.6	354.8	363.4	375	405.1	358.5	345	372	375
FALSE	Medium	Master Protein	XP_020955557.1	cochlin [Sus scrofa]	0.042	2.314	4	2	2	2	551	59.7	8.06	0	2				Pf00092, Pf03815, Pf13519	100624179	COCH	7				0	1.111	0.15	0.0173826	0.441742	105.2	94.8	8.02	10.21	34.5	36.1	29.1	30.1	28.4	32.2	30.6	32	30	30.7	26.1	29	24.6	29.2	23.9
FALSE	High	Master Protein	XP_013837246.1	choline dehydrogenase, mitochondrial [Sus scrofa]	0	52.35	24	13	22	13	594	65.5	8.12	500	13	metabolic process	membrane;mitochondrion	catalytic activity;nucleotide binding	Pf00732, Pf01266, Pf05199, Pf05834	100151982	CHDH	13	Glycine, serine and threonine metabolism; Metabolic pathways	ENSSSCG00000011456.2	Choline catabolism	5	0.899	-0.15	0.0174335	0.441742	94.7	105.3	18.17	12.8	643	547	881	800.5	976.3	788.1	977.8	941.8	903.4	1170.4	1216.6	903.4	941.8	936.5	1019.1
FALSE	High	Master Protein	XP_020923705.1	dehydrogenase/reductase SDR family member 7B isoform X1 [Sus scrofa]	0	35.707	27	9	16	9	325	34.7	9.74	342	9				Pf00106, Pf08659, Pf13561	110256144	DHRS7B	12				0	1.066	0.09	0.0174795	0.441742	103.2	96.8	10.07	4.22	444.7	448.2	446.7	555	564.7	527.8	459.8	536.1	475.4	473.9	419.9	453.7	446.5	445.1	430.1
FALSE	Low	Master Protein	XP_020945082.1	RAB6-interacting golgin isoform X1 [Sus scrofa]	0.129	1.073	2	1	1	1	376	43.2	7.93	0	1					100738993	LOC100738993; GORAB	4				0	0.799	-0.32	0.0176156	0.443038	88.8	111.2	16.3	18.81	8.9	7.9	12	9.2	11.6	10.9	10.4	11.3	13.5	15.7	10.2	12.8	13.5	13.8	18
FALSE	Low	Master Protein	NP_001027560.1	hepatocyte nuclear factor 1-alpha [Sus scrofa]	0.214	0.581	2	1	1	1	631	67.2	6.28	0	1	cell organization and biogenesis;metabolic process;regulation of biological process;response to stimulus;transport	cytoplasm;nucleus	DNA binding;protein binding	Pf00046, Pf04812, Pf04813, Pf04814, Pf05109	574067	HNF1A	14	Signaling pathways regulating pluripotency of stem cells; Maturity onset diabetes of the young	ENSSSCG00000009919.2		2	0.731	-0.45	0.0176725	0.443649	84.4	115.6	20.64	14.93	10.8	11.4	11.4	8.9	13.8	13.8	11.2	17.8	11.4	13.2	13	18.4	16.9	17.4	14.4
FALSE	High	Master Protein	XP_003483009.1	26S proteasome non-ATPase regulatory subunit 12 [Sus scrofa]	0	79.116	34	16	55	16	456	53	7.36	768	16	metabolic process	cytoplasm;membrane;proteasome	protein binding	Pf01399	100524394	LOC100524394; PSMD12	12	Epstein-Barr virus infection; Proteasome	ENSSSCG00000017273.2	Hedgehog ligand biogenesis; M/G1 Transition; Regulation of RUNX2 expression and activity; Ub-specific processing proteases; APC/C:Cdh1 mediated degradation of Cdc20 and other APC/C:Cdh1 targeted proteins in late mitosis/early G1; Interleukin-20 family signaling; Degradation of GLI1 by the proteasome; Neutrophil degranulation; Activation of NF-kappaB in B cells; Ubiquitin-dependent degradation of …	118	0.901	-0.15	0.0177852	0.443649	94.8	105.2	10.17	3.76	2192.3	1817.9	2152.1	2161.3	2080.2	1932.6	2422.9	2477.6	2385.9	2379.2	2364.2	2426.4	2307.3	2421	2575.1
FALSE	Medium	Master Protein	XP_020949766.1	glucose-fructose oxidoreductase domain-containing protein 2 [Sus scrofa]	0.018	3.647	3	1	2	1	385	42.3	6.19	33	1				Pf01408	100623376	GFOD2	6				0	0.842	-0.25	0.0177979	0.443649	91.4	108.6	16.23	15.18	10.8	11.4	11.8	13.7	14.4	15.9	14.3	17.5	12.4	14.6	16.7	15.8	17.7	14.8	21.5
FALSE	High	Master Protein	XP_003130704.1	dynactin subunit 3 isoform X2 [Sus scrofa]	0	30.543	31	7	22	7	186	21.2	5.48	240	7		cytosol		Pf07426	100521815	LOC100521815; DCTN3	10		ENSSSCG00000010972.2	Anchoring of the basal body to the plasma membrane; COPI-independent Golgi-to-ER retrograde traffic; AURKA Activation by TPX2; HSP90 chaperone cycle for steroid hormone receptors (SHR); Recruitment of NuMA to mitotic centrosomes; Recruitment of mitotic centrosome proteins and complexes; Loss of Nlp from mitotic centrosomes; Regulation of PLK1 Activity at G2/M Transition; COPI-mediated anterograde…	30	0.965	-0.05	0.0178127	0.443649	98.2	101.8	4.77	2	1856.9	2070.1	1993.3	1991.5	1842.6	1866.7	2003.6	2087.4	2042.7	2065.1	2108.3	2064.5	2067.4	2003.4	2121.2
FALSE	High	Master Protein	XP_020940134.1	tubulin-specific chaperone A [Sus scrofa]	0	19.394	26	3	11	3	108	12.7	5.27	218	3	cell organization and biogenesis;metabolic process		protein binding	Pf02970	100523593	LOC100523593; TBCA	2				0	1.651	0.72	0.0179179	0.443649	124.6	75.4	41.22	28.6	563.7	283.5	217.5	230	150.7	489.8	318.6	279.4	395.1	175.4	252.3	148.9	140.3	270.4	168.1
FALSE	High	Master Protein	XP_003127282.4	serine/threonine-protein phosphatase 5 [Sus scrofa]	0	99.887	41	17	52	17	499	56.8	6.44	964	17			catalytic activity;protein binding	Pf00149, Pf00515, Pf07719, Pf08321, Pf13371, Pf13414, Pf13424, Pf13432	100513542	PPP5C; LOC100513542	6				0	0.944	-0.08	0.0180204	0.443649	97.1	102.9	3.53	3.83	2220.6	2257.1	2300.1	2155.6	2085.1	2184.5	2325.8	2299.8	2268.6	2428.1	2452.9	2420	2245.8	2254.8	2363.4
FALSE	High	Master Protein	XP_020930958.1	neuronal membrane glycoprotein M6-a isoform X1 [Sus scrofa]	0	38.759	19	5	38	5	278	31.2	5.27	913	5				Pf01275	100738686	LOC100738686; GPM6A	15				0	0.869	-0.2	0.0182195	0.443649	93	107	10.11	9.27	3197	3892.4	3693.8	2972.7	2905.3	3322.5	3430	3179.8	3025.3	4372.2	3822.6	3440	3514.8	3540	3896.9
FALSE	High	Master Protein	XP_020933955.1	carnitine O-acetyltransferase isoform X2 [Sus scrofa]	0	100.113	27	16	42	16	644	72.6	8.46	806	16				Pf00755	100127351	CRAT	1				0	0.919	-0.12	0.01824	0.443649	95.8	104.2	8	1.61	1640.9	1473.4	1912.7	1683.2	1887	1696.2	1826.1	1697.6	1646.5	1894.1	1842.7	1890.6	1820.3	1849.2	1838.7
FALSE	High	Master Protein	XP_020939857.1	AP-3 complex subunit delta-1 isoform X3 [Sus scrofa]	0	182.5	30	33	107	33	1215	137.2	7.37	1682	33				Pf01602, Pf06375	100049700	AP3D1	2				0	0.94	-0.09	0.0182526	0.443649	96.9	103.1	8.28	3.1	3835.6	3601.6	3436.8	3640.8	3298	3016.1	3864.3	3851.1	3847.2	3827.3	3787.7	4028.8	3872.5	3877.5	4097.8
FALSE	High	Master Protein	NP_001231402.1	cation-independent mannose-6-phosphate receptor precursor [Sus scrofa]	0	29.201	4	9	11	9	2488	273.2	5.91	182	9	transport	cytoplasm;membrane	transporter activity	Pf00040, Pf00878, Pf02157, Pf09451	397214	IGF2R	1	Lysosome; Endocytosis			2	0.945	-0.08	0.0182609	0.443649	97.2	102.8	4.33	4.41	242.1	231	227.8	239.7	224.1	254.9	243.8	247.6	249.3	257.8	261.8	254.8	240.3	248.1	273
FALSE	High	Master Protein	XP_020934048.1	1-phosphatidylinositol 4,5-bisphosphate phosphodiesterase gamma-1 isoform X2 [Sus scrofa]	0	127.547	24	26	53	1	1290	148.2	6	1100	26				Pf00017, Pf00018, Pf00168, Pf00169, Pf00387, Pf00388, Pf03009, Pf07653, Pf09279, Pf14604	100152497	LOC100152497; PLCG1	17				0	1.152	0.2	0.0182809	0.443649	107.1	92.9	7.03	9.3	27.7	29	30.1	26.5	26.7	26.9	30.5	29.4	32.5	25.7	29.9	25.5	23.2	24.9	23.8
FALSE	High	Master Protein	XP_020950790.1	uncharacterized protein LOC100522375 isoform X1 [Sus scrofa]	0.001	6.681	16	2	3	2	158	17.2	7.46	45	2					100522375	LOC100522375	6				0	0.813	-0.3	0.0184027	0.444991	89.7	110.3	18.89	7.15	52.5	60.9	71.2	63	56.8	46.7	82.1	76.5	78.2	73.9	77.5	77.4	71.5	83.6	86.2
FALSE	Low	Master Protein	XP_020947191.1	3-mercaptopyruvate sulfurtransferase [Sus scrofa]	0.284	0.352	3	1	1	1	297	33.1	6.73	0	1			catalytic activity	Pf00581	100154490	LOC100154490; MPST	5	Metabolic pathways; Sulfur relay system; Cysteine and methionine metabolism; Sulfur metabolism	ENSSSCG00000000134.2		4	1.82	0.86	0.0185974	0.449158	129.1	70.9	53.41	33.68	122.5	66.7	74.9	105.3	92	309.4	142.2	185.5	159.3	65.9	71.4	68.2	60	129.1	66.4
FALSE	Medium	Master Protein	NP_999450.1	bcl-2-like protein 1 [Sus scrofa]	0.021	3.405	8	2	2	2	233	26	4.93	26	2	cell death;regulation of biological process;response to stimulus;transport	cytoplasm;cytoskeleton;cytosol;membrane;mitochondrion;nucleus;organelle lumen	protein binding	Pf00452, Pf02180	397536	BCL2L1	17	Small cell lung cancer; Pathways in cancer; Platinum drug resistance; Pancreatic cancer; EGFR tyrosine kinase inhibitor resistance; NF-kappa B signaling pathway; Apoptosis - multiple species; Toxoplasmosis; Ras signaling pathway; Amyotrophic lateral sclerosis (ALS); Chronic myeloid leukemia; HTLV-I infection; Jak-STAT signaling pathway; Transcriptional misregulation in cancer; Apoptosis; NOD-like…			17	1.079	0.11	0.0186702	0.449294	103.8	96.2	10.95	5.6	131.7	92.2	95.8	104.1	104.2	114.2	102	108.4	114.8	101.4	99.6	96.9	86.7	96.3	92.1
FALSE	Low	Master Protein	XP_020944763.1	meckelin isoform X1 [Sus scrofa]	0.247	0.456	1	1	1	1	996	112	6.93	0	1				Pf09773	100515024	LOC100515024; TMEM67	4				0	0.795	-0.33	0.0189989	0.453033	88.6	111.4	19.03	17.31	10.4	9.6	14.9	9.9	12.2	13.6	12.1	10.9	8	13.2	14.2	12.7	19.2	12.5	14.4
FALSE	High	Master Protein	XP_005671148.1	dnaJ homolog subfamily B member 12 isoform X1 [Sus scrofa]	0	13.758	11	3	6	3	378	42.4	8.79	257	3				Pf00226, Pf09320	100156234	DNAJB12	14				0	1.676	0.75	0.0190288	0.453033	125.3	74.7	12.26	34.63	7.8	11	8.9	8.2	10.1	10.2	8	8.5	9	4.4	4.4	6.4	9.4	7.3	4.2
FALSE	High	Master Protein	XP_003127609.1	peroxisomal membrane protein PEX14 [Sus scrofa]	0	28.634	17	6	15	6	374	40.9	4.97	225	6		membrane	protein binding	Pf04695	100522811	PEX14	6	Peroxisome	ENSSSCG00000003405.2		1	1.315	0.4	0.0190898	0.453948	113.6	86.4	16.93	8.44	373	305.1	334.5	452.2	387.3	534.8	439.4	445	443.1	317.7	342.8	328.5	323.1	396.9	339.6
FALSE	Low	Master Protein	XP_020931280.1	LOW QUALITY PROTEIN: thrombospondin type-1 domain-containing protein 7B [Sus scrofa]	0.064	1.835	1	1	3	1	1606	179.8	7.69	0	1				Pf00090	100624965	THSD7B	15				0	0.929	-0.11	0.0191845	0.454589	96.3	103.7	4.77	4.26	48.6	54.1	54	54.4	52.7	53.8	56.8	57.1	51.7	59.4	53.8	57.6	59.3	54.7	58.8
FALSE	High	Master Protein	XP_020924828.1	synaptoporin isoform X1 [Sus scrofa]	0	34.838	19	6	36	6	308	33.7	7.01	363	6				Pf01284, Pf01534	100623290	LOC100623290; SYNPR	13				0	0.897	-0.16	0.0192731	0.454589	94.5	105.5	7.35	7.2	2440.8	2638.3	2270.4	2148.7	2202.8	2315.7	2127.5	2292.4	2125.9	2675.3	2734.2	2397.2	2371.9	2340.4	2688.8
FALSE	Low	Master Protein	XP_020930616.1	origin recognition complex subunit 2 [Sus scrofa]	0.277	0.373	2	1	1	1	577	65.8	6.16	0	1				Pf04084	106510112	LOC106510112; ORC2	15				0	1.291	0.37	0.0192902	0.454589	112.7	87.3	13.57	22.84	20.2	20.2	18.5	15.1	22.9	21.9	16.8	18	16.8	11.7	15.1	13.7	14.9	18.7	9.4
FALSE	High	Master Protein	XP_003128705.1	prostaglandin reductase 2 isoform X1 [Sus scrofa]	0	38.713	20	6	26	6	351	38.3	5.52	419	6	metabolic process			Pf00107	100156930	LOC100156930; PTGR2	7				0	1.158	0.21	0.0193152	0.454589	107.3	92.7	13.49	12.53	1038	1413.9	1234.5	954.8	1162.4	1126.5	1079.5	1415.8	1123.1	985.5	938.6	961.1	1046.6	1114.7	757
FALSE	High	Master Protein	XP_005665302.1	hippocalcin-like protein 4 isoform X1 [Sus scrofa]	0	63.679	39	8	66	5	191	22.2	4.89	1068	8	regulation of biological process;response to stimulus		metal ion binding	Pf00036, Pf13202, Pf13405, Pf13499	100144585	HPCAL4	6		ENSSSCG00000023460.2		0	1.148	0.2	0.0193206	0.454589	106.9	93.1	3.76	10.85	1260.4	1305.4	1362	1316.4	1264.1	1268.3	1212.8	1285.4	1212.7	1172.8	1257.4	1132.6	904.7	1078.1	1059.5
FALSE	High	Master Protein	NP_001231795.1	60S acidic ribosomal protein P2 [Sus scrofa]	0	67.064	75	6	21	5	115	11.7	4.54	653	6	metabolic process	ribosome	structural molecule activity	Pf00428	100513643	RPLP2	2	Ribosome	ENSSSCG00000012842.2	Nonsense Mediated Decay (NMD) enhanced by the Exon Junction Complex (EJC)	4	1.488	0.57	0.0193914	0.455721	119.6	80.4	67.19	23.27	336.4	281.8	225.9	668.9	420.8	1201.7	387.1	273	322.8	238.5	214.1	183.8	242.8	344.9	213.5
FALSE	High	Master Protein	XP_020933912.1	monoacylglycerol lipase ABHD12 [Sus scrofa]	0	35.521	17	6	16	6	396	44.6	8.81	428	6				Pf00326, Pf00561, Pf12695, Pf12697	100621636	LOC100621636; ABHD12	17				0	0.969	-0.05	0.0194346	0.456201	98.4	101.6	5.2	2.75	190.1	188.3	207.9	218.6	215.4	199.6	213.1	203.6	208.8	214.9	219	214.3	212.8	211	227.5
FALSE	High	Master Protein	XP_005659198.1	required for meiotic nuclear division protein 1 homolog [Sus scrofa]	0	32.151	16	6	10	6	443	50.4	8.12	209	6	regulation of biological process	membrane;mitochondrion		Pf02582	100156656	LOC100156656; RMND1	1		ENSSSCG00000004089.2		0	1.239	0.31	0.0195875	0.456509	110.7	89.3	16.62	9.23	154.1	227.4	222.4	260.5	179.7	266.5	206.9	243	210.9	168.4	195.7	157.5	198.9	188	171.5
FALSE	High	Master Protein	XP_013839835.1	peptidyl-prolyl cis-trans isomerase-like 3 isoform X1 [Sus scrofa]	0	14.521	21	3	5	3	161	18.1	6.79	100	3	metabolic process		catalytic activity	Pf00160	100156964	LOC100156964; PPIL3	15		ENSSSCG00000016096.2		0	0.907	-0.14	0.0195895	0.456509	95.1	104.9	13.15	10.81	115	85.7	105.8	90.3	81.1	94.7	110.9	114.3	112.7	110.3	115.5	125.6	104.4	117.8	141
FALSE	High	Master Protein	NP_001230809.1	PRA1 family protein 2 [Sus scrofa]	0	12.448	10	2	9	2	178	19.3	9.19	116	2	metabolic process	membrane		Pf03208	100511673	PRAF2	X		ENSSSCG00000012289.3		0	1.146	0.2	0.0196328	0.456509	106.8	93.2	10.71	11.76	697.9	650.5	537.4	589.1	526.8	607.1	560.4	557.2	503.9	474.7	504.1	588.8	420	519.3	457.9
FALSE	High	Master Protein	NP_001116573.2	FAST kinase domain-containing protein 4 [Sus scrofa]	0	50.463	21	12	21	12	632	71.2	9.22	290	12	metabolic process	mitochondrion	catalytic activity	Pf06743, Pf08368, Pf08373	397641	CPR2; TBRG4	18		ENSSSCG00000016732.2		0	0.928	-0.11	0.0197649	0.456509	96.2	103.8	11.25	4.47	571.7	488.3	545.5	565.9	497.1	434.6	595.8	597.2	623.2	594.1	576	609.1	610.9	621.5	656.9
FALSE	High	Master Protein	XP_013840827.1	thioredoxin-like protein 1 isoform X1 [Sus scrofa]	0	77.243	39	9	59	9	292	32.8	5.07	1306	9	cellular homeostasis;regulation of biological process			Pf00085, Pf06201, Pf13098	100512385	TXNL1	1				0	0.939	-0.09	0.0197968	0.456509	96.9	103.1	5.12	3.9	2141.8	2033.5	2424.9	2257.1	2131.1	2261.7	2244.7	2301.2	2287.4	2444.4	2473.3	2422.6	2256.5	2265.4	2385.4
FALSE	Low	Master Protein	XP_020922979.1	phosphatidylinositol-glycan biosynthesis class W protein [Sus scrofa]	0.092	1.467	2	1	1	1	503	56.4	9.14	0	1				Pf06423	110256038	PIGW	12				0	1.314	0.39	0.0199322	0.456509	113.6	86.4	18.41	7.03	24.6	35.4	41.8	39.3	49	38.5	30.5	40.5	39.4	31.2	32.4	28.6	28.7	33.4	28.6
FALSE	High	Master Protein	NP_008644.1	NADH dehydrogenase subunit 5 (mitochondrion) [Sus scrofa]	0	26.156	6	4	15	4	606	68.6	9	202	4	metabolic process;transport	membrane;mitochondrion	catalytic activity	Pf00361, Pf00662, Pf06455	808511	ND5	MT	Metabolic pathways; Parkinson's disease; Oxidative phosphorylation	ENSSSCG00000018091.3	Complex I biogenesis	8	1.155	0.21	0.0199437	0.456509	107.2	92.8	7.8	11.76	545.3	518.8	592.4	574.5	593.8	584.7	513.9	523.3	471.8	512.5	438.4	518.8	486.4	372.5	458.2
FALSE	High	Master Protein	XP_013852192.1	clavesin-1 [Sus scrofa]	0	56.492	32	10	24	8	354	40.7	7.2	500	10	cell organization and biogenesis;transport	endosome	transporter activity	Pf00650, Pf03765, Pf13716	100151841	LOC100151841; CLVS1	4		ENSSSCG00000006230.2	Lysosome Vesicle Biogenesis	5	0.873	-0.2	0.020024	0.456509	93.2	106.8	11.78	2.45	403.1	335.1	333	303.1	293.3	292.9	326.7	326.8	390.5	371.6	378.5	365.3	376.8	377.3	355.2
FALSE	High	Master Protein	NP_001245334.1	zinc fingers and homeoboxes protein 3 [Sus scrofa]	0	22.542	7	4	6	4	954	102.9	6.11	138	4	regulation of biological process		DNA binding	Pf00046, Pf05920, Pf11569	100156548	ZHX3	17				0	0.924	-0.11	0.0201877	0.456509	96	104	5.49	5.26	230.8	237.6	254.5	251.1	215.5	233.6	244.5	257.7	240.9	257.2	241.6	269.3	264.6	248.1	278.4
FALSE	High	Master Protein	XP_020929922.1	RIMS-binding protein 2 isoform X1 [Sus scrofa]	0	26.385	7	8	12	7	1496	165	6.13	244	8				Pf00018, Pf00041, Pf07653, Pf14604	100153193	RIMBP2	14				0	1.072	0.1	0.0202774	0.456509	103.5	96.5	10.74	6.41	165.9	158.7	161.6	192.6	195.6	185.1	153.4	145.3	158	139.3	151.9	149.7	163.3	154.9	138.1
FALSE	High	Master Protein	XP_001926651.2	zinc finger CCCH domain-containing protein 15 [Sus scrofa]	0	33.395	23	11	18	11	426	48.5	5.24	168	11	regulation of biological process;response to stimulus	cytosol	metal ion binding;protein binding;RNA binding	Pf00642	100158058	LOC100158058; ZC3H15	15		ENSSSCG00000016026.2		0	1.061	0.09	0.0203285	0.456509	103	97	9.26	5.86	348.9	284.4	261.7	286.5	289.4	288.8	313.9	329.4	329	250.4	261.5	290.9	290.9	272.7	272.6
FALSE	High	Master Protein	XP_001928782.2	26S protease regulatory subunit 10B [Sus scrofa]	0	49.764	26	10	31	10	403	45.8	7.49	644	10	metabolic process;regulation of biological process;response to stimulus	cytoplasm;proteasome	catalytic activity;nucleotide binding;protein binding;RNA binding	Pf00004, Pf00910, Pf01078, Pf05496, Pf07724, Pf07726, Pf07728, Pf13191, Pf13207, Pf13401	100154148	PSMC6	1	Epstein-Barr virus infection; Proteasome	ENSSSCG00000005038.2	Hedgehog ligand biogenesis; M/G1 Transition; Regulation of RUNX2 expression and activity; Ub-specific processing proteases; APC/C:Cdh1 mediated degradation of Cdc20 and other APC/C:Cdh1 targeted proteins in late mitosis/early G1; Interleukin-20 family signaling; Degradation of GLI1 by the proteasome; Activation of NF-kappaB in B cells; Ubiquitin-dependent degradation of Cyclin D1; The role of GTS…	117	0.835	-0.26	0.0203582	0.456509	91	109	13.54	6.2	1050.9	901.5	1078	1123.6	1133.3	1043.4	1303	1379.3	1317.6	1202.6	1214.7	1362.1	1342	1348.9	1394.4
FALSE	High	Master Protein	XP_001929264.1	type 1 phosphatidylinositol 4,5-bisphosphate 4-phosphatase isoform X1 [Sus scrofa]	0	17.113	22	3	4	3	284	30.1	8.98	66	3	metabolic process		catalytic activity	Pf09788	100155939	TMEM55B; PIP4P1	7	Phosphatidylinositol signaling system	ENSSSCG00000002136.2	Synthesis of PIPs in the nucleus; PI5P Regulates TP53 Acetylation	13	0.894	-0.16	0.0203624	0.456509	94.4	105.6	10.38	3.83	31.6	30	34.6	26.9	36	26.3	30.6	32.7	30	35.6	32.8	33.7	34.7	35.6	32.8
FALSE	High	Master Protein	XP_003133889.1	ubiquitin thioesterase otulin isoform X1 [Sus scrofa]	0.001	8.033	9	4	7	4	352	40	5.57	66	4				Pf10275	100519060	LOC100519060; FAM105B; OTULIN	16				0	0.875	-0.19	0.0203989	0.456509	93.3	106.7	10.19	7.89	177	150.5	195.4	184.6	173.4	160	187.9	209.3	195.8	192.8	180.4	218.2	205.2	217	220.7
FALSE	High	Master Protein	XP_020921326.1	TBC1 domain family member 4 isoform X1 [Sus scrofa]	0	33.145	9	9	9	9	1300	146.6	7.17	254	9				Pf00566, Pf00640, Pf11830	100523015	TBC1D4; LOC100523015	11				0	0.913	-0.13	0.0205272	0.456509	95.4	104.6	7.24	3.91	70.7	75.3	71.2	70.3	83.7	74.6	82.3	68.2	77.2	77	82.7	76.6	82.7	84	80.7
FALSE	High	Master Protein	NP_001193306.1	SCO cytochrome oxidase deficient homolog 2 precursor [Sus scrofa]	0	19.218	14	3	4	3	264	29.6	9.07	198	3	cell organization and biogenesis;cellular homeostasis;metabolic process;regulation of biological process;transport	membrane	antioxidant activity;catalytic activity;metal ion binding	Pf00578, Pf02630, Pf13905	100516804	SCO2	5		ENSSSCG00000000966.2		0	0.889	-0.17	0.0206733	0.456509	94.1	105.9	3.41	10.05	20.3	19.3	19.3	18.5	19.1	19	20.3	20.2	19	23.1	21.7	26.2	20.2	20.4	21.7
FALSE	High	Master Protein	XP_020926968.1	mitochondrial import receptor subunit TOM70 [Sus scrofa]	0	123.122	35	22	85	22	609	67.5	7.33	1362	22				Pf00515, Pf07719, Pf13414, Pf13424	100523641	LOC100523641; TOMM70A; TOMM70	13				0	1.056	0.08	0.0206958	0.456509	102.7	97.3	4.82	5.03	5753.4	5989.3	5990.6	6466.6	6491.2	6052.8	6297	6634.5	5976.7	5816.4	5840.2	6268.5	5595.7	5424.3	5645.7
FALSE	High	Master Protein	XP_020934878.1	ras-related protein Ral-A isoform X1 [Sus scrofa]	0	63.087	42	7	38	4	206	23.5	7.11	690	7	regulation of biological process;response to stimulus	membrane	catalytic activity;nucleotide binding	Pf00025, Pf00071, Pf08477	100622254	LOC100622254; RALA	18	Pancreatic cancer; Rap1 signaling pathway; Ras signaling pathway; Phospholipase D signaling pathway; Pathways in cancer	ENSSSCG00000029741.1	Translocation of GLUT4 to the plasma membrane	8	1.088	0.12	0.0208315	0.456509	104.2	95.8	5.42	5.57	1355.7	1385.3	1294.3	1309.3	1172.8	1286.6	1245.4	1191.5	1273.5	1223.8	1273.6	1221.1	1144.6	1114	1118.6
FALSE	High	Master Protein	XP_020933176.1	double-stranded RNA-binding protein Staufen homolog 1 isoform X12 [Sus scrofa]	0	9.592	5	3	3	3	697	76.6	9.47	84	3				Pf00035, Pf14709	100626560	STAU1	17				0	0.634	-0.66	0.020835	0.456509	77.6	122.4	28.13	31.06	18.7	33.9	38.9	50.9	54.4	44.7	50.3	31.6	38.2	58.8	43.8	64.2	92.7	41.6	76.5
FALSE	High	Master Protein	XP_001929185.1	eukaryotic translation initiation factor 2 subunit 2 [Sus scrofa]	0	112.305	49	17	53	17	333	38.2	5.8	1217	17	metabolic process		RNA binding	Pf01873, Pf04147	100621044	LOC100155889; EIF2S2; LOC100621044	17	RNA transport			1	1.062	0.09	0.0208352	0.456509	103	97	3.66	4.71	2062.8	1994.3	1849.4	2055	1906.3	2013.5	1958.4	1924.9	1918.7	1806.1	1949.5	1908.8	1711.1	1801.5	1882.2
FALSE	High	Master Protein	NP_001090943.1	cytochrome c oxidase subunit 7C, mitochondrial precursor [Sus scrofa]	0	17.733	29	2	13	2	63	7.3	11	313	2	metabolic process;transport	membrane;mitochondrion	catalytic activity;transporter activity	Pf02935	100037990	COX7C	2	Parkinson's disease; Cardiac muscle contraction; Metabolic pathways; Huntington's disease; Alzheimer's disease; Oxidative phosphorylation; Non-alcoholic fatty liver disease (NAFLD)	ENSSSCG00000014145.2		7	1.234	0.3	0.0208669	0.456705	110.5	89.5	12.8	11.56	866.9	862.9	889.8	1189.2	1060.2	1148	1115.2	1136.2	959.1	767.6	764.2	1020.9	816.8	903	911.5
FALSE	Medium	Master Protein	XP_020950343.1	LOW QUALITY PROTEIN: sphingosine kinase 2 [Sus scrofa]	0.012	4.123	2	1	1	1	618	65.3	6.73	49	1				Pf00781	100738292	LOC100738292; SPHK2	6				0	0.653	-0.61	0.0209116	0.457185	79	121	29.08	26.52	12	13.8	16.3	18.1	29	16.5	20.6	25.7	23.8	26	19.9	21.9	40	29.3	34
FALSE	High	Master Protein	NP_001231937.1	26S proteasome regulatory subunit 7 [Sus scrofa]	0	129.037	53	21	71	21	433	48.6	5.95	1650	21	metabolic process;regulation of biological process	cytoplasm	catalytic activity;nucleotide binding;protein binding	Pf00004, Pf00158, Pf07724, Pf07726, Pf07728, Pf13191, Pf13401	100514865	PSMC2	9				0	0.91	-0.14	0.0211034	0.458117	95.3	104.7	10.3	4.63	2639.5	2139.2	2524	2399.2	2315.8	2235.9	2764.9	2870.4	2762.7	2637.2	2692.4	2813	2775.8	2772.3	3012
FALSE	Medium	Master Protein	NP_001354195.1	zinc transporter 8 [Sus scrofa]	0.047	2.143	2	1	1	1	369	40.6	6.4	30	1											0	0.665	-0.59	0.0212036	0.458117	79.9	120.1	33.87	18.94	12.4	14	29.2	22.4	14.4	23.5	18.6	11.4	26.3	20.7	20.6	27.3	33	28.7	29.8
FALSE	High	Master Protein	XP_013839192.2	LOW QUALITY PROTEIN: vesicle transport through interaction with t-SNAREs homolog 1A [Sus scrofa]	0	14.035	22	5	6	5	224	26.1	6.42	83	5				Pf05008, Pf12352	100157559	LOC100157559; VTI1A	14				0	1.267	0.34	0.0212298	0.458117	111.8	88.2	20.21	15	228.4	159.7	143.2	227.2	173.7	275.7	195.7	205.9	187.8	139.8	156.8	200.1	132.9	152	159.8
FALSE	Low	Master Protein	XP_020928874.1	LOW QUALITY PROTEIN: RNA-binding protein 20 [Sus scrofa]	0.168	0.799	1	1	2	1	1223	133.3	5.67	0	1				Pf03344, Pf09507, Pf13893, Pf14259	100157563	RBM20	14				0	1.569	0.65	0.021245	0.458117	122.1	77.9	25.94	29.29	158.1	189.5	98.5	134.9	110.7	186.9	104	104.8	138.7	90.7	112.3	79.1	81.6	119.6	47.5
FALSE	High	Master Protein	XP_003131468.2	2',3'-cyclic-nucleotide 3'-phosphodiesterase isoform X1 [Sus scrofa]	0	237.282	54	25	497	24	420	47.2	8.95	10296	25	metabolic process	cytoplasm;membrane	catalytic activity;nucleotide binding;RNA binding	Pf01591, Pf05881, Pf08302, Pf13191, Pf13207, Pf13671	100511587	CNP	12		ENSSSCG00000017420.2		0	1.107	0.15	0.0212546	0.458117	105.1	94.9	6.59	7.7	26809.4	27468.7	29143.1	29815.3	29892.6	25171.4	25790.9	25653.2	28043.8	25997.2	27626.1	25150.2	22395.5	23123.7	24502.7
FALSE	High	Master Protein	XP_020954552.1	AP-3 complex subunit beta-2 [Sus scrofa]	0	246.6	42	40	130	35	1085	119.3	5.68	2846	40				Pf01602, Pf12717, Pf13646, Pf14796	100154412	LOC100154412; AP3B2	7				0	0.963	-0.05	0.021307	0.458117	98.1	101.9	6.6	4.31	5553.7	5248.9	5117.5	5433.8	4758.1	4637.3	5592.1	5400.7	5495.4	5354.9	5462.7	5944.2	5668.7	5544.1	5927.2
FALSE	High	Master Protein	XP_020941844.1	LOW QUALITY PROTEIN: zinc-alpha-2-glycoprotein [Sus scrofa]	0.006	5.047	8	2	2	2	309	34.5	5.85	55	2				Pf00129, Pf07654	100519648	LOC100519648; AZGP1	3				0	1.845	0.88	0.0214059	0.458117	129.7	70.3	48.6	36.06	30.8	24.3	12.8	7.9	17.3	14.7	14.8	8.9	9.3	7.4	14.2	5.6	6.3	10.2	8.6
FALSE	High	Master Protein	XP_020919009.1	disintegrin and metalloproteinase domain-containing protein 22 isoform X14 [Sus scrofa]	0	75.949	18	14	30	1	934	103.4	7.34	610	14				Pf00200, Pf01421, Pf01562, Pf08516, Pf13582, Pf13583, Pf13688	100513676	ADAM22	9				0	1.195	0.26	0.021444	0.458117	108.9	91.1	14.33	10.08	22.9	28.6	25	29.1	27.9	17.7	22.9	26	23.8	24.2	18	21.7	21	19.4	20.9
FALSE	High	Master Protein	XP_020935191.1	amine oxidase [flavin-containing] A isoform X1 [Sus scrofa]	0	85.961	30	11	48	1	397	45.3	7.99	898	11	metabolic process	membrane	catalytic activity	Pf01593	414424	MAOA	X				0	1.114	0.16	0.0214672	0.458117	105.4	94.6	7.08	8.02	270.3	269.1	310.2	330	302.7	313.7	295.5	315.1	282.5	283.7	288.8	277.3	254.4	231.3	266.4
FALSE	Low	Master Protein	XP_020946471.1	putative uncharacterized protein C6orf183 homolog isoform X1 [Sus scrofa]	0.052	2.09	1	3	10	3	2207	252.5	7.18	0	3				Pf07888, Pf15082	100514885	LOC100514885; C1H6orf183	1				0	0.92	-0.12	0.0215249	0.458117	95.8	104.2	4.93	5.62	788.9	801.5	821.5	827.8	749.7	814.6	864.9	861.8	875.8	824.7	913	948.3	873.4	843.8	933.5
FALSE	High	Master Protein	XP_013848623.1	calcineurin B homologous protein 1 [Sus scrofa]	0	36.467	44	7	17	7	195	22.5	5.1	378	7			metal ion binding	Pf00036, Pf12174, Pf13405, Pf13499, Pf13833	100621371	LOC100621371; CHP1	1				0	1.139	0.19	0.0217672	0.458748	106.5	93.5	8.72	12.65	373.7	329.6	349.2	382.7	317.5	388.5	311.4	316.1	334.1	292.4	306.9	342.8	230.2	279.2	294.4
FALSE	High	Master Protein	XP_020949486.1	AP-1 complex subunit gamma-1 isoform X1 [Sus scrofa]	0	95.953	25	20	61	20	825	91.7	6.8	1012	20	transport			Pf01602, Pf02883	100514713	AP1G1	6	Lysosome			1	0.936	-0.09	0.0218249	0.458748	96.7	103.3	9.69	4.3	2713.1	2468.2	2556.1	2469.9	2306	1954.4	2676.5	2645.8	2674.1	2773.3	2686.8	2797.3	2685.2	2631.3	2963
FALSE	High	Master Protein	XP_005655974.2	LOW QUALITY PROTEIN: persulfide dioxygenase ETHE1, mitochondrial [Sus scrofa]	0	14.308	17	4	7	4	306	33.1	7.71	192	4				Pf00753, Pf12706	106504117	LOC106504117; ETHE1	6				0	0.886	-0.17	0.02184	0.458748	94	106	4.97	6.92	317.6	309.4	328.1	301.8	322.8	296.6	334.2	345.4	309.3	379.1	362.5	357.8	321.8	318.4	358.9
FALSE	High	Master Protein	XP_020929221.1	tyrosine-protein phosphatase non-receptor type 11 isoform X1 [Sus scrofa]	0	92.042	37	23	48	1	597	68.4	7.3	727	23	metabolic process		catalytic activity	Pf00017, Pf00102, Pf00782	100170851	PTPN11	14	Neurotrophin signaling pathway; Herpes simplex infection; Natural killer cell mediated cytotoxicity; Chronic myeloid leukemia; Insulin resistance; Proteoglycans in cancer; Ras signaling pathway; Phospholipase D signaling pathway; Leukocyte transendothelial migration; Renal cell carcinoma; Adipocytokine signaling pathway; Jak-STAT signaling pathway; Axon guidance			13	1.19	0.25	0.0218871	0.458748	108.7	91.3	7.48	14.02	33	34.5	34.9	27.5	35	35.5	36.1	34.5	34	29.3	20.2	28.7	31.1	29.7	27.6
FALSE	Low	Master Protein	XP_003124347.2	transmembrane protein 130 isoform X1 [Sus scrofa]	0.077	1.671	2	1	1	1	435	48.4	6.99	25	1				Pf00801	100517935	TMEM130	3				0	0.801	-0.32	0.0218974	0.458748	89	111	28.62	14.27	15.8	18.5	15.6	27.5	27.6	17.1	31.1	32.3	25.5	28	24.1	32.2	37.1	32.1	31.6
FALSE	High	Master Protein	XP_005652396.2	integral membrane protein 2B isoform X1 [Sus scrofa]	0	19.37	13	3	9	3	271	30.8	5.54	191	3	regulation of biological process	Golgi;membrane		Pf04089	595120	ITM2B	11				0	0.91	-0.14	0.0220135	0.46022	95.3	104.7	9.86	4.1	197	249.5	217.2	246.3	271.7	254.8	215.2	229	231.4	251.2	257.7	250.8	248.8	276.9	262.3
FALSE	Low	Master Protein	XP_020952426.1	protein patched homolog 2 isoform X7 [Sus scrofa]	0.286	0.345	1	1	1	1	1162	125.7	6.8	0	1				Pf02460, Pf03006, Pf12349	100623280	LOC100623280; PTCH2	6				0	1.167	0.22	0.0220794	0.460638	107.7	92.3	6.07	10.8	56.3	54.9	50.1	56.6	57.6	49.2	52.8	56.7	50.3	50.7	53.2	45.7	39.4	48.4	43.2
FALSE	High	Master Protein	XP_020918614.1	hypoxia up-regulated protein 1 isoform X7 [Sus scrofa]	0	220.893	41	34	141	1	980	109.6	5.29	3016	34				Pf00012	100516870	HYOU1	9				0	0.941	-0.09	0.0221322	0.460781	96.9	103.1	6.05	7.56	88.1	80	89.5	83.8	89	82.6	89.1	93.4	97.1	95.5	92.8	97.1	111.6	92	93.7
FALSE	High	Master Protein	XP_020956360.1	protein transport protein Sec24D [Sus scrofa]	0	12.488	6	7	9	7	1033	112.8	7.09	69	7				Pf00626, Pf04810, Pf04811, Pf04815, Pf08033	100739491	LOC100739491; SEC24D	8				0	0.888	-0.17	0.0221823	0.461221	94	106	10.04	4.41	146.4	141.7	147.8	159.8	138.4	125	177.4	160.7	150	157	166.7	173.9	166.4	155.3	169.8
FALSE	High	Master Protein	XP_001925699.2	disintegrin and metalloproteinase domain-containing protein 9 isoform X1 [Sus scrofa]	0.001	7.246	4	3	4	3	819	90.5	7.02	35	3	metabolic process	membrane	catalytic activity;metal ion binding	Pf00200, Pf01421, Pf01562, Pf08516, Pf13574, Pf13582, Pf13583, Pf13688	397344	ADAM-9; LOC397344; ADAM9	15		ENSSSCG00000015808.2		0	0.927	-0.11	0.0222223	0.461221	96.2	103.8	6.36	5.92	83.7	81.9	98.7	79.9	84.8	86.8	87.9	90	89.3	94.7	104.1	92.6	96.8	87.7	91.4
FALSE	High	Master Protein	XP_013844843.1	CDGSH iron-sulfur domain-containing protein 2 [Sus scrofa]	0	10.174	25	3	4	3	135	15.3	9.51	64	3	metabolic process;regulation of biological process	endoplasmic reticulum;membrane	protein binding;RNA binding	Pf09360, Pf10660	100524158	LOC100524158; CISD2	8		ENSSSCG00000009164.2		0	1.159	0.21	0.0222595	0.461516	107.4	92.6	11.37	11.49	98.4	77.1	82.7	94.3	85.2	95.3	70.7	78.6	77.7	60.8	65.8	78.7	73.3	69.4	83.1
FALSE	High	Master Protein	XP_020932753.1	tRNA (cytosine(34)-C(5))-methyltransferase isoform X1 [Sus scrofa]	0	40.703	14	11	20	11	824	92.5	8.41	375	11				Pf01189	100518405	NSUN2	16				0	0.897	-0.16	0.0223956	0.461549	94.6	105.4	10.63	6.34	280.5	265.7	299.3	267.7	221.3	256.4	307.7	308.3	307.6	309.9	319.4	294.9	315.3	291.2	346.3
FALSE	High	Master Protein	XP_001926839.2	P2X purinoceptor 7 isoform X1 [Sus scrofa]	0	23.509	12	5	5	5	595	68.3	7.85	170	5	cell communication;cell death;cell organization and biogenesis;cell proliferation;cellular homeostasis;defense response;metabolic process;regulation of biological process;response to stimulus;transport	membrane	catalytic activity;nucleotide binding;receptor activity;signal transducer activity;transporter activity	Pf00112, Pf00864	497623	P2RX7	14	NOD-like receptor signaling pathway; Calcium signaling pathway; Neuroactive ligand-receptor interaction	ENSSSCG00000009817.3	The NLRP3 inflammasome; Elevation of cytosolic Ca2+ levels	12	1.179	0.24	0.022399	0.461549	108.2	91.8	6.17	11.69	82.7	84.7	75.8	80.2	75.7	88.1	77.3	79.6	72.5	67.6	82.8	69.9	57.7	67.5	67.5
FALSE	Low	Master Protein	XP_005664781.2	protein KASH5 [Sus scrofa]	0.268	0.399	1	1	2	1	570	63.1	4.64	0	1				Pf00769, Pf01576, Pf02841, Pf04111, Pf04849, Pf06818, Pf09726, Pf09731, Pf09789, Pf10186, Pf13166, Pf13514, Pf14658, Pf14662	100515317	CCDC155	6				0	0.943	-0.09	0.0225101	0.462398	97	103	8.7	8.38	132.6	163.1	173.2	165.5	148.4	170.9	171.6	174.2	173.8	176.2	167.3	179.3	212.7	185.9	183.3
FALSE	Medium	Master Protein	XP_020922233.1	cytoglobin isoform X1 [Sus scrofa]	0.039	2.487	7	2	3	2	261	28.1	6.64	0	2				Pf00042	100518861	LOC100518861; CYGB	12				0	1.348	0.43	0.0225496	0.462398	114.8	85.2	29.02	20.24	78	47	39.5	50	37.4	78.2	48.2	47.5	45.1	37.3	47.6	29.1	32.9	46.4	33.2
FALSE	High	Master Protein	XP_020917996.1	LOW QUALITY PROTEIN: transcription initiation factor TFIID subunit 10 [Sus scrofa]	0	12.438	11	1	3	1	218	21.7	6.57	193	1				Pf03540	414401	TBPRF10; TAF10	9				0	1.297	0.38	0.022558	0.462398	112.9	87.1	28.44	25.01	10.7	7	7.1	5.6	4.8	7.7	6.7	9.1	11.3	5.6	3.5	4	7	6.2	5.3
FALSE	Low	Master Protein	XP_020918434.1	UPF0686 protein C11orf1 homolog isoform X1 [Sus scrofa]	0.177	0.735	16	1	1	1	186	21.6	8.03	0	1		nucleus		Pf06608	100518503	LOC100518503; C9H11orf1	9				0	0.745	-0.42	0.0225873	0.462398	85.4	114.6	29.31	14.72	5.9	4.2	5.2	5.1	3.9	7.4	7.6	4.9	3			7.1	6.6	6	8.4
FALSE	High	Master Protein	XP_003123268.1	intercellular adhesion molecule 5 isoform X1 [Sus scrofa]	0	99.824	26	22	129	22	922	96.5	5.82	1849	22	transport	membrane	protein binding	Pf03921, Pf07679, Pf13895, Pf13927	100511183	LOC100511183; ICAM5	2		ENSSSCG00000013653.3	Immunoregulatory interactions between a Lymphoid and a non-Lymphoid cell; Integrin cell surface interactions	5	0.931	-0.1	0.0226015	0.462398	96.4	103.6	5.15	7.33	5146.7	5251.5	5263	5310.3	4960.7	5860.6	5078.6	5366.5	4983.9	6576.3	5530.3	5410.9	5743.3	5537.3	5770.1
FALSE	High	Master Protein	NP_001230773.1	oxygen-dependent coproporphyrinogen-III oxidase, mitochondrial [Sus scrofa]	0	32.559	15	5	14	5	441	49.2	8.18	251	5	metabolic process		catalytic activity	Pf01218	100511474	CPOX	13	Metabolic pathways; Porphyrin and chlorophyll metabolism			2	0.888	-0.17	0.0227432	0.464824	94.1	105.9	20.63	7.12	157.9	197.5	272.7	274.5	223.6	252.8	312.5	312.5	287.2	315.9	298.4	341	281	328.2	298
FALSE	High	Master Protein	XP_020958021.1	cyclin-dependent kinase 14 isoform X1 [Sus scrofa]	0	9.111	7	3	8	3	469	53	8.92	37	3				Pf00069, Pf07714	100515962	CDK14; LOC100515962	9				0	0.853	-0.23	0.0228642	0.465775	92.1	107.9	17.67	20.36	240.4	148.8	169.8	210.3	209.8	153.1	206.5	197.9	247.3	222.3	209	253.4	281	231.2	352.2
FALSE	High	Master Protein	XP_013849380.1	far upstream element-binding protein 3 isoform X1 [Sus scrofa]	0	20.199	12	7	14	5	582	62.3	7.97	169	7			RNA binding	Pf00013, Pf07650, Pf13014	100524188	FUBP3	1				0	0.804	-0.32	0.0229987	0.465775	89.1	110.9	22.54	17.68	51.5	32.6	49	58.2	62.6	60.8	74.2	63.7	75.6	65.7	61.9	68.2	90	83.9	93.8
FALSE	High	Master Protein	NP_998947.1	phosphoglycerate kinase 2 [Sus scrofa]	0	49.107	17	6	48	1	417	44.9	8.1	932	6	cellular component movement;metabolic process	cytoplasm;nucleus	catalytic activity;nucleotide binding	Pf00162	396673	PGK2	7	Biosynthesis of amino acids; Glycolysis / Gluconeogenesis; Metabolic pathways; Carbon metabolism			4	0.862	-0.21	0.0231463	0.466811	92.6	107.4	7.43	11.02	96.5	110	100.2	87.3	105.9	112.2	102.6	97.4	102.3	127.2	135	121.5	98	110.5	116
FALSE	High	Master Protein	XP_003130132.1	sorting nexin-19 isoform X1 [Sus scrofa]	0	9.679	3	2	2	2	1002	109.9	5.02	74	2				Pf00787, Pf02194, Pf08628	100519207	SNX19	9				0	0.856	-0.22	0.0233419	0.466811	92.3	107.7	13.1	12.01	58.8	55.8	47.3	60.9	53.8	58.8	55	72.9	68.7	63.6	59.5	70.2	80.3	67.1	79.3
FALSE	Medium	Master Protein	XP_003359023.2	ubiquitin-associated and SH3 domain-containing protein A isoform X1 [Sus scrofa]	0.026	3.122	1	1	2	1	685	77.3	8.09	35	1				Pf00018, Pf00300, Pf00627, Pf14604	100627915	UBASH3A	13				0	0.637	-0.65	0.0233568	0.466811	77.8	122.2	25.72	24	7.3	6.1	9.1	7.3	9.7	8	13.8	8.9	7.6	11.2	7.5	12.2	14.5	12.9	16.2
FALSE	High	Master Protein	XP_003122606.2	N-terminal kinase-like protein isoform X1 [Sus scrofa]	0	45.549	20	13	21	13	807	89	6.28	313	13	metabolic process		catalytic activity;nucleotide binding	Pf00069, Pf07714	100517698	SCYL1	2		ENSSSCG00000012984.2		0	0.864	-0.21	0.0234077	0.466811	92.7	107.3	10.27	7.12	248	203.4	206.1	227.2	215.7	199.4	246.2	231.2	267.6	231.4	231.4	270.9	267.1	263.9	262.1
FALSE	High	Master Protein	XP_001928369.2	ubiquinone biosynthesis protein COQ4 homolog, mitochondrial isoform X1 [Sus scrofa]	0	15.576	19	4	7	4	265	29.9	8.88	144	4				Pf05019	100156776	LOC100156776; COQ4	1				0	0.734	-0.45	0.023428	0.466811	84.6	115.4	24.56	23.79	13.7	8.6	12.8	11	6.9	11	16.7	10.8	12.3	12.3	14.5	15.6	20.8	12.4	20.6
FALSE	High	Master Protein	XP_020921243.1	succinate--CoA ligase [ADP-forming] subunit beta, mitochondrial isoform X1 [Sus scrofa]	0	128.223	45	18	129	17	463	50.3	7.69	1711	18	metabolic process	mitochondrion	catalytic activity;metal ion binding;nucleotide binding	Pf00549, Pf01071, Pf08442, Pf13549	399540	SUCLA2	11	Citrate cycle (TCA cycle); Propanoate metabolism; Metabolic pathways; Carbon metabolism	ENSSSCG00000009405.2	Citric acid cycle (TCA cycle)	8	0.953	-0.07	0.0234372	0.466811	97.6	102.4	7.28	4.3	5852	5823.8	5933.6	5250	5047.5	5118.7	6145.6	5894.2	5975.9	6294.6	5833.6	6457.9	5857.9	6301	5987.1
FALSE	High	Master Protein	XP_020938935.1	LOW QUALITY PROTEIN: nucleobindin-2 [Sus scrofa]	0	42.156	32	10	14	10	419	50.1	5.19	345	10				Pf13499	100512826	NUCB2	2				0	1.222	0.29	0.0234477	0.466811	110	90	11.28	13.53	488.8	390.5	398.2	356	333.1	427.2	369	400.8	399.2	364.2	393.1	319.3	263.9	332.6	310.9
FALSE	High	Master Protein	XP_003131395.3	disintegrin and metalloproteinase domain-containing protein 11 isoform X1 [Sus scrofa]	0	30.27	13	9	16	9	775	84.3	7.27	371	9				Pf00200, Pf01421, Pf01562, Pf08516, Pf13582, Pf13688	100525073	LOC100525073; ADAM11	12				0	0.941	-0.09	0.0234917	0.466811	96.9	103.1	4.8	4.2	551.9	654.6	608.4	606.3	609.8	602.7	579.8	573.9	594.8	656.8	645.5	636	589.8	623	663.3
FALSE	High	Master Protein	NP_999469.1	proteasome activator complex subunit 1 [Sus scrofa]	0	40.924	41	10	16	10	249	28.5	6.02	349	10	regulation of biological process	cytoplasm;proteasome	enzyme regulator activity	Pf02251, Pf02252	397572	PSME1	7	Proteasome; Antigen processing and presentation			2	1.374	0.46	0.0237537	0.469708	115.8	84.2	30.57	19.98	669.5	371.1	339.7	389.1	281.7	684.6	437.9	441.5	515.9	391.9	379.6	292.9	222.8	346.7	289.8
FALSE	High	Master Protein	XP_001929700.1	ubiquitin carboxyl-terminal hydrolase MINDY-1 isoform X1 [Sus scrofa]	0.001	6.235	7	2	2	2	469	51.5	4.83	30	2	metabolic process		catalytic activity;protein binding	Pf04424	100153890	LOC100153890; FAM63A; MINDY1	4		ENSSSCG00000006642.2		0	1.261	0.33	0.0237612	0.469708	111.5	88.5	13.79	17.92	36.2	34.2	43.7	35.5	34.5	32.9	36.2	32.7	47.5	28.5	33.6	38.2	26.2	27.9	23.6
FALSE	High	Master Protein	XP_020955034.1	synaptic vesicle glycoprotein 2B [Sus scrofa]	0	55.165	12	9	52	8	683	77.5	5.57	753	9	transport		transporter activity	Pf00083, Pf07690, Pf13347, Pf13599	100157784	LOC100620122; SV2B	7				0	0.937	-0.09	0.0237779	0.469708	96.7	103.3	5.83	3.41	2468	2551.3	2548.5	2187.8	2245.2	2274.2	2544.4	2367.5	2388.1	2638.6	2505.9	2631.2	2426.3	2485.5	2594.4
FALSE	High	Master Protein	XP_020928272.1	LOW QUALITY PROTEIN: dedicator of cytokinesis protein 1 [Sus scrofa]	0	32.508	6	12	12	11	1882	216.6	7.39	250	12				Pf00018, Pf06920, Pf07653, Pf14429, Pf14604	100524831	LOC100524831; DOCK1	14				0	0.922	-0.12	0.0238149	0.469976	95.9	104.1	7.39	5.7	215.4	171.2	219.8	201.5	200.2	195	214.5	202	216	211.1	222.6	218.5	215.2	219.8	246.9
FALSE	High	Master Protein	XP_020941824.1	LOW QUALITY PROTEIN: myosin-11 [Sus scrofa]	0	171.292	22	39	73	25	1979	228.1	5.48	1513	39			catalytic activity;motor activity;nucleotide binding;protein binding	Pf00038, Pf00063, Pf00529, Pf01576, Pf02736, Pf03842, Pf04111, Pf04156, Pf06160, Pf07888, Pf09731, Pf10079, Pf12128, Pf13166, Pf14362	100627924	LOC100627924; MYH11	3				0	1.485	0.57	0.0240081	0.473324	119.5	80.5	40.92	17.31	511.4	740.7	733.8	1094	1346.2	1037.5	447.1	499.6	553	582.3	478.5	365	510.6	588.7	441.7
FALSE	High	Master Protein	NP_999508.1	dihydropteridine reductase [Sus scrofa]	0	101.056	47	8	79	8	243	25.7	7.83	1874	8	metabolic process		catalytic activity		397619	QDPR	8	Metabolic pathways; Folate biosynthesis			2	1.158	0.21	0.024044	0.473565	107.3	92.7	10.19	6.63	2411.2	2632.6	2791.5	2180.5	2000.3	2234	2231.1	2437.9	2434.8	2022.1	2212.8	2349.6	2115	2051.2	1967.9
FALSE	Medium	Master Protein	XP_020921032.1	heparan-sulfate 6-O-sulfotransferase 3 [Sus scrofa]	0.011	4.49	4	2	2	2	472	54.9	7.23	39	2				Pf03567	100620744	LOC100620744; HS6ST3	11				0	0.892	-0.16	0.0240697	0.473607	94.3	105.7	12.93	12.05	25.1	16.4	24.1	27	23.7	24.1	25.4	26.1	25.9	35	27.4	27.6	28.7	24.6	29.3
FALSE	Low	Master Protein	XP_003481442.1	class E basic helix-loop-helix protein 22 [Sus scrofa]	0.188	0.692	3	1	1	1	369	35.8	7.39	0	1	cell differentiation;regulation of biological process		protein binding	Pf00010	100739687	LOC100739687; BHLHE22	4		ENSSSCG00000006222.1		0	1.439	0.52	0.0241349	0.474275	118	82	15.09	24.21	13.8	15.8	17.3	17.3	17	15.8	12.1	18.4	20.5	10.3	13.6	15.8	14.4	8.3	10.2
FALSE	High	Master Protein	XP_001928377.1	eukaryotic translation initiation factor 3 subunit A [Sus scrofa]	0	140.249	30	43	98	43	1376	166	6.71	1032	43			protein binding	Pf01399	100156570	LOC100156570; EIF3A	14	RNA transport			1	0.898	-0.16	0.0241509	0.474275	94.6	105.4	7.47	5.17	3124.7	2686.2	2831.2	2884.6	2813.5	2941.1	3269.8	3260.4	3265.5	2978.8	3242.5	3498.6	3333.9	3257.4	3294.2
FALSE	High	Master Protein	NP_001177217.1	gamma-aminobutyric acid receptor-associated protein [Sus scrofa]	0.003	5.906	12	2	5	1	117	13.9	8.79	90	2	cell communication;cell organization and biogenesis;metabolic process;response to stimulus	cytoplasm;cytosol;membrane		Pf02991, Pf04110	100462752; 100624395	GABARAP; LOC100624395	12; 3	FoxO signaling pathway; GABAergic synapse; NOD-like receptor signaling pathway; Autophagy	ENSSSCG00000017936.2; ENSSSCG00000027343.1	TBC/RABGAPs; Macroautophagy	10	1.115	0.16	0.0242864	0.474412	105.5	94.5	5.31	10.41	169.7	167.5	159.2	169.8	161.8	189.9	162.3	172	171.5	146.6	165.2	160.2	128.3	131.9	157.9
FALSE	High	Master Protein	XP_020955243.1	protein sel-1 homolog 1 isoform X1 [Sus scrofa]	0	36.623	14	10	16	10	794	88.6	5.38	255	10				Pf00040, Pf08238	100520751	LOC100520751; SEL1L	7				0	0.947	-0.08	0.0244175	0.474412	97.3	102.7	12.68	2.17	375.7	354	460.4	488.6	465.1	493.4	495	508.9	520.3	539.4	512.9	510.2	529	514.6	517.3
FALSE	Low	Master Protein	XP_020918026.1	olfactory receptor 52A1-like [Sus scrofa]	0.245	0.471	2	1	3	1	321	36.2	9.04	0	1	regulation of biological process;response to stimulus		receptor activity;signal transducer activity	Pf00001, Pf13853	100519723; 110255365	LOC100519723; LOC110255365	9				0	1.121	0.16	0.0244179	0.474412	105.7	94.3	7.62	11.2	303.2	282.6	270.6	316.5	336.6	287.5	288.9	331.8	288.8	223.5	241.3	285.5	298.7	272.9	243.4
FALSE	High	Master Protein	XP_003359413.1	gamma-adducin isoform X2 [Sus scrofa]	0	171.02	34	20	109	1	674	75.4	6.81	2323	20				Pf00596	100155574	ADD3	14				0	1.083	0.11	0.0246238	0.477783	104	96	10.64	7.1	256.6	268.8	284.5	315.4	319.2	342.5	274.3	261.9	264.2	246	231.8	248	265.8	258.8	284.2
FALSE	Low	Master Protein	XP_013851326.1	tumor necrosis factor receptor superfamily member EDAR isoform X1 [Sus scrofa]	0.275	0.381	2	1	2	1	461	50.1	5.39	0	1					100526213	EDAR	3				0	1.306	0.38	0.0247835	0.477783	113.3	86.7	18.86	22.32	193.1	141.4	143	160.7	137.4	207.9	133.8	137.1	123.2	143.5	150.9	90.3	92.7	112.8	104
FALSE	Low	Master Protein	XP_020922680.1	retinoic acid receptor alpha isoform X1 [Sus scrofa]	0.269	0.394	2	1	1	1	462	50.7	7.9	0	1	metabolic process;regulation of biological process;response to stimulus	nucleus	DNA binding;metal ion binding;receptor activity;signal transducer activity	Pf00104, Pf00105	396709	LOC396709; RARA	12		ENSSSCG00000017475.2	Nuclear Receptor transcription pathway	4	1.265	0.34	0.0248179	0.477783	111.7	88.3	48.32	18.15	20	21.6	22.8	14.9	15.1	19	18.7	49.5	39.5	12.2	12.2	19.4	16.5	15.1	16.6
FALSE	High	Master Protein	XP_020931432.1	grancalcin isoform X1 [Sus scrofa]	0	13.25	20	5	7	5	220	24.3	6.02	112	5			metal ion binding	Pf13499, Pf13833	100736670	LOC100736670; GCA	15				0	1.151	0.2	0.0248185	0.477783	107	93	11.73	4.46	176.9	172.5	238.4	217.4	240.5	197.8	191.8	210.4	214.7	176	187.8	188.3	176.2	195.9	177.9
FALSE	High	Master Protein	NP_001231019.1	protein SET [Sus scrofa]	0	59.644	32	7	22	7	277	32.1	4.22	507	7	cell organization and biogenesis	nucleus		Pf00956	100514028	SET	1				0	1.163	0.22	0.0249286	0.478315	107.5	92.5	8.77	12.09	960.9	1012.2	908.9	864.8	882.4	1107.9	889.4	864.6	895.4	929.2	907.4	732.6	709.4	809	723
FALSE	High	Master Protein	XP_003126081.1	2-amino-3-ketobutyrate coenzyme A ligase, mitochondrial isoform X1 [Sus scrofa]	0	41.157	13	4	14	4	419	45.2	7.25	508	4	metabolic process	membrane;mitochondrion	catalytic activity	Pf00155, Pf00266	100525698	LOC100525698; GCAT; LOC100511078	5	Glycine, serine and threonine metabolism	ENSSSCG00000029945.1; ENSSSCG00000020981.1		1	0.826	-0.28	0.0250335	0.478704	90.5	109.5	12.55	7.89	228.5	319.1	350.5	297.3	277.2	264.4	261.3	311.2	282.3	344.4	340.9	296.7	293.8	351.5	342.8
FALSE	High	Master Protein	NP_001186292.1	calcium-binding mitochondrial carrier protein SCaMC-1 [Sus scrofa]	0	19.216	14	8	11	8	477	53.2	7.77	136	8	regulation of biological process;response to stimulus;transport	membrane;mitochondrion	metal ion binding;protein binding;transporter activity	Pf00036, Pf00153, Pf10591, Pf12763, Pf13405, Pf13499, Pf13833	100518780	SCAMC-1; SLC25A24	4				0	1.064	0.09	0.0250351	0.478704	103.1	96.9	8.38	5.86	476.5	471.7	446.8	530.4	499.8	548.5	548.8	456.7	450.5	430.6	465.4	472.8	429.4	413.9	474.7
FALSE	High	Master Protein	XP_020950405.1	carnitine O-palmitoyltransferase 1, brain isoform isoform X1 [Sus scrofa]	0	39.626	13	9	22	9	764	86.4	7.61	356	9				Pf00755	100519258	CPT1C	6				0	0.946	-0.08	0.0250699	0.478704	97.2	102.8	7.44	5.38	552.9	502.4	578.6	553.8	507.3	482.4	572.7	593.1	588.2	578.7	562.9	589.1	654.3	581.3	604.3
FALSE	High	Master Protein	XP_020926319.1	laminin subunit beta-2 [Sus scrofa]	0	25.795	6	9	9	9	1801	196	6.55	126	9				Pf00053, Pf00055, Pf01576, Pf12128, Pf12795, Pf13514	101101688	LAMB2	13				0	1.124	0.17	0.025092	0.478704	105.8	94.2	9.75	7.27	124.2	123.7	129	123.8	139.8	140.5	117.9	109.7	104.6	122	111.9	106	98.5	108.4	115
FALSE	High	Master Protein	XP_001928558.1	TIP41-like protein isoform X1 [Sus scrofa]	0	24.284	19	6	13	6	272	31.4	5.64	256	6				Pf04176	100155988	LOC100155988; TIPRL	4				0	0.917	-0.13	0.0253727	0.481973	95.6	104.4	6.79	4.82	614.8	609.6	700.2	681.4	629.7	627.1	737.7	698.3	656.7	717.2	692	742.1	715.7	658.5	753.4
FALSE	High	Master Protein	XP_020936138.1	protein diaphanous homolog 2 isoform X1 [Sus scrofa]	0	62.52	16	19	39	19	1099	125.3	6.95	436	19				Pf02181, Pf06367, Pf06371	100155257	DIAPH2	X				0	0.963	-0.06	0.0253834	0.481973	98.1	101.9	5.37	3.29	1448.8	1298.3	1406.8	1360.6	1270.5	1396.3	1416.2	1517.1	1415.3	1432.6	1467.9	1420.7	1505.8	1455.1	1550.2
FALSE	High	Master Protein	XP_003353490.2	mitochondrial import inner membrane translocase subunit Tim21 [Sus scrofa]	0	27.374	34	8	13	8	243	27.6	9.55	227	8	transport			Pf08294, Pf08695	100622200	LOC100622200; TIMM21	1		ENSSSCG00000004872.2		0	1.064	0.09	0.0254508	0.482195	103.1	96.9	4.88	4.59	272.1	295.5	289	301.5	286.6	316.7	290.6	314.5	284.2	261.4	276.5	293.4	289.4	267.5	269.7
FALSE	High	Master Protein	XP_020955529.1	protein ERGIC-53 [Sus scrofa]	0	34.449	16	9	26	9	518	58.3	6.54	390	9				Pf03388	100153007	LOC100153007; LMAN1	1				0	0.935	-0.1	0.0254624	0.482195	96.6	103.4	3.09	4.39	810	801.6	826.2	799.6	775	811.1	833.2	865.3	823.1	813.9	863.4	885.9	871.9	829	918.1
FALSE	High	Master Protein	NP_001231822.1	guided entry of tail-anchored proteins factor CAMLG [Sus scrofa]	0	47.02	29	6	9	6	300	33.5	7.72	265	6				Pf14963	100513916	CAMLG	2				0	1.13	0.18	0.0255225	0.482195	106.1	93.9	8.49	8.09	442	597.9	568.1	491.4	550.6	553.6	526.3	526.7	544.6	467.1	497	448.3	500.2	522.5	417.9
FALSE	High	Master Protein	NP_001230561.1	Golgi-resident adenosine 3',5'-bisphosphate 3'-phosphatase [Sus scrofa]	0	14.713	18	5	6	5	359	38.6	6.62	90	5	metabolic process	cytosol;Golgi;membrane;nucleus	catalytic activity;metal ion binding	Pf00459	100156925	IMPAD1	4	Sulfur metabolism; Phosphatidylinositol signaling system; Metabolic pathways; Inositol phosphate metabolism	ENSSSCG00000006242.2	Cytosolic sulfonation of small molecules	8	0.898	-0.15	0.0255384	0.482195	94.7	105.3	8.8	5.02	97	115.6	111	108.6	105	121.9	107.8	113.5	131.1	118.5	125.3	113.2	129.8	121.7	127.7
FALSE	Medium	Master Protein	XP_020947336.1	autophagy-related protein 101 [Sus scrofa]	0.043	2.298	11	2	2	2	218	25	6.15	0	2	metabolic process			Pf07855	110260663	ATG101	5				0	1.46	0.55	0.0255393	0.482195	118.7	81.3	19.73	26.55	8.6	6.5	10.8	10.4	7.5	8.9	9	6.2	7.1	6.7	3.8	7.9	5.1	4.9	7.1
FALSE	High	Master Protein	XP_020920299.1	N-alpha-acetyltransferase 35, NatC auxiliary subunit [Sus scrofa]	0	29.263	10	7	12	7	725	83.5	7.05	274	7				Pf04112	100517363	NAA35	10				0	0.875	-0.19	0.0256417	0.483674	93.3	106.7	10.49	5.94	168.7	144.9	160.7	189.5	164.7	159.7	193.4	195.7	189.5	193.1	178.9	182.9	205.6	192.4	207.2
FALSE	Low	Master Protein	NP_999591.1	5-beta-cholestane-3-alpha,7-alpha-diol 12-alpha-hydroxylase [Sus scrofa]	0.103	1.291	2	1	5	1	501	57.7	7.47	17	1	metabolic process	endoplasmic reticulum;membrane	catalytic activity;metal ion binding	Pf00067	403328	CYP8B1	13	PPAR signaling pathway; Metabolic pathways; Primary bile acid biosynthesis			3	1.173	0.23	0.0256872	0.484077	107.9	92.1	18.94	14.34	24.8	25.8	21.9	22.6	23.3	16	23.2	32.2	29.3	20.7	20.4	22.7	14.9	17.4	19.3
FALSE	High	Master Protein	NP_001186737.1	pituitary adenylate cyclase-activating polypeptide type I receptor precursor [Sus scrofa]	0	18.781	7	3	8	1	468	53.4	6.09	290	3	regulation of biological process;response to stimulus	membrane	receptor activity;signal transducer activity	Pf00002, Pf02793	100511793	ADCYAP1R1	18	cAMP signaling pathway; Circadian entrainment; Insulin secretion; Renin secretion; Neuroactive ligand-receptor interaction	ENSSSCG00000016672.2	Glucagon-type ligand receptors; G alpha (s) signalling events	12	0.864	-0.21	0.0258014	0.485773	92.7	107.3	11.8	7.55	35.1	42.1	44.5	34.9	31	32.9	34.8	37.2	35.5	41.2	37.1	45.8	39.9	43	38.9
FALSE	Low	Master Protein	XP_005673069.1	nuclear factor of activated T-cells, cytoplasmic 2 isoform X1 [Sus scrofa]	0.132	1.063	1	1	3	1	916	98.9	6.95	0	1	regulation of biological process		DNA binding	Pf00554	100134969	NFATC2	17		ENSSSCG00000007477.3	FCERI mediated Ca+2 mobilization; CLEC7A (Dectin-1) induces NFAT activation	7	1.293	0.37	0.0259674	0.485798	112.8	87.2	32.01	28.68	57	78.3	38.7	52.9	60.2	33.9	44.7	30.9	36.4	34.2	24.4	15.4	37.7	35.9	35
FALSE	High	Master Protein	XP_005672001.1	glutamate decarboxylase 1 isoform X2 [Sus scrofa]	0	49.896	15	12	27	12	661	74.4	7.88	368	12	metabolic process		catalytic activity	Pf00266, Pf00282, Pf01212	396928	GAD1	15				0	0.945	-0.08	0.0260206	0.485798	97.2	102.8	6.71	2.99	1402	1397.9	1595.6	1410.3	1457.8	1522.4	1654.7	1551.6	1635.1	1560.6	1632.9	1601.3	1569.3	1693.1	1619.1
FALSE	Medium	Master Protein	XP_001926118.2	LOW QUALITY PROTEIN: BRCA2 and CDKN1A-interacting protein [Sus scrofa]	0.043	2.305	2	1	1	1	309	35.1	4.54	49	1				Pf13862	100157478	BCCIP	14				0	0.579	-0.79	0.0261677	0.487135	73.3	126.7	29.37	27.03	16.5	8.9	12.2	10.1	8.9	6.6	9.7	14.2	15.1	15.9	17.8	18.4	17.2	9.4	23.7
FALSE	Low	Master Protein	NP_001231854.1	protein dpy-30 homolog [Sus scrofa]	0.274	0.382	7	1	1	1	99	11.2	4.88	0	1	cell organization and biogenesis;metabolic process;regulation of biological process;transport	Golgi;nucleus	catalytic activity;protein binding	Pf05186	100514043	DPY30	3		ENSSSCG00000008516.2	RUNX1 regulates genes involved in megakaryocyte differentiation and platelet function	5	1.639	0.71	0.0261775	0.487135	124.2	75.8	58.21	26.48	50.3	18.5	12.5	17.8	9.4	47.7	23.5	17.7	36.8	10.9	10.9	15.5	11.2	19.3	11.3
FALSE	Medium	Master Protein	NP_001231369.1	pro-MCH precursor [Sus scrofa]	0.028	3.073	8	1	2	1	165	18.7	7.28	23	1	cell communication;regulation of biological process;response to stimulus	nucleus	protein binding	Pf05824	396962	PMCH	5		ENSSSCG00000000858.2	Peptide ligand-binding receptors; Gastrin-CREB signalling pathway via PKC and MAPK; G alpha (i) signalling events	9	1.45	0.54	0.026227	0.487135	118.4	81.6	36.31	33.16	13.7	8	10.3	6.5	7.6	18.2	8.6	14.9	9.5	7.9	6.6	8	5.6	6.5	2.4
FALSE	High	Master Protein	XP_005654877.1	cAMP-specific 3',5'-cyclic phosphodiesterase 4A isoform X1 [Sus scrofa]	0	23.201	10	7	9	5	859	94.7	5.15	113	7	regulation of biological process;response to stimulus		catalytic activity	Pf00233	396825	PDE4A	2				0	0.76	-0.4	0.0262293	0.487135	86.3	113.7	19.33	9.62	12.5	12.8	17.1	19.4	11	14.2	16.2	13.3	11.7	18.2	18.6	16.9	15	14.9	18.1
FALSE	High	Master Protein	NP_001032810.1	cathepsin D precursor [Sus scrofa]	0	113.804	39	12	73	12	410	44.2	7.88	1930	12	metabolic process	vacuole	catalytic activity	Pf00026, Pf07966, Pf14543	494568	CTSD	2	Sphingolipid signaling pathway; Tuberculosis; Apoptosis; Lysosome			4	0.928	-0.11	0.0262378	0.487135	96.3	103.7	3.03	5.59	2783.1	2929.5	3015.3	2879.6	2786.5	2787.5	2899.6	2937.5	2984.5	3150.1	3346.3	3100.7	2826	3022.1	3180.5
FALSE	Low	Master Protein	XP_020925463.1	LOW QUALITY PROTEIN: protein ECT2 [Sus scrofa]	0.211	0.595	1	1	1	1	958	108.3	8.05	0	1				Pf00533, Pf00621, Pf12738	110256332	ECT2	13				0	0.896	-0.16	0.0263846	0.489407	94.5	105.5	17.23	11.74	38.6	33.7	22.5	39.4	37.2	40.6	40.1	32.5	43.7	53.7	41.4	45.3	42.7	43.4	38.5
FALSE	Low	Master Protein	XP_003134781.1	RING finger protein 148 [Sus scrofa]	0.28	0.365	3	1	1	1	303	34.1	9.17	0	1			metal ion binding;protein binding	Pf00097, Pf02225, Pf12678, Pf13639, Pf13920, Pf13923, Pf14634	100510940	LOC100510940; RNF148	18				0	2.164	1.11	0.0265346	0.491164	136.8	63.2	146.03	54.57	321.5	238.8		15.6	39.7	25.2	11.6	10.9	11.8	6.8	11	7.6	16.5	12.7	1.8
FALSE	High	Master Protein	NP_001107528.1	MHC class I antigen 5 precursor [Sus scrofa]	0	21.292	12	3	5	1	361	40.2	5.77	134	3	response to stimulus	membrane		Pf00129, Pf06623, Pf07654	100135029	SLA-5	7	Autoimmune thyroid disease; Endocytosis; Herpes simplex infection; Antigen processing and presentation; Viral myocarditis; Phagosome; Graft-versus-host disease; Epstein-Barr virus infection; Allograft rejection; Cell adhesion molecules (CAMs); HTLV-I infection; Type I diabetes mellitus; Viral carcinogenesis			13	1.856	0.89	0.0268208	0.491164	130	70	45.87	13.58	12.5	9	7.9	7.9	8.1	11.9	2.5	13.9	3.1		4.4	3.7			4.8
FALSE	Medium	Master Protein	NP_001157119.1	occludin [Sus scrofa]	0.021	3.424	2	1	1	1	522	59.1	5.97	37	1	cell organization and biogenesis;metabolic process	membrane		Pf01284, Pf04111, Pf04156, Pf06912, Pf07303, Pf12325, Pf13347, Pf13903, Pf13962	397236	OCLN	16	Leukocyte transendothelial migration; Hepatitis C; Cell adhesion molecules (CAMs); Tight junction			4	0.777	-0.36	0.0268843	0.491164	87.4	112.6	15.38	17.15	19.4	15.3	20.6	18.6	21.5	23.2	14.5	16.6	20.1	27.1	23	18.2	27.6	20	27.3
FALSE	High	Master Protein	XP_005665492.2	oxysterol-binding protein-related protein 9 isoform X1 [Sus scrofa]	0	22.804	8	7	10	7	759	85.5	6.1	124	7				Pf00169, Pf01237, Pf15409, Pf15413	100517719	OSBPL9	6				0	0.913	-0.13	0.0268968	0.491164	95.4	104.6	7.49	5.75	386.9	340.9	372.5	384.3	383.7	362.1	388.5	414.2	441.7	399.1	388.1	412.9	448.6	429.4	442.5
FALSE	High	Master Protein	XP_003123372.1	ATPase ASNA1 [Sus scrofa]	0	34.44	19	7	24	7	348	38.8	4.91	497	7			catalytic activity;nucleotide binding	Pf02374	100520362	LOC100520362; ASNA1	2		ENSSSCG00000013728.2	XBP1(S) activates chaperone genes	4	0.935	-0.1	0.0269169	0.491164	96.6	103.4	6.95	4.25	1476.4	1276	1391.4	1332.9	1293.8	1219.2	1439.1	1471.2	1455.8	1519.9	1551.2	1405.6	1395.6	1502.5	1473.6
FALSE	Low	Master Protein	NP_001193330.1	dnaJ homolog subfamily C member 5B [Sus scrofa]	0.081	1.601	7	1	3	1	199	22.6	5.44	0	1		membrane		Pf00226	100157247	DNAJC5B	4	Protein processing in endoplasmic reticulum	ENSSSCG00000006217.1		1	0.789	-0.34	0.0269412	0.491164	88.2	111.8	16.44	34.51	7.2	7	4.7	7.1	7.7	7.6	8.8	8.1	8.8	8.8	9.6	10.2	18.5	9.8	8.6
FALSE	High	Master Protein	XP_020937132.1	protein HP-20 homolog [Sus scrofa]	0.006	5.215	8	2	2	2	189	20.4	7.74	58	2				Pf00386	110258309	LOC110258309					0	0.719	-0.48	0.0269696	0.491164	83.7	116.3	24.4	18.94	111	79.7	63.4	75.2	44.7	90.9	71	90.6	70.1	104.1	74.1	105	87.3	122.7	123.4
FALSE	Low	Master Protein	XP_020942491.1	SPRY domain-containing SOCS box protein 3 isoform X1 [Sus scrofa]	0.283	0.355	3	1	1	1	361	38.8	6.48	0	1				Pf00622	100521004	LOC100521004; SPSB3	3				0	0.821	-0.29	0.0269751	0.491164	90.1	109.9	24.97	8.26	8.3	10.2	7.9	3.8	9.7	7.2	6.4	8.9	6.9	9.4	11	10.3	9.1	8.8	9.9
FALSE	Low	Master Protein	XP_020956739.1	leucine-rich repeat and fibronectin type-III domain-containing protein 5 isoform X1 [Sus scrofa]	0.068	1.78	2	1	1	1	775	85.7	8.22	22	1			protein binding	Pf00041, Pf00047, Pf07679, Pf12799, Pf13855, Pf13895, Pf13927	100156782	LRFN5; LOC100156782	1				0	0.817	-0.29	0.0270422	0.491164	89.9	110.1	19	10.2	6.2	11.8	9.6	6.9	9.5	8.7	8.8	10.5	8.9	11	11.3	12.4	10.7	10.1	9.2
FALSE	High	Master Protein	XP_020951188.1	UDP-glucose 4-epimerase [Sus scrofa]	0	28.501	18	6	13	6	348	38.2	7.46	297	6	metabolic process		catalytic activity	Pf00106, Pf01073, Pf01370, Pf02719, Pf04321, Pf05368, Pf07993, Pf08659, Pf13460, Pf13950	100621392	GALE	6	Metabolic pathways; Galactose metabolism; Amino sugar and nucleotide sugar metabolism	ENSSSCG00000027827.1	Galactose catabolism	6	0.916	-0.13	0.0272402	0.494314	95.6	104.4	8.72	3.88	252.3	243.9	283.6	292.8	246.8	269.1	267.9	309.6	300.1	294.1	319.2	298.2	289.3	293.4	287.5
FALSE	High	Master Protein	XP_003127359.1	vesicular glutamate transporter 1 [Sus scrofa]	0	80.833	15	9	117	7	561	61.7	7.65	1786	9	cell communication;cellular homeostasis;response to stimulus;transport	membrane	transporter activity	Pf07690	100514772	LOC100514772; SLC17A7	6	Glutamatergic synapse; Synaptic vesicle cycle; Nicotine addiction; Retrograde endocannabinoid signaling	ENSSSCG00000003170.2	Organic anion transporters; Glutamate Neurotransmitter Release Cycle	12	0.945	-0.08	0.0273036	0.494826	97.2	102.8	6.95	2.85	4860.9	4846.4	4891.9	4229.5	4287.2	4011.4	4409.8	4560.8	4668.1	4888.3	4821.8	5043.4	4622.7	4779.5	4830.7
FALSE	High	Master Protein	NP_001231034.1	tubulin-specific chaperone D [Sus scrofa]	0	147.414	26	30	71	30	1198	132.4	6.74	1530	30	cell organization and biogenesis;metabolic process;regulation of biological process		enzyme regulator activity;protein binding	Pf12612, Pf13513	100512127	TBCD	12		ENSSSCG00000017136.2		0	0.843	-0.25	0.0273177	0.494826	91.5	108.5	11.47	11.22	2509	2301.3	1937	2277.4	2110.3	1779.5	2316.3	2210.5	2583.2	2722.8	2103.6	2426.4	2870.7	2681	2837.4
FALSE	Low	Master Protein	XP_005671835.1	U6 snRNA-associated Sm-like protein LSm1 [Sus scrofa]	0.057	1.955	5	1	2	1	133	15.2	5.22	87	1	metabolic process			Pf01423	100627320	LOC100627320; LSM1	15	RNA degradation	ENSSSCG00000026787.1	mRNA decay by 5' to 3' exoribonuclease	4	1.169	0.23	0.0273971	0.495817	107.8	92.2	12.44	4.4	65.6	52.9	58.5	46.7	61.2	61.2	52.4	62.6	46.6	50.9	52.2	48.6	46.4	51.6	49.2
FALSE	High	Master Protein	NP_001231475.1	CKLF-like MARVEL transmembrane domain-containing protein 5 [Sus scrofa]	0	11.792	24	4	4	4	156	17.5	5.19	84	4	regulation of biological process	membrane		Pf01284	100514659	CMTM5	7		ENSSSCG00000002028.2		0	1.258	0.33	0.0276115	0.497007	111.4	88.6	12.11	21.87	158.1	149	126.2	133.4	112.8	146.5	117.9	119.7	122	97.6	143.1	103.2	74.3	103.1	95.4
FALSE	High	Master Protein	XP_020936714.1	UDP-N-acetylhexosamine pyrophosphorylase-like protein 1 [Sus scrofa]	0	42.42	28	12	17	11	504	55.9	6.2	270	12				Pf01704	110258063	UAP1L1					0	0.788	-0.34	0.0276601	0.497436	88.2	111.8	12.51	12.64	320.3	278.8	250.3	219.1	251.3	239.1	290.7	247.6	227.9	324.4	337.1	344.8	236.9	298.5	311
FALSE	High	Master Protein	NP_999103.1	succinyl-CoA:3-ketoacid coenzyme A transferase 1, mitochondrial precursor [Sus scrofa]	0	53.468	19	8	15	8	520	56.4	8.27	445	8	metabolic process	mitochondrion	catalytic activity;protein binding	Pf01144	396978	OXCT1	16	Butanoate metabolism; Synthesis and degradation of ketone bodies; Valine, leucine and isoleucine degradation			3	0.895	-0.16	0.0277051	0.497799	94.5	105.5	13.46	8.69	397.9	380.3	591.4	489.1	511.5	514.2	534.2	510.1	530.6	616.1	488.5	555.5	565.5	576.9	627.4
FALSE	High	Master Protein	XP_003133962.2	PI-PLC X domain-containing protein 3 isoform X1 [Sus scrofa]	0	27.795	25	6	17	6	321	36.3	6.13	451	6				Pf00388	100522405	PLCXD3	16				0	0.897	-0.16	0.0277791	0.498682	94.5	105.5	12.28	6.13	570.8	569	692.3	446.2	516.3	510.6	555.2	529.9	597.9	610.7	627.9	659.1	604	561.1	663.1
FALSE	High	Master Protein	XP_005666291.1	dehydrogenase/reductase SDR family member 1 isoform X1 [Sus scrofa]	0.003	5.896	4	1	2	1	319	34.7	7.85	62	1				Pf00106, Pf08659, Pf13561	100519262	LOC100519262; DHRS1	7				0	0.893	-0.16	0.0279645	0.500337	94.3	105.7	18.89	11	53.6	47.5	73.3	68.6	77.9	49.8	78.6	76.6	64.8	80	95.4	72.5	71.7	77.5	76.1
FALSE	Low	Master Protein	XP_005669177.1	ER membrane protein complex subunit 6 [Sus scrofa]	0.062	1.878	11	1	2	1	110	12.1	10.07	26	1	cell organization and biogenesis;metabolic process	endoplasmic reticulum;membrane		Pf07019	100519386	LOC100519386; EMC6	12		ENSSSCG00000017867.2		0	1.298	0.38	0.0280391	0.500337	113	87	13.58	20.34	44	49.7	53.4	63.4	62.9	42.7	53.1	56.8	54.2	34.6	39.7	48.2	42.6	54	31.2
FALSE	High	Master Protein	XP_020945235.1	sodium/potassium-transporting ATPase subunit alpha-4 [Sus scrofa]	0	143.211	18	13	174	1	755	83.4	6.01	3316	13				Pf00122, Pf00689, Pf00702, Pf08282, Pf12710, Pf13246	100157711	ATP1A4; LOC100157711	4				0	0.899	-0.15	0.0280725	0.500337	94.7	105.3	9.49	7.61	70.7	88.9	79.9	66.1	76.5	67.4	74.6	81.4	77.6	87.5	90.2	92.1	82.7	80.1	75.3
FALSE	Low	Master Protein	XP_020954685.1	paired amphipathic helix protein Sin3a [Sus scrofa]	0.268	0.397	1	1	1	1	1274	145.1	7.33	0	1	regulation of biological process			Pf02671, Pf08295	100621221	LOC100621221; SIN3A	7	Transcriptional misregulation in cancer; Thyroid hormone signaling pathway; Huntington's disease			3	0.821	-0.28	0.0281812	0.500337	90.2	109.8	28.06	20.2	9.6	4.4	4.4	7.6	4.7	7.8	7.5	8	6	9.7	9.3	9.1	11.8	6.4	7.8
FALSE	Medium	Master Protein	XP_020949932.1	LOW QUALITY PROTEIN: nucleoside diphosphate-linked moiety X motif 19 [Sus scrofa]	0.018	3.721	8	2	2	2	375	42.7	6.4	24	2					100524317	LOC100524317; NUDT19	6				0	0.531	-0.91	0.0281848	0.500337	69.4	130.6	66.56	40.74	6.6	7.8		4.4	1.9	3.4	5.9	16.8	7.6	15.9	10.9	8.1	6.7	20.3	12.6
FALSE	High	Master Protein	NP_998969.2	antiviral innate immune response receptor RIG-I [Sus scrofa]	0	13.576	5	5	8	5	943	107.8	6.48	126	5	defense response;regulation of biological process;response to stimulus	cytoplasm;cytoskeleton	catalytic activity;DNA binding;metal ion binding;nucleotide binding;RNA binding	Pf00270, Pf00271, Pf04851, Pf11648	396723	DDX58	10	Herpes simplex infection; Measles; Hepatitis C; NF-kappa B signaling pathway; Hepatitis B; Influenza A; RIG-I-like receptor signaling pathway; Cytosolic DNA-sensing pathway; Epstein-Barr virus infection			9	0.744	-0.43	0.0282422	0.500337	85.3	114.7	18.72	24.92	125.8	126.7	181.3	172.8	169	136.6	157.2	204	208.2	209.8	146.4	204	281.3	246.2	306.3
FALSE	High	Master Protein	XP_020956995.1	transmembrane protein 165 isoform X1 [Sus scrofa]	0	12.347	10	2	7	2	350	38.3	7.42	101	2				Pf01169	100523623	LOC100523623; TMEM165	8				0	1.284	0.36	0.0283045	0.500337	112.4	87.6	10.18	22.71	208.1	228	235.6	189.2	190.4	224.4	175.2	229.5	221.2	127.7	176.8	167.9	183.7	190.5	100.3
FALSE	High	Master Protein	NP_999109.1	dolichyl-diphosphooligosaccharide--protein glycosyltransferase subunit DAD1 [Sus scrofa]	0	12.381	27	3	9	3	113	12.5	7.08	136	3	cell death;metabolic process;regulation of biological process	endoplasmic reticulum;membrane	catalytic activity	Pf02109	396984	DAD1	7	Metabolic pathways; N-Glycan biosynthesis; Protein processing in endoplasmic reticulum	ENSSSCG00000002050.2		3	0.914	-0.13	0.0283047	0.500337	95.5	104.5	5.22	5.27	270.1	250.3	268.2	287.1	260.9	286	269.9	288.3	254.3	302.2	291.8	306.1	273.1	270.1	299
FALSE	Low	Master Protein	XP_020956937.1	microtubule-associated protein 9 isoform X1 [Sus scrofa]	0.251	0.442	1	1	1	1	649	75.2	8.13	0	1					100512295	LOC100512295; MAP9	8				0	0.875	-0.19	0.0283418	0.500337	93.3	106.7	6.82	12.26	26.4	24.7	26.7	25.2	25.4	22.6	22.2	23.7	26.7	24.6	30.6	26.1	32.2	27.1	33.4
FALSE	High	Master Protein	NP_001231161.1	protein lin-7 homolog B [Sus scrofa]	0	18.984	26	6	19	4	207	22.9	8.66	277	6	cell organization and biogenesis;transport	membrane	protein binding	Pf00595, Pf02828, Pf13180	100512352	LIN7B	6		ENSSSCG00000003157.2	Dopamine Neurotransmitter Release Cycle; RHO GTPases Activate Rhotekin and Rhophilins	8	1.05	0.07	0.0284184	0.500337	102.4	97.6	6.31	2.33	114.2	115.5	118.5	140.5	121.1	120.5	118.7	122.3	121.4	111.8	115.7	118.9	114.2	115.5	111.9
FALSE	High	Master Protein	NP_999531.1	serine/threonine-protein phosphatase 2A catalytic subunit alpha isoform [Sus scrofa]	0	72.257	38	10	45	1	309	35.6	5.54	880	10	metabolic process;regulation of biological process	chromosome;cytoplasm;cytoskeleton;cytosol;membrane;nucleus	catalytic activity;metal ion binding;protein binding	Pf00149	397656	PPP2CA	2	Sphingolipid signaling pathway; Oocyte meiosis; Tight junction; Hepatitis C; Adrenergic signaling in cardiomyocytes; Chagas disease (American trypanosomiasis); AMPK signaling pathway; Dopaminergic synapse; TGF-beta signaling pathway; Long-term depression; mRNA surveillance pathway; Hippo signaling pathway; PI3K-Akt signaling pathway			13	0.945	-0.08	0.0289114	0.500337	97.2	102.8	3.89	5.89	297.8	316.2	306.3	318.9	292.5	319.5	328.4	318.7	325	323.7	344	363.6	330.3	310.4	354.2
FALSE	High	Master Protein	XP_020942217.1	nodal modulator 1 [Sus scrofa]	0	54.749	11	14	23	14	1222	133.7	5.83	458	14				Pf09430, Pf13620, Pf13715, Pf14686	100626015	NOMO1; NOMO2; LOC100626015	3				0	0.921	-0.12	0.0289279	0.500337	95.9	104.1	6.54	5.31	670	680.3	743.4	677.5	661.2	759.9	779.4	770.9	713.4	800.3	818.9	749.9	715.2	749.9	807.2
FALSE	High	Master Protein	XP_001925384.4	U2 small nuclear ribonucleoprotein A' [Sus scrofa]	0	19.084	22	5	7	5	255	28.4	8.62	158	5	metabolic process	spliceosomal complex	protein binding;RNA binding	Pf12799, Pf13855, Pf14580	100156573	SNRPA1	1	Spliceosome	ENSSSCG00000005786.2	mRNA Splicing - Major Pathway	5	1.113	0.15	0.029223	0.500337	105.3	94.7	14.89	10.91	150.1	152.9	113.3	133.9	132.7	117.2	108.5	107.2	104.6	107.7	123.4	92.6	111.8	102.9	94.3
FALSE	High	Master Protein	XP_003122486.1	NADH dehydrogenase [ubiquinone] flavoprotein 1, mitochondrial [Sus scrofa]	0	86.976	33	13	49	13	464	50.5	8.07	1132	13	metabolic process;transport	cytosol;membrane;mitochondrion	catalytic activity;metal ion binding;nucleotide binding	Pf01512, Pf10531, Pf10589	100522783	LOC100522783; NDUFV1	2	Metabolic pathways; Alzheimer's disease; Non-alcoholic fatty liver disease (NAFLD); Parkinson's disease; Oxidative phosphorylation; Huntington's disease	ENSSSCG00000012896.2	Complex I biogenesis	11	1.163	0.22	0.0293283	0.500337	107.5	92.5	6.87	11.42	2398.8	2783.3	2774.6	2897.7	3003.9	2837.9	2938	2999.1	2641.2	2473	2044.2	2903.7	2529.1	2339.2	2408
FALSE	High	Master Protein	NP_001166989.1	P2Y purinoceptor 12 [Sus scrofa]	0	17.793	12	4	16	4	338	38.8	9.51	338	4	coagulation;regulation of biological process;response to stimulus	membrane	receptor activity;signal transducer activity	Pf00001	503659	P2Y12R; P2RY12	13	Platelet activation			1	0.856	-0.22	0.0293337	0.500337	92.2	107.8	15.73	8.64	332.5	380.1	395.4	324.5	287.3	316	436.9	460.9	367.6	435.4	458.8	466.9	374.4	390.7	423.6
FALSE	Low	Master Protein	XP_003127195.1	UPF0692 protein C19orf54 homolog isoform X1 [Sus scrofa]	0.078	1.649	3	1	1	1	366	39.2	6.3	17	1					100524024	LOC100524024; C6H19orf54	6				0	0.775	-0.37	0.0294159	0.500337	87.3	112.7	21.71	18.49	22.5	20.1	24.5	22.6	23.8	26.4	18.7	34.7	33.1	28.2	25	30.1	31.3	37.7	40.8
FALSE	High	Master Protein	NP_001131100.1	growth factor receptor-bound protein 2 [Sus scrofa]	0	46.904	38	9	27	9	217	25.2	6.32	488	9	cell differentiation;cell organization and biogenesis;cellular component movement;defense response;metabolic process;regulation of biological process;response to stimulus;transport	cytoplasm;endosome;membrane;nucleus	catalytic activity;protein binding;RNA binding	Pf00017, Pf00018, Pf07653, Pf14604	100192436	GRB2	12	Natural killer cell mediated cytotoxicity; MicroRNAs in cancer; Endocrine resistance; Acute myeloid leukemia; ErbB signaling pathway; Pathways in cancer; Choline metabolism in cancer; MAPK signaling pathway; Proteoglycans in cancer; Ras signaling pathway; Phospholipase D signaling pathway; Chronic myeloid leukemia; Fc epsilon RI signaling pathway; Jak-STAT signaling pathway; Glioma; Prolactin sig…	ENSSSCG00000017206.3	MET activates PTPN11; Interleukin-15 signaling; Signal regulatory protein family interactions; DAP12 signaling; RHO GTPases Activate WASPs and WAVEs; NCAM signaling for neurite out-growth; CD28 dependent Vav1 pathway; FRS-mediated FGFR2 signaling; SHC-mediated cascade:FGFR3; FRS-mediated FGFR3 signaling; Regulation of actin dynamics for phagocytic cup formation; SHC1 events in EGFR signaling; PI-…	160	1.101	0.14	0.0294347	0.500337	104.8	95.2	7.15	7.69	1530.2	1506.3	1255.1	1517.8	1386.4	1612.5	1415	1398.8	1454.4	1333.1	1308.6	1373.4	1253.4	1454	1159.4
FALSE	High	Master Protein	XP_005670084.1	eukaryotic translation initiation factor 4 gamma 1 isoform X2 [Sus scrofa]	0	153.119	25	39	99	1	1611	176.9	5.36	1402	39			protein binding;RNA binding	Pf00566, Pf02020, Pf02847, Pf02854	449528	EIF4G1	13				0	0.819	-0.29	0.0294362	0.500337	90.1	109.9	14.95	10.81	25	26.8	21.5	24.9	26.8	23.1	24.7	30.9	34.3	36.4	31.3	32	29.7	26.5	29.1
FALSE	High	Master Protein	XP_001929317.3	coiled-coil domain-containing protein 6 [Sus scrofa]	0	90.266	38	18	47	18	478	53.3	7.34	965	18	metabolic process			Pf04111, Pf09755	100155896	CCDC6	14	Pathways in cancer; Thyroid cancer	ENSSSCG00000010211.2		2	0.948	-0.08	0.0294741	0.500337	97.3	102.7	8	7.25	2263.6	2192	2557.5	2223	2162.2	2667.2	2508.7	2540.4	2539.9	2440.8	2696	2973.9	2716.7	2486.2	2598.8
FALSE	High	Master Protein	XP_020948220.1	uncharacterized protein C18orf25 homolog isoform X3 [Sus scrofa]	0	25.34	20	5	7	5	343	37.1	5.16	172	5				Pf15303	100518165	LOC100518165; C1H18orf25	1				0	1.054	0.08	0.0294948	0.500337	102.6	97.4	8.04	4.23	153.5	147.8	138.2	144.2	139.4	171.2	154.3	135.1	134.9	140.5	135.3	138.4	125	133.5	139.7
FALSE	High	Master Protein	NP_001077410.2	angiotensin-converting enzyme isoform 2 precursor [Sus scrofa]	0.008	4.934	3	3	3	3	1310	150.3	6.58	30	3	metabolic process	membrane	catalytic activity;metal ion binding	Pf01401	613133	ACE	12		ENSSSCG00000017296.3	Metabolism of Angiotensinogen to Angiotensins	3	0.838	-0.26	0.029652	0.500337	91.2	108.8	22.95	22.19	4.3	5	4.6	6.5	6.5	5	7.7	6.6	8.2	8.6	6.7	7	6	9.7	10.5
FALSE	High	Master Protein	XP_013836270.1	dual specificity mitogen-activated protein kinase kinase 6 isoform X1 [Sus scrofa]	0	57.476	28	9	37	5	334	37.5	7.06	792	9	metabolic process		catalytic activity;nucleotide binding	Pf00069, Pf07714, Pf14531	100625946	LOC100625946; MAP2K6	12	Osteoclast differentiation; TNF signaling pathway; Inflammatory mediator regulation of TRP channels; Rap1 signaling pathway; MAPK signaling pathway; Toxoplasmosis; Amyotrophic lateral sclerosis (ALS); Toll-like receptor signaling pathway; GnRH signaling pathway; Epstein-Barr virus infection; Fc epsilon RI signaling pathway; Influenza A	ENSSSCG00000017254.3	Interleukin-1 family signaling; NOD1/2 Signaling Pathway; PI5P Regulates TP53 Acetylation; activated TAK1 mediates p38 MAPK activation; Oxidative Stress Induced Senescence; Activated TLR4 signalling	50	0.923	-0.12	0.0296968	0.500337	96	104	11.89	3.98	423.3	344.1	404.2	345.8	352.2	361.4	446.2	469.4	422.8	428.7	441.5	434.5	462.9	414	453.2
FALSE	Low	Master Protein	XP_020931359.1	STE20-related kinase adapter protein beta isoform X1 [Sus scrofa]	0.099	1.356	2	1	1	1	419	46.9	7.42	0	1	metabolic process		catalytic activity;nucleotide binding	Pf00069, Pf07714	100511661	STRADB	15	AMPK signaling pathway; mTOR signaling pathway			2	0.81	-0.3	0.0297188	0.500337	89.5	110.5	15.93	13.64	11.6	12.3	17.4	11.1	11.2	12.1	11.5	13.8	12.2	16.8	14.1	12.6	13.3	17.8	15.7
FALSE	Low	Master Protein	XP_020935964.1	protein FAM122B isoform X1 [Sus scrofa]	0.123	1.105	3	1	3	1	292	32.5	9.31	14	1					100517991	LOC100517991; FAM122B	X				0	0.914	-0.13	0.0297229	0.500337	95.5	104.5	7.53	7.45	152.9	147.4	155.3	146.7	129.8	126.2	141.9	129.8	138.2	167.9	157.4	141.7	153.1	143.9	169
FALSE	High	Master Protein	XP_020949519.1	26S proteasome non-ATPase regulatory subunit 7 [Sus scrofa]	0	38.673	22	6	20	6	324	37	6.77	341	6				Pf01398, Pf13012	100626274	PSMD7	6				0	0.968	-0.05	0.0298089	0.500337	98.4	101.6	7.34	1.86	672.1	600.2	726.8	660.9	655.3	723.1	743.8	729.7	751.9	715.7	741.7	753.4	748.2	750.8	745.4
FALSE	High	Master Protein	NP_001072147.1	CD81 antigen [Sus scrofa]	0	37.395	22	4	34	4	236	25.7	5.29	1134	4		membrane		Pf00335	780427	CD81	2	Malaria; Hepatitis C; B cell receptor signaling pathway			3	0.867	-0.21	0.0299048	0.500337	92.9	107.1	6.99	9.44	724.8	772.2	867.9	787.7	753.1	742.3	776.2	833	881.5	1003.5	890.5	899.3	755.4	868.9	956.4
FALSE	Low	Master Protein	XP_001926005.5	alpha-protein kinase 2 isoform X1 [Sus scrofa]	0.262	0.414	0	1	1	1	2197	236.8	5.17	0	1	metabolic process		catalytic activity;nucleotide binding;protein binding	Pf02816, Pf07679, Pf13895	100152584	ALPK2	1				0	0.935	-0.1	0.0299791	0.500337	96.7	103.3	8.03	7.9	127.8	169.8	161.3	159.8	161.3	154.1	164.7	168	167.4	169.4	200.4	164.3	175.6	165.9	186.1
FALSE	High	Master Protein	NP_001230502.1	protein FAM162A [Sus scrofa]	0	31.064	35	7	22	7	155	17.7	9.89	246	7	cell death;metabolic process;regulation of biological process;response to stimulus	cytosol;membrane;mitochondrion		Pf06388	100627352	FAM162A	13		ENSSSCG00000026990.1		0	1.345	0.43	0.0300552	0.500337	114.7	85.3	18.32	15.02	660.6	630.6	593.8	932.8	896.8	967.3	819.7	888.3	682.7	526.1	623.9	741.6	551.3	595	749.2
FALSE	High	Master Protein	XP_003359988.2	dual specificity protein phosphatase 15 [Sus scrofa]	0	22.098	18	3	4	3	235	26.2	9.52	135	3	metabolic process		catalytic activity	Pf00102, Pf00782	100525721	LOC100525721; DUSP15	17				0	1.088	0.12	0.0300565	0.500337	104.2	95.8	10.29	10.04	49.2	42.2	47.4	58.5	56.3	46.2	50.7	48.4	54	42.3	45.8	46	48.3	44.7	35.7
FALSE	High	Master Protein	XP_020940113.1	LOW QUALITY PROTEIN: collagen type IV alpha-3-binding protein [Sus scrofa]	0	28.333	8	6	8	6	732	81.5	6.54	236	6				Pf00169, Pf01852, Pf15409, Pf15413	100518474	COL4A3BP	2				0	0.81	-0.3	0.030066	0.500337	89.5	110.5	20.83	14.72	113.5	128.1	162.6	133.5	152.5	98.3	145	190.9	180.1	138.9	171.9	179.4	195.3	178.5	219.3
FALSE	Medium	Master Protein	XP_003122069.1	mitochondrial import receptor subunit TOM5 homolog [Sus scrofa]	0.011	4.471	29	2	2	2	51	6	9.7	31	2				Pf15178	100520533	LOC100520533; TOMM5	1				0	1.261	0.33	0.0302848	0.500337	111.5	88.5	25.97	11.62	115.3	70.1	103.8	149.3	108.8	179.2	106.6	120	109.7	81.1	81.4	105.8	101.4	88.5	85.6
FALSE	High	Master Protein	XP_020931560.1	LOW QUALITY PROTEIN: titin [Sus scrofa]	0.001	7.743	0	7	15	5	34387	3816	6.27	28	7				Pf00041, Pf00047, Pf00069, Pf07679, Pf07686, Pf07714, Pf09042, Pf13895, Pf13927	100519519	LOC100519519; TTN	15				0	0.923	-0.12	0.0303275	0.500337	96	104	6.49	6.89	116.6	106.9	115.7	109.7	103.9	113.4	123.5	125	122.3	117.5	131.2	130.8	120.3	117.6	138.3
FALSE	High	Master Protein	XP_005666494.1	histone-lysine N-methyltransferase setd3 isoform X1 [Sus scrofa]	0	68.151	23	13	30	13	595	66.9	6.19	604	13	cell organization and biogenesis;metabolic process;regulation of biological process		catalytic activity;protein binding	Pf00856, Pf09273	100152552	SETD3	7	Lysine degradation			1	0.954	-0.07	0.0304267	0.500337	97.7	102.3	6.71	3.06	806.8	794.4	830.8	754.4	721.6	690.1	841.7	828.5	765.7	854.6	822.1	843.3	801.6	806.5	862.5
FALSE	High	Master Protein	XP_020933882.1	sodium/potassium/calcium exchanger 2 isoform X1 [Sus scrofa]	0	28.342	8	6	25	6	664	74.1	6.43	330	6				Pf01699	100625506	SLC24A2	1				0	0.93	-0.1	0.0305353	0.500337	96.4	103.6	8	4.56	1429.3	1532.7	1196.3	1277.3	1229.3	1243.5	1357.8	1329.1	1346.6	1415.8	1533.9	1461.2	1340.2	1396.1	1442.7
FALSE	High	Master Protein	XP_020955042.1	ras-related protein Rab-15 isoform X1 [Sus scrofa]	0	18.116	17	4	24	4	212	24.4	5.86	519	4	regulation of biological process;response to stimulus		nucleotide binding	Pf00025, Pf00071, Pf00735, Pf01926, Pf04670, Pf08477, Pf13212	100512115	LOC100512115; RAB15	7				0	0.956	-0.07	0.0305803	0.500337	97.7	102.3	5.08	1.57	2037.1	1827.7	1876.3	1784.4	1801.7	1691	1830.4	1895.8	1838.3	1944.3	1904.5	1914.6	1915.2	1896.3	1977.2
FALSE	High	Master Protein	XP_003481472.2	immunoglobulin superfamily member 8 [Sus scrofa]	0	82.559	27	15	48	15	687	72.3	8.15	725	15					100154024	IGSF8	4				0	1.065	0.09	0.0306216	0.500337	103.1	96.9	8.34	5.37	2357.3	2682.6	2695.7	2316.5	2437.1	2284.4	2412.4	2609.3	2903.6	2277.1	2384.1	2521.6	2179.7	2301.7	2216.6
FALSE	High	Master Protein	XP_005666167.1	homer protein homolog 2 isoform X1 [Sus scrofa]	0.001	8.013	9	4	4	4	350	40.3	5.88	60	4	metabolic process;regulation of biological process;transport	Golgi	protein binding	Pf00568, Pf03962, Pf04111, Pf04124, Pf04156, Pf05557, Pf07888, Pf08317, Pf09726, Pf09730, Pf10234, Pf12128, Pf12325, Pf13949, Pf15066	100156419	LOC100156419; HOMER2	7				0	1.185	0.25	0.0306273	0.500337	108.5	91.5	24.57	9.36	30.4	47	37.1	54	49.9	30.7	29.7	30.8	36.7	33.3	27.5	29.9	32.7	26.4	32
FALSE	High	Master Protein	XP_003134190.2	ganglioside GM2 activator isoform X1 [Sus scrofa]	0	14.736	9	2	8	2	193	20.9	5.27	79	2				Pf02221	100515283	LOC100515283; GM2A	16				0	0.955	-0.07	0.0307235	0.500337	97.7	102.3	8.09	7.65	307.5	329	293.4	323.5	276.6	260.7	305.1	315.1	270.9	352.6	367.7	313	313.3	304.3	326.1
FALSE	Medium	Master Protein	NP_001157121.1	E3 ubiquitin-protein ligase TRIM21 [Sus scrofa]	0.025	3.185	4	2	2	2	469	53.5	6.48	19	2	metabolic process		catalytic activity;metal ion binding;protein binding	Pf00097, Pf00261, Pf00622, Pf00643, Pf04564, Pf12678, Pf13445, Pf13639, Pf13765, Pf13920, Pf13923, Pf14570, Pf14634, Pf14835, Pf15227	100302538	TRIM21	9	Systemic lupus erythematosus			1	0.864	-0.21	0.0307275	0.500337	92.7	107.3	16.15	16.31	80.7	84.4	111.7	87.6	58.3	85.6	79.2	86.9	88.4	125.3	107.4	89.1	91.5	90.3	124.8
FALSE	High	Master Protein	XP_005665938.1	prefoldin subunit 6 isoform X1 [Sus scrofa]	0	8.801	20	4	5	4	184	20.6	9.77	52	4	metabolic process		catalytic activity;protein binding	Pf01920, Pf15499	100152995	PFDN6	7				0	1.329	0.41	0.0307739	0.500337	114.1	85.9	34.22	7.73	171.4	93.3	86	85.8	67.8	182.6	109.3	120.3	145.4	76.3	79.6	83.5	81	95	84.8
FALSE	High	Master Protein	XP_020935353.1	inositol polyphosphate 5-phosphatase OCRL-1 isoform X1 [Sus scrofa]	0	104.922	23	20	54	19	900	104	6.52	942	20	cell organization and biogenesis;metabolic process;regulation of biological process;response to stimulus	cytoplasm;endosome;membrane;nucleus	catalytic activity;enzyme regulator activity;protein binding	Pf00620, Pf03372	100524726	OCRL	X		ENSSSCG00000012650.3	Synthesis of IP3 and IP4 in the cytosol; Synthesis of PIPs at the Golgi membrane; Clathrin-mediated endocytosis; Synthesis of IP2, IP, and Ins in the cytosol; Rho GTPase cycle; Synthesis of PIPs at the plasma membrane	15	0.888	-0.17	0.0308587	0.500337	94.1	105.9	9.92	2.96	1183.6	1028.7	1322.2	1171.1	1208.1	1154.4	1352.9	1334.6	1419.1	1281.7	1370.4	1390.8	1339.2	1385	1349.8
FALSE	Low	Master Protein	XP_001925827.2	tyrosine-protein kinase FRK [Sus scrofa]	0.085	1.516	2	1	1	1	511	58.4	6.38	17	1	cell differentiation;cellular component movement;defense response;metabolic process;regulation of biological process;response to stimulus	cytosol	catalytic activity;nucleotide binding;protein binding	Pf00017, Pf00018, Pf00069, Pf07653, Pf07714, Pf14604	100157810	FRK	1		ENSSSCG00000004434.2	Neutrophil degranulation; Regulation of PTEN stability and activity	8	0.821	-0.29	0.030887	0.500337	90.1	109.9	13.45	10.67	61.1	48.6	54.7	54.4	52.4	42.3	63.2	58	66.4	56.5	56.8	64.2	72.8	69.2	69.6
FALSE	High	Master Protein	XP_020926637.1	G protein-activated inward rectifier potassium channel 2 [Sus scrofa]	0	21.794	13	6	12	6	423	48.4	5.38	117	6	transport	membrane	transporter activity	Pf00520, Pf01007	100515928	LOC100515928; KCNJ6	13				0	0.903	-0.15	0.0308929	0.500337	94.9	105.1	7.64	6.66	430	461.2	434.5	449.6	456.3	470.5	477.5	539.7	513	522.7	572.8	499.4	490.2	522	475.6
FALSE	Low	Master Protein	XP_003135249.1	cytochrome c oxidase subunit 7B, mitochondrial [Sus scrofa]	0.057	1.936	9	1	4	1	80	9.2	9.99	73	1			catalytic activity;transporter activity	Pf05392	100516480	LOC100516480	X	Metabolic pathways; Parkinson's disease; Cardiac muscle contraction; Huntington's disease; Alzheimer's disease; Oxidative phosphorylation; Non-alcoholic fatty liver disease (NAFLD)	ENSSSCG00000030970.1		7	1.154	0.21	0.03115	0.500337	107.2	92.8	11.11	12.06	505.4	522.5	602.4	690	638.2	708.5	622.3	655.9	602.4	467	440.5	606.3	558.8	520	569.1
FALSE	High	Master Protein	XP_020923420.1	LOW QUALITY PROTEIN: kinesin-like protein KIF1C [Sus scrofa]	0	40.009	8	9	32	3	1103	122.5	7.25	626	9				Pf00225, Pf00498, Pf13764	100511042	KIF1C	12				0	0.913	-0.13	0.0311538	0.500337	95.4	104.6	8.49	5.14	181.7	151.3	180.1	178.6	192.7	166.4	200.6	177.6	196.6	186.4	183.7	199.1	207.8	207	195.5
FALSE	High	Master Protein	NP_001231477.1	AP-3 complex subunit sigma-2 [Sus scrofa]	0	19.757	25	5	14	5	193	22	5.22	260	5	transport		transporter activity	Pf01217	100153862	AP3S2	7	Lysosome	ENSSSCG00000030174.1		1	0.892	-0.17	0.0311696	0.500337	94.3	105.7	8.31	8.37	186.7	206.8	216.5	188.2	187	176.7	193.3	219.8	220.5	212.8	218.3	203.6	215.2	222.8	257.2
FALSE	High	Master Protein	XP_020957559.1	guanine nucleotide-binding protein G(I)/G(S)/G(O) subunit gamma-2 [Sus scrofa]	0	28.525	52	3	29	3	71	7.8	7.99	453	3											0	1.199	0.26	0.0312025	0.500337	109.1	90.9	18.64	21.96	1968.4	1518.3	1414.4	1212.1	1147	1697.3	1317.5	1224.6	1318.6	1255.6	1343.2	1200.3	711.3	1007.4	929
FALSE	High	Master Protein	XP_020950010.1	LOW QUALITY PROTEIN: serine--tRNA ligase, mitochondrial [Sus scrofa]	0	41.268	23	9	17	9	518	58.5	7.59	391	9				Pf00587	100620899	LOC100620899; SARS2	6				0	0.924	-0.11	0.0313235	0.500337	96	104	5.21	6.96	365.3	399.1	355	366.9	337.9	349	366.4	388	378.6	450.3	395.5	388.9	397.9	365.6	399.8
FALSE	High	Master Protein	XP_020926649.1	non-histone chromosomal protein HMG-14 [Sus scrofa]	0	29.194	33	3	12	3	101	10.8	9.67	360	3					100625838	LOC100625838; HMGN1	13				0	1.396	0.48	0.0313587	0.500337	116.5	83.5	34.35	17.23	672.8	506.3	623.8	617.4	968	1040.9	395.9	545.2	445.5	534.5	560.2	444.7	404.8	351.8	439.9
FALSE	High	Master Protein	XP_020948846.1	aquaporin-4 isoform X1 [Sus scrofa]	0	33.25	11	4	106	4	323	34.7	7.91	2126	4				Pf00230	100126277	AQP4	6				0	1.108	0.15	0.0313608	0.500337	105.1	94.9	9.83	6.95	4066	3648.5	4741.7	4357.5	3924.1	3728.6	3579.9	4166.7	3628	3670.8	3356.5	3502.3	3584.4	3383	4036.5
FALSE	High	Master Protein	XP_003125114.3	anthrax toxin receptor 1 [Sus scrofa]	0	15.063	11	5	10	5	564	62.7	7.21	134	5	cell organization and biogenesis;regulation of biological process;response to stimulus	cell surface;membrane	protein binding;receptor activity;signal transducer activity	Pf00092, Pf05586, Pf05587, Pf13519	100513853	ANTXR1	3	NOD-like receptor signaling pathway	ENSSSCG00000008340.2		1	0.87	-0.2	0.0314422	0.500337	93	107	11.43	11.21	62.4	56.3	64.9	67.6	83.7	70.7	68.6	72.1	62.4	81.6	77	69.6	78.5	68.9	92.6
FALSE	High	Master Protein	XP_020939793.1	nicalin isoform X1 [Sus scrofa]	0	19.242	9	7	9	7	652	72	6.77	91	7				Pf04389, Pf05450	100518176	NCLN	2				0	0.931	-0.1	0.0314453	0.500337	96.4	103.6	7.16	5.57	158.6	164.3	165.6	153.7	154.6	145.3	166.9	187	163.4	165.1	177.6	180.6	173.5	164.6	190.2
FALSE	High	Master Protein	XP_013843206.1	nucleoside diphosphate kinase 3 isoform X1 [Sus scrofa]	0	24.606	12	4	7	4	342	37.8	10.71	210	4	metabolic process		catalytic activity	Pf00334	100514398	NME3	3				0	0.864	-0.21	0.0315651	0.500337	92.7	107.3	8.65	12.45	227.6	266.3	248.1	235.7	235.1	300	248.2	244.1	246.8	337.7	331.3	254.3	281.1	254.3	290.3
FALSE	High	Master Protein	XP_020922414.1	centrosomal protein of 95 kDa isoform X1 [Sus scrofa]	0.001	7.743	2	1	1	1	820	94.5	8.29	59	1				Pf12128	100624364	CEP95	12				0	0.704	-0.51	0.0315659	0.500337	82.6	117.4	35.99	20.34	4.9	9.2	4	9	4.8	6.2	3.1	5.9	5.3	10.2	9.5	6.9	7.8	6	7.2
FALSE	High	Master Protein	NP_001231139.1	calmodulin-1 [Sus scrofa]	0	52.594	45	6	85	6	149	16.8	4.22	1343	6	regulation of biological process;response to stimulus		enzyme regulator activity;metal ion binding;protein binding	Pf00036, Pf08726, Pf12763, Pf13202, Pf13405, Pf13499, Pf13833, Pf14658	100522926; 396838; 100154056	LOC100522926; CALM2; CALM3; CALM1	3; 6; 7	Gastric acid secretion; Glucagon signaling pathway; Adrenergic signaling in cardiomyocytes; Alcoholism; Ras signaling pathway; cAMP signaling pathway; GnRH signaling pathway; Pertussis; Inflammatory mediator regulation of TRP channels; Neurotrophin signaling pathway; Insulin signaling pathway; Melanogenesis; Amphetamine addiction; Vascular smooth muscle contraction; Estrogen signaling pathway; Do…	ENSSSCG00000025768.1; ENSSSCG00000022545.1; ENSSSCG00000008433.2		32	1.634	0.71	0.0317224	0.500337	124.1	75.9	45.15	35.41	8340.8	5189.9	3244.1	3548.9	2699.7	10770.2	6876.5	5409.3	8191	3708.6	3509.8	3120.6	2513.6	5745.5	2312.2
FALSE	High	Master Protein	XP_020920984.1	fibronectin type-III domain-containing protein 3A isoform X1 [Sus scrofa]	0	14.727	5	6	7	6	1202	132.2	7.27	104	6				Pf00041	100620938	LOC100620938; FNDC3A	11				0	0.902	-0.15	0.0317309	0.500337	94.9	105.1	10.41	10.6	131.1	109.9	116.6	132	148.5	131.8	147.8	142.3	148	145.6	138.5	146.9	167.1	143.3	180.1
FALSE	High	Master Protein	XP_005654885.1	DNA (cytosine-5)-methyltransferase 1 isoform X1 [Sus scrofa]	0.008	4.875	2	2	2	2	1665	187.9	7.72	41	2			DNA binding;metal ion binding	Pf00145, Pf01426, Pf02008, Pf06464, Pf12047	606746	DNMT1	2				0	0.804	-0.31	0.0318498	0.500337	89.2	110.8	13.81	14.91	19.1	26.9	19.3	17.4	19.6	19.5	20	23.3	22.4	25	20.6	23.5	31.9	24.6	24.3
FALSE	High	Master Protein	NP_001153064.1	cytochrome b5 type B [Sus scrofa]	0	40.13	45	5	10	5	144	16.2	5.05	379	5		membrane	metal ion binding	Pf00173	100286856	CYB5B	6		ENSSSCG00000002756.2	Phase I - Functionalization of compounds	3	1.236	0.31	0.0318828	0.500337	110.6	89.4	18.88	17.47	369.8	310	223.3	339.2	274.9	419.2	333.6	254.6	320.5	288	282.3	265.7	177.3	253.1	213.7
FALSE	High	Master Protein	NP_001090942.2	cytochrome c oxidase subunit 6C [Sus scrofa]	0.001	6.434	20	2	9	2	75	8.6	10.14	148	2	metabolic process;transport	membrane;mitochondrion	catalytic activity;transporter activity	Pf02937	100037989	COX6C	4		ENSSSCG00000006070.2		0	1.381	0.47	0.0319424	0.500337	116	84	22.39	13.55	861.7	1193.1	1379.8	1659.4	1846.2	1823.7	1523.4	1595.1	1198.8	965.1	1014.4	1291.8	1290.9	1199.3	992.3
FALSE	High	Master Protein	NP_999391.1	arf-GAP with dual PH domain-containing protein 1 [Sus scrofa]	0	63.056	43	15	41	15	374	43.4	8.92	528	15	regulation of biological process		enzyme regulator activity;metal ion binding	Pf00169, Pf01412, Pf15413	397453	ADAP1	3				0	0.938	-0.09	0.0319957	0.500337	96.8	103.2	11.47	7.58	2120.3	1592.4	1930.9	2077.4	2127.2	1675	2173.2	2179	2228.4	2092.9	2076.6	2500.8	2396.5	2193.5	2329.9
FALSE	High	Master Protein	XP_005655404.1	protein LYRIC isoform X1 [Sus scrofa]	0	126.718	35	19	49	1	612	67	9.2	1025	19					100153168	MTDH	4				0	1.083	0.12	0.0320059	0.500337	104	96	11.66	10	108.4	110.4	122.2	138.6	125.3	140.5	106.9	110.8	103.7	98.6	90.3	117.4	95.6	106.1	112.2
FALSE	High	Master Protein	XP_020936403.1	glucose-6-phosphate 1-dehydrogenase isoform X1 [Sus scrofa]	0	107.299	36	20	59	20	555	63.3	7.06	1151	20				Pf00479, Pf02781	100622986	LOC100622986; G6PD	X				0	0.92	-0.12	0.0322366	0.500337	95.8	104.2	5.64	5.59	3006	2971.9	2941.9	2706.6	2725.3	2580.6	2838	3068.3	2798.4	3198.9	3278.5	3128.5	2862.9	3043.6	2870.2
FALSE	High	Master Protein	XP_020956642.1	dihydropyrimidinase-related protein 1 isoform X1 [Sus scrofa]	0	326.681	53	29	323	25	686	74.1	6.68	7188	29				Pf01979, Pf07969, Pf13147, Pf13594	100520574	CRMP1	8				0	0.964	-0.05	0.032267	0.500337	98.2	101.8	4.69	4.19	8597.8	8837.2	9032.2	7979.5	7774.6	8292.3	8581	8632.8	8459.9	9013.1	9440.9	9292.2	8796.2	8410.2	8783.8
FALSE	High	Master Protein	XP_020927791.1	calcium-activated potassium channel subunit alpha-1 isoform X10 [Sus scrofa]	0	35.323	10	9	11	9	1262	140.3	7.03	206	9	regulation of biological process;transport	membrane	metal ion binding;protein binding;transporter activity	Pf00520, Pf02254, Pf03493, Pf07885	397434	KCNMA1	14				0	1.134	0.18	0.0324014	0.500337	106.3	93.7	13.51	8.1	210	255.5	232.2	314.3	312.4	291.9	258.4	264.3	241.1	215	211.3	249.4	249.4	213.4	241.5
FALSE	Low	Master Protein	XP_020957430.1	matrix extracellular phosphoglycoprotein [Sus scrofa]	0.28	0.364	2	1	1	1	554	60.6	9.32	0	1				Pf07175	100521206	LOC100521206; MEPE	8				0	0.827	-0.27	0.0324273	0.500337	90.5	109.5	8.22	12.92	17.6	14	14.6	16.7	14.4	15.4	16.8	14.6	15.2	20.1	17.8	18.9	17.4	14.3	21
FALSE	High	Master Protein	XP_020954121.1	chloride intracellular channel protein 1 [Sus scrofa]	0	31.877	35	6	12	6	241	27	5.27	267	6	regulation of biological process;transport		protein binding;transporter activity	Pf13409, Pf13410, Pf13417	110255330	CLIC1	7				0	1.117	0.16	0.0324512	0.500337	105.5	94.5	7.83	8.18	426.3	405.4	430.4	346.6	406.9	422.2	418.4	471.8	413.6	372.8	356.6	328.5	390.2	419.2	376.7
FALSE	High	Master Protein	XP_003354637.2	glycerophosphodiester phosphodiesterase 1 isoform X1 [Sus scrofa]	0	39.83	26	8	22	8	331	37.6	6.79	497	8	metabolic process	membrane	catalytic activity	Pf03009	100624000	LOC100624000; GDE1	3		ENSSSCG00000029212.1	Glycerophospholipid catabolism	5	0.913	-0.13	0.0324562	0.500337	95.4	104.6	9.26	3.48	503	443.8	600.6	530.3	502.3	517.1	570.7	568.6	581.9	560.7	599.1	602.6	566.3	595.9	560.9
FALSE	Low	Master Protein	XP_003121977.3	LOW QUALITY PROTEIN: dedicator of cytokinesis protein 8 [Sus scrofa]	0.071	1.732	1	3	3	3	2099	238.5	6.96	0	3				Pf06920, Pf11878, Pf14429	100153522	DOCK8	1				0	0.816	-0.29	0.0325752	0.500337	89.8	110.2	15.73	10.35	40.4	53.4	58.8	56.5	69.9	52.8	66.1	54.1	49.2	57.7	56.8	64.7	72.9	71.1	67.9
FALSE	High	Master Protein	XP_020924786.1	calcium-dependent secretion activator 1 isoform X3 [Sus scrofa]	0	345.59	33	38	193	1	1454	164.1	6.13	4072	38				Pf00169, Pf06292	100518990	CADPS; LOC100518990	13				0	1.112	0.15	0.0325754	0.500337	105.3	94.7	11.77	9.56	20.9	18.9	22.4	17.1	24.3	21.7	23	25.2	20.8	19.3	15.7	17.6	20.5	19.7	19.7
FALSE	High	Master Protein	NP_001155225.1	phosphoenolpyruvate carboxykinase [GTP], mitochondrial [Sus scrofa]	0	51.298	26	16	22	16	640	70.6	8.06	291	16	metabolic process		catalytic activity;nucleotide binding	Pf00821	403165	PCK2	7	Metabolic pathways; Proximal tubule bicarbonate reclamation; PPAR signaling pathway; Insulin signaling pathway; Citrate cycle (TCA cycle); Glucagon signaling pathway; PI3K-Akt signaling pathway; Insulin resistance; AMPK signaling pathway; Pyruvate metabolism; Adipocytokine signaling pathway; FoxO signaling pathway; Glycolysis / Gluconeogenesis	ENSSSCG00000002009.2	Gluconeogenesis	17	0.806	-0.31	0.0326004	0.500337	89.2	110.8	9.08	12.45	332.6	336.4	390.7	348.9	349.8	349.8	384.3	429.5	402.3	353.7	392.8	447	495.7	421.6	480.9
FALSE	High	Master Protein	NP_999217.1	1-phosphatidylinositol 4,5-bisphosphate phosphodiesterase delta-4 [Sus scrofa]	0.001	6.573	4	3	4	3	772	88	5.16	60	3	metabolic process;regulation of biological process;response to stimulus;transport	cytoplasm;cytosol;endoplasmic reticulum;membrane;nucleus	catalytic activity;metal ion binding;protein binding;signal transducer activity	Pf00168, Pf00169, Pf00387, Pf00388, Pf09279, Pf13499, Pf14788	397119	PLCD4	15	Metabolic pathways; Inositol phosphate metabolism; Calcium signaling pathway; AGE-RAGE signaling pathway in diabetic complications; Phosphatidylinositol signaling system; Thyroid hormone signaling pathway	ENSSSCG00000016192.2	Synthesis of IP3 and IP4 in the cytosol	9	1.476	0.56	0.032618	0.500337	119.2	80.8	26.62	24.7	19.7	32.8	38.9	27	34.3	31.7	28.7	17.9	19.6	21.7	19.7	14.1	28.3	19.2	16.4
FALSE	High	Master Protein	XP_013851668.2	protein arginine methyltransferase NDUFAF7, mitochondrial isoform X2 [Sus scrofa]	0	46.749	30	13	21	13	441	49.1	7.12	267	13				Pf02636	100522486	LOC100522486; NDUFAF7	3				0	0.954	-0.07	0.03279	0.500337	97.7	102.3	4.35	5.15	453.1	437.2	474.2	466.7	470.9	435.5	494.3	469.9	440	468.6	533.2	495.6	463.4	482.6	498.2
FALSE	High	Master Protein	XP_005667847.2	Abelson tyrosine-protein kinase 2 isoform X1 [Sus scrofa]	0	55.174	13	11	18	9	1174	127.6	7.99	474	11				Pf00017, Pf00018, Pf00069, Pf07653, Pf07714, Pf08239, Pf08919, Pf12913, Pf14604	100627019	ABL2	9				0	0.83	-0.27	0.0329445	0.500337	90.7	109.3	17.18	16.09	177.6	129.4	123.3	153.7	157.1	118	169.1	168	196.7	163.1	154.5	186	237.6	192.4	211.1
FALSE	High	Master Protein	NP_001092072.1	sideroflexin-1 [Sus scrofa]	0	116.866	38	11	77	11	322	35.6	9.23	2056	11	transport	membrane;mitochondrion	transporter activity	Pf03820	100049699	SFXN1	2		ENSSSCG00000014063.2		0	1.279	0.35	0.0329766	0.500337	112.2	87.8	12.27	19.54	3283	3690.7	4414.3	3853.6	5099.1	4183.6	4172.3	4089.5	4314.6	3026.8	2623.9	3516.1	3991.9	3993.4	2574
FALSE	Low	Master Protein	XP_020941149.1	olfactory receptor 2L5-like [Sus scrofa]	0.23	0.514	2	1	1	1	312	35.4	8.54	0	1	regulation of biological process;response to stimulus		receptor activity;signal transducer activity	Pf00001, Pf13853	100522854; 110259749	LOC100522854; LOC110259749	2				0	0.973	-0.04	0.0330261	0.500337	98.7	101.3	6.06	1.74	187.2	181.2	175.7	182.5	165.7	158	183.1	191.2	170.6	182.3	191.6	186.4	189.2	186	185.1
FALSE	High	Master Protein	XP_005654962.1	coiled-coil domain-containing protein 124 [Sus scrofa]	0	24.814	34	8	11	8	223	25.9	9.52	155	8				Pf06244	100518956	LOC100518956; CCDC124	2		ENSSSCG00000013891.1		0	1.319	0.4	0.0332416	0.500337	113.7	86.3	30.16	21.28	377.3	243.6	268.8	188.1	185.1	451.1	259.6	287.7	280.6	207.8	256.1	199.9	139.7	239.2	170.1
FALSE	High	Master Protein	XP_003127723.2	calcium/calmodulin-dependent protein kinase II inhibitor 1 [Sus scrofa]	0.005	5.306	35	2	2	2	78	8.5	5.45	31	2	regulation of biological process		enzyme regulator activity	Pf15170	100515264	LOC100515264; CAMK2N1	6		ENSSSCG00000024009.1		0	1.392	0.48	0.0333294	0.500337	116.4	83.6	32.24	6.26	70.2	43.4	38.2	56.7	35.2	88	55.1	38.5	56.4	39.1	38.4	42.3	40	41.4	35.3
FALSE	High	Master Protein	XP_005669395.2	LOW QUALITY PROTEIN: cAMP-regulated phosphoprotein 21 [Sus scrofa]	0.01	4.672	2	2	2	2	843	92.2	7.14	40	2				Pf01424, Pf09606, Pf09770	100512986	ARPP21	13				0	1.737	0.8	0.0334361	0.500337	126.9	73.1	41.42	19.03	72.9	48.4	15.8	58.3	29.4	73.7	47.6	31.1	46.9	26.7	28.2	21.4	23.5	35.1	33.2
FALSE	High	Master Protein	XP_001929285.1	probable tRNA N6-adenosine threonylcarbamoyltransferase isoform X1 [Sus scrofa]	0	17.336	18	5	5	5	335	36.4	5.67	120	5				Pf00814	100153498	OSGEP	7				0	1.211	0.28	0.0335872	0.500337	109.5	90.5	8.48	11.92	150.7	155.9	159	136.4	157.7	121.2	151.4	159.7	149.8	123.9	126.1	111.7	144.6	152	119.6
FALSE	High	Master Protein	XP_003122635.3	LOW QUALITY PROTEIN: splicing factor 1 [Sus scrofa]	0	10.952	6	4	4	4	675	71.9	9.6	75	4				Pf00013, Pf00098, Pf13014	100523886	SF1	2				0	0.914	-0.13	0.033696	0.500337	95.5	104.5	10.78	16.85	49.6	43.4	54.2	46.3	41.4	53.4	56.1	55.2	53.2	50.6	57.6	78.4	68.9	58.8	54.2
FALSE	High	Master Protein	NP_001177219.1	microtubule-associated proteins 1A/1B light chain 3B [Sus scrofa]	0	13.436	22	3	17	1	125	14.7	8.66	147	3	cell communication;cell organization and biogenesis;metabolic process;response to stimulus	cytoplasm;cytosol;membrane		Pf02991, Pf04110	100462754	MAP1LC3B	6		ENSSSCG00000002655.2	Receptor Mediated Mitophagy; TBC/RABGAPs; Pink/Parkin Mediated Mitophagy; Macroautophagy	9	1.055	0.08	0.0337221	0.500337	102.7	97.3	11.74	7.24	240.2	228	224.4	284.2	276.6	275.3	225.4	207.5	221.3	199.3	234.5	218.6	229.8	196.3	213.6
FALSE	High	Master Protein	XP_020924979.1	protein SEC13 homolog [Sus scrofa]	0	37.78	24	6	17	6	322	35.5	5.48	376	6				Pf00400	100739864	LOC100739864; SEC13	13				0	0.87	-0.2	0.0337319	0.500337	93.1	106.9	8.5	7.41	899.5	840.7	837	963.1	909.7	839.5	1006.3	1016.5	1025.5	900.8	972	1033.4	1112.4	1057.9	1067.4
FALSE	High	Master Protein	NP_001037999.1	phosphatidate cytidylyltransferase 1 [Sus scrofa]	0	22.379	10	4	7	3	461	53	8.05	137	4	metabolic process	membrane	catalytic activity	Pf01148	733582	CDS1	8	Phosphatidylinositol signaling system; Metabolic pathways; Glycerophospholipid metabolism			3	1.317	0.4	0.0338849	0.500337	113.7	86.3	19.44	18.32	59.2	54	54.7	52.2	76.4	46.1	41.7	57.4	43	40.5	51.8	51.5	41.4	32.3	37.3
FALSE	High	Master Protein	XP_020917931.1	LOW QUALITY PROTEIN: eukaryotic translation initiation factor 3 subunit F [Sus scrofa]	0	25.299	21	7	12	7	373	38.7	5.33	296	7				Pf01398, Pf13012	110255350	EIF3F	9				0	0.936	-0.1	0.034045	0.500337	96.7	103.3	4.75	6.77	288.3	261.5	276.8	291.6	264	267.4	273.8	300.1	282.7	294.4	332	297.1	278.5	288.2	321.1
FALSE	High	Master Protein	XP_020923818.1	breast carcinoma-amplified sequence 3 isoform X5 [Sus scrofa]	0	96.599	15	11	33	11	942	102.7	6.77	1040	11				Pf12490	100620226	BCAS3	12				0	0.907	-0.14	0.0340711	0.500337	95.1	104.9	7.7	1.8	637.5	662.5	638	622.2	605.9	605.9	708	683.4	757.2	683.3	705.4	714.9	686.8	701.4	709.3
FALSE	High	Master Protein	XP_020922188.1	kynurenine formamidase isoform X1 [Sus scrofa]	0	9.135	12	4	4	4	319	36	6.61	58	4				Pf00135, Pf07859	110255955	AFMID	12				0	0.805	-0.31	0.0340907	0.500337	89.2	110.8	20.28	15.49	83.3	58.1	83.4	67.8	70.3	51.4	71.1	58	45.5	96.6	63.7	69.6	89.8	80.8	87.8
FALSE	High	Master Protein	NP_001231165.1	SH3 domain-binding glutamic acid-rich protein [Sus scrofa]	0	19.167	22	4	7	4	205	22.1	4.07	150	4	cellular homeostasis;regulation of biological process		catalytic activity	Pf00462, Pf04908	100626262	SH3BGR	13				0	0.96	-0.06	0.0341351	0.500337	98	102	9.1	2.83	232.5	195.4	228.3	195.8	209.6	223.5	257.6	228.7	239.5	237.1	236.5	238.5	235.4	251.1	248.6
FALSE	High	Master Protein	XP_020931799.1	long-chain fatty acid transport protein 1 isoform X1 [Sus scrofa]	0	19.491	9	5	10	4	670	73.5	8.35	238	5				Pf00501, Pf13193	100037269	SLC27A1	2				0	0.859	-0.22	0.0344597	0.500337	92.4	107.6	8.46	8.63	68.1	70.2	87.8	75	72.7	71.8	70.7	80.3	80.2	84.2	76.5	84.9	93.5	89.3	74.7
FALSE	Low	Master Protein	XP_003356903.1	cytokine-like protein 1 [Sus scrofa]	0.246	0.463	5	1	1	1	149	17.2	8.91	0	1				Pf15153	100624008	LOC100624008; CYTL1	8				0	1.624	0.7	0.0344686	0.500337	123.8	76.2	18.34	30.3	19	28.2	23.5	18.6	28.8	28.3	22.1	29.4	30.7	14.6	16.8	18	20.5	28.3	12.5
FALSE	High	Master Protein	XP_020939442.1	eukaryotic translation initiation factor 3 subunit G [Sus scrofa]	0	39.677	31	8	22	8	320	35.6	6.13	446	8		cytoplasm	RNA binding	Pf00076, Pf12353, Pf13893, Pf14259	100516956	LOC100516956; EIF3G	2	RNA transport			1	0.937	-0.09	0.034488	0.500337	96.8	103.2	7.48	2.96	835.5	732.1	812.6	804.6	770.8	864.9	919.5	899.4	889.8	851	914.9	884.4	883.5	925.6	898.5
FALSE	Low	Master Protein	XP_020954176.1	muscular LMNA-interacting protein isoform X1 [Sus scrofa]	0.085	1.506	1	1	1	1	990	105.3	8.88	0	1				Pf15274	100623023	MLIP; LOC100623023	7				0	1.341	0.42	0.034639	0.500337	114.6	85.4	18.45	30.8	56.2	92.9	80.7	62.1	65	97.3	70.6	74.2	70.5	38.5	51.8	53.4	65.8	72.2	29.8
FALSE	High	Master Protein	XP_020922146.1	brain-specific angiogenesis inhibitor 1-associated protein 2 isoform X10 [Sus scrofa]	0	234.703	62	28	129	28	522	57.2	8.88	3317	28	cell organization and biogenesis		protein binding	Pf00018, Pf07653, Pf08397, Pf14604	100513228	LOC100513228; BAIAP2	12				0	1.04	0.06	0.0347802	0.500337	102	98	4.59	6.27	4154.9	3977.2	4037.7	4255.5	3991	4299.5	3966.6	3719.8	3856.9	3762.3	3933.3	3914.7	3919.9	3424.3	3467.4
FALSE	Low	Master Protein	XP_020943426.1	dystrobrevin beta isoform X23 [Sus scrofa]	0.105	1.26	5	1	1	1	388	44.3	8.87	0	1				Pf00569, Pf09068, Pf09069	100515309	DTNB	3				0	0.696	-0.52	0.0349833	0.500337	82.1	117.9	31.27	19.01	3.8	4.9	7.7	7.3	6.9	4.9	5.4	3.7	9	7.1	9.2	6.9	8.4	5.9	9.8
FALSE	High	Master Protein	XP_001929248.2	LOW QUALITY PROTEIN: histone acetyltransferase p300 [Sus scrofa]	0	8.429	2	4	6	2	2421	263.8	8.47	62	4				Pf00439, Pf00569, Pf02135, Pf02172, Pf06001, Pf08214, Pf09030	100156226	EP300	5				0	0.779	-0.36	0.0350805	0.500337	87.6	112.4	20.94	24.03	9.4	14.1	15.6	10.9	16.7	17.3	19	13.4	15.9	20.1	15.3	14.7	27.9	20.4	19.9
FALSE	High	Master Protein	XP_020937198.1	zinc finger FYVE domain-containing protein 21 isoform X1 [Sus scrofa]	0.001	6.577	7	2	5	2	253	27.8	8.69	100	2				Pf01363	100522020	LOC100522020; ZFYVE21	7				0	0.844	-0.24	0.035119	0.500337	91.6	108.4	11	14.93	45.5	48.8	52.2	45.8	51.6	46.9	63.7	50.8	54.1	56.4	57.1	63.3	49.2	76	64
FALSE	Medium	Master Protein	XP_005665101.1	SUZ domain-containing protein 1 [Sus scrofa]	0.018	3.741	11	2	3	2	151	16.9	8.95	55	2				Pf12752, Pf12901	100523067	LOC100523067; SZRD1	6				0	1.314	0.39	0.0352339	0.500337	113.6	86.4	46.2	28.05	81.3	50.6	41.3	45.5	33.2	122.7	49.5	49.3	59	33	47.2	34.4	19.1	45	41.3
FALSE	High	Master Protein	XP_020949259.1	WD repeat-containing protein 7 isoform X1 [Sus scrofa]	0	161.796	21	28	69	28	1490	163.6	7.05	1583	28				Pf00400	100512572	WDR7	1				0	0.896	-0.16	0.0352455	0.500337	94.5	105.5	9.9	9.9	2736.2	2611.9	2870.3	2827.4	2879.9	2354.3	3193.9	3084.3	3246.8	3055.3	2899.7	3360.4	3730.7	2986.4	3458.5
FALSE	High	Master Protein	XP_005666247.1	protein transport protein Sec23A [Sus scrofa]	0	43.717	20	14	25	12	765	86.1	7.08	451	14	transport	cytoplasm	metal ion binding	Pf00626, Pf04810, Pf04811, Pf04815, Pf08033	100155766	SEC23A	7	Protein processing in endoplasmic reticulum	ENSSSCG00000001934.2	Antigen Presentation: Folding, assembly and peptide loading of class I MHC; COPII (Coat Protein 2) Mediated Vesicle Transport; Cargo concentration in the ER	14	0.967	-0.05	0.0352981	0.500337	98.3	101.7	8.51	4.58	822.7	700.1	752.7	817.6	723.2	689.7	815.2	857.2	860.6	854.4	806.9	812.3	855.8	831.4	912.7
FALSE	High	Master Protein	XP_020948160.1	LOW QUALITY PROTEIN: cat eye syndrome critical region protein 5 [Sus scrofa]	0	20.161	15	5	11	5	420	45.6	8.46	160	5				Pf13344	102160309	LOC102160309; HDHD5	5				0	0.859	-0.22	0.0354252	0.500337	92.4	107.6	9.59	7.35	123.1	141.3	145.3	116.5	127.5	110.2	141.3	142	129.4	150.9	150.8	129.6	150.3	133.5	155
FALSE	Medium	Master Protein	NP_001230523.1	Sel1 repeat containing 1 [Sus scrofa]	0.019	3.594	6	2	2	2	231	25.8	5.68	28	2					100627075	SELRC1	6				0	0.903	-0.15	0.0355958	0.500337	94.9	105.1	10.04	9.98	87.2	76.7	99.7	96.4	88.7	100.5	109.7	92.2	91.8	95.3	119.8	118.5	99	99	105.3
FALSE	High	Master Protein	XP_003482284.1	GDP-D-glucose phosphorylase 1 [Sus scrofa]	0	36.678	23	7	11	7	384	41.9	6.71	243	7	metabolic process	cytoplasm	catalytic activity		100156697	LOC100156697; GDPGP1	7		ENSSSCG00000001859.2		0	0.84	-0.25	0.0357365	0.500337	91.3	108.7	15.75	2.26	252.5	199.9	284.7	265.3	263.5	265.8	334	301.6	344.9	328.6	319	310.6	308.5	318.2	314.8
FALSE	Low	Master Protein	XP_013834121.1	PGAP2-interacting protein isoform X1 [Sus scrofa]	0.105	1.268	1	1	2	1	798	88.3	8.78	0	1				Pf03372	100521324	CWH43	8				0	1.109	0.15	0.0357642	0.500337	105.2	94.8	6.94	6.24	73.2	72.8	62.7	70.7	65.1	70.7	74.3	76.6	77.8	60.9	64.8	66.5	62.6	72.3	68.1
FALSE	Medium	Master Protein	XP_013846315.1	cyclin-dependent kinase 16 isoform X1 [Sus scrofa]	0.022	3.385	4	2	2	2	608	67.1	8.27	41	2	metabolic process		catalytic activity;nucleotide binding	Pf00069, Pf07714, Pf14531	100521238	CDK16	X				0	0.743	-0.43	0.0358789	0.500337	85.3	114.7	21.41	15.53	53.1	44.7	41.6	48.7	67.4	36.4	63	62.2	66.2	53	55.2	69.3	75.9	73.5	76
FALSE	High	Master Protein	XP_003134309.3	arginine-hydroxylase NDUFAF5, mitochondrial isoform X1 [Sus scrofa]	0.001	6.716	7	3	3	3	345	38.7	6.37	29	3	cell organization and biogenesis;metabolic process	mitochondrion	catalytic activity	Pf01209, Pf08241, Pf08242, Pf12847, Pf13489, Pf13649, Pf13659, Pf13847	100520522	LOC100154172; LOC100520522; NDUFAF5	17		ENSSSCG00000007076.2	Complex I biogenesis	5	0.888	-0.17	0.0359395	0.500337	94.1	105.9	9.06	3.95	94.7	96.9	113.9	102.6	93.5	87	110.8	93.5	107	112.2	109.7	105.3	101	111.9	108.4
FALSE	High	Master Protein	XP_005666076.1	inactive tyrosine-protein kinase 7 [Sus scrofa]	0	35.288	9	9	17	9	1070	118.1	6.93	324	9	metabolic process		catalytic activity;nucleotide binding;protein binding	Pf00047, Pf00069, Pf07679, Pf07686, Pf07714, Pf13895, Pf13927, Pf14575	100153873	PTK7	7				0	0.942	-0.09	0.036006	0.500337	97	103	10.4	4.92	310.8	326.4	360.6	318.8	357.5	299.9	386.1	407.8	361.4	354.9	367.5	376.2	396.2	382.7	406.1
FALSE	High	Master Protein	XP_020939369.1	LOW QUALITY PROTEIN: voltage-dependent P/Q-type calcium channel subunit alpha-1A [Sus scrofa]	0	43.812	6	13	22	12	2591	291.7	8.82	282	13				Pf00520, Pf08016, Pf08763	100525387	CACNA1A	2				0	1.117	0.16	0.036101	0.500337	105.5	94.5	23.12	9.38	224.9	249	256.9	382.3	403.4	322.8	276.4	246.6	227.4	231.1	229.1	221.3	271.5	237.8	206
FALSE	High	Master Protein	XP_020956330.1	type II inositol 3,4-bisphosphate 4-phosphatase isoform X1 [Sus scrofa]	0.001	6.556	3	3	4	3	940	106.5	6.29	49	3					100511393	INPP4B	8				0	0.782	-0.36	0.0361645	0.500337	87.8	112.2	12.57	25.83	13.6	13.4	10.6	12.8	15	15.7	13.2	11.6	11.6	19.6	15.6	14.5	18.2	12.7	25.5
FALSE	High	Master Protein	NP_001171876.1	mannan-binding lectin serine protease 1 precursor [Sus scrofa]	0.005	5.321	3	2	3	2	728	81.5	5.12	26	2	defense response;metabolic process;regulation of biological process;response to stimulus	cytosol	catalytic activity;metal ion binding;protein binding	Pf00084, Pf00089, Pf00431, Pf07645, Pf12662, Pf14670	100152125	MASP1	13	Staphylococcus aureus infection; Complement and coagulation cascades	ENSSSCG00000011806.3	Ficolins bind to repetitive carbohydrate structures on the target cell surface; Scavenging by Class A Receptors	12	1.305	0.38	0.0363357	0.500337	113.2	86.8	9.96	18.43	47.8	52.1	37.4	44.3	42.7	42.5	40	45.4	41.4	32.6	30.5	31.4	43	45.8	32.7
FALSE	High	Master Protein	XP_020945522.1	selenium-binding protein 1 isoform X1 [Sus scrofa]	0	166.235	45	19	115	19	506	56.1	6.87	3443	19				Pf05694	100152724	SELENBP1	4				0	1.123	0.17	0.0364042	0.500337	105.8	94.2	8.83	7.94	4925.2	5305.4	6597	5780.6	6078.6	5924.9	5240.4	5837.8	5532	5746	5280.9	5056.8	4528.8	4911.6	5240.1
FALSE	Low	Master Protein	XP_020957009.1	centrosomal protein of 135 kDa isoform X1 [Sus scrofa]	0.132	1.063	1	1	4	1	1139	132.9	6.55	24	1				Pf04111, Pf05557, Pf06785, Pf12128	100627819	CEP135	8				0	0.931	-0.1	0.0364078	0.500337	96.4	103.6	8.9	4.06	981.6	1056.7	954	850	780.4	862.1	925	950.1	887.9	1042.8	1013.3	942.3	974.9	951.4	1017.6
FALSE	High	Master Protein	NP_999339.2	alpha-endosulfine [Sus scrofa]	0	47.138	59	7	30	6	120	13.3	8.27	777	7											0	1.312	0.39	0.0364103	0.500337	113.5	86.5	34.08	32.65	1703.2	1089.8	1348.2	1118.2	1256.9	2747.1	1209.5	1488.3	1494.2	1200.3	1333.9	880	565.4	1261.1	686.8
FALSE	High	Master Protein	XP_001927474.1	pyruvate dehydrogenase kinase, isozyme 3 isoform X1 [Sus scrofa]	0	58.57	29	12	27	12	415	47.9	8.82	456	12				Pf02518, Pf10436	100153858	PDK3	X		ENSSSCG00000012181.3	Signaling by Retinoic Acid; Regulation of pyruvate dehydrogenase (PDH) complex	8	0.951	-0.07	0.0365324	0.500337	97.5	102.5	4.99	5.14	1352.6	1336.3	1289.5	1191.4	1275.8	1217.9	1393.3	1304.8	1340.9	1456.3	1482.5	1348.9	1309.1	1325	1394.6
FALSE	Low	Master Protein	NP_001116636.1	phenylethanolamine N-methyltransferase [Sus scrofa]	0.281	0.36	4	1	4	1	283	30.9	5.49	0	1	metabolic process		catalytic activity	Pf01234	100144479	PNMT	12	Tyrosine metabolism; Metabolic pathways	ENSSSCG00000017501.2	Catecholamine biosynthesis	6	0.82	-0.29	0.0366338	0.500337	90.1	109.9	9.35	14.26	141.5	140.6	150.1	123.2	141	120.3	132.8	157	156.1	143.2	188.7	193.1	176.7	134.8	167.1
FALSE	High	Master Protein	XP_005655982.2	LOW QUALITY PROTEIN: immunity-related GTPase family Q protein [Sus scrofa]	0	104.352	30	16	58	16	622	63.4	4.83	1357	16				Pf05049	100523191	LOC100523191; IRGQ	6				0	0.942	-0.09	0.0366452	0.500337	97	103	4.12	4.23	2574.2	2441.6	2308.8	2369.6	2297.4	2228.9	2367.7	2386.4	2400	2559.3	2621.2	2599	2374.1	2392.9	2473.7
FALSE	High	Master Protein	XP_020953846.1	ena/VASP-like protein isoform X1 [Sus scrofa]	0	77.351	30	11	32	11	421	45	8.34	649	11				Pf00568, Pf08776	100513162	EVL	7				0	0.949	-0.08	0.0366504	0.500337	97.4	102.6	3.28	3.48	632.3	598.8	616.7	631.7	610.1	603.7	645	616.6	578.1	665.1	653.2	607.6	622.1	647	657.4
FALSE	High	Master Protein	XP_013836671.2	P2X purinoceptor 5 isoform X1 [Sus scrofa]	0	23.098	21	8	12	8	451	50.5	8.35	180	8				Pf00864	100519563	LOC100519563; P2RX5	12				0	1.09	0.12	0.0366688	0.500337	104.3	95.7	8.28	9	260.5	281.1	261.6	242.5	257.4	312.3	258.4	299.7	264.9	249.1	228.3	279.4	231.1	252.7	218.9
FALSE	High	Master Protein	XP_020925002.1	LOW QUALITY PROTEIN: synapsin-2 [Sus scrofa]	0	327.396	49	19	405	16	582	63	8.41	11491	19				Pf02078, Pf02750, Pf10581	100626060	LOC100626060; SYN2	13				0	0.95	-0.07	0.0367594	0.500337	97.4	102.6	8.09	3.53	10216.2	10310.5	10005	7973.7	8585.4	9651.5	9527.8	9271.9	9700.8	10248	10716.7	10352.6	9641	10070.5	10036.1
FALSE	High	Master Protein	XP_020947537.1	phosphatidylinositol 5-phosphate 4-kinase type-2 gamma [Sus scrofa]	0	33.275	20	9	34	9	421	47.2	6.84	629	9	metabolic process		catalytic activity	Pf01504	100520306	LOC100520306; PIP4K2C	5	Regulation of actin cytoskeleton; Inositol phosphate metabolism; Phosphatidylinositol signaling system			3	0.784	-0.35	0.0370109	0.500337	87.9	112.1	17.31	12.16	2122.4	1282.2	1517.7	1533.1	1611.9	1403.2	1651.3	1816	2088.3	1600.5	1800.4	2135.6	2205.8	1981.5	2178.3
FALSE	High	Master Protein	XP_020935846.1	LINE-1 type transposase domain-containing protein 1 [Sus scrofa]	0.001	6.331	14	4	4	4	264	31	9.41	31	4				Pf02994	110257743	L1TD1	X				0	1.2	0.26	0.0370362	0.500337	109.1	90.9	16.27	21.7	68.3	69.8	63.7	67.2	61.8	92.6	90.8	83.9	65.3	70.5	51	37.4	62.2	52.1	67.3
FALSE	High	Master Protein	XP_020925065.1	acyl-CoA dehydrogenase family member 9, mitochondrial isoform X2 [Sus scrofa]	0	92.862	28	17	40	17	621	68.6	7.93	703	17	metabolic process		catalytic activity;nucleotide binding	Pf00441, Pf02770, Pf02771, Pf08028	100621922	LOC100621922; ACAD9	13				0	0.905	-0.14	0.037228	0.500337	95	105	7.14	9.78	1293.3	1211.8	1447.7	1363.4	1354.7	1155.4	1215.8	1323.8	1239.1	1543.6	1255.1	1658.5	1372.1	1390.4	1469.4
FALSE	High	Master Protein	NP_999490.2	mitochondrial Rho GTPase 2 [Sus scrofa]	0	22.049	10	5	11	4	620	68.4	5.59	223	5	cell organization and biogenesis;cellular component movement;cellular homeostasis;transport		catalytic activity;metal ion binding;nucleotide binding	Pf00071, Pf01926, Pf08355, Pf08356, Pf08477	397596	RHOT2	3				0	0.766	-0.39	0.0372343	0.500337	86.7	113.3	25.2	15.89	76.2	58.3	93.2	88.8	91.7	105.5	119.9	101.6	143.8	120.1	97	123.5	146.4	108.4	144.8
FALSE	Low	Master Protein	XP_020939091.1	transmembrane 6 superfamily member 2 isoform X1 [Sus scrofa]	0.157	0.845	2	1	4	1	434	48.8	8.63	0	1				Pf10914	110259311	TM6SF2	2				0	1.046	0.06	0.0372605	0.500337	102.2	97.8	5.04	4.83	345.4	370.4	329.5	325.8	332.1	339.6	319.2	316	322.1	309.8	331.8	289.2	320.5	323.7	306.3
FALSE	Low	Master Protein	XP_003125612.2	epithelial splicing regulatory protein 1 isoform X1 [Sus scrofa]	0.204	0.628	1	1	2	1	681	75.4	6.68	0	1				Pf00076, Pf11029, Pf14259	100512961	LOC100512961; ESRP1	4				0	0.876	-0.19	0.0373062	0.500337	93.4	106.6	8.47	5.03	113.3	108.7	118.3	112.6	100.5	99.5	97.5	96.6	93.5	116	116	119.5	103.2	110.4	113.5
FALSE	High	Master Protein	NP_001231167.1	sulfide:quinone oxidoreductase, mitochondrial [Sus scrofa]	0	58.667	26	11	31	11	450	50.1	9.36	682	11	metabolic process		catalytic activity	Pf07992, Pf13454, Pf13738	100154990	SQRDL; SQOR	1	Sulfur metabolism			1	1.09	0.12	0.0373854	0.500337	104.3	95.7	6.49	6.7	970.4	1054.8	1071.2	1004.4	995.3	860.8	988.6	922	971.1	962.8	904.9	840.7	827.5	908.3	974.8
FALSE	High	Master Protein	XP_003358214.1	transmembrane protein 199 [Sus scrofa]	0	10.737	23	5	5	5	208	23.1	7.88	72	5				Pf11712	100623454	LOC100623454; TMEM199	12		ENSSSCG00000025310.1		0	1.118	0.16	0.0374128	0.500337	105.6	94.4	8.97	8.93	103.7	98.4	88.6	91.6	78.1	80.4	96.7	90.6	90.2	71.4	79.3	85.8	82.8	91.9	76.3
FALSE	Low	Master Protein	XP_003122484.4	protein unc-93 homolog B1 isoform X1 [Sus scrofa]	0.073	1.726	1	1	1	1	604	67.5	6.95	0	1				Pf05978	100522238	LOC100522238; UNC93B1	2				0	0.877	-0.19	0.0374748	0.500337	93.4	106.6	14.81	7.05	24.8	20.6	18.2	24.9	19.5	20.2	17.4	16.3	19.2	23.8	25.4	21.6	21.9	21.2	22.7
FALSE	High	Master Protein	NP_001123698.1	calbindin [Sus scrofa]	0	13.802	12	3	5	2	261	30	4.83	102	3	cellular homeostasis;regulation of biological process;response to stimulus	cytoplasm;cytosol;nucleus	metal ion binding	Pf00036, Pf13405, Pf13499	100153645	CALB1	4	Endocrine and other factor-regulated calcium reabsorption	ENSSSCG00000006125.2		1	1.448	0.53	0.0377043	0.500337	118.3	81.7	39.6	26	18.7	54.3	40.9	26.7	21.9	22.3	26	28.3	21.6	29.1	22.3	18.2	17.7	16.7	15
FALSE	High	Master Protein	XP_003483878.1	ras-related protein Rab-3C isoform X1 [Sus scrofa]	0	109.017	43	8	163	1	227	25.9	5.24	3441	8	regulation of biological process;response to stimulus		nucleotide binding	Pf00025, Pf00071, Pf08477	100523703	LOC100523703; RAB3C	16				0	0.873	-0.2	0.0377116	0.500337	93.2	106.8	9.74	2.69	265.2	224.3	274.9	216.3	224	214.1	245.3	217.3	254.4	257.8	265.2	256	250.3	246.9	261.9
FALSE	High	Master Protein	XP_003123661.1	guanylate kinase isoform X1 [Sus scrofa]	0	31.071	25	6	26	6	219	24	8.12	267	6	metabolic process	cytosol	catalytic activity;nucleotide binding	Pf00005, Pf00625, Pf01926, Pf03193, Pf05729, Pf13173, Pf13191, Pf13207, Pf13238, Pf13401, Pf13555, Pf13671	100513720	LOC100513720; GUK1	2	Metabolic pathways; Purine metabolism			2	0.731	-0.45	0.0377356	0.500337	84.4	115.6	21.63	14.63	1913.4	1423.6	1551.6	1581.5	1314.9	1142.9	1950.2	1483.5	2259.7	1521	1785.1	2164.9	2083.2	2181.3	2296.8
FALSE	High	Master Protein	XP_013837567.1	phospholipid scramblase 4 isoform X1 [Sus scrofa]	0.006	5.181	5	2	2	2	330	36.9	5.44	27	2				Pf03803	100518400	LOC100518400; PLSCR4	13				0	0.901	-0.15	0.0377444	0.500337	94.8	105.2	5.69	6.81	94.7	97.9	100.1	98.4	93.7	103.6	89.2	104.6	106.5	107	105	111.3	115	94.4	111.7
FALSE	Medium	Master Protein	XP_005663864.2	transmembrane protease serine 6 isoform X1 [Sus scrofa]	0.041	2.368	2	1	2	1	803	88.8	6.21	0	1				Pf00057, Pf00089, Pf01390, Pf09342	100516673	LOC100516673; TMPRSS6	5				0	1.232	0.3	0.0378183	0.500337	110.4	89.6	9.12	23.34	14.7	15.8	16.9	16.5	13.5	13.8	14	15.5	17.3	7.7	14.3	14.2	12.5	12.7	9
FALSE	Low	Master Protein	XP_020925570.1	YEATS domain-containing protein 2 isoform X1 [Sus scrofa]	0.082	1.574	2	2	2	2	1429	150.7	8.94	16	2				Pf03366	100512193	YEATS2	13				0	1.357	0.44	0.0378406	0.500337	115.2	84.8	32.03	32.55	6.2	5.7	11.8	5.6	4.8	5.9	8.4	5.4	6.8	3.7	3.8	5.1	5.1	7.2	3
FALSE	High	Master Protein	XP_020946122.1	uncharacterized aarF domain-containing protein kinase 5 isoform X1 [Sus scrofa]	0	20.392	11	7	8	7	634	71.1	9.31	125	7				Pf03109	100156475	ADCK5	4				0	0.91	-0.14	0.037857	0.500337	95.3	104.7	6.34	3.99	183.4	186.4	207.5	207.3	183.3	184.9	200.8	216.2	192.5	216.6	200.1	195.4	211.7	211.2	213.1
FALSE	High	Master Protein	NP_001302729.1	toll-interacting protein [Sus scrofa]	0	65.751	33	8	33	8	273	29.9	5.3	622	8			protein binding	Pf00168, Pf02845	100625123	LOC100625123; TOLLIP	2	Toll-like receptor signaling pathway			1	0.897	-0.16	0.0378579	0.500337	94.6	105.4	13.24	6.9	1135.2	860.5	1247.3	1053	1059.8	1036.6	1221.7	1153.3	1381.8	1229.3	1134.8	1343.9	1233.2	1373.8	1298.3
FALSE	High	Master Protein	XP_020941837.1	pyridoxal-dependent decarboxylase domain-containing protein 1 [Sus scrofa]	0	47.735	20	14	22	14	785	86.3	5.39	332	14				Pf00282	100622608	LOC100622608; PDXDC1	3				0	0.903	-0.15	0.038042	0.500337	94.9	105.1	10.28	9.7	553.5	470.5	475.9	555.2	509.7	442.3	565.7	589.7	584.4	515.6	542.6	591.5	652.4	635.4	648.4
FALSE	High	Master Protein	XP_020953471.1	ubiquitin carboxyl-terminal hydrolase 24 isoform X1 [Sus scrofa]	0	112.69	11	27	56	26	2639	296.3	6.14	1032	27				Pf00443, Pf13423	100620405	USP24; LOC100620405	6				0	0.932	-0.1	0.0380938	0.500337	96.5	103.5	9.37	5.38	809.4	809.7	822.6	867.2	832.2	661.1	929	877.8	910.1	885.1	859.8	890.3	986	895.8	961
FALSE	Low	Master Protein	XP_013837400.2	LOW QUALITY PROTEIN: SET domain-containing protein 5 [Sus scrofa]	0.178	0.725	0	1	1	1	1451	158.7	8.62	0	1				Pf00856	100152258	SETD5	13				0	0.824	-0.28	0.0381176	0.500337	90.4	109.6	27.81	37.2	59.3	54.6	38.4	64.8	67	37.6	33.4	63.1	35.2	129.3	66.7	65.8	49.6	79	62
FALSE	High	Master Protein	XP_020950003.1	alpha-actinin-4 isoform X4 [Sus scrofa]	0	204.729	40	35	87	1	911	104.8	5.41	1818	35				Pf00307, Pf00435, Pf08726, Pf11971, Pf13499	100517284	LOC100517284; ACTN4	6				0	1.494	0.58	0.0381459	0.500337	119.8	80.2	29.27	29.23	69.5	112.5	90.5	92.5	116	132.2	66.2	58.8	66.5	66.8	77.3	55	50	81.1	34.2
FALSE	Low	Master Protein	NP_999097.2	galectin-9 isoform 1 [Sus scrofa]	0.107	1.23	4	1	1	1	355	39.7	9.58	0	1				Pf00337	396972	LGALS9	12		ENSSSCG00000017754.2		0	0.54	-0.89	0.0382127	0.500337	70.2	129.8	34.23	46.93	4		6.2	5.7	2.3	5.2	2.3	5.2	3.9	7.1	3.7	4.7	13.9	9.9	11
FALSE	High	Master Protein	NP_999563.1	apolipoprotein A-I preproprotein [Sus scrofa]	0	43.866	38	9	20	9	264	30.2	5.63	299	9	cell organization and biogenesis;metabolic process;regulation of biological process;response to stimulus;transport	extracellular	enzyme regulator activity;protein binding;transporter activity	Pf01442	397691	APOA1	9	Vitamin digestion and absorption; PPAR signaling pathway; Fat digestion and absorption; African trypanosomiasis			4	1.804	0.85	0.0382228	0.500337	128.7	71.3	55.84	31.8	511.8	219.9	252.4	434.3	354.4	1236.3	613.4	765.8	646.2	241	283.2	294.1	284.2	505.9	249.3
FALSE	Medium	Master Protein	XP_020935883.1	cohesin subunit SA-2 isoform X1 [Sus scrofa]	0.024	3.344	1	2	2	2	1268	145.6	5.52	42	2				Pf00670, Pf08514	100154944	STAG2	X	Cell cycle			1	0.903	-0.15	0.0382573	0.500337	94.9	105.1	12.26	9.19	19.8	25.3	26.8	22.2	27.1	21.8	24.4	27	29.2	25.6	28.4	27.6	28.6	25.9	32.8
FALSE	High	Master Protein	XP_020936604.1	putative GTP-binding protein 6 [Sus scrofa]	0	12.156	8	3	3	3	519	57.2	9.54	43	3				Pf01926, Pf02421, Pf03205	110257936; 110258925	LOC110257936; LOC110258925	Y				0	0.699	-0.52	0.038311	0.500337	82.3	117.7	26.88	23.65	7.3	7.8	3.5	6.7	6.9	5.9	8.6	8.9	4.5	5.3	9.1	11.9	10.6	9.5	10.4
FALSE	Medium	Master Protein	NP_999535.1	adiponectin precursor [Sus scrofa]	0.038	2.581	10	2	2	2	243	26.4	6.29	26	2		extracellular	protein binding	Pf00386, Pf01391	397660	ADIPOQ	13	PPAR signaling pathway; Non-alcoholic fatty liver disease (NAFLD); AMPK signaling pathway; Adipocytokine signaling pathway; Type II diabetes mellitus; Longevity regulating pathway			6	0.767	-0.38	0.0383264	0.500337	86.8	113.2	20.45	19.05	40.7	24.2	23.8	36.6	25.6	32.6	35.6	40.8	32.8	43.2	29	42.4	45.8	38.1	52.9
FALSE	Low	Master Protein	XP_020939382.1	protein Hook homolog 2 isoform X1 [Sus scrofa]	0.135	1.036	2	2	3	2	781	89.9	5.54	0	2				Pf05622	100522981	HOOK2	2				0	1.223	0.29	0.0383284	0.500337	110	90	19.95	14.83	167.9	126.8	97.8	114.8	112.9	99.6	96.7	110.8	97.5	91.5	110.9	89.7	103	89.7	70.7
FALSE	High	Master Protein	XP_005655058.1	protein transport protein Sec24A isoform X1 [Sus scrofa]	0	24.835	7	6	11	6	1118	122.4	8.24	150	6	transport		metal ion binding	Pf00626, Pf04810, Pf04811, Pf04815, Pf08033, Pf11725	100511986	SEC24A	2				0	0.93	-0.11	0.0383952	0.500337	96.4	103.6	8.96	6.02	168.5	145.5	159.2	157.7	132.4	135.2	154.9	164.2	170.8	173.5	152	168.2	171	164.3	182.4
FALSE	High	Master Protein	XP_020925947.1	syntaxin-binding protein 5-like isoform X1 [Sus scrofa]	0	89.75	20	23	46	2	1265	140.5	7.09	638	23				Pf00957, Pf08366	100620808	STXBP5L	13				0	1.085	0.12	0.038579	0.500337	104.1	95.9	8.43	6.68	63.3	66.3	68.1	60.8	65.2	63.1	75.9	62.6	56.1	66.4	56	59.4	57.4	59.6	55.7
FALSE	Medium	Master Protein	XP_013842133.2	golgin subfamily A member 1 [Sus scrofa]	0.018	3.691	2	1	1	1	759	86.6	5.27	37	1				Pf01465, Pf01496, Pf04111, Pf07888, Pf08317, Pf12128, Pf13166	100515524	GOLGA1	1				0	0.802	-0.32	0.0386256	0.500337	89	111	15.08	18.13	14.3	10.5	11.1	12.8	14.7	10.6	13.3	15.2	10.7	19.5	11.1	14.9	17.6	15.2	16.8
FALSE	High	Master Protein	XP_013849963.2	secretion-regulating guanine nucleotide exchange factor isoform X1 [Sus scrofa]	0	8.253	7	3	3	3	464	49.1	7.78	62	3				Pf00415, Pf13540	100511739	SERGEF	2				0	1.506	0.59	0.0386476	0.500337	120.2	79.8	31.91	26.24	23.1	35.6	32.1	47.1	22	24	51.2	26.4	36.4	21.3	35.6	24.2	20	18.7	21.4
FALSE	High	Master Protein	NP_001231941.1	inositol polyphosphate 1-phosphatase [Sus scrofa]	0	17.446	16	7	10	7	402	44.5	5.34	108	7	metabolic process			Pf00459	100514878	INPP1	15	Inositol phosphate metabolism; Phosphatidylinositol signaling system; Metabolic pathways	ENSSSCG00000016050.2	Synthesis of IP2, IP, and Ins in the cytosol	6	0.983	-0.02	0.0387022	0.500337	99.2	100.8	6.75	3.72	518.6	535.2	518.6	439.4	468.2	468.2	513.9	531.1	483.1	521.7	557.5	549.3	510.7	511.7	523.3
FALSE	High	Master Protein	XP_003134717.3	podocalyxin [Sus scrofa]	0	17.254	8	3	7	3	516	54.1	5.15	207	3				Pf06365	100512201	LOC100512201; PODXL	18				0	0.955	-0.07	0.0387869	0.500337	97.7	102.3	10.47	5.77	286.1	298	299.8	220.3	251.5	288.7	247.3	250	289.9	305.3	311.9	273.7	282	317.1	293.9
FALSE	Low	Master Protein	XP_020933085.1	putative Polycomb group protein ASXL1 isoform X1 [Sus scrofa]	0.107	1.23	0	1	1	1	1542	164.1	6.61	0	1				Pf05066, Pf13919, Pf13922	100153847	ASXL1	17				0	1.495	0.58	0.0389091	0.500337	119.8	80.2	66.33	34.19	11.5	29.4	10.4	31.7	33.4	10.3	8.5	6	10.3	6.9	11.4	11.9	5.1	6.7	7
FALSE	High	Master Protein	XP_020934505.1	putative RNA-binding protein Luc7-like 2 isoform X1 [Sus scrofa]	0	14.515	9	4	5	2	451	53.1	10.3	135	4				Pf03194	102162486	LUC7L2; LOC102162486	18				0	0.781	-0.36	0.0389516	0.500337	87.7	112.3	37.22	21.1	17.1	8.6	16.7	12.4	9.6	14.2	18.7	16	28.5	18.4	15.8	20.9	28.8	20	23.2
FALSE	High	Master Protein	XP_020934757.1	maltase-glucoamylase, intestinal [Sus scrofa]	0	8.301	3	6	7	6	1826	206.8	5.19	37	6				Pf00088, Pf01055	102160115	MGAM; LOC102160115	18				0	0.739	-0.44	0.0389815	0.500337	85	115	30.56	20.09	94.6	45.3	41	58.4	58.2	61.4	62.2	96.1	54.2	94	70.4	72.6	64.9	86.3	108.6
FALSE	High	Master Protein	XP_003122699.2	LOW QUALITY PROTEIN: DNA damage-binding protein 1 [Sus scrofa]	0	121.286	26	29	81	29	1140	126.9	5.26	1174	29				Pf03178, Pf10433	100522239	LOC100522239; DDB1	2				0	0.969	-0.05	0.0390335	0.500337	98.4	101.6	3.13	2.98	3375.8	3580.4	3614.3	3387.1	3328.5	3480.3	3636.8	3485	3468	3794.7	3680	3489.2	3578.3	3550.1	3602.8
FALSE	High	Master Protein	XP_020934233.1	LOW QUALITY PROTEIN: WAS/WASL-interacting protein family member 3 [Sus scrofa]	0	84.857	38	14	52	14	497	51.1	9.89	431	14				Pf02205	100514743	LOC100514743; WIPF3	18				0	0.834	-0.26	0.0390995	0.500337	90.9	109.1	25.47	10.7	1020.4	805.2	1177	624.2	655.6	1364.5	1077.8	1135.4	1198.7	1147.8	1383.8	1334.5	1306.5	1279.3	1027.4
FALSE	High	Master Protein	XP_020949268.1	delta(3,5)-Delta(2,4)-dienoyl-CoA isomerase, mitochondrial isoform X1 [Sus scrofa]	0	53.026	37	10	25	10	304	33.3	6.86	389	10				Pf00378	733679	ECH1	6				0	0.739	-0.44	0.0392466	0.50052	85	115	13.05	22.48	596	543.5	691.3	553.4	602.7	548.4	506.1	754.1	619.2	1049.3	777.6	546.2	655.3	901.1	836.1
FALSE	High	Master Protein	XP_020940267.1	tyrosine-protein kinase Fer isoform X1 [Sus scrofa]	0	11.828	6	6	7	6	822	94.7	7.27	83	6				Pf00017, Pf00069, Pf00611, Pf07714	100513914	LOC100513914; FER	2				0	0.867	-0.21	0.0392785	0.50052	92.9	107.1	11.61	9.52	89.2	90.3	80.4	98.1	77.2	83.6	99.1	108.8	102.4	97.8	91.6	105.8	121.1	102.6	106.3
FALSE	High	Master Protein	XP_001928729.1	malectin [Sus scrofa]	0	51.018	34	10	27	10	289	32.2	5.43	499	10		membrane		Pf11721	100156249	LOC100156249; MLEC	14		ENSSSCG00000009914.2	Neutrophil degranulation; N-glycan trimming in the ER and Calnexin/Calreticulin cycle	7	0.943	-0.08	0.0394393	0.50212	97.1	102.9	3.66	3.66	1187.4	1280.1	1333.8	1259.4	1252	1344.4	1271.2	1258.9	1254.7	1280.5	1326.9	1373.2	1267.6	1343.8	1388.8
FALSE	High	Master Protein	NP_001231145.1	sorting nexin-6 [Sus scrofa]	0	50.519	24	11	30	10	406	46.6	6.16	651	11		cytoplasm	protein binding	Pf00787, Pf03114, Pf09325	100154775	SNX6	7	Endocytosis			1	0.948	-0.08	0.0394692	0.50212	97.3	102.7	5.77	3.1	1642.6	1527.7	1746	1568.4	1510.1	1438.7	1524.4	1636.2	1608.4	1662.7	1712.1	1647.4	1617.9	1598.8	1729.9
FALSE	Low	Master Protein	NP_001106913.1	protein unc-45 homolog B [Sus scrofa]	0.152	0.899	1	1	1	1	929	103.4	8.13	0	1			protein binding	Pf11701, Pf13414	100134956	UNC45B	12				0	1.143	0.19	0.0394803	0.50212	106.7	93.3	12	5.04	21.7	21.7	17.6	18.1	24	20.9	17.3	23.5	20.1	18.3	17.5	20.1	18.3	18.3	17.7
FALSE	Medium	Master Protein	NP_001230386.1	N-terminal Xaa-Pro-Lys N-methyltransferase 1 [Sus scrofa]	0.011	4.386	7	2	2	2	223	25.3	6.3	50	2	cell organization and biogenesis;metabolic process	cytoplasm;cytosol;nucleus	catalytic activity	Pf00891, Pf01209, Pf05891, Pf08241, Pf08242, Pf12847, Pf13649, Pf13847	100153919	METTL11A; NTMT1	1		ENSSSCG00000005678.2		0	0.793	-0.33	0.0395868	0.50268	88.5	111.5	22.66	13.62	74.3	38.6	57.1	65.3	72.3	70.7	79.7	86.3	92.4	69.7	78.4	92.5	102	89.7	96.6
FALSE	Low	Master Protein	XP_003131594.1	homeobox protein Hox-B2 [Sus scrofa]	0.214	0.581	2	1	1	1	353	37.8	5.81	0	1	development;regulation of biological process	cytosol;nucleus	DNA binding	Pf00046	100521989	LOC100521989; HOXB2	12		ENSSSCG00000017533.1		0	1.171	0.23	0.039704	0.50268	107.9	92.1	12.78	17.94	99.7	104.8	100.1	94.7	97.3	118.4	76.9	81.1	92.6	80.8	85.4	86.2	62.7	94	59.1
FALSE	Medium	Master Protein	NP_001106146.1	small ubiquitin-related modifier 1 [Sus scrofa]	0.044	2.206	15	2	2	2	101	11.6	5.52	19	2	cell organization and biogenesis;metabolic process;regulation of biological process;response to stimulus	chromosome;cytoplasm;membrane;nucleus	protein binding;RNA binding	Pf00240, Pf11976	100127139; 106506325	SUMO1; LOC106506325	15	RNA transport			1	1.145	0.2	0.0397084	0.50268	106.8	93.2	14.67	13.6	38	31.7	27.6	31.4	27.7	40.1	38.1	29.4	29.8	27.4	34.1	28.6	23.1	27.4	24.9
FALSE	Medium	Master Protein	XP_001925732.2	zinc transporter ZIP14 isoform X2 [Sus scrofa]	0.018	3.776	3	2	2	2	490	54.1	5.83	43	2	cellular homeostasis;transport	membrane	transporter activity	Pf02535	100152468	SLC39A14	14		ENSSSCG00000009623.3	Zinc influx into cells by the SLC39 gene family	6	0.852	-0.23	0.039715	0.50268	92	108	20.75	5.83	89.2	68.5	61.5	48.9	54	60.7	67.9	65.4	45.3	74.6	75.5	68.7	69.8	68.5	78.7
FALSE	Low	Master Protein	XP_020951539.1	zinc finger MYM-type protein 6 isoform X1 [Sus scrofa]	0.194	0.665	1	1	1	1	1320	146.6	8.09	14	1				Pf06467	110261139	ZMYM6	6				0	0.896	-0.16	0.0398314	0.502778	94.5	105.5	14.14	7.54	79.7	71.4	84.6	94.2	87.4	102	107.1	107	106	108.1	116.4	99.5	112.5	95.6	102.2
FALSE	Low	Master Protein	XP_020938833.1	WAS/WASL-interacting protein family member 2-like [Sus scrofa]	0.274	0.382	5	1	1	1	290	29.9	11.82	0	1					110259277	LOC110259277	2				0	1.158	0.21	0.0399452	0.503639	107.3	92.7	18.9	13.17	30.5	20.8	16.7	26.5	23.1	30.9	24.3	28.2	22.4	16.6	23	17.2	22.3	20.9	21
FALSE	High	Master Protein	XP_001929465.1	STE20-like serine/threonine-protein kinase isoform X1 [Sus scrofa]	0	280.684	37	43	141	1	1237	142.6	5.08	2446	43	metabolic process		catalytic activity;nucleotide binding	Pf00069, Pf07714, Pf12474, Pf14531	100156642	SLK	14	Oocyte meiosis			1	0.864	-0.21	0.040001	0.503639	92.7	107.3	14.78	5.99	17.4	18.3	14.4	14.4	22.2	20	15.2	17.3	17.3	17.5	20.1	20.6	20.1	20.3	19.1
FALSE	Medium	Master Protein	XP_020944725.1	matrilin-2 isoform X1 [Sus scrofa]	0.02	3.559	3	3	3	3	956	106.7	6.7	27	3				Pf00092, Pf06247, Pf07645, Pf10393, Pf12662, Pf12947, Pf13519, Pf14670	100155607	MATN2	4				0	1.168	0.22	0.0400502	0.503639	107.7	92.3	9.04	15.22	27	24.1	22.8	22.8	20.8	25.9	24.3	24.7	28	21.4	22.9	17.9	25.2	16.7	20.2
FALSE	High	Master Protein	XP_020946189.1	GDP-L-fucose synthase isoform X1 [Sus scrofa]	0	39.792	33	9	15	9	321	36.1	7.36	372	9				Pf00106, Pf01073, Pf01370, Pf02719, Pf04321, Pf08659	100620054	TSTA3	4				0	0.911	-0.13	0.0401897	0.504687	95.3	104.7	6.24	6.05	696.4	642.8	807.3	729.2	713.7	711.8	713.1	742.6	759.7	833.2	799.4	767.8	716.3	740.3	826.6
FALSE	Low	Master Protein	XP_020956418.1	probable E3 ubiquitin-protein ligase HERC6 isoform X1 [Sus scrofa]	0.068	1.777	2	2	2	2	1022	114.4	7.28	0	2				Pf00415, Pf00632, Pf13540	100626657	LOC100626657; HERC6	8				0	0.679	-0.56	0.0403347	0.504687	80.9	119.1	28.49	38.5	6.4	5	5.7	3.1	3.3	3.3	3.3	3.7	3.9	10.4	4	5.6	5	5.2	8.8
FALSE	High	Master Protein	XP_003126608.2	NADH dehydrogenase [ubiquinone] 1 alpha subcomplex subunit 9, mitochondrial [Sus scrofa]	0	56.422	30	11	31	11	377	42.5	9.48	606	11	metabolic process	membrane;mitochondrion	catalytic activity;nucleotide binding	Pf01073, Pf01370, Pf04321, Pf05368, Pf13460	100524622	LOC100524622; NDUFA9	5	Huntington's disease; Metabolic pathways; Alzheimer's disease; Non-alcoholic fatty liver disease (NAFLD); Parkinson's disease; Oxidative phosphorylation	ENSSSCG00000000719.2	Complex I biogenesis	11	1.099	0.14	0.0404646	0.505996	104.7	95.3	7.83	11.45	1154.7	1208.5	1286.6	1381	1458.1	1263.8	1388.1	1434.5	1291.2	1165	983.4	1354.8	1228.2	1042.5	1183.9
FALSE	Low	Master Protein	XP_020932078.1	LOW QUALITY PROTEIN: lactase-phlorizin hydrolase [Sus scrofa]	0.098	1.369	1	1	7	1	1724	194	6.28	0	1				Pf00232	100625897	LOC100625897; LCT	15				0	0.882	-0.18	0.0406102	0.507356	93.8	106.2	13.31	13.49	212.1	223.4	219.3	182.5	203.9	196.7	186.3	244	272.6	220	298.4	293	243.1	225.9	237.6
FALSE	Low	Master Protein	XP_020953270.1	coiled-coil domain-containing protein 178 [Sus scrofa]	0.117	1.146	2	2	2	2	857	101.1	7.75	0	2					102161644	LOC102161644; CCDC178	6				0	1.235	0.3	0.0406239	0.507356	110.5	89.5	11.47	15.17	70.7	64	56.1	60.5	55	56.1	52.8	62.4	72.7	45.2	50.3	47.7	63.5	59.4	44.7
FALSE	High	Master Protein	NP_001231661.1	carbonyl reductase [NADPH] 3 [Sus scrofa]	0	13.48	19	4	5	3	277	30.6	5.78	110	4	metabolic process	cytosol	catalytic activity;nucleotide binding	Pf00106, Pf08659, Pf13561	100512990	CBR3	13	Metabolic pathways; Metabolism of xenobiotics by cytochrome P450; Arachidonic acid metabolism	ENSSSCG00000012053.2	Phase I - Functionalization of compounds	6	0.919	-0.12	0.0407538	0.508469	95.8	104.2	9.71	6.46	44.6	45	38.1	42.3	49.2	49.7	48.4	52.2	42.5	47.2	56.2	49.2	48.7	48.5	51.3
FALSE	High	Master Protein	XP_003483187.1	glycerol-3-phosphate dehydrogenase 1-like protein [Sus scrofa]	0	66.83	38	13	54	11	351	38.2	6.77	852	13	metabolic process;regulation of biological process	membrane	catalytic activity;nucleotide binding;protein binding	Pf01210, Pf07479	100624347	LOC100624347; GPD1L	13	Glycerophospholipid metabolism	ENSSSCG00000021977.1	Synthesis of PA	6	0.889	-0.17	0.0407637	0.508469	94.1	105.9	6.5	8.54	1590.2	1762.2	1809.8	1657.2	1479.7	1576.2	1745	1767.8	1691.8	1971.6	2023.6	1856.1	1653.9	1670.8	1949.1
FALSE	Medium	Master Protein	NP_001161115.1	cysteine dioxygenase type 1 [Sus scrofa]	0.031	2.937	6	1	1	1	200	23	6.44	36	1	metabolic process	cytosol	catalytic activity;metal ion binding	Pf05995	100312964	CDO1	2	Cysteine and methionine metabolism; Taurine and hypotaurine metabolism; Metabolic pathways	ENSSSCG00000014219.2	Degradation of cysteine and homocysteine	7	1.266	0.34	0.0409993	0.510332	111.7	88.3	27.84	15.21	7.1	7.6	12.1	8.9	9.7	15.9	14.1	9.2	10.5	9.6	8	7.2	6.7	9.5	7.3
FALSE	High	Master Protein	XP_003131795.1	coordinator of PRMT5 and differentiation stimulator [Sus scrofa]	0	29.932	26	3	7	3	185	20	4.25	266	3	cell organization and biogenesis;metabolic process	nucleus	protein binding	Pf15340	100524339	LOC100524339; COPRS	12		ENSSSCG00000017746.2	RMTs methylate histone arginines	3	0.859	-0.22	0.0410209	0.510332	92.4	107.6	11.73	11.15	40.9	44.2	50.4	51.3	54.9	56.5	59.9	51.2	56.1	63.8	49.5	55.8	60.7	68.7	58.7
FALSE	Medium	Master Protein	XP_003135530.1	translocon-associated protein subunit delta isoform X1 [Sus scrofa]	0.012	4.112	12	2	2	2	173	18.9	5.78	52	2		endoplasmic reticulum		Pf05404	100523300	LOC100523300; SSR4	X	Protein processing in endoplasmic reticulum	ENSSSCG00000012784.3		1	0.888	-0.17	0.0410774	0.510332	94	106	14.37	14.94	31.4	28.6	35.2	41.1	46.3	35.2	40.1	39.6	37.1	41.4	39.9	42.1	56.7	38.8	45.6
FALSE	Medium	Master Protein	XP_020942759.1	transmembrane protein 127 [Sus scrofa]	0.017	3.81	4	1	2	1	238	25.8	6.71	36	1	regulation of biological process			Pf13903	100522794	LOC100522794; TMEM127	3		ENSSSCG00000008131.2		0	0.87	-0.2	0.041167	0.510332	93.1	106.9	7.66	10.96	40.2	42.8	44.1	38.6	34.4	42.6	39.8	42.4	37.4	51.5	46.2	42	38.4	46.2	50.8
FALSE	High	Master Protein	XP_020955214.1	SNW domain-containing protein 1 [Sus scrofa]	0	8.786	6	3	3	3	536	61.5	9.52	75	3	cell organization and biogenesis;metabolic process;regulation of biological process	spliceosomal complex		Pf02731	100623576	LOC100623576; SNW1	7	Spliceosome; Epstein-Barr virus infection; Viral carcinogenesis; Notch signaling pathway	ENSSSCG00000022932.1	NOTCH1 Intracellular Domain Regulates Transcription; Notch-HLH transcription pathway; RUNX3 regulates NOTCH signaling; SMAD2/SMAD3:SMAD4 heterotrimer regulates transcription; mRNA Splicing - Major Pathway	22	1.295	0.37	0.0412162	0.510332	112.9	87.1	10.42	24.24	19.5	24.2	21.1	27.4	24.4	25.1	21.7	25.1	22.5	15.5	19.3	19	18.4	24.3	11.2
FALSE	Low	Master Protein	XP_020952375.1	diencephalon/mesencephalon homeobox protein 1 [Sus scrofa]	0.085	1.5	2	1	1	1	379	40.7	8.5	16	1			DNA binding	Pf00046, Pf03826	100524381	LOC100524381; DMBX1	6				0	0.836	-0.26	0.0412165	0.510332	91.1	108.9	12.27	15.15	16.4	16.9	23.5	18.9	20.9	20	20.2	21.3	16.9	17.3	24.2	28.4	23.1	23.9	24
FALSE	High	Master Protein	XP_003359827.2	ras-related protein Rab-3C isoform X2 [Sus scrofa]	0	86.269	40	8	109	1	225	25.7	5.14	1605	8	regulation of biological process;response to stimulus		catalytic activity;nucleotide binding	Pf00025, Pf00071, Pf08477	100523703	LOC100523703; RAB3C	16		ENSSSCG00000016928.2		0	0.934	-0.1	0.0414275	0.510332	96.6	103.4	8.25	7.1	472	416.4	489.4	406.3	434.4	404.4	494.9	446	490	485.7	546.1	461.7	466.8	525.2	469.6
FALSE	High	Master Protein	XP_003484071.1	calumenin isoform X1 [Sus scrofa]	0	51.026	33	9	26	3	315	37.1	4.67	579	9			metal ion binding	Pf13499	397301	CALU	18				0	1.193	0.25	0.0415593	0.510332	108.8	91.2	7.26	17.54	268	281.6	260.8	232.5	265.9	287.8	254.1	270.4	298.9	210.5	213.5	270.8	236.6	238.3	155.4
FALSE	Low	Master Protein	XP_003354026.1	UPF0449 protein C19orf25 homolog [Sus scrofa]	0.246	0.463	7	1	1	1	118	12.7	5.07	0	1				Pf15136	100625377	LOC100625377; C2H19orf25	2		ENSSSCG00000022265.1		0	2.302	1.2	0.0416117	0.510332	139.4	60.6	48.02	53.36	17.3	9.1	2.5	8.1		16	9.7	6.6	10.5		4.1	3.6	3.1	9.5	4.2
FALSE	High	Master Protein	XP_020918889.1	neurofascin isoform X1 [Sus scrofa]	0	239.894	27	35	181	1	1472	163.2	6.84	3145	35				Pf00041, Pf00047, Pf07679, Pf07686, Pf13882, Pf13895, Pf13927	100626921	LOC100626921; NFASC	9				0	1.225	0.29	0.0418793	0.510332	110.1	89.9	7.42	10.74	53	53.4	55.5	54	49	47.4	43.9	52.8	48.8	43.9	50.5	52.2	42.4	42	40.6
FALSE	High	Master Protein	XP_003127976.1	leucine-rich repeat-containing protein 40 [Sus scrofa]	0	55.789	27	17	30	17	602	68.1	6.98	471	17			protein binding	Pf12799, Pf13855	100515841	LOC100515841; LRRC40	6				0	0.935	-0.1	0.0419059	0.510346	96.6	103.4	8.05	3.53	992	994.5	952.6	941.9	926.4	842.2	1104.8	1057.9	1046.3	1007.1	1014.9	1052.5	1070.4	1071.2	1105
FALSE	High	Master Protein	XP_003131149.1	cullin-4A [Sus scrofa]	0	65.703	20	18	36	12	761	87.7	7.9	573	18	metabolic process		protein binding	Pf00888, Pf10557	100517912	CUL4A	11	Ubiquitin mediated proteolysis; Nucleotide excision repair			2	0.938	-0.09	0.042045	0.511731	96.8	103.2	7.72	2.83	844	773.6	784.6	785.2	751.2	658	855.6	837.6	821.9	826.6	822.1	851.3	826.5	848.4	885.1
FALSE	High	Master Protein	XP_005654217.2	UBX domain-containing protein 4 isoform X1 [Sus scrofa]	0	49.798	23	11	24	11	508	56.6	7.05	436	11			protein binding	Pf00789	100737637	LOC100737637; UBXN4	15				0	0.958	-0.06	0.0422251	0.511807	97.8	102.2	6.89	4.2	1157.4	974.1	1164.9	1141	1169.9	1115.8	1245.8	1218.1	1215.8	1194.2	1183.8	1196.7	1279	1236.2	1310.9
FALSE	Low	Master Protein	XP_005668042.1	LIM/homeobox protein Lhx9 isoform X1 [Sus scrofa]	0.269	0.395	2	1	3	1	397	43.9	8.7	0	1	regulation of biological process	nucleus	DNA binding;metal ion binding	Pf00046, Pf00412, Pf05920	397597	LHX9	10		ENSSSCG00000010903.2		0	1.339	0.42	0.042367	0.511807	114.5	85.5	32	21.16	437	326.5	203.7	257.4	185.6	474.7	288.7	257.7	310.1	273.4	256.3	193.5	150.5	238.3	195.1
FALSE	High	Master Protein	NP_001231381.1	AP-2 complex subunit sigma isoform 1 [Sus scrofa]	0	23.559	32	5	33	5	142	17	6.18	672	5	transport		transporter activity	Pf01217	100514408	AP2S1	6	Endocytosis; Synaptic vesicle cycle; Huntington's disease; Endocrine and other factor-regulated calcium reabsorption	ENSSSCG00000003106.2	WNT5A-dependent internalization of FZD4; MHC class II antigen presentation; WNT5A-dependent internalization of FZD2, FZD5 and ROR2; VLDLR internalisation and degradation; LDL clearance; Trafficking of GluR2-containing AMPA receptors; Retrograde neurotrophin signalling; Cargo recognition for clathrin-mediated endocytosis; Recycling pathway of L1	36	0.979	-0.03	0.042379	0.511807	98.9	101.1	4.1	2.84	613.9	628	696.4	678.8	664.5	672.9	662.4	652.4	630.1	661.2	668.4	684.6	703.5	669	706.9
FALSE	High	Master Protein	XP_020932565.1	seipin isoform X1 [Sus scrofa]	0	48.442	17	6	13	1	513	56.5	7.03	635	6				Pf06775	100144883	BSCL2	2				0	0.809	-0.31	0.0424441	0.511807	89.4	110.6	15.9	14.6	13.2	12.8	13.2	15.9	14.9	18.7	19.4	16.2	13.8	14.2	17.6	17.5	19.5	19.3	22.3
FALSE	High	Master Protein	XP_005669574.1	6-phosphofructo-2-kinase/fructose-2,6-bisphosphatase 4 isoform X1 [Sus scrofa]	0	10.889	9	3	5	2	477	55.1	5.94	77	3	metabolic process		catalytic activity;nucleotide binding	Pf00300, Pf01591, Pf13671	100158056	PFKFB4	13				0	0.811	-0.3	0.0424813	0.511807	89.6	110.4	12.09	13.74	31.6	28.1	33.8	33.3	31.9	28.4	35.4	41.4	34.9	32.5	32.5	41.9	43.7	40.2	44.5
FALSE	Medium	Master Protein	XP_020940579.1	LOW QUALITY PROTEIN: protocadherin gamma-A3-like [Sus scrofa]	0.024	3.289	3	2	2	2	820	88.7	4.91	29	2				Pf00028, Pf08266	110259516	LOC110259516	2				0	0.932	-0.1	0.0425869	0.511807	96.5	103.5	9.59	10.65	48.3	42.2	52.6	52.4	50.4	45.9	54.9	55.9	57.1	65.6	50.5	55.4	53.9	57.2	65.2
FALSE	High	Master Protein	XP_013849087.1	transducin-like enhancer protein 1 isoform X1 [Sus scrofa]	0.001	7.108	5	4	4	2	780	84.2	7.33	33	4			protein binding	Pf00400, Pf03920	100524475	TLE1; LOC100524475	1				0	0.857	-0.22	0.0427158	0.511825	92.3	107.7	12.26	13.23	24.1	21.9	17	20.7	21.4	18.2	21	23.8	24.9	24.5	20.8	25.3	29.9	22.5	27.6
FALSE	High	Master Protein	XP_013834822.2	serine/threonine-protein phosphatase 2A 65 kDa regulatory subunit A beta isoform isoform X4 [Sus scrofa]	0	39.134	11	8	46	3	792	86.7	6.46	481	8				Pf02985, Pf13513, Pf13646	397470	PPP2R1B	9				0	1.092	0.13	0.0428711	0.512462	104.4	95.6	10.96	13.81	1214.5	1357	1230.4	1008	1092.4	1210.1	947.6	1116	1093.8	825.2	1102	985.2	1059.3	1071.5	788
FALSE	High	Master Protein	XP_005661828.1	RELT-like protein 2 [Sus scrofa]	0	14.053	17	4	7	4	305	32.5	7.34	120	4	regulation of biological process	membrane	protein binding	Pf12606	100519540	LOC100519540; RELL2	2		ENSSSCG00000014389.2		0	0.933	-0.1	0.0430601	0.514108	96.6	103.4	5.74	7.05	111.5	95.3	112.2	106.2	100.6	103.6	98.5	104.1	111	111.2	105.3	122.2	112	106.4	124.5
FALSE	High	Master Protein	XP_020957543.1	heterogeneous nuclear ribonucleoprotein D0 isoform X3 [Sus scrofa]	0	46.891	31	10	31	2	306	32.8	8.16	489	10				Pf00076, Pf13893, Pf14259	100512244	HNRNPD	8				0	1.076	0.11	0.0432676	0.515486	103.7	96.3	24.66	12.56	26	21.7	22.6	36.3	36.6	37.4	25.3	20.9	24	23.7	23.2	18.5	18.6	24.7	23.7
FALSE	High	Master Protein	XP_003134753.1	calumenin isoform X2 [Sus scrofa]	0	40.317	26	7	22	1	315	37.1	4.6	462	7			metal ion binding	Pf13499	397301	CALU	18				0	1.788	0.84	0.0433343	0.515486	128.3	71.7	16.53	43.54	110.8	153.5	175.6	118.2	150.2	184.6	131.3	151.5	158.2	74.2	78.5	91.4	131.5	161.3	45
FALSE	High	Master Protein	XP_020945502.1	probable arginine--tRNA ligase, mitochondrial isoform X1 [Sus scrofa]	0	22.167	10	6	11	6	578	65.5	7.94	184	6				Pf00750, Pf05746	100518457	LOC100518457; RARS2	1				0	0.886	-0.18	0.0434633	0.515854	93.9	106.1	14.13	4.19	209.9	166.6	236.4	235.4	201	189.7	272.2	212.6	228.9	243	242.6	231.8	237.5	235.4	260.6
FALSE	High	Master Protein	XP_013834189.2	LOW QUALITY PROTEIN: nucleotide triphosphate diphosphatase NUDT15 [Sus scrofa]	0.001	6.532	11	2	3	2	171	19.4	5.99	31	2				Pf00293	100621855	LOC100621855; NUDT15	11				0	0.652	-0.62	0.0436349	0.517584	78.9	121.1	68.71	32.91	26	70	32.9	93.4	185.8	127.1	33.6	36.7	102.2	131.3	107.4	107.3	78.5	193.3	103.4
FALSE	Low	Master Protein	XP_020919856.1	zinc finger protein 438 isoform X1 [Sus scrofa]	0.1	1.333	1	1	4	1	942	102.2	9.44	49	1				Pf00096, Pf13465	100519167	ZNF438	10				0	0.911	-0.13	0.0436984	0.517725	95.3	104.7	9.17	8.66	170	164	165.4	149.1	145.5	151.2	169.9	181.7	191.2	165.9	170.8	189.9	183.6	179.5	210.6
FALSE	High	Master Protein	XP_003481748.2	protein arginine N-methyltransferase 8 isoform X1 [Sus scrofa]	0	19.269	7	3	11	2	394	45.3	7.09	252	3	metabolic process		catalytic activity	Pf01135, Pf08241, Pf12847, Pf13847	100526051	LOC100511017; PRMT8	5				0	0.927	-0.11	0.0437516	0.517744	96.2	103.8	10.68	8.41	148.3	184.7	206	201.9	174.6	156.5	193.5	175.5	182.9	225.4	190.1	180.3	217.2	198.2	196.6
FALSE	High	Master Protein	XP_003123197.1	trafficking protein particle complex subunit 5 [Sus scrofa]	0	18.657	25	5	9	5	188	20.8	9.66	176	5	transport			Pf04051	100524729	LOC100524729; TRAPPC5	2		ENSSSCG00000013573.2	COPII (Coat Protein 2) Mediated Vesicle Transport; RAB GEFs exchange GTP for GDP on RABs	10	0.943	-0.08	0.0441831	0.522445	97.1	102.9	7.77	4.91	412.1	408.3	413.4	487	456.9	489.9	435.3	475.2	488.9	462.6	457.9	481	521.1	487.9	501.7
FALSE	Low	Master Protein	XP_003481839.3	mixed lineage kinase domain-like protein [Sus scrofa]	0.285	0.351	2	1	1	1	477	55	7.85	0	1	metabolic process		catalytic activity;nucleotide binding	Pf00069, Pf07714	100736836	LOC100736836; MLKL	6				0	1.048	0.07	0.0442549	0.522445	102.4	97.6	3.81	5.31	90.2	95.7	92.1	93.8	86.7	92.2	99.5	92	92.3	92.3	85.9	89.8	79.4	90.5	86.1
FALSE	High	Master Protein	NP_001231168.1	nuclear receptor-binding protein [Sus scrofa]	0	47.667	21	8	14	8	535	59.8	5.08	382	8	metabolic process		catalytic activity;nucleotide binding	Pf00069, Pf07714	100625594	NRBP1	3				0	0.891	-0.17	0.0442683	0.522445	94.2	105.8	11.67	6.72	282.3	322.3	339.4	371	320	312.1	409.4	354	387.6	341.3	386.6	375.1	406.2	368.8	410.3
FALSE	High	Master Protein	XP_003124756.2	E3 ubiquitin-protein ligase CHIP [Sus scrofa]	0	70.323	40	12	33	12	303	35	5.87	907	12	metabolic process		catalytic activity;protein binding	Pf00515, Pf04564, Pf07719, Pf12895, Pf13414, Pf13424, Pf13432, Pf14559	100511251	LOC100511251; STUB1	3	Ubiquitin mediated proteolysis; Protein processing in endoplasmic reticulum	ENSSSCG00000008008.2	Regulation of RUNX2 expression and activity; Downregulation of ERBB2 signaling; Downregulation of TGF-beta receptor signaling; Regulation of PTEN stability and activity	19	0.9	-0.15	0.0444203	0.522445	94.7	105.3	10.36	4.67	791.9	623.2	739.3	738.6	704.1	684.4	779.5	827.8	881.2	778.8	779.3	845.7	798.1	848.8	864.7
FALSE	High	Master Protein	XP_020932810.1	guanine nucleotide-binding protein G(s) subunit alpha isoform X2 [Sus scrofa]	0	84.322	12	11	75	1	1005	107.4	5.11	1718	11	regulation of biological process;response to stimulus		catalytic activity;metal ion binding;nucleotide binding;protein binding;signal transducer activity	Pf00025, Pf00503, Pf08477	100049657	GNAS	17		ENSSSCG00000007520.3	Vasopressin regulates renal water homeostasis via Aquaporins; G alpha (s) signalling events; Glucagon-type ligand receptors; PKA activation in glucagon signalling; Glucagon-like Peptide-1 (GLP1) regulates insulin secretion; Prostacyclin signalling through prostacyclin receptor; Hedgehog 'off' state	21	0.93	-0.1	0.0444662	0.522445	96.4	103.6	9.26	6.27	600.9	522.3	606.4	565.2	559.7	449.9	611.1	526.1	574.3	641.9	546.4	655.8	603.4	611.6	600.2
FALSE	High	Master Protein	NP_001335901.1	trifunctional enzyme subunit beta, mitochondrial [Sus scrofa]	0	92.857	32	14	73	14	475	51.2	9.47	1411	14	metabolic process	mitochondrion	catalytic activity	Pf00108, Pf00109, Pf02803	397017	LCTHIO; HADHB	3		ENSSSCG00000008569.2	Acyl chain remodeling of CL; Beta oxidation of decanoyl-CoA to octanoyl-CoA-CoA; Beta oxidation of palmitoyl-CoA to myristoyl-CoA; Beta oxidation of hexanoyl-CoA to butanoyl-CoA; Beta oxidation of lauroyl-CoA to decanoyl-CoA-CoA; Beta oxidation of octanoyl-CoA to hexanoyl-CoA; Beta oxidation of myristoyl-CoA to lauroyl-CoA	14	0.913	-0.13	0.0444764	0.522445	95.5	104.5	8.49	9.53	3393.2	3707.9	4239.9	3596.6	4128.9	3503.5	3977.8	4291.7	3939.6	4911.7	3739.1	4114.1	4527.4	4123.9	4512.7
FALSE	Medium	Master Protein	XP_003354308.1	glutaredoxin-like protein C5orf63 homolog isoform X3 [Sus scrofa]	0.025	3.224	12	2	2	2	129	15.1	7.99	51	2				Pf05768	100627580	LOC100627580; C2H5orf63; LOC100622328	2				0	1.22	0.29	0.0444872	0.522445	109.9	90.1	12.8	13.35	50.6	35.9	33.8	36.5	36.9	41.5	39.8	43.6	42.5	36.4	31	31.5	43.1	33.2	32.1
FALSE	High	Master Protein	NP_999142.1	selenoprotein W [Sus scrofa]	0	12.704	23	3	10	3	87	9.3	9.06	118	3		cytoplasm	antioxidant activity;catalytic activity	Pf10262	397032	SEPW1; SELENOW	6				0	1.074	0.1	0.0445616	0.523013	103.6	96.4	9.6	9.76	705.5	830.1	688.5	701.3	617.3	842.1	742.4	710.9	756.8	583.7	657.5	751	666.3	675.7	581.1
FALSE	High	Master Protein	XP_003482139.2	ATP synthase mitochondrial F1 complex assembly factor 1 isoform X1 [Sus scrofa]	0.01	4.736	5	2	4	2	350	38.9	7.24	54	2				Pf06644	100524092	LOC100524092; ATPAF1	6				0	0.919	-0.12	0.0448603	0.525701	95.8	104.2	13.26	9.21	90.5	73.8	95.6	79	89	101.2	105.7	78.3	75.7	89.2	92	108.4	94	99.7	111.6
FALSE	High	Master Protein	XP_020947724.1	tyrosine--tRNA ligase, mitochondrial [Sus scrofa]	0	33.715	21	8	11	8	478	53	9.25	184	8				Pf00579	100624597	LOC100624597; YARS2	5				0	0.88	-0.18	0.045015	0.525701	93.6	106.4	10.69	12.99	353.3	278	321.2	384.6	343.4	312	371.9	365.8	390.7	394	331.3	364.9	471.4	409.2	451.7
FALSE	High	Master Protein	XP_020954494.1	long-chain-fatty-acid--CoA ligase ACSBG1 [Sus scrofa]	0	80.477	21	12	34	12	698	77.3	6.15	925	12				Pf00501	100156446	LOC100156446; ACSBG1	7				0	0.898	-0.16	0.0450496	0.525701	94.6	105.4	12.12	8.07	746.8	603.3	924.7	825.9	756.2	822.7	856.4	900.2	759.1	905.3	940.4	765.1	973.5	883.2	927.6
FALSE	Medium	Master Protein	XP_020930444.1	WD repeat, SAM and U-box domain-containing protein 1 isoform X1 [Sus scrofa]	0.018	3.642	3	2	2	2	476	52.8	5.78	23	2				Pf00400, Pf00536, Pf02198, Pf04564, Pf07647, Pf11768, Pf11789	110256929	WDSUB1	15				0	0.862	-0.21	0.045077	0.525701	92.6	107.4	13.66	9.37	32.6	32.6	30.2	23.3	27.1	26.4	29.3	23.2	23.8	30.4	33.9	32.5	28.3	27.9	35
FALSE	High	Master Protein	XP_020942008.1	LOW QUALITY PROTEIN: putative polypeptide N-acetylgalactosaminyltransferase-like protein 3 [Sus scrofa]	0.006	5.119	2	1	1	1	598	67.7	8.95	29	1				Pf00535, Pf00652, Pf10111, Pf13641	100514952	LOC100514952; WBSCR17; GALNT17	3				0	0.877	-0.19	0.0451938	0.525701	93.4	106.6	9.75	7.85	65.3	65.8	61	73.4	63.4	82.4	64.6	65.5	72.1	67.5	72.2	77.3	77.2	72	84.6
FALSE	High	Master Protein	XP_020926426.1	receptor-type tyrosine-protein phosphatase gamma isoform X1 [Sus scrofa]	0	25.551	4	6	9	6	1647	182.6	7.59	132	6				Pf00041, Pf00102, Pf00194, Pf14566	100153595	PTPRG	13				0	0.969	-0.05	0.0452604	0.525701	98.4	101.6	8.33	8.38	311.9	297.8	300.4	260.5	249.1	249.8	297.7	280.5	292.9	287.9	294.6	331.7	353.4	310	291.5
FALSE	High	Master Protein	XP_003130799.4	amyloid beta A4 precursor protein-binding family B member 1-interacting protein [Sus scrofa]	0.001	7.41	6	3	4	3	657	72.5	5.35	62	3				Pf00169, Pf00788	100514179	APBB1IP	10				0	0.717	-0.48	0.0453155	0.525701	83.5	116.5	16.33	14.86	20	19.5	29.9	20.7	19.9	20.7	22.2	27	25.4	21.1	29.2	31.1	23.8	28.5	30.9
FALSE	Medium	Master Protein	NP_001230478.1	exostosin-like 2 [Sus scrofa]	0.011	4.307	5	2	2	2	330	37.5	9.04	46	2	metabolic process	membrane	catalytic activity	Pf09258	100155305	EXTL2	4	Glycosaminoglycan biosynthesis - heparan sulfate / heparin; Metabolic pathways	ENSSSCG00000006861.2		2	0.877	-0.19	0.0453459	0.525701	93.5	106.5	15.69	12	15.2	13.5	21	12.4	16.6	16.8	17.1	14.2	16.1	16.4	17.3	19.5	21.6	16.1	20.1
FALSE	High	Master Protein	XP_020955288.1	golgin subfamily A member 5 [Sus scrofa]	0	51.864	20	14	16	14	730	82.4	6.01	347	14				Pf00769, Pf01496, Pf01576, Pf02463, Pf03961, Pf04111, Pf04156, Pf04912, Pf05557, Pf05622, Pf06160, Pf07888, Pf08317, Pf09726, Pf09787, Pf10174, Pf10186, Pf11559, Pf12128, Pf13166, Pf13514, Pf13654, Pf15070	100151911	LOC100151911; GOLGA5	7				0	0.962	-0.06	0.0453482	0.525701	98.1	101.9	4.55	3.03	337.8	347.9	346.6	304.9	313.9	337.2	347	338.8	329	336.8	353.3	362.8	349.1	335.5	353.5
FALSE	High	Master Protein	XP_013848069.2	serine incorporator 1 [Sus scrofa]	0	25.295	12	5	15	5	453	50.5	6.01	196	5		membrane		Pf03348	102158514	LOC100517382; LOC102158514; SERINC1	1				0	0.875	-0.19	0.0453579	0.525701	93.4	106.6	6.48	8.6	292.3	284.5	271	260.7	238.8	269.8	247.8	257.7	254.6	313	318.4	298.4	268.6	254.7	297.2
FALSE	High	Master Protein	XP_020951657.1	adenylyl cyclase-associated protein 1 isoform X1 [Sus scrofa]	0	171.268	48	18	105	17	475	51.4	7.28	2084	18	cell organization and biogenesis;regulation of biological process;response to stimulus	cytoskeleton;membrane	protein binding	Pf01213, Pf07986, Pf08603	100621359	LOC100621359; CAP1	6				0	0.937	-0.09	0.0453594	0.525701	96.8	103.2	4.7	3.78	3050.1	2932.4	2837.3	2697.7	2828.4	2871.8	3041	3141.8	2996.1	3148.2	3205.9	3133	2930	2938.8	3123.6
FALSE	High	Master Protein	XP_003128393.1	inositol 1,4,5-trisphosphate receptor type 3 isoform X1 [Sus scrofa]	0.001	6.954	1	4	6	2	2671	303.6	6.54	29	4	cellular homeostasis;regulation of biological process;response to stimulus;transport	endoplasmic reticulum;membrane	metal ion binding;receptor activity;signal transducer activity;transporter activity	Pf00520, Pf01027, Pf01365, Pf02815, Pf08454, Pf08709	100155015	ITPR3	7	Oocyte meiosis; cGMP-PKG signaling pathway; Alzheimer's disease; Calcium signaling pathway; Gastric acid secretion; Glutamatergic synapse; Proteoglycans in cancer; Insulin secretion; Vascular smooth muscle contraction; Dopaminergic synapse; GnRH signaling pathway; Gap junction; Platelet activation; Aldosterone synthesis and secretion; Estrogen signaling pathway; Cholinergic synapse; Taste transdu…	ENSSSCG00000001518.2	Ion homeostasis; Glucagon-like Peptide-1 (GLP1) regulates insulin secretion; Antigen activates B Cell Receptor (BCR) leading to generation of second messengers; Effects of PIP2 hydrolysis; Gastrin-CREB signalling pathway via PKC and MAPK; Elevation of cytosolic Ca2+ levels	54	0.847	-0.24	0.0453669	0.525701	91.7	108.3	15.63	14.59	173.3	249.5	281.6	194.1	202.2	230.5	235.6	205	189.8	230.3	291.4	241.5	318.3	225.3	242.7
FALSE	High	Master Protein	XP_003361930.1	NADH dehydrogenase [ubiquinone] 1 beta subcomplex subunit 4 [Sus scrofa]	0	48.032	59	5	22	5	129	15.1	9.66	826	5		mitochondrion	catalytic activity	Pf07225	100624335	LOC100624335; NDUFB4	13	Huntington's disease; Metabolic pathways; Alzheimer's disease; Non-alcoholic fatty liver disease (NAFLD); Parkinson's disease; Oxidative phosphorylation	ENSSSCG00000026807.1	Complex I biogenesis	11	1.479	0.56	0.0454253	0.526074	119.3	80.7	16.3	31.27	521	814.8	834.9	757.4	964.8	738.7	872	943.2	861.4	461.2	394.2	691.2	831.7	735.7	429.6
FALSE	High	Master Protein	XP_003354961.3	HCLS1-binding protein 3 isoform X1 [Sus scrofa]	0	36.577	35	11	14	11	399	43.7	5.24	219	11				Pf00787	100625429	LOC100625429; HS1BP3	3				0	0.712	-0.49	0.0455957	0.527082	83.1	116.9	21.72	19.36	192.4	136.6	149.4	183.5	215.8	152.2	171.1	231.2	258.3	181.6	181.8	254.6	275.8	261.3	285.2
FALSE	High	Master Protein	NP_001230414.1	valacyclovir hydrolase precursor [Sus scrofa]	0	40.967	37	10	38	10	298	33.4	8.63	512	10			catalytic activity	Pf00561, Pf01738, Pf12695, Pf12697	100154272	BPHL	7				0	0.876	-0.19	0.0456257	0.527082	93.4	106.6	10.57	10.33	1122.7	1174.8	1158	1067.4	955.6	932.7	1235.2	1286.1	1088.4	1231.9	1426.7	1345.2	1073.6	1332.2	1163.8
FALSE	High	Master Protein	NP_001231333.1	serine/threonine-protein phosphatase 6 catalytic subunit [Sus scrofa]	0	19.986	22	8	14	8	305	35.1	5.69	109	8	metabolic process		catalytic activity	Pf00149	100153256	PPP6C	1		ENSSSCG00000005600.2	COPII (Coat Protein 2) Mediated Vesicle Transport	8	0.918	-0.12	0.0456437	0.527082	95.7	104.3	6.7	4.06	540.7	551.2	591.6	662.2	595.9	644	601.6	593.3	634.5	614.5	649	665.5	649.8	600	656.8
FALSE	High	Master Protein	XP_001925665.4	TSC22 domain family protein 2 isoform X1 [Sus scrofa]	0	24.859	6	5	18	3	787	79.2	5.02	292	5				Pf01166, Pf04977, Pf06005, Pf06156	100155608	TSC22D2	13				0	0.873	-0.2	0.0458545	0.528907	93.2	106.8	8.01	8.84	141.1	132.6	137.4	131.9	142.8	146.8	151.7	161.1	164.5	135.3	176	166.1	161.1	161.4	172.1
FALSE	High	Master Protein	NP_999108.1	pyridoxal kinase [Sus scrofa]	0	33.81	25	7	20	7	322	35.6	6.38	500	7	metabolic process	cytoplasm;cytosol	catalytic activity;metal ion binding;nucleotide binding	Pf00294, Pf08543	396983	PDXK	13	Vitamin B6 metabolism; Metabolic pathways			2	0.913	-0.13	0.0461443	0.53103	95.5	104.5	10.89	7.05	1085.2	1225.9	1167.6	901.9	944.1	916.3	1041.5	987.5	1100.1	1134.7	1274.5	1145.9	1042.7	1094.3	1199.6
FALSE	High	Master Protein	XP_020925638.1	peroxisomal bifunctional enzyme [Sus scrofa]	0	41.25	14	9	13	9	723	79.6	8.75	340	9	metabolic process;transport		catalytic activity	Pf00378, Pf00725, Pf02254, Pf02737	448846	EHHADH	13				0	0.887	-0.17	0.0462169	0.531326	94	106	12.05	8.78	204.9	186.9	272.4	237.6	252.3	230.7	258.2	271.5	241.3	287.1	261.1	238.1	283.2	249.9	298.9
FALSE	Medium	Master Protein	XP_003354522.1	procollagen C-endopeptidase enhancer 1 [Sus scrofa]	0.016	4.012	6	2	2	2	470	50	7.09	0	2	metabolic process;regulation of biological process	extracellular	enzyme regulator activity;protein binding	Pf00431, Pf01759	100627524	PCOLCE	3		ENSSSCG00000027466.1	Collagen biosynthesis and modifying enzymes	3	0.777	-0.36	0.0462254	0.531326	87.4	112.6	17.87	27.93	10.8	10.6	15.9	10.2	12.8	8.9	10.6	13.3	11.7	23.6	17.3	11.8	13	13.8	13.9
FALSE	High	Master Protein	XP_005660498.2	E3 ubiquitin-protein ligase LRSAM1 isoform X1 [Sus scrofa]	0	47.039	15	11	29	11	723	83.3	5.73	372	11				Pf00097, Pf00536, Pf04111, Pf07647, Pf12799, Pf13639, Pf13855, Pf13920, Pf13923, Pf14634	100156738	LRSAM1	1				0	0.901	-0.15	0.0462511	0.531326	94.8	105.2	11.18	7.35	705.2	643.4	611.5	683.4	606.3	524.2	704.4	766.7	725.2	663.8	675.6	767.1	797.8	758.8	758.3
FALSE	High	Master Protein	XP_020920178.1	importin-9 isoform X1 [Sus scrofa]	0	64.649	12	13	26	13	1040	115.5	4.86	499	13				Pf03810	102161799	LOC102161799; IPO9	10				0	0.871	-0.2	0.0463237	0.531326	93.1	106.9	10.9	7.91	1087.7	851.4	984.3	981	915.3	864.6	1089.6	1085.3	1155.4	999.6	1019.2	1154.5	1204.7	1106.5	1196.3
FALSE	High	Master Protein	XP_020944672.1	nudC domain-containing protein 1 isoform X1 [Sus scrofa]	0	30.35	15	8	13	8	583	66.7	5.16	301	8				Pf04969	100153430	NUDCD1; LOC100153430	4				0	0.918	-0.12	0.0463554	0.531326	95.7	104.3	3.81	8.38	205.5	215	217.9	205.5	195	214.1	197.7	206.1	213.2	233.4	204.3	215	251.4	215.9	247.1
FALSE	High	Master Protein	XP_003122482.1	NADH dehydrogenase [ubiquinone] iron-sulfur protein 8, mitochondrial isoform X1 [Sus scrofa]	0	40.873	29	8	41	8	239	27.1	7.59	363	8				Pf00037, Pf12837, Pf12838, Pf13183, Pf13187, Pf13237, Pf13459, Pf13484, Pf13534, Pf14697	100521945	LOC100521945; NDUFS8	2	Huntington's disease; Non-alcoholic fatty liver disease (NAFLD); Oxidative phosphorylation; Alzheimer's disease; Metabolic pathways; Parkinson's disease			6	1.202	0.26	0.0465095	0.532485	109.2	90.8	8.92	14.18	2727	2587.1	3096.4	3452.3	3183.2	3076.4	2998.1	3248.5	2836.3	2580.2	2339.7	3323	2540.9	2289.1	2664.5
FALSE	High	Master Protein	XP_005664408.2	LOW QUALITY PROTEIN: Golgi apparatus protein 1 [Sus scrofa]	0	64.628	19	22	31	22	1196	136.3	6.9	424	22				Pf00839	100622584	LOC100622584; GLG1	6				0	0.975	-0.04	0.0465652	0.532818	98.7	101.3	5.12	2.64	793.6	788.5	886.1	874.8	887	915.9	897	876.5	866.6	951.1	900.1	885.1	889.2	903.3	897.3
FALSE	High	Master Protein	NP_001093666.1	eukaryotic initiation factor 4A-I [Sus scrofa]	0	83.457	38	16	53	9	406	46.1	5.48	853	16	metabolic process;regulation of biological process	cytoplasm	catalytic activity;DNA binding;nucleotide binding;RNA binding	Pf00270, Pf00271, Pf04851	100101929	EIF4A1	12	RNA transport	ENSSSCG00000017957.2	Deadenylation of mRNA; Ribosomal scanning and start codon recognition; ISG15 antiviral mechanism; Translation initiation complex formation	16	0.783	-0.35	0.0468367	0.53501	87.9	112.1	19.2	11.49	883	493.8	675	751.3	727.8	700.9	872.8	933.4	961.2	797.7	789.8	941.5	1023	976.7	1022.4
FALSE	High	Master Protein	XP_020940317.1	AP-3 complex subunit sigma-1 isoform X5 [Sus scrofa]	0	11.748	20	3	4	1	162	18.8	5.08	116	3	transport		transporter activity	Pf01217	100736866	LOC100736866; AP3S1	2				0	0.9	-0.15	0.0468771	0.535167	94.8	105.2	9.37	5.67	144.9	142	146.3	166.1	129.3	127.8	165.1	153.5	156.9	165.9	172.1	164	145.2	161	157.8
FALSE	High	Master Protein	XP_003357763.1	probable gluconokinase isoform X1 [Sus scrofa]	0.001	6.519	7	1	2	1	193	21.5	6.64	57	1	metabolic process		catalytic activity	Pf01202, Pf08433, Pf13189, Pf13207, Pf13238, Pf13671	100622692	LOC100622692; IDNK	10	Carbon metabolism; Metabolic pathways; Pentose phosphate pathway	ENSSSCG00000022077.1		3	0.811	-0.3	0.0470019	0.535982	89.6	110.4	18.4	18.04	8.4	10.9	6.4	7.4	8.8	9.4	9.5	6	8.9	11.5	11.9	10.3	7.3	12.7	9.8
FALSE	High	Master Protein	XP_003480935.1	receptor expression-enhancing protein 5 [Sus scrofa]	0	38.014	29	6	23	6	189	21.4	7.83	423	6		membrane		Pf03134	100516959	LOC100516959; REEP5	2		ENSSSCG00000022048.1		0	1.1	0.14	0.0471682	0.537573	104.8	95.2	8.42	6.68	2358.3	2148.3	2062.5	1958.6	1758.7	2172.2	2025.9	2206.4	2250.5	1849.1	2035.4	2009.5	1714.2	2036.4	1898.1
FALSE	Medium	Master Protein	NP_001038068.2	E3 ubiquitin-protein ligase parkin [Sus scrofa]	0.016	4.012	5	3	3	3	461	50.9	7.01	16	3				Pf00240, Pf01485, Pf11976	733673	PARK2; PRKN	1				0	0.777	-0.36	0.0473704	0.539009	87.5	112.5	12.83	17.27	34.7	28.2	35.3	32.5	28.8	39.9	33	37.6	40.8	29.6	45.7	43.6	49	39.8	49.4
FALSE	Low	Master Protein	XP_005672454.2	unconventional myosin-X [Sus scrofa]	0.062	1.862	1	1	1	1	2055	236	6.38	29	1				Pf00063, Pf00169, Pf00373, Pf00784, Pf00887, Pf15409, Pf15413	396902	LOC396902; MYO10	16				0	0.787	-0.35	0.0474434	0.539009	88.1	111.9	19.41	31.37	3.7	4.9	3.3	3.7	5.1	5.8	5.1	4	5.4	6.5	6.1	4.5	9.9	4.5	7.2
FALSE	High	Master Protein	XP_020936152.1	immunoglobulin superfamily member 1 isoform X1 [Sus scrofa]	0	37.331	6	7	13	7	1337	148.4	6.11	300	7			protein binding	Pf00047, Pf07679, Pf13895, Pf13927	100157227	IGSF1	X				0	1.141	0.19	0.04751	0.539009	106.6	93.4	12.98	12.41	458.9	488.7	456.6	373.9	368.2	447.8	547.8	422.4	506.6	353.6	386.8	414.4	416.8	443.7	312.1
FALSE	Medium	Master Protein	XP_003121650.1	signal recognition particle 14 kDa protein [Sus scrofa]	0.018	3.701	14	2	3	2	110	12.4	10.13	24	2	cell organization and biogenesis;transport		RNA binding	Pf02290	100522176	LOC100522176; SRP14; LOC100620327	1	Protein export	ENSSSCG00000029702.1; ENSSSCG00000004785.2	Neutrophil degranulation	4	1.034	0.05	0.0475501	0.539009	101.7	98.3	4.83	4.74	146.4	140.4	138.7	145.4	151.8	160.5	156.2	144.9	151.5	133.4	143	131.4	146.3	147.5	140.1
FALSE	Low	Master Protein	XP_020948770.1	olfactory receptor 2AP1-like [Sus scrofa]	0.225	0.525	2	1	1	1	312	35.4	9.04	0	1				Pf00001, Pf10320, Pf13853	110260842	LOC110260842	5				0	0.837	-0.26	0.047632	0.539009	91.1	108.9	16.08	9.7	20.4	19.1	16.7	24.2	19.1	15.8	19.7	19	25.8	26.6	23.7	23.2	20.4	20.9	22.4
FALSE	High	Master Protein	XP_020948019.1	collagen alpha-1(XII) chain isoform X1 [Sus scrofa]	0	17.01	2	5	6	5	3120	339.2	5.44	127	5			protein binding	Pf00041, Pf00092, Pf09294, Pf13519	100156689	COL12A1; LOC100156689	1				0	0.764	-0.39	0.0476702	0.539009	86.7	113.3	27.61	8.76	50.3	52.7	43.8	71.7	76.3	45.8	59.8	33.4	38.4	65.9	65.7	66.1	54	59.9	69.5
FALSE	Low	Master Protein	NP_001157473.1	arachidonate 5-lipoxygenase-activating protein precursor [Sus scrofa]	0.16	0.832	5	1	2	1	161	18.2	8.44	0	1	metabolic process;regulation of biological process	endoplasmic reticulum;membrane;nucleus	antioxidant activity;catalytic activity;enzyme regulator activity	Pf01124	397392	ALOX5AP	11	Fc epsilon RI signaling pathway	ENSSSCG00000009330.2	Synthesis of Lipoxins (LX); Synthesis of Leukotrienes (LT) and Eoxins (EX); Synthesis of 5-eicosatetraenoic acids	8	1.224	0.29	0.0478386	0.54	110.1	89.9	17.33	23.05	43.1	60.5	49.5	38	49.2	57.5	41.8	63.4	54.7	37.2	34.4	44.1	44.8	49	24.2
FALSE	High	Master Protein	XP_020935326.1	LOW QUALITY PROTEIN: plasma membrane calcium-transporting ATPase 3 [Sus scrofa]	0	312.909	31	34	215	21	1220	134	5.87	4381	34				Pf00122, Pf00689, Pf00690, Pf00702, Pf08282, Pf12424, Pf12710, Pf13246	100520061	LOC100520061; ATP2B3	X				0	0.946	-0.08	0.0479495	0.540948	97.2	102.8	2.56	6.22	4861.2	4839.2	4785.5	4616.9	4665.1	4585.7	4799.2	4953.9	4822.6	5040.4	5437	5102.2	4588.1	5029.7	5447.2
FALSE	High	Master Protein	XP_003358222.2	polymerase delta-interacting protein 2 [Sus scrofa]	0	29.762	21	7	10	7	368	41.8	8.63	214	7			DNA binding	Pf04379, Pf08755	100624252	POLDIP2	12				0	0.901	-0.15	0.0480633	0.541927	94.8	105.2	12.38	11.2	261.5	203.6	253.5	271	249.2	214.3	273.9	300.5	288.1	276.8	262.2	260.8	335.9	304.4	328.2
FALSE	High	Master Protein	XP_003127338.2	apoptosis regulator BAX isoform X1 [Sus scrofa]	0	17.044	23	3	4	3	192	21.2	5.22	127	3	cell organization and biogenesis;regulation of biological process;response to stimulus;transport	membrane	protein binding;transporter activity	Pf00452	396633	BAX	6	Amyotrophic lateral sclerosis (ALS); Endocrine resistance; Hepatitis B; Sphingolipid signaling pathway; Huntington's disease; Protein processing in endoplasmic reticulum; Pathways in cancer; Platinum drug resistance; Viral carcinogenesis; HTLV-I infection; Tuberculosis; Prion diseases; p53 signaling pathway; Colorectal cancer; AGE-RAGE signaling pathway in diabetic complications; Neurotrophin sig…	ENSSSCG00000003144.2	Activation, translocation and oligomerization of BAX; TP53 Regulates Transcription of Genes Involved in G2 Cell Cycle Arrest	31	1.413	0.5	0.0482924	0.542744	117.1	82.9	24.12	33.36	8.9	5.6	4.9	4.2	4.4	6.1	5.5	5.9	5.3	6.4	3.2	2.4	3.7	4.6	4
FALSE	High	Master Protein	XP_020945016.1	tyrosine-protein kinase Lyn isoform X2 [Sus scrofa]	0	13.709	9	5	10	1	517	59.2	7.34	118	5				Pf00017, Pf00018, Pf00069, Pf07653, Pf07714, Pf14604	100152890	LOC100152890; LYN	4				0	0.848	-0.24	0.048327	0.542744	91.8	108.2	20.71	14.17	44.6	29.3	37.9	25.5	32.9	30.1	47.9	41.9	37.5	43.1	52.8	47.9	35.3	39.1	45.3
FALSE	High	Master Protein	XP_020928395.1	LOW QUALITY PROTEIN: arachidonate 5-lipoxygenase [Sus scrofa]	0.009	4.82	5	3	4	3	674	77.8	6.02	35	3				Pf00305, Pf01477	100156205	ALOX5	14				0	0.803	-0.32	0.0483634	0.542744	89.1	110.9	18.48	18.52	31.1	20.1	21.1	28.2	23.7	26.4	18.9	30.3	21.5	38.7	31.7	24.5	27.4	25.5	34.8
FALSE	High	Master Protein	XP_013846058.2	lysosomal alpha-mannosidase isoform X1 [Sus scrofa]	0	33.73	13	14	21	14	1019	114.8	6.92	312	14				Pf01074, Pf07748, Pf09261	100518647	LOC100518647; MAN2B1	2				0	0.891	-0.17	0.0484062	0.542744	94.2	105.8	7.36	9.21	722.5	747	773.5	701.1	620.1	737.4	805.2	782.9	727.5	904.2	866.8	791.5	699.7	777.7	864.9
FALSE	High	Master Protein	XP_020940341.1	sorting nexin-2 isoform X1 [Sus scrofa]	0	110.85	36	16	39	14	525	59.1	5.05	1009	16				Pf00787, Pf03700, Pf09325	100626970	SNX2	2				0	0.955	-0.07	0.0484433	0.542754	97.7	102.3	4.84	4.74	1343.7	1282	1349.6	1232.6	1161.2	1258.2	1319.5	1322.2	1240.5	1363.3	1409.4	1320.8	1304.8	1274.6	1441
FALSE	High	Master Protein	NP_001231084.1	lysosome membrane protein 2 precursor [Sus scrofa]	0	52.248	19	10	29	1	478	54	5.3	581	10	transport	membrane;organelle lumen;vacuole	protein binding;receptor activity	Pf01130	414407	SCARB2	8	Lysosome	ENSSSCG00000008980.2	Cargo recognition for clathrin-mediated endocytosis	5	0.864	-0.21	0.0484612	0.542754	92.7	107.3	18.45	10.47	93	94	138.3	141.8	158.3	140.6	134.4	156.2	155.4	174.7	173.3	159.3	149	131.1	166.4
FALSE	High	Master Protein	XP_020934722.1	2-oxoglutarate dehydrogenase, mitochondrial isoform X3 [Sus scrofa]	0	211.613	34	28	93	22	1023	115.6	6.9	2421	28	metabolic process		catalytic activity	Pf00676, Pf02779	100515636	LOC100515636; OGDH	18				0	0.932	-0.1	0.0485835	0.543033	96.5	103.5	6.21	2.85	3057.2	3216.9	3588.6	3140.2	3199.4	3098.6	3409.5	2957.6	3035.5	3437.9	3430.4	3434.7	3287.8	3310.7	3213
FALSE	High	Master Protein	XP_003128592.1	NEDD8 [Sus scrofa]	0	12.417	25	2	18	2	81	9.1	8.43	93	2			protein binding	Pf00240, Pf11976	100520086	LOC100520086; NEDD8	7				0	1.467	0.55	0.0486217	0.543033	118.9	81.1	20.37	26.51	438.2	483	311.6	334.5	307.2	547.1	448.9	373.2	460	335.6	353.2	265.9	228	447	244
FALSE	High	Master Protein	XP_020947300.1	cytochrome c oxidase assembly protein COX14 [Sus scrofa]	0	8.301	26	2	5	2	57	6.5	9.79	65	2				Pf14880	110260660	LOC110260660	5				0	1.183	0.24	0.0486774	0.543033	108.4	91.6	10.2	15.72	357.8	345.3	425	388.6	395.4	375.2	394.5	467	344.2	287.2	335	429.1	286.1	322.7	334.1
FALSE	Low	Master Protein	XP_003483852.1	reticulophagy receptor FAM134B isoform X1 [Sus scrofa]	0.067	1.799	2	1	1	1	492	53.8	4.74	29	1					100625174	LOC100625174; FAM134B; RETREG1	16				0	0.877	-0.19	0.0488929	0.543033	93.4	106.6	12.32	6.4	34.3	33.2	33.7	39.6	36.7	32.1	43.5	44.8	39.7	44.7	39.5	37.5	42.7	41	43.5
FALSE	High	Master Protein	XP_005657895.2	protein PBDC1 isoform X1 [Sus scrofa]	0	26.443	24	6	12	6	238	26.8	5.59	159	6				Pf04669	100515118	LOC100515118; PBDC1	X				0	0.92	-0.12	0.0489066	0.543033	95.8	104.2	7.6	4.96	363	315.2	357.6	362.3	392.7	373.2	387.3	406.1	404.1	383.2	371.3	424	406.1	405	415.2
FALSE	High	Master Protein	XP_020950042.1	26S protease regulatory subunit 6B [Sus scrofa]	0	53.818	31	15	30	14	418	47.3	5.21	273	15											0	0.839	-0.25	0.0489178	0.543033	91.2	108.8	12.96	6.2	1178.9	973	1237.9	1194.9	1200.3	1158.2	1405.9	1472.8	1453	1284.2	1282.4	1419	1478.3	1442.8	1445.7
FALSE	High	Master Protein	XP_003123253.3	mitochondrial import inner membrane translocase subunit Tim29 [Sus scrofa]	0	17.033	10	2	5	2	260	28.8	7.08	161	2	cell organization and biogenesis;transport	membrane		Pf10171	100522007	LOC100522007; C2H19orf52; TIMM29	2		ENSSSCG00000013635.2		0	1.111	0.15	0.048995	0.543033	105.2	94.8	4.81	8.26	190.5	193.1	209.7	204.5	207.1	200.4	209.9	221.4	195.4	172.3	185.5	205.7	204.8	170	182.8
FALSE	High	Master Protein	XP_020942942.1	MICOS complex subunit MIC60 isoform X3 [Sus scrofa]	0	207.079	45	34	133	1	746	82.6	6.61	2253	34				Pf09731	100738124	IMMT	3				0	1.499	0.58	0.0490926	0.543033	120	80	69.08	52.19	4.6	10.1	10.7	32.8	38.6	9.4	25.8	34.4	7.7	5.3	16.2	7.3	4.2	7	9.7
FALSE	Medium	Master Protein	NP_001121941.2	ubiquitin-like protein ISG15 [Sus scrofa]	0.045	2.177	9	2	3	2	167	18.6	5.9	27	2			protein binding	Pf00240, Pf11976	100145895	ISG15	6				0	0.531	-0.91	0.0490984	0.543033	69.4	130.6	27.61	44.36	74	76.3	129.9	129.3	83.3	160.7	94	94.4	110.5	253.8	111.3	87.8	186.3	169.7	303
FALSE	High	Master Protein	XP_013846102.1	endoplasmic reticulum-Golgi intermediate compartment protein 1 isoform X1 [Sus scrofa]	0	27.982	19	6	12	6	308	34.5	7.06	186	6				Pf07970, Pf13850	100523931	LOC100523931; ERGIC1	16				0	0.918	-0.12	0.0491873	0.543033	95.7	104.3	4.48	6.06	622.2	561.8	609.2	566.5	557.3	568	608.3	608.9	563.5	625.6	586	628.5	612.2	600	694.6
FALSE	High	Master Protein	XP_013852857.2	volume-regulated anion channel subunit LRRC8C [Sus scrofa]	0	12.69	5	3	4	2	803	92	7.62	137	3			protein binding	Pf12534, Pf12799, Pf13855	100156403	LRRC8C	4				0	1.197	0.26	0.0492152	0.543033	109	91	11.49	11.76	23.1	24.7	26.5	24.6	24.3	17.6	22.2	20.7	24	21.3	17.2	21	19.1	18.2	23.7
FALSE	High	Master Protein	XP_020921647.1	ferrochelatase, mitochondrial isoform X1 [Sus scrofa]	0	65.887	23	8	24	8	433	48.4	8.72	499	8				Pf00762	100322873	FECH	1				0	0.931	-0.1	0.0492624	0.543033	96.4	103.6	13.03	5.62	399.5	370.9	543	539.3	549	502.1	500.4	510	528.9	574.2	544	515.6	551.6	520.3	595.6
FALSE	High	Master Protein	XP_020931002.1	E3 ubiquitin-protein ligase HERC2 isoform X1 [Sus scrofa]	0	13.341	2	7	9	7	4852	528.4	6.23	46	7				Pf00173, Pf00415, Pf00569, Pf00632, Pf03256, Pf06701, Pf11515, Pf13540	100737018	LOC100737018; HERC2	15				0	0.914	-0.13	0.0492707	0.543033	95.5	104.5	8.65	7.28	513.7	507.4	597.9	454.5	465	538.4	550.5	526.4	485.5	609.7	604.7	583.2	542	528.6	513.3
FALSE	High	Master Protein	XP_013851321.1	probable cytosolic iron-sulfur protein assembly protein CIAO1 isoform X1 [Sus scrofa]	0.005	5.316	6	3	4	3	367	40.6	4.94	46	3			protein binding	Pf00400, Pf08662	100738991	LOC100738991; CIAO1	3				0	0.892	-0.16	0.0493404	0.543204	94.3	105.7	11.89	10.15	163.2	140.2	160.4	147.1	144.1	147.3	190.4	183.8	183.5	183.4	159.3	176.3	171.9	198.6	210.5
FALSE	High	Master Protein	NP_001233196.1	polyribonucleotide nucleotidyltransferase 1, mitochondrial [Sus scrofa]	0	46.077	18	15	22	15	784	85.9	8.22	232	15	metabolic process		catalytic activity;RNA binding	Pf00013, Pf00575, Pf01138, Pf03725, Pf03726	100642182	PNPT1	3	Pyrimidine metabolism; RNA degradation; Purine metabolism			3	0.915	-0.13	0.0494291	0.543883	95.6	104.4	10.42	5.44	905.5	726.7	786.8	766.9	708.3	708.8	892.4	822.1	912.3	837.8	846.7	827.8	943.4	922.1	872.4
FALSE	High	Master Protein	XP_020940889.1	low-density lipoprotein receptor-related protein 4 [Sus scrofa]	0.001	8.103	2	5	5	5	1905	211.7	5.29	49	5				Pf00057, Pf00058, Pf07645, Pf08450, Pf12662, Pf14670	100518293	LOC100518293; LRP4	2				0	1.091	0.13	0.0495785	0.54418	104.3	95.7	10.21	6.81	71.4	56.7	68.2	61.1	53.6	62.2	56.3	56	66.7	50.8	59.5	59.7	51.9	57	55.1
FALSE	High	Master Protein	XP_020940328.1	dmX-like protein 1 isoform X6 [Sus scrofa]	0	84.829	9	23	34	21	3063	342.1	6.42	692	23				Pf00400, Pf12234	100523116	LOC100523116; DMXL1	2				0	0.878	-0.19	0.0495917	0.54418	93.5	106.5	10.32	6.81	340.1	318.7	345.4	360.6	383.2	324.1	403.8	411.2	417	376.7	363.6	424.5	416.1	432.8	405.2
FALSE	High	Master Protein	XP_005670990.1	ran-specific GTPase-activating protein isoform X1 [Sus scrofa]	0	37.607	34	8	34	7	209	24.1	5.08	701	8	transport			Pf00638	100151896	RANBP1	14				0	1.242	0.31	0.0496763	0.544513	110.8	89.2	14.92	20.79	1420.2	1336.5	1317.8	1093.4	1266.5	1796.4	1447.7	1519.7	1674.9	1113.5	1206.8	1174.7	955.1	1596.2	925.7
FALSE	High	Master Protein	NP_001231920.1	synaptojanin-2-binding protein [Sus scrofa]	0	15.131	32	4	5	4	145	15.8	6.15	121	4			protein binding	Pf00595, Pf13180	100514718	SYNJ2BP	7				0	1.119	0.16	0.0498542	0.546065	105.6	94.4	8.6	5.06	173.7	164.5	188.6	188.7	199.7	205.6	201.8	205.7	216.8	172.5	177.8	186.4	191.4	179.3	166.4
FALSE	High	Master Protein	XP_020930520.1	LOW QUALITY PROTEIN: kinesin-like protein KIF1A [Sus scrofa]	0	185.109	23	40	88	27	1786	200.8	5.59	1670	40				Pf00169, Pf00225, Pf00498, Pf12423, Pf12473	100517246	KIF1A	15				0	0.934	-0.1	0.0498723	0.546065	96.6	103.4	6	4.5	1841.3	1602.7	1893.7	1902.7	1860.4	1845.7	1964.8	1960.8	1964.7	1863.8	1881.7	2033.8	2066.8	2022	2049.9
FALSE	High	Master Protein	XP_005661662.1	phosphorylated adapter RNA export protein [Sus scrofa]	0	18.354	12	5	10	5	394	44.3	5.35	154	5	transport	nucleus		Pf10258	100515013	LOC100515013; PHAX	2	RNA transport	ENSSSCG00000014244.2	RNA polymerase II transcribes snRNA genes; snRNP Assembly	7	0.918	-0.12	0.0501126	0.548338	95.7	104.3	8.67	5.69	123	129.1	132.2	124.4	116.3	144.8	144.5	142.9	148.9	149.8	157.4	140.5	147.5	134.5	139.8
FALSE	High	Master Protein	NP_001230453.1	elongation factor 1-beta [Sus scrofa]	0	25.308	33	7	15	5	225	24.8	4.67	165	7	metabolic process		RNA binding	Pf00736, Pf14497	100154920	EEF1B2	15		ENSSSCG00000016128.2	Eukaryotic Translation Elongation	3	1.451	0.54	0.0501346	0.548338	118.4	81.6	27.92	12.21	442.7	245.6	264.2	420.7	325.1	597.2	422.6	331.4	416.9	277.5	271.2	319.3	297.5	359.3	262.5
FALSE	High	Master Protein	XP_020942346.1	protein syndesmos isoform X1 [Sus scrofa]	0	8.524	10	2	3	1	226	24.9	9.44	129	2					100511443	LOC100511443; NUDT16L1	3				0	0.862	-0.22	0.050482	0.550638	92.6	107.4	18.2	12.1	17.5	11.3	21.5	19.5	15.7	14	17.7	14.9	16.5	18.5	16.7	23.1	19.8	20.8	17.4
FALSE	High	Master Protein	XP_020940599.1	protocadherin-1 isoform X2 [Sus scrofa]	0	188.511	25	24	109	1	1114	120.6	5.1	2404	24				Pf00028, Pf08266, Pf08374	100626940	PCDH1	2				0	0.85	-0.23	0.050711	0.552381	91.9	108.1	7.94	13.02	34.9	33.1	36	34.9	33.3	40.1	40.9	36.9	39.3	39.3	34.3	44.6	43.4	50.7	41.2
FALSE	Low	Master Protein	XP_003125518.4	LOW QUALITY PROTEIN: poly [ADP-ribose] polymerase 10 [Sus scrofa]	0.201	0.64	1	1	1	1	941	100.4	5.17	0	1				Pf00644	100516730	PARP10	4				0	0.783	-0.35	0.0507244	0.552381	87.8	112.2	22.35	20.47	12.2	16.3	17.5	10.3	14.6	7.9	13.1	13.6	15.4	16.3	19.3	12.8	18.5	22.3	14.1
FALSE	Medium	Master Protein	XP_013852962.1	mitochondrial dynamics protein MID51 [Sus scrofa]	0.018	3.74	4	2	2	2	463	51	8.07	25	2				Pf03281	100157057	LOC100157057; SMCR7L; MIEF1	5		ENSSSCG00000024216.1		0	0.893	-0.16	0.0508871	0.553853	94.4	105.6	15.54	13.96	73.5	49	61.2	55.3	64.3	51	72.7	72.1	72.5	67.5	62.9	70.3	88.6	73.7	86.7
FALSE	Medium	Master Protein	XP_020933730.1	vacuolar protein sorting-associated protein 37A isoform X1 [Sus scrofa]	0.042	2.333	4	2	3	2	407	45.2	5.48	28	2				Pf07200	100513122	VPS37A; LOC100513122	17				0	0.766	-0.39	0.0510471	0.554992	86.7	113.3	16.84	13.71	37.6	31.9	38	41	39.8	38.7	40.2	38.2	57	41.4	37.5	50.9	52.6	53.1	50.3
FALSE	High	Master Protein	XP_020947247.1	voltage-dependent L-type calcium channel subunit beta-3 isoform X1 [Sus scrofa]	0	49.904	23	9	24	9	484	54.6	6.35	577	9				Pf00625, Pf12052	100524021	CACNB3	5				0	1.118	0.16	0.0511993	0.555285	105.6	94.4	9.85	8.81	283.9	341.9	334.7	381.4	390.7	378	348.5	317.3	333.2	285.6	301.9	310.1	353.3	330.3	281.7
FALSE	Medium	Master Protein	XP_020919932.1	LOW QUALITY PROTEIN: protein FAM205A [Sus scrofa]	0.047	2.159	1	1	3	1	1303	144.5	7.56	0	1				Pf14650, Pf15371	100739083	LOC100739083; FAM205A	10				0	1.2	0.26	0.0512705	0.555285	109.1	90.9	13.85	17.21	218.8	143.7	174.1	214.6	194.4	227.5	175.8	198.3	216.1	152.3	189.6	188.7	126.8	179.3	134.2
FALSE	High	Master Protein	NP_001124517.1	zinc transporter SLC39A7 precursor [Sus scrofa]	0.001	6.131	4	2	6	2	469	49.7	6.93	47	2	cellular homeostasis;transport	Golgi;membrane	transporter activity	Pf02535	100155600	SLC39A7	7				0	1.353	0.44	0.0514096	0.555285	115	85	13.1	20.36	184.2	294.5	283	255.1	287	236.5	267.8	263.1	284	195.4	200.5	184.1	253	279.7	167.3
FALSE	High	Master Protein	XP_020949664.1	CKLF-like MARVEL transmembrane domain-containing protein 4 [Sus scrofa]	0	10.954	9	2	17	2	208	22.9	5.33	166	2				Pf01284	110260935	CMTM4	6				0	1.11	0.15	0.0514684	0.555285	105.2	94.8	8.1	9.44	1056.5	967	952.4	964.3	825.4	918	871.8	828.6	890.5	934	873.4	826.4	699	803.7	827.7
FALSE	Medium	Master Protein	XP_005670784.1	mevalonate kinase isoform X1 [Sus scrofa]	0.01	4.617	5	2	3	2	393	42.3	6.23	45	2			nucleotide binding	Pf00288	100152230	LOC100152230; MVK	14	Peroxisome; Metabolic pathways; Terpenoid backbone biosynthesis			3	0.894	-0.16	0.0515437	0.555285	94.4	105.6	8.87	11.16	125.8	136	164.2	149.6	153.2	132.9	160.4	150.7	140.1	174.7	154.2	188.6	160.3	137.4	177.4
FALSE	Low	Master Protein	XP_020922030.1	leucine-rich repeat-containing protein 45 isoform X1 [Sus scrofa]	0.144	0.966	1	1	1	1	674	76.3	7.14	0	1				Pf02463	100621449	LOC100621449; LRRC45	12				0	0.75	-0.42	0.0515444	0.555285	85.7	114.3	23.54	21.3	17.5	10.1	11.9	9.8	11.3	15	9.9	10.6	16.1	12.9	12.9	14.6	21.9	15.5	16.4
FALSE	High	Master Protein	NP_001171824.1	phosphomannomutase 1 [Sus scrofa]	0	27.498	25	6	8	5	262	29.8	5.73	166	6	metabolic process;transport	cytoplasm;cytosol	catalytic activity	Pf03332, Pf08282	100151790	PMM1	5	Amino sugar and nucleotide sugar metabolism; Metabolic pathways; Fructose and mannose metabolism	ENSSSCG00000000061.2	Synthesis of GDP-mannose	9	0.814	-0.3	0.051595	0.555532	89.7	110.3	20.04	10.41	113.6	68.2	115.3	109.7	109.7	98.1	122.5	128.8	151.9	112.6	120.8	144.1	146.7	142.3	137
FALSE	High	Master Protein	NP_001038019.1	NADH dehydrogenase [ubiquinone] 1 beta subcomplex subunit 6 [Sus scrofa]	0	14.787	38	5	45	5	128	15.6	9.66	167	5	cell organization and biogenesis;metabolic process	membrane		Pf09782	733605	LOC733605; NDUFB6	10	Non-alcoholic fatty liver disease (NAFLD); Parkinson's disease; Oxidative phosphorylation; Huntington's disease; Alzheimer's disease; Metabolic pathways	ENSSSCG00000011003.2	Complex I biogenesis	11	1.136	0.18	0.0516813	0.555666	106.4	93.6	7.36	14.3	1980.5	1896.5	2090.4	2380.5	2284	2173.7	2268.8	2276	2081.3	1960.9	1538.6	2282.5	1889.1	1615.9	1937.6
FALSE	Low	Master Protein	XP_003483981.1	p53 and DNA damage-regulated protein 1 [Sus scrofa]	0.098	1.368	5	1	1	1	133	15.5	7.34	16	1	metabolic process		protein binding	Pf01920	100738964	LOC100738964; PDRG1	17		ENSSSCG00000007237.2		0	1.154	0.21	0.0516921	0.555666	107.2	92.8	7.92	12.76	28.6	26	32.6	27.5	26.4	31.5	29.3	29.6	31.4	23.8	26	26.5	21.9	31.5	24.7
FALSE	High	Master Protein	XP_001927358.1	prefoldin subunit 2 [Sus scrofa]	0	36.893	58	9	23	9	154	16.7	6.58	319	9	metabolic process;regulation of biological process	cytoplasm;cytosol;mitochondrion;nucleus	protein binding	Pf01920	100152852	LOC100152852; PFDN2	4		ENSSSCG00000006366.2		0	1.136	0.18	0.0517268	0.555666	106.4	93.6	15.83	15.39	1169.8	1072.4	993.8	963.5	845.1	1432.1	1031.2	947.7	1108.3	1042.4	989.5	794.8	671.6	943.4	873.7
FALSE	High	Master Protein	XP_003128033.2	UPF0587 protein C1orf123 homolog [Sus scrofa]	0	49.181	49	7	22	7	160	18.1	5.25	340	7				Pf05907	100516273	LOC100516273; C6H1orf123	6		ENSSSCG00000003850.2		0	0.857	-0.22	0.0517681	0.555666	92.3	107.7	11.93	12.47	1167.3	1127.8	1248.4	1317.1	1325.7	1509.4	1381.4	1163.8	1017.4	1162.2	1649.2	1613.2	1417.4	1346.6	1495.9
FALSE	Low	Master Protein	NP_001232909.1	protein YIPF3 [Sus scrofa]	0.211	0.595	2	1	1	1	347	38	5.94	20	1		Golgi;membrane		Pf04893	100156290	YIPF3	7		ENSSSCG00000001686.2		0	0.833	-0.26	0.0517735	0.555666	90.9	109.1	12.14	13.05	22.7	23.2	29	21.3	19.7	19.9	21.3	22.2	22.9	26.3	28.4	25.3	30.1	20.2	27.1
FALSE	High	Master Protein	XP_005667302.1	spliceosome-associated protein CWC15 homolog [Sus scrofa]	0.001	6.472	12	3	4	3	231	26.9	5.47	61	3	metabolic process	spliceosomal complex		Pf04889	100525240	LOC100525240; CWC15	9	Spliceosome	ENSSSCG00000014961.2	mRNA Splicing - Major Pathway	5	1.129	0.18	0.0518033	0.555688	106.1	93.9	36.2	28.04	37.9	29.8	30.8	27.5	27.5	65.8	28	26.1	40.5	28.8	32	18	14.1	27.3	25.5
FALSE	High	Master Protein	XP_020943485.1	neurotensin receptor type 2 [Sus scrofa]	0.008	4.897	4	1	1	1	408	45	9.45	39	1				Pf00001	100620275	LOC100620275; NTSR2	3				0	0.826	-0.28	0.0522242	0.558578	90.5	109.5	16.46	12.46	10.1	7.4	6.2	7.6	7.9	6.8	6.9	9.3	6.9	10.6	8.4	7.3	8.9	9.6	8.9
FALSE	Low	Master Protein	XP_001924427.4	COBW domain-containing protein 2 isoform X1 [Sus scrofa]	0.255	0.43	2	1	1	1	396	44.4	4.89	0	1				Pf02492, Pf07683	100156293	LOC100156293; CBWD2	1		ENSSSCG00000005241.2		0	0.834	-0.26	0.0522954	0.558578	90.9	109.1	16.28	15.89	76.4	54.1	74.9	82.7	87.7	71.7	94.4	89.8	95.4	81.5	79.4	103.3	121.4	99.8	98.7
FALSE	High	Master Protein	XP_020923270.1	serine racemase isoform X2 [Sus scrofa]	0	31.173	19	5	10	5	352	37.8	6.09	195	5				Pf00291	110256074	SRR	12				0	0.909	-0.14	0.0526063	0.560261	95.2	104.8	13.35	6.13	420	332.8	348.6	427.2	391.3	350.9	410.2	479.8	479.1	440.8	438.9	403.7	482.8	464.5	462.1
FALSE	High	Master Protein	XP_013853381.2	kinesin-like protein KIF21A isoform X1 [Sus scrofa]	0	193.881	24	33	92	1	1674	187.5	6.44	2182	33				Pf00225, Pf00400, Pf00769, Pf01576, Pf02050, Pf02463, Pf02841, Pf02996, Pf03938, Pf04111, Pf05010, Pf05483, Pf05557, Pf05622, Pf05914, Pf07767, Pf07888, Pf07926, Pf08598, Pf09731, Pf10174, Pf10186, Pf10211, Pf11600, Pf12037, Pf12128, Pf12718, Pf13166, Pf13514, Pf13863, Pf13868, Pf14992, Pf15558, Pf15619	100520674	KIF21A	5				0	1.16	0.21	0.0526204	0.560261	107.4	92.6	7.64	13.99	11.5	12	12.5	14	14.7	12.9	13.2	13	13.7	10.4	11.2	11.3	14.3	11.6	9.6
FALSE	High	Master Protein	XP_003124792.1	V-type proton ATPase 16 kDa proteolipid subunit [Sus scrofa]	0	15.214	16	2	9	2	155	15.6	9.09	52	2	cellular homeostasis;transport	membrane;vacuole	catalytic activity;transporter activity	Pf00137	100518959	LOC100518959; ATP6V0C	3	Collecting duct acid secretion; Phagosome; Tuberculosis; Oxidative phosphorylation; Synaptic vesicle cycle; Lysosome; Metabolic pathways; Rheumatoid arthritis	ENSSSCG00000008056.2	Insulin receptor recycling; Transferrin endocytosis and recycling; ROS, RNS production in phagocytes; Neutrophil degranulation	19	1.089	0.12	0.0527825	0.561391	104.3	95.7	9.57	10.35	470.6	559.8	501.1	444.9	456.8	469.5	393.1	457.8	457.2	466	412.8	423.3	434.5	417.5	336.5
FALSE	Medium	Master Protein	XP_020925350.1	rho guanine nucleotide exchange factor 26 isoform X1 [Sus scrofa]	0.04	2.447	4	3	3	3	872	97.9	8.94	17	3				Pf00018, Pf00169, Pf00621, Pf07653, Pf14604	100626582	ARHGEF26	13				0	0.789	-0.34	0.0530713	0.564164	88.2	111.8	15.08	17.93	32.9	25.1	23.9	26.2	25.7	20.7	27	32.7	30.5	28.9	25.5	33.8	43	35	32.7
FALSE	High	Master Protein	NP_001231132.1	amphiphysin [Sus scrofa]	0	183.597	55	25	109	24	678	74.4	4.65	2204	25		cytoplasm	protein binding	Pf00018, Pf03114, Pf14604	100626324	AMPH	9	Fc gamma R-mediated phagocytosis; Endocytosis			2	0.938	-0.09	0.0533175	0.566481	96.8	103.2	6.04	4.11	5644	5453.4	5463.6	5234.4	4910.7	6045.2	5419.4	5870.9	5581.1	6122.3	6053.5	5800.7	5643.8	5845.9	5490.2
FALSE	Medium	Master Protein	NP_001123433.1	testis, prostate and placenta-expressed protein [Sus scrofa]	0.046	2.169	3	1	8	1	216	24.8	9.35	26	1					100170116	TEPP	6				0	1.054	0.08	0.0534782	0.567529	102.7	97.3	4.36	5.98	371.3	349.2	408.3	367.2	371.1	368.7	384.8	362.9	375.5	374	352.2	370.1	318.6	351.6	335
FALSE	High	Master Protein	XP_020923578.1	transient receptor potential cation channel subfamily V member 2 isoform X1 [Sus scrofa]	0	72.954	16	12	30	12	854	95.1	7.27	690	12				Pf00023, Pf12796, Pf13606, Pf13637	100523638	TRPV2	12				0	1.207	0.27	0.0535009	0.567529	109.4	90.6	17.28	18.17	633.8	628.3	1024.7	746.3	787.1	631.7	899.5	766.1	778.9	467.3	720.9	608.9	661.9	759.6	522.9
FALSE	Low	Master Protein	NP_001233134.1	interferon-induced protein 44 [Sus scrofa]	0.081	1.612	2	1	1	1	428	48.3	6.05	0	1			nucleotide binding	Pf01926, Pf07534, Pf13555	100525523	IFI44	6				0	0.686	-0.54	0.053548	0.567621	81.4	118.6	29.15	28.89	21.1	7.7	18.9	20.3	15	15.1	12	13.4	12	22.3	13.9	21.4	23.8	15	30.5
FALSE	High	Master Protein	XP_020924841.1	26S proteasome non-ATPase regulatory subunit 6 [Sus scrofa]	0	57.69	25	13	38	13	450	52.2	8.21	587	13				Pf01399, Pf10602	100519870	PSMD6; LOC100519870	13				0	0.901	-0.15	0.0536395	0.567621	94.8	105.2	8.52	3.96	1782.6	1575.3	1823.4	1760.8	1746.5	1774.6	2033.1	2068.4	1956.2	1876.2	1973.3	1997.8	1874.8	1981.9	2078.3
FALSE	High	Master Protein	XP_020936366.1	CTP synthase 2 isoform X1 [Sus scrofa]	0	20.482	13	7	9	6	620	69.4	7.21	125	7				Pf00117, Pf06418, Pf07722	100520595	LOC100520595; CTPS2	X				0	0.928	-0.11	0.0536538	0.567621	96.2	103.8	4.07	7.56	176.5	183.4	171.9	181.5	175.4	170.6	190	185.6	190.1	194.4	170.8	207	214	196.9	192.6
FALSE	High	Master Protein	XP_020952750.1	E3 ubiquitin-protein ligase UBR1 isoform X1 [Sus scrofa]	0	28.494	4	6	7	6	1753	200.6	6.14	227	6				Pf02207, Pf02617	100511299	UBR1	1				0	0.867	-0.21	0.0536794	0.567621	92.9	107.1	19.98	17.73	24.2	15.6	18.8	30	23.5	18.6	21.2	24.5	26.9	22.5	23.5	25.4	35.6	28.9	30.4
FALSE	Medium	Master Protein	XP_020918397.1	ras-related protein Rab-39A [Sus scrofa]	0.016	3.963	7	2	3	2	217	25	7.68	32	2	regulation of biological process;response to stimulus		catalytic activity;nucleotide binding	Pf00025, Pf00071, Pf08477	100525827	LOC100525827; RAB39A	9		ENSSSCG00000021212.1	RAB GEFs exchange GTP for GDP on RABs; Intra-Golgi traffic	6	1.134	0.18	0.053881	0.568399	106.3	93.7	22.48	9.8	36.6	33.1	36.8	52.4	53.4	34.1	32.6	29.6	35.5	32.8	36.3	28.6	29	34	29.9
FALSE	High	Master Protein	XP_020923678.1	ATP synthase mitochondrial F1 complex assembly factor 2 isoform X1 [Sus scrofa]	0	10.645	11	3	6	3	289	32.7	8.16	93	3	cell organization and biogenesis			Pf07542	100621967	LOC100621967; ATPAF2	12				0	0.913	-0.13	0.0538827	0.568399	95.5	104.5	13.77	3.94	76.7	79.6	70.6	76.6	69.5	73	91.3	88	56.1	83.2	85.2	88.7	82.9	84.5	78.6
FALSE	Low	Master Protein	XP_020942340.1	uncharacterized protein C16orf71 homolog isoform X1 [Sus scrofa]	0.208	0.609	2	1	1	1	566	61.3	5.88	0	1					100525811	LOC100525811; C3H16orf71	3				0	1.334	0.42	0.0540522	0.568399	114.3	85.7	9.83	23.04	52.5	55.3	43	47.2	45.5	48.7	41.2	53.5	49.1	37.3	41.9	35.8	34.5	57	31.6
FALSE	Medium	Master Protein	NP_001232905.1	fas apoptotic inhibitory molecule 1 [Sus scrofa]	0.011	4.341	6	1	2	1	200	22.5	5.02	58	1	regulation of biological process			Pf06905	100568454	FAIM	13				0	1.644	0.72	0.0540928	0.568399	124.4	75.6	8.24	43.87	44.3	42.4	45.9	38.6	47.2	45.8	46.1	50.6	50.5	25.4	28.9	26.9	56.3	37.5	15.5
FALSE	High	Master Protein	NP_999052.1	serum amyloid P-component precursor [Sus scrofa]	0.01	4.665	4	1	2	1	224	25.6	8.65	30	1	defense response;regulation of biological process;response to stimulus	extracellular;nucleus	metal ion binding;protein binding	Pf00354, Pf13385	396921	APCS	4				0	1.751	0.81	0.0541545	0.568749	127.3	72.7	90.42	45.36	278.8	193.9	49.9	68.8	73.3	50.2	54.1	37	36.1	53.1	75.7	29.3	31	30.7	30.8
FALSE	High	Master Protein	XP_003355850.1	ubiquinone biosynthesis protein COQ9, mitochondrial [Sus scrofa]	0	53.297	31	8	22	7	317	35.3	6.38	753	8				Pf08511	100620830	LOC100620830; COQ9	6				0	1.09	0.12	0.0544454	0.571021	104.3	95.7	6.8	13.24	366.3	352.8	356.3	356.2	344.7	414.2	330.8	351.8	386.2	345.8	342.9	314.1	236.2	340.2	306.1
FALSE	High	Master Protein	XP_020922627.1	alanyl-tRNA editing protein Aarsd1 [Sus scrofa]	0	36.965	25	9	18	9	412	45.2	6.42	451	9				Pf01411, Pf07973	110255998	AARSD1	12				0	0.95	-0.07	0.0544615	0.571021	97.4	102.6	7.94	3.6	583.1	495.2	539.6	494.7	474	525.1	542.6	557	602	541	592.9	562.4	574.3	554.2	590.4
FALSE	High	Master Protein	XP_020954564.1	WD repeat-containing protein 73 [Sus scrofa]	0	8.385	9	4	4	4	370	40.5	5.63	55	4					100622907	LOC100622907; WDR73	7				0	0.862	-0.21	0.0545141	0.571021	92.6	107.4	9.45	8.47	102.5	111.7	93.6	92.2	87.8	89	87.7	106.2	88.5	105.7	108.2	94.6	111.8	95.2	116.7
FALSE	High	Master Protein	XP_020925396.1	protein phosphatase 1L isoform X1 [Sus scrofa]	0.002	6.006	5	2	2	2	360	41	5.87	54	2				Pf00481, Pf13672	100622923	LOC100622923; PPM1L	13				0	0.939	-0.09	0.0545434	0.571021	96.9	103.1	10.64	9.68	84.7	72.3	99.4	90.8	88.3	78.3	91.6	102.3	91	93.2	93.3	88	111.8	100.3	109.5
FALSE	High	Master Protein	XP_005654159.1	mitotic-spindle organizing protein 2B isoform X1 [Sus scrofa]	0	9.061	17	2	2	2	215	22.1	9.91	78	2				Pf12926	100153925	LOC100153925; MZT2B	14				0	1.153	0.21	0.0545836	0.571021	107.1	92.9	16.02	12.82	29.1	20.5	25	22.9	24	33.7	31	24	27.1	24.8	26.9	20.9	18.9	21.9	21.4
FALSE	Low	Master Protein	XP_003123880.1	m7GpppN-mRNA hydrolase isoform X1 [Sus scrofa]	0.209	0.604	2	1	3	1	423	48.7	7.97	0	1			catalytic activity;metal ion binding;RNA binding	Pf00293, Pf05026	100516785	DCP2	2	RNA degradation			1	0.977	-0.03	0.0546686	0.571021	98.8	101.2	5.99	4.7	112.4	135.5	134.1	126.9	132	119.4	129.6	123.3	131.9	130.3	132.9	138.7	145.8	132.6	128.8
FALSE	High	Master Protein	XP_020955562.1	sec1 family domain-containing protein 1 isoform X4 [Sus scrofa]	0	70.463	27	14	32	14	641	72.3	6.38	565	14				Pf00995	100157840	SCFD1	7				0	0.918	-0.12	0.0547122	0.571021	95.7	104.3	9.58	9.05	697.6	631.3	677.1	803	785.7	721.4	827.4	814.9	816.9	706	803.4	870.5	901.7	841	909.1
FALSE	High	Master Protein	XP_013840660.2	LOW QUALITY PROTEIN: transmembrane protein 74B [Sus scrofa]	0.006	5.018	19	4	4	4	232	25	7.28	30	4					102165339	LOC102165339; TMEM74B	17				0	0.894	-0.16	0.0547471	0.571089	94.4	105.6	12.3	13.97	72.8	73	71.9	70.6	59.1	55.9	68.7	51.5	64.4	90.4	79.8	74	65.5	63.6	85.2
FALSE	High	Master Protein	XP_003125091.3	N-acetyl-D-glucosamine kinase isoform X1 [Sus scrofa]	0	17.573	10	4	9	4	344	37.3	5.96	194	4				Pf01869	100523729	NAGK	3	Amino sugar and nucleotide sugar metabolism; Metabolic pathways			2	0.921	-0.12	0.0548583	0.571354	95.9	104.1	7.65	5.42	213.2	199.9	224.6	191.8	183.9	189.6	204.2	210.6	229.7	238.2	212.8	220.9	222.5	202.5	224.1
FALSE	High	Master Protein	XP_020950890.1	leucine-rich repeat-containing protein 47 [Sus scrofa]	0	91.248	29	16	36	16	583	63.9	8.28	793	16				Pf00560, Pf03483, Pf12799, Pf13855	100624753	LOC100624753; LRRC47	6				0	0.976	-0.04	0.0549149	0.571354	98.8	101.2	9.69	6.89	951	824.5	1114.9	1101.6	1057.1	1093.3	1108.4	1119.5	1128.5	1106.3	1092.7	1278.4	1151.9	1082.9	1225.9
FALSE	High	Master Protein	XP_020955572.1	C-1-tetrahydrofolate synthase, cytoplasmic isoform X2 [Sus scrofa]	0	172.114	34	30	92	29	963	104.2	7.11	2016	30				Pf00763, Pf01268, Pf02882, Pf03446	414382	MTHFD1	7				0	0.826	-0.28	0.0552353	0.573263	90.4	109.6	14.85	8.21	2760.2	2780.1	3450.7	3148.6	3108.5	3022.7	3754.9	3976.4	4074.5	3312.8	3509.4	3714.6	3915.3	4081	4052.5
FALSE	High	Master Protein	XP_003124634.3	LOW QUALITY PROTEIN: DNA repair endonuclease XPF [Sus scrofa]	0	8.435	5	5	5	5	917	104	6.74	49	5				Pf02732, Pf09749	100516427	ERCC4; LOC100516427	3				0	0.889	-0.17	0.0552442	0.573263	94.1	105.9	18.47	13.13	66.5	70.1	74	82.6	64.5	60	74.4	77.4	107.4	78.6	81.2	77.7	100.4	85.1	104.2
FALSE	High	Master Protein	XP_020953871.1	cytosolic 10-formyltetrahydrofolate dehydrogenase isoform X1 [Sus scrofa]	0	120.46	27	22	43	18	901	98.8	5.94	887	22				Pf00171, Pf00550, Pf00551, Pf02911	100622210	ALDH1L1	7				0	0.867	-0.21	0.055572	0.573263	92.9	107.1	15.02	5.82	893.2	779.1	932.7	916.2	754.2	695.4	978.9	618.6	748.5	946.9	856.4	861.3	883.5	914.5	991.7
FALSE	High	Master Protein	XP_020946056.1	maestro heat-like repeat-containing protein family member 1 isoform X1 [Sus scrofa]	0	51.817	14	23	30	23	1662	183.1	6.84	327	23					100625101	LOC100625101; MROH1	4				0	0.857	-0.22	0.0556752	0.573263	92.3	107.7	16.96	10.07	614.4	428.2	602	623.2	592.1	458.4	687.1	702.5	724.7	645.9	586.4	712.6	774.8	721.5	752.2
FALSE	High	Master Protein	XP_020947485.1	LOW QUALITY PROTEIN: prolow-density lipoprotein receptor-related protein 1 [Sus scrofa]	0	238.097	13	55	125	54	4544	504.7	5.35	2196	55				Pf00057, Pf00058, Pf07645, Pf12662, Pf14670	100514839	LOC100514839; LRP1	5				0	0.955	-0.07	0.0558993	0.573263	97.7	102.3	6.34	4.4	4083.7	4356.8	4781	4334.8	4464.5	4573.4	5021.8	4839	4588.9	4870.6	4610	4708.5	5060.4	4632.8	5092.9
FALSE	High	Master Protein	XP_001924932.2	syntaxin-2 isoform X1 [Sus scrofa]	0	24.774	27	7	8	7	288	33.2	6.39	148	7		membrane	protein binding	Pf00804, Pf05739	100155887	LOC100155887; STX2	14	Synaptic vesicle cycle; SNARE interactions in vesicular transport			2	1.099	0.14	0.0560802	0.573263	104.7	95.3	12.78	6.96	178.9	135.4	129.5	150.2	112.8	144	140	132.2	138.1	124.8	128.1	121.9	112.4	139.2	126.5
FALSE	High	Master Protein	XP_001925858.3	huntingtin-interacting protein 1-related protein [Sus scrofa]	0	149.649	34	35	67	35	1068	119.7	6.61	1271	35	metabolic process		catalytic activity;motor activity;protein binding	Pf01417, Pf01576, Pf01608, Pf02463, Pf04111, Pf05622, Pf05701, Pf07651, Pf09731, Pf11068, Pf12128, Pf14662, Pf15066	100154116	HIP1R	14				0	0.935	-0.1	0.0563089	0.573263	96.6	103.4	14.54	7.15	1376.6	1514.8	1684.3	1824.9	1581.4	1233.7	1773.1	1820.5	1981.5	1674.2	1781	2013.2	1800.9	1802.9	1992.1
FALSE	High	Master Protein	XP_020948190.1	ATP-binding cassette sub-family D member 2 [Sus scrofa]	0	24.568	11	8	12	8	741	83.6	8.84	183	8	metabolic process;regulation of biological process;transport		catalytic activity;nucleotide binding;protein binding;transporter activity	Pf00005, Pf06472	100520309	ABCD2	5	Peroxisome; ABC transporters	ENSSSCG00000000781.2	ABC transporters in lipid homeostasis	5	0.836	-0.26	0.0564671	0.573263	91.1	108.9	23.32	18.4	112.8	117.4	163.5	197	197.7	159.5	212.8	227	206.6	196.2	157.4	240.9	245.2	230.5	274.2
FALSE	High	Master Protein	XP_003121921.1	phospholipase A-2-activating protein isoform X1 [Sus scrofa]	0	109.878	26	18	40	18	796	87.2	6.28	855	18			protein binding	Pf00400, Pf08324, Pf09070	100511733	PLAA	1	Protein processing in endoplasmic reticulum			1	0.936	-0.1	0.056537	0.573263	96.7	103.3	10	2.17	1339.8	1217.3	1395.6	1356	1303.8	1089.4	1410.7	1524.7	1496.6	1416.9	1483.5	1490.8	1452.9	1444.7	1418
FALSE	High	Master Protein	XP_020928811.1	lysosomal-trafficking regulator isoform X1 [Sus scrofa]	0	25.927	3	9	9	9	3851	433.7	6.46	166	9				Pf00400, Pf02138, Pf14844	100049676	LYST	14				0	0.791	-0.34	0.056606	0.573263	88.3	111.7	20.81	12.15	94.8	91.8	87.5	115.3	105	85.4	122.7	146.8	140.8	111.5	110.7	133.5	150.4	131.9	139.6
FALSE	High	Master Protein	XP_020938203.1	phosphatidylserine synthase 2 [Sus scrofa]	0	22.713	12	5	14	5	486	56.1	7.65	217	5				Pf03034	110259207	PTDSS2	2				0	1.16	0.21	0.0566655	0.573263	107.4	92.6	7.08	9.57	280.8	302	334.8	337	336.9	354.1	329.4	350.2	336.4	275.2	281.9	298.1	324.4	340.4	269.7
FALSE	High	Master Protein	XP_013840158.1	brain acid soluble protein 1 [Sus scrofa]	0	283.484	83	18	218	18	228	23.1	4.6	6191	18					100522108	LOC100522108; BASP1	16		ENSSSCG00000016795.2		0	1.273	0.35	0.0567782	0.573263	112	88	24.09	19.32	16033.1	10904.5	13298.2	8157.1	10322.7	16276.5	8772.4	11241.3	12663.9	12693.1	10044.1	8539.8	9137	8522	7484.9
FALSE	Low	Master Protein	XP_005661238.2	LOW QUALITY PROTEIN: niban-like protein 2 [Sus scrofa]	0.29	0.333	1	1	1	1	618	68.6	7.3	0	1					100517808	LOC100517808; FAM129C	2				0	0.913	-0.13	0.0569766	0.573263	95.5	104.5	11	10.29	54.1	61.7	61.8	69.8	60.7	55.7	58	72.6	53.3	72.6	68.2	63.3	64.9	60.6	79.8
FALSE	High	Master Protein	NP_001302508.1	beta-1,4-glucuronyltransferase 1 [Sus scrofa]	0	38.934	15	6	11	6	415	47.1	6.84	334	6			catalytic activity	Pf13896	100518412	LOC100518412; B3GNT1; B4GAT1	2	Metabolic pathways; Glycosphingolipid biosynthesis - lacto and neolacto series; Glycosaminoglycan biosynthesis - keratan sulfate			3	0.946	-0.08	0.0570389	0.573263	97.2	102.8	6.15	6.5	439.2	468.2	490	434.5	485.4	479.7	496.1	504.3	526.2	500.6	568.3	533.7	493.1	474.5	526.3
FALSE	Medium	Master Protein	XP_003132941.3	RING finger and transmembrane domain-containing protein 2 [Sus scrofa]	0.02	3.551	5	1	1	1	448	49.4	7.96	26	1		membrane	catalytic activity;metal ion binding;protein binding	Pf00097, Pf12678, Pf12861, Pf13445, Pf13639, Pf13920, Pf13923, Pf14634	100519873	RNFT2	14		ENSSSCG00000009862.2		0	0.84	-0.25	0.0571142	0.573263	91.3	108.7	16.15	15.46	8.5	9.6	8.3	10.3	7.5	7.7	11.4	10.2	7.3	9.9	9.1	11.6	13.5	9.3	10.4
FALSE	High	Master Protein	NP_001038000.1	26S proteasome non-ATPase regulatory subunit 4 [Sus scrofa]	0	93.337	43	12	33	1	377	40.7	4.79	668	12	cell organization and biogenesis;metabolic process	cytosol;nucleus;proteasome	protein binding	Pf02809, Pf04056, Pf13519	733583	PSMD4	4	Epstein-Barr virus infection; Proteasome	ENSSSCG00000006628.2	Hedgehog ligand biogenesis; M/G1 Transition; Regulation of RUNX2 expression and activity; Ub-specific processing proteases; APC/C:Cdh1 mediated degradation of Cdc20 and other APC/C:Cdh1 targeted proteins in late mitosis/early G1; Interleukin-20 family signaling; Degradation of GLI1 by the proteasome; Activation of NF-kappaB in B cells; Ubiquitin-dependent degradation of Cyclin D1; The role of GTS…	117	0.884	-0.18	0.0571158	0.573263	93.9	106.1	16.21	8.15	29.6	23.6	31.1	27.1	26.2	40.3	33.9	31.3	28.4	38	33	33	36.3	33.9	30.1
FALSE	High	Master Protein	XP_020940252.1	peroxisomal NADH pyrophosphatase NUDT12 [Sus scrofa]	0	14.192	7	4	7	4	462	52.2	6.93	92	4			catalytic activity;metal ion binding;protein binding	Pf00023, Pf00293, Pf09297, Pf12796, Pf13606, Pf13637, Pf13857	100512459	NUDT12	2	Nicotinate and nicotinamide metabolism; Peroxisome; Metabolic pathways			3	0.905	-0.14	0.0571321	0.573263	95	105	9.47	8.52	199.4	189.7	232.1	206.2	198.1	219.8	213.2	256.1	223	237.1	271.9	233.6	208.6	237.7	234
FALSE	Medium	Master Protein	XP_020948563.1	dymeclin isoform X1 [Sus scrofa]	0.029	3.039	1	1	2	1	724	82.4	6.23	55	1				Pf09742	100738627	LOC100738627; DYM	1				0	0.907	-0.14	0.0571606	0.573263	95.1	104.9	12.31	11.25	78.8	73.1	84.4	72.3	66.9	54.7	68.7	77.3	81.6	89	77.8	78.2	98.5	72.4	83
FALSE	High	Master Protein	XP_020951086.1	dmX-like protein 2 isoform X3 [Sus scrofa]	0	369.513	24	66	179	64	3035	339.4	6.33	3564	66				Pf00400, Pf12234	100155516	DMXL2; LOC100155516	1				0	0.914	-0.13	0.0572092	0.573263	95.5	104.5	7.04	8.78	7321.9	6955.8	7676.9	7467.8	7575.2	6797	8169.6	7909.9	8437.6	7925.2	7869.6	8796.9	9372.7	7393.5	8676.6
FALSE	High	Master Protein	XP_020951716.1	ras-related protein Rab-31 [Sus scrofa]	0	10.691	22	3	4	2	195	21.6	7.23	56	3			catalytic activity;nucleotide binding	Pf00009, Pf00025, Pf00071, Pf04670, Pf08477	100737127	LOC100737127; RAB31	6				0	0.804	-0.31	0.0572112	0.573263	89.1	110.9	19.84	17.22	10.9	12.5	10.7	11.4	10.9	10.2	14.5	17.9	13.7	12.3	13.6	13.7	19	17.7	14.6
FALSE	Low	Master Protein	XP_013851864.1	F-box/LRR-repeat protein 6 isoform X3 [Sus scrofa]	0.064	1.819	2	1	4	1	555	60.7	9.55	0	1			protein binding	Pf00646, Pf12937	100153245	LOC100153245; FBXL6	4				0	1.157	0.21	0.0573197	0.573263	107.3	92.7	8.29	15.33	456.3	484.1	460.5	378.4	404.7	416.2	386.5	437.5	442.9	326.3	408.9	349.6	419.4	420.1	285.4
FALSE	High	Master Protein	XP_003353965.2	reticulocalbin-1 [Sus scrofa]	0	20.055	16	6	7	6	406	46.6	5.22	137	6			metal ion binding	Pf13499	100516484	LOC100516484; RCN1	2				0	1.266	0.34	0.0573361	0.573263	111.7	88.3	9.7	20.95	274.2	216.8	247.6	207.6	216.4	254.1	223.5	213.7	241.3	274.1	203.2	179.2	174.1	169.2	169.3
FALSE	High	Master Protein	XP_020942718.1	calsenilin isoform X1 [Sus scrofa]	0.004	5.492	8	2	3	2	272	31	5.86	71	2				Pf00036, Pf10591, Pf13405, Pf13499, Pf13833	100524248	LOC100524248; KCNIP3	3				0	1.215	0.28	0.0573477	0.573263	109.7	90.3	17.95	11.22	36.7	33.3	35.3	38.4	42.8	57.6	47	45.5	47.5	32.9	33.2	41.4	37.3	40.5	32.3
FALSE	High	Master Protein	XP_020956667.1	neuron-specific protein family member 1 [Sus scrofa]	0.001	8.103	13	2	3	2	185	21	6.21	57	2	cell organization and biogenesis;regulation of biological process;response to stimulus		protein binding	Pf06387	100621607	LOC100621607; NSG1	8				0	0.912	-0.13	0.057454	0.573263	95.4	104.6	11.39	9.08	43.2	40.1	37.1	36.1	46.4	47.8	47.2	44.1	50.6	46	50.3	48	42.8	48.9	56
FALSE	Low	Master Protein	XP_020951876.1	GRB2-associated and regulator of MAPK protein 1 isoform X1 [Sus scrofa]	0.111	1.199	1	1	2	1	874	96.3	6.67	0	1				Pf12736	100737982	LOC100737982; GAREM; GAREM1	6				0	1.141	0.19	0.0574577	0.573263	106.6	93.4	8.83	12.25	44.7	49.6	51.1	51.2	40.9	52	52.6	46	43.7	42.9	37.6	34.7	45.2	48.8	44.1
FALSE	Medium	Master Protein	XP_020948557.1	glutamate receptor-interacting protein 1 isoform X1 [Sus scrofa]	0.017	3.897	3	3	3	3	1175	127.8	6.62	29	3				Pf00595, Pf13180	100514286	GRIP1	5				0	0.92	-0.12	0.0574977	0.573263	95.8	104.2	15.18	11.81	39.9	23.4	33.4	35.7	34.7	33.8	39.4	36.8	28.9	38.7	34.8	36.8	45.3	35.6	44.9
FALSE	High	Master Protein	XP_003135062.1	membrane transport protein XK [Sus scrofa]	0.001	7.71	7	3	5	3	444	50.8	8.38	54	3				Pf09815	100511169	XK	X		ENSSSCG00000023642.1	Peptide ligand-binding receptors	5	1.259	0.33	0.0576634	0.57463	111.5	88.5	11.54	11.6	204.9	189.8	180.5	195.5	200.3	152.6	173.2	197	146.4	143.9	188	178.9	148.4	153.1	148.2
FALSE	High	Master Protein	NP_001038077.1	tubulin beta chain [Sus scrofa]	0	414.333	66	22	977	4	444	49.6	4.89	19661	22	cell organization and biogenesis	cytoplasm;cytoskeleton	catalytic activity;nucleotide binding;protein binding;structural molecule activity	Pf00091, Pf03953, Pf10644	733686	TUBB2A; TUBB	7	Phagosome; Gap junction	ENSSSCG00000001379.2	Anchoring of the basal body to the plasma membrane; AURKA Activation by TPX2; Neutrophil degranulation; Recruitment of mitotic centrosome proteins and complexes; Loss of Nlp from mitotic centrosomes; Regulation of PLK1 Activity at G2/M Transition; Recruitment of NuMA to mitotic centrosomes	21	0.925	-0.11	0.0577358	0.575066	96.1	103.9	9.67	6.46	745.9	921.8	1004.9	1006.3	1084.3	1006	991.6	986.4	980.5	972.6	984.2	1072.6	1116	1071.9	1141.5
FALSE	High	Master Protein	XP_020947095.1	neuronal-specific septin-3 isoform X1 [Sus scrofa]	0	120.895	21	13	97	1	579	63.8	6.34	1615	13				Pf00735, Pf01926, Pf03193	100157034	SEPT3	5				0	1.106	0.14	0.0579655	0.576361	105	95	7.85	5.83	240.5	229.4	263.3	220.7	210.8	214.5	257.5	238	247.2	211.2	216.1	240.7	204.7	214.5	226
FALSE	High	Master Protein	XP_020951089.1	protein RCC2 [Sus scrofa]	0	31.782	13	6	16	6	520	56.1	8.87	326	6				Pf00415, Pf13540	100525466	RCC2	6				0	1.059	0.08	0.058002	0.576361	102.9	97.1	6.86	2.97	437.4	413.3	356.6	385	381.5	386	370.3	377.4	354.5	357.3	381.7	352.8	372.3	361.4	359.1
FALSE	High	Master Protein	NP_001231936.1	basic leucine zipper and W2 domain-containing protein 2 [Sus scrofa]	0	31.691	21	9	17	9	419	48.1	6.68	264	9			protein binding	Pf02020	100514864	BZW2	9				0	0.956	-0.06	0.0580668	0.576361	97.8	102.2	5.62	3.95	397.4	382.1	364.7	378.2	363.8	399.3	408.8	427.7	412.8	383.8	421.1	411.6	412.4	418.7	432.5
FALSE	Low	Master Protein	XP_003354937.2	LOW QUALITY PROTEIN: intraflagellar transport protein 172 homolog [Sus scrofa]	0.091	1.474	0	1	3	1	1749	197.1	6.06	15	1				Pf14938	100625100	LOC100625100; IFT172	3				0	1.192	0.25	0.0581189	0.576592	108.8	91.2	9.7	13.94	199.9	174.2	215.1	226.5	232.7	214	189.4	237	215.3	172.4	188.8	171	229.1	191.1	154.1
FALSE	High	Master Protein	NP_001231430.1	glutamate dehydrogenase 1, mitochondrial [Sus scrofa]	0	259.678	48	24	268	24	558	61.3	7.96	5913	24	metabolic process;regulation of biological process	membrane;mitochondrion;organelle lumen	catalytic activity	Pf00208, Pf02812	100157162	GLUD1	14	Arginine biosynthesis; Proximal tubule bicarbonate reclamation; Metabolic pathways; Alanine, aspartate and glutamate metabolism; D-Glutamine and D-glutamate metabolism; Carbon metabolism; Nitrogen metabolism	ENSSSCG00000010368.2	Transcriptional activation of mitochondrial biogenesis; Amino acid synthesis and interconversion (transamination)	13	0.944	-0.08	0.0582469	0.577576	97.1	102.9	8.8	3.43	11808.1	13580	14646.3	13977.7	13249.7	11572.4	13760.2	15008.2	12663.3	14489.1	14716.6	13753.6	13640.7	14284.6	14809.7
FALSE	High	Master Protein	XP_020935490.1	ubiquilin-2 [Sus scrofa]	0	111.402	29	12	51	7	624	65.7	5.22	1304	12				Pf00240, Pf00627, Pf09770, Pf11976	110257666	UBQLN2	X				0	0.949	-0.08	0.0582758	0.577578	97.4	102.6	5.02	6.46	1226.8	1185.5	1187.8	1078	1050.6	1117.3	1186.7	1172.7	1164.7	1307.1	1331.7	1217.9	1122.3	1173.1	1254.9
FALSE	Medium	Master Protein	NP_001027529.1	GPI-anchor transamidase precursor [Sus scrofa]	0.012	4.238	3	1	1	1	395	45.1	6.6	35	1	metabolic process	endoplasmic reticulum;membrane	catalytic activity	Pf01650	606750	PIGK	6	Glycosylphosphatidylinositol (GPI)-anchor biosynthesis; Metabolic pathways			2	1.346	0.43	0.0583216	0.577746	114.7	85.3	18.71	29.08	10.5	10.7	12.3	8.2	15.1	11.9	9.5	13.8	13	7.9	6.4	9.9	12	10.6	5.5
FALSE	Medium	Master Protein	NP_001090934.1	small nuclear ribonucleoprotein E [Sus scrofa]	0.011	4.408	25	2	3	2	92	10.8	9.44	44	2	cell organization and biogenesis;metabolic process	cytoplasm;cytosol;nucleus;spliceosomal complex	RNA binding	Pf01423	100038330	SNRPE	9	Spliceosome			1	0.797	-0.33	0.0584668	0.578245	88.7	111.3	18.3	11.3	16	20.5	17.6	17	23.3	22.1	14.7	15.4	23.3	25.7	21.6	20.4	22.4	22.9	18.4
FALSE	High	Master Protein	XP_003125669.2	proenkephalin-A [Sus scrofa]	0.001	6.287	6	1	2	1	266	30.1	5.66	101	1				Pf01160	100152093	PENK	4				0	1.278	0.35	0.0586665	0.578245	112.2	87.8	26.19	19.94	9.1	5.1	6.4	4		8.4	7.3	6.2	5.5	4.9	3.9	4.2	5	6.8	5
FALSE	Low	Master Protein	XP_020925678.1	beta-galactoside alpha-2,6-sialyltransferase 1 isoform X1 [Sus scrofa]	0.168	0.801	2	1	4	1	430	48.7	8.95	21	1				Pf00777	100302026	ST6GAL1	13				0	0.923	-0.11	0.0587165	0.578245	96	104	5.35	6.6	134.3	135.4	130.4	115.1	132	135.6	132.2	131.6	121.5	147.2	141.6	147.7	126.2	129.8	144.2
FALSE	High	Master Protein	XP_020922151.1	regulatory-associated protein of mTOR isoform X1 [Sus scrofa]	0	52.927	9	10	19	10	1351	150.9	7.18	478	10				Pf01602, Pf02985, Pf13646, Pf14538	100512677	LOC100512677; RPTOR	12				0	0.875	-0.19	0.0587445	0.578245	93.3	106.7	10.15	8.57	496.3	466	526.7	547.9	524.8	463.9	594.7	584.5	612	522.4	546.1	617.5	661.2	590.8	613.8
FALSE	High	Master Protein	NP_001348356.1	cyclic AMP-responsive element-binding protein 1 isoform 1 [Sus scrofa]	0.001	7.488	7	2	2	2	341	36.7	5.57	78	2											0	0.831	-0.27	0.0588905	0.578245	90.8	109.2	13.59	19.6	10.1	9.9	8.9	9.7	12.3	12.1	8.7	10.4	8.5	10.6	13.4	16.4	12.8	11.2	9.7
FALSE	High	Master Protein	XP_003131432.1	protein FAM134C [Sus scrofa]	0	23.791	17	5	10	5	466	51.1	5.1	233	5	regulation of biological process	membrane		Pf02453	100519106	LOC100519106; FAM134C; RETREG3	12		ENSSSCG00000017395.2		0	0.924	-0.11	0.0589213	0.578265	96.1	103.9	9.1	6.83	135.4	117.2	107.5	131.4	136.8	138	132.3	141.6	144.9	148.1	148.4	144.9	156	129.1	135
FALSE	High	Master Protein	NP_001177127.1	acylphosphatase-1 isoform 1 [Sus scrofa]	0	44.757	40	5	20	5	144	16	9.35	435	5		membrane	catalytic activity	Pf00708	100155997	ACYP1	7		ENSSSCG00000002379.2		0	0.907	-0.14	0.0591549	0.579989	95.1	104.9	14.3	13.93	1358.8	1235.3	1642.1	1199	1131.6	1403.5	1406	1002.4	1373.8	1617.4	1830.8	1663.5	1279.8	1367.2	1386.9
FALSE	High	Master Protein	XP_020952749.1	LOW QUALITY PROTEIN: putative sodium-coupled neutral amino acid transporter 7 [Sus scrofa]	0	9.801	8	3	5	3	463	49.9	5.17	79	3				Pf01490	100511635	SLC38A7	6				0	0.917	-0.13	0.0592412	0.580552	95.6	104.4	8.2	8.52	69.4	66.2	63.4	70.1	61.3	59.5	62.2	76.9	65.2	72.2	67.1	67.8	84	72	70.3
FALSE	High	Master Protein	XP_013833641.1	importin-4 [Sus scrofa]	0	18.543	7	8	11	8	1076	117.6	5.01	106	8	transport		protein binding	Pf03810	100157703	IPO4	7				0	0.841	-0.25	0.0594079	0.581556	91.4	108.6	8.7	10.54	397.4	293.8	319.1	331.2	315.6	322.1	334.5	348	321.1	398.1	405	368.6	306	350.7	405.4
FALSE	High	Master Protein	XP_020954880.1	LOW QUALITY PROTEIN: copine-6 [Sus scrofa]	0	147.731	39	19	113	18	557	61.7	5.95	2702	19				Pf00092, Pf00168, Pf07002, Pf10138	100155292	LOC100155292; CPNE6	7				0	0.809	-0.31	0.0594138	0.581556	89.4	110.6	12.4	7.82	6666.4	4977.2	4548.1	5062.1	4948.2	5048.9	5654.7	5835.3	6045.7	5204	5684.3	6223.9	6316.8	6289.3	6374.7
FALSE	High	Master Protein	NP_999170.1	osteoclast-stimulating factor 1 [Sus scrofa]	0.001	6.845	19	3	3	3	214	23.7	5.68	36	3		cytoplasm;extracellular	protein binding	Pf00018, Pf00023, Pf07653, Pf12796, Pf13637, Pf13857, Pf14604	397066	OSTF1	1		ENSSSCG00000005273.2	Neutrophil degranulation	3	1.257	0.33	0.0594305	0.581556	111.4	88.6	14.59	25.08	92.5	61.8	67.8	61	73.8	80	66.8	72.6	85.6	52.1	56.7	64.8	58.8	73.7	31.8
FALSE	High	Master Protein	NP_001177208.1	phosphatidylinositol 3,4,5-trisphosphate 5-phosphatase 2 [Sus scrofa]	0	18.638	7	8	10	8	1264	138.8	6.71	120	8	metabolic process		catalytic activity;protein binding	Pf00017, Pf00536, Pf03372, Pf07647	100462718	INPPL1	9	Inositol phosphate metabolism; Phosphatidylinositol signaling system; Fc gamma R-mediated phagocytosis; Insulin signaling pathway; B cell receptor signaling pathway			5	0.902	-0.15	0.0596196	0.583121	94.9	105.1	7.4	8.5	113.5	99.6	108.7	117.5	106.1	106.9	123.9	120	122.5	114.2	109.5	124.4	136.7	127.2	133
FALSE	High	Master Protein	XP_020955323.1	alpha-1-antiproteinase-like isoform X1 [Sus scrofa]	0	8.412	5	2	3	1	471	53.4	9.39	69	2				Pf00079	100621494	LOC100621494	7				0	1.311	0.39	0.0597727	0.583194	113.5	86.5	18.36	18.11	10.1	10.2	9.2	9.8	6.9	8.4	10.6	12.3	12.9	11	8.7	7.9	7.5	6.9	7.4
FALSE	High	Master Protein	NP_001026963.1	nicotinamide phosphoribosyltransferase [Sus scrofa]	0	33.481	22	9	13	9	491	55.3	7.15	208	9	metabolic process;regulation of biological process	cytoplasm;extracellular;nucleus	catalytic activity;protein binding	Pf04095	595123	NAMPT	9	Metabolic pathways; Nicotinate and nicotinamide metabolism; NOD-like receptor signaling pathway	ENSSSCG00000015435.2	Nicotinamide salvaging	8	0.92	-0.12	0.0600146	0.583194	95.9	104.1	14.51	8.7	423.8	482	432.8	354.3	342.5	323.8	442.3	473.1	468.6	415	474.6	440.8	466	482.6	535.3
FALSE	Low	Master Protein	XP_013853710.1	exocyst complex component 3-like protein isoform X1 [Sus scrofa]	0.225	0.531	1	1	2	1	739	81.4	5.57	0	1	transport		protein binding	Pf06046	100522868	LOC100522868; EXOC3L1	6		ENSSSCG00000002788.2		0	0.799	-0.32	0.0600789	0.583194	88.8	111.2	12.08	19.18	124.1	90.1	89.4	102.3	109.1	102.2	118.7	121.9	116.1	105.4	103.3	126.9	152	146.7	165.2
FALSE	High	Master Protein	XP_013852782.1	signal transducing adapter molecule 2 isoform X1 [Sus scrofa]	0	22.498	13	8	14	8	526	58.2	5.03	154	8	transport		protein binding	Pf00018, Pf00790, Pf07653, Pf14604	100157042	STAM2	15	Jak-STAT signaling pathway; Endocytosis			2	0.884	-0.18	0.0600906	0.583194	93.9	106.1	11.97	4.44	236.6	212.7	253.4	235.2	226.4	200.1	257.9	280.6	286.7	252.1	265.8	250.6	269.2	275.6	278.7
FALSE	High	Master Protein	XP_020917985.1	interferon-induced very large GTPase 1-like [Sus scrofa]	0	18.404	2	5	6	5	2429	279	6.51	111	5				Pf05879	110255360	LOC110255360	9				0	0.761	-0.39	0.0601361	0.583194	86.4	113.6	25.1	16.09	60.7	85.9	79.5	96.2	114.7	86.3	71.7	137.8	100.7	108.6	89.4	97.3	133.4	118.4	132.8
FALSE	High	Master Protein	XP_020933437.1	elongation factor 1-alpha 2 [Sus scrofa]	0	114.493	34	15	156	7	463	50.4	9.03	1854	15	metabolic process	cytoplasm	catalytic activity;nucleotide binding;RNA binding	Pf00009, Pf03143, Pf03144	110257403	EEF1A2	17				0	0.799	-0.32	0.0601446	0.583194	88.8	111.2	12.01	10.75	3471.3	2570.3	3242.2	3132.6	2606.1	3198.3	2534.6	2681	2770.6	3550.5	3517.2	3565.4	3128.7	2660.6	3418.5
FALSE	Low	Master Protein	XP_020939809.1	transducin-like enhancer protein 6 isoform X1 [Sus scrofa]	0.156	0.854	1	1	1	1	651	72.1	6.73	0	1					100623564	LOC100623564; TLE6	2				0	2.404	1.27	0.0601993	0.583194	141.2	58.8	69.49	34.94	59.6	19.7	17.8	41	27.9	150.6	73.3	79.3	64.2	25.6	24	27.2	24	49.2	23.1
FALSE	High	Master Protein	XP_001925416.3	insulin-degrading enzyme isoform X1 [Sus scrofa]	0	60.681	16	16	30	16	1019	117.9	6.57	547	16	metabolic process		catalytic activity;metal ion binding	Pf00675, Pf05193	100155309	IDE	14	Alzheimer's disease			1	0.952	-0.07	0.0604795	0.583849	97.5	102.5	8.48	5.51	904.6	823	791	827.1	701.4	686.1	812	837.9	793.1	942.9	851.6	863.3	803.1	829	854.3
FALSE	Low	Master Protein	XP_020927955.1	radial spoke head 14 homolog [Sus scrofa]	0.081	1.595	2	1	2	1	340	37.2	7.3	20	1			protein binding	Pf00514	100157115	LOC100738526; LOC100157115; RTDR1; RSPH14	14				0	1.548	0.63	0.0606346	0.585065	121.5	78.5	28.86	37.56	63.8	69.1	29.7	48.7	48	33.3	63	36.1	56.1	41	24.1	23.8	19.6	46.3	48.1
FALSE	High	Master Protein	XP_003130093.1	etoposide-induced protein 2.4 homolog [Sus scrofa]	0.008	4.922	4	2	3	2	340	38.9	9.64	62	2				Pf07264	100511341	EI24	9	p53 signaling pathway			1	0.906	-0.14	0.0609802	0.587698	95.1	104.9	10.18	16.18	35.8	32.7	33.4	36.9	28	31.3	40	34.8	36.4	49.3	38.7	48.1	33.3	36.1	38.1
FALSE	High	Master Protein	NP_001230406.1	26S proteasome non-ATPase regulatory subunit 2 [Sus scrofa]	0	115.66	22	20	70	20	908	100.2	5.2	1190	20	metabolic process;regulation of biological process	nucleus;proteasome	catalytic activity;enzyme regulator activity	Pf01851	100627568	PSMD2	13	Proteasome; Epstein-Barr virus infection	ENSSSCG00000023998.1	Hedgehog ligand biogenesis; M/G1 Transition; Regulation of RUNX2 expression and activity; Ub-specific processing proteases; APC/C:Cdh1 mediated degradation of Cdc20 and other APC/C:Cdh1 targeted proteins in late mitosis/early G1; Interleukin-20 family signaling; Degradation of GLI1 by the proteasome; Neutrophil degranulation; Activation of NF-kappaB in B cells; Ubiquitin-dependent degradation of …	118	0.922	-0.12	0.0609952	0.587698	96	104	8.78	3.83	2695.6	2268.2	2692.5	2554.2	2549.1	2557.1	2863.8	2990.3	2990.5	2707.5	2757.1	2975.8	2928.5	2940.3	2911
FALSE	High	Master Protein	XP_020947146.1	probable ATP-dependent RNA helicase DDX17, partial [Sus scrofa]	0	103.941	30	20	48	16	731	80.4	8.37	946	20				Pf00270, Pf00271	100514347	LOC100514347; DDX17	5				0	1.107	0.15	0.061038	0.587828	105.1	94.9	10.94	8.92	895.6	966.8	915.6	1140.7	1110.1	1178.4	970.8	926.1	915.6	878.8	861.5	867.4	1047.3	938.6	820.9
FALSE	Low	Master Protein	XP_020949546.1	LOW QUALITY PROTEIN: Bardet-Biedl syndrome 2 protein [Sus scrofa]	0.268	0.4	1	1	3	1	721	79.9	6	0	1				Pf14781, Pf14782, Pf14783	100622382	LOC100622382; BBS2	6				0	0.817	-0.29	0.0612758	0.589834	89.9	110.1	21.05	17.31	55.4	73.3	66.3	54.6	60.9	67	54.1	80.9	97.1	59.5	100.8	80.4	95	79.8	82.1
FALSE	High	Master Protein	XP_005673383.1	drebrin-like protein isoform X2 [Sus scrofa]	0	129.668	50	17	66	1	429	48.2	5	1290	17			protein binding	Pf00018, Pf00241, Pf07653, Pf14604	100524413	LOC100524413; DBNL	18				0	0.807	-0.31	0.0615921	0.592311	89.3	110.7	12.15	13.35	185.7	157.8	190.4	168.7	158.7	226.2	184.7	163.1	169	234.2	233	211.8	159.2	196.9	207
FALSE	High	Master Protein	XP_020949677.1	pyruvate dehydrogenase [acetyl-transferring]-phosphatase 2, mitochondrial [Sus scrofa]	0	12.37	8	4	5	4	531	59.6	5.87	83	4	metabolic process		catalytic activity	Pf00481	100623511	PDP2	6				0	0.864	-0.21	0.0617671	0.593709	92.7	107.3	8.79	13.61	88.5	77.1	93.3	95.6	99.3	98.1	83.4	82.9	83.7	112.7	122.8	101.7	83	93.3	103.1
FALSE	High	Master Protein	NP_001193822.1	nucleosome assembly protein 1-like 5 [Sus scrofa]	0	10.454	10	2	5	2	192	20.3	4.17	49	2	cell organization and biogenesis	nucleus		Pf00956	100616076	NAP1L5	8				0	1.289	0.37	0.0620388	0.595181	112.6	87.4	22.74	25.31	363.3	269.9	253.2	208.8	196.7	370.3	248.3	344.4	291.7	241.7	272.5	144.9	178.3	273.7	181.3
FALSE	High	Master Protein	XP_003483500.1	splicing factor 3A subunit 1 [Sus scrofa]	0	38.261	15	11	15	11	793	88.7	5.22	236	11	cell organization and biogenesis;metabolic process;regulation of biological process	spliceosomal complex	protein binding;RNA binding	Pf00240, Pf01805, Pf12230, Pf14560	100154850	SF3A1	14	Spliceosome	ENSSSCG00000010002.2	mRNA Splicing - Major Pathway	5	1.065	0.09	0.0620965	0.59545	103.2	96.8	6.79	6.58	357.8	356.2	386.3	403.7	415.1	436	390.8	417.7	386.5	345.5	396.5	355.8	386.8	378.3	336.5
FALSE	High	Master Protein	XP_020923164.1	LOW QUALITY PROTEIN: seizure protein 6 homolog [Sus scrofa]	0	13.236	4	5	6	5	992	107.1	5.21	83	5				Pf00084, Pf00431	100518932	LOC100518932; SEZ6	12				0	1.075	0.1	0.0621624	0.595594	103.6	96.4	11.99	7.17	160.1	163.2	150.3	138	120.1	127	131.7	122.8	124.4	124.8	119.9	140.5	114.4	124.6	120.4
FALSE	High	Master Protein	XP_020942541.1	F-box/LRR-repeat protein 16 [Sus scrofa]	0	36.022	27	8	19	8	477	51.4	6.76	214	8					100511074	LOC100511074; FBXL16	3				0	0.924	-0.11	0.062247	0.596039	96	104	12.77	7.95	365.3	351.5	455.7	507.7	485.8	426.2	495	495.7	446	470.4	469.7	452.2	533.1	517.4	548.9
FALSE	High	Master Protein	XP_020924750.1	monoacylglycerol lipase ABHD6 isoform X1 [Sus scrofa]	0	35.818	23	7	16	7	337	38.5	8.07	310	7				Pf00151, Pf00561, Pf12695, Pf12697	100515411	ABHD6	13	Retrograde endocannabinoid signaling			1	0.913	-0.13	0.0623894	0.596833	95.5	104.5	11.18	9.83	250	255.1	284.5	232.3	249.5	186.8	254.2	270.6	266.9	244.3	276.7	295.6	323.5	260.9	280
FALSE	Medium	Master Protein	XP_020942975.1	protein eva-1 homolog A, partial [Sus scrofa]	0.047	2.145	7	1	1	1	168	19.2	6.77	15	1				Pf14851	100510899	LOC100510899; EVA1A	3				0	1.285	0.36	0.062536	0.597347	112.5	87.5	6.72	19.35	32.4	34.8	31.6	31.3	33.7	35.9	35.5	38.1	36.2	23.7	24.4	29.8	35	36.2	24.7
FALSE	High	Master Protein	NP_001230490.1	NHL repeat-containing protein 2 [Sus scrofa]	0	52.222	18	9	13	9	725	79.1	5.54	422	9			protein binding	Pf01436, Pf13905	100155569	NHLRC2	14				0	1.068	0.09	0.0625476	0.597347	103.3	96.7	5.27	6.62	427.4	478.2	465.5	413.7	425.3	426.6	411.4	439.4	423	395.4	375.2	395.5	415.4	454.6	403.8
FALSE	High	Master Protein	NP_001231722.1	solute carrier family 25 member 36 [Sus scrofa]	0	8.806	11	3	3	3	311	34.2	8.87	62	3				Pf00153	100513238	SLC25A36	13				0	0.899	-0.15	0.0626044	0.597347	94.7	105.3	8.25	7.09	132.6	153.5	175.1	152.9	168.2	154.4	174.2	159.4	163.7	158.4	185.7	157.3	182.9	177.9	176.5
FALSE	High	Master Protein	XP_003358231.1	stromal cell-derived factor 2 [Sus scrofa]	0	11.787	18	4	6	4	211	23.2	7.33	131	4	metabolic process;response to stimulus	membrane	catalytic activity	Pf02815	100625663	LOC100625663; SDF2	12		ENSSSCG00000017772.2		0	0.875	-0.19	0.062608	0.597347	93.4	106.6	8.97	16.18	67.2	73.7	84.6	65.1	79.2	84.3	79.8	74.7	77.3	115.3	92.5	87	73.7	89.5	78.7
FALSE	Low	Master Protein	XP_020922220.1	LOW QUALITY PROTEIN: bifunctional arginine demethylase and lysyl-hydroxylase JMJD6 [Sus scrofa]	0.207	0.61	2	1	1	1	414	47.5	8.5	18	1				Pf02373, Pf13621	100621462	LOC100621462; JMJD6	12				0	0.747	-0.42	0.0627347	0.597347	85.5	114.5	24.49	20.35	12.1	11.8	9.2	9.4	12.8	10.5	17.5	16.5	16.4	13.4	12.2	16.9	21.4	17.8	15.6
FALSE	High	Master Protein	XP_020943085.1	calcineurin subunit B type 1 [Sus scrofa]	0	62.011	39	6	52	6	170	19.3	4.81	837	6											0	1.11	0.15	0.0627947	0.597347	105.2	94.8	13.9	13.09	2437.5	2069.1	1965.4	2514.2	2204.7	3047	2121.7	2243.7	2259.8	2094.9	2153.3	2389	1652.9	1949.5	1803.2
FALSE	High	Master Protein	XP_020918667.1	tubulin-specific chaperone cofactor E-like protein isoform X6 [Sus scrofa]	0	12.264	12	4	5	4	424	48.2	5.53	48	4				Pf12799, Pf14580	100523684	LOC100523684; TECTA	9				0	0.856	-0.22	0.0628721	0.597347	92.2	107.8	16.81	8.6	116.9	76.3	84.3	96.1	82.1	85.2	118.3	107.7	112.7	95.6	105.5	116.8	123.3	111.5	113
FALSE	High	Master Protein	XP_020944723.1	glutamate-rich protein 5 isoform X1 [Sus scrofa]	0	17.592	16	6	8	6	423	44.6	4.5	139	6				Pf15140	100739122	LOC100739122; C4H8orf47; ERICH5	4				0	0.903	-0.15	0.0629492	0.597347	94.9	105.1	12.83	11.46	169	152.7	183.6	142	162.2	144.2	152.4	123.8	126.4	203.2	178.5	156.4	160	149.9	178.1
FALSE	High	Master Protein	XP_020926520.1	junctional adhesion molecule B [Sus scrofa]	0	15.088	15	4	7	4	298	33	8.92	128	4			protein binding	Pf00047, Pf07679, Pf13895, Pf13927	100621244; 102166598	LOC100621244; JAM2; LOC102166598	13	Leukocyte transendothelial migration; Cell adhesion molecules (CAMs); Tight junction			3	1.099	0.14	0.0630593	0.597864	104.7	95.3	8.24	10.05	162.7	204.1	187.1	172.9	168.3	205	187.8	172.6	181.6	166.3	171.4	155.5	164.1	189.8	140.1
FALSE	High	Master Protein	NP_001231655.1	eEF1A lysine and N-terminal methyltransferase [Sus scrofa]	0.001	6.972	5	3	3	3	699	78.6	6.95	24	3	metabolic process		catalytic activity	Pf01209, Pf01564, Pf03291, Pf08241, Pf12847, Pf13649, Pf13659, Pf13847	100512915	METTL13	9				0	0.798	-0.33	0.0630632	0.597864	88.8	111.2	19.84	19.22	52.9	32.7	45.8	49.5	50.5	38	48.3	58.1	65.1	41	58.8	61.2	70.8	62.8	75.1
FALSE	High	Master Protein	NP_001172062.1	ubiquitin-conjugating enzyme E2 L3 [Sus scrofa]	0	20.546	26	4	15	4	154	17.9	8.51	285	4	metabolic process		catalytic activity;nucleotide binding	Pf00179	100154268	UBE2L3	14	Parkinson's disease; Ubiquitin mediated proteolysis	ENSSSCG00000010088.2		2	1.232	0.3	0.063128	0.597914	110.4	89.6	10.53	19.64	1529.7	1364.3	1228.2	1230.6	1096.9	1479.8	1250.7	1340.4	1440.3	1321.9	1353.6	986.8	835.9	1199.6	928.5
FALSE	High	Master Protein	XP_020920495.1	glycylpeptide N-tetradecanoyltransferase 2 isoform X1 [Sus scrofa]	0	37.158	17	8	16	6	517	59.1	8.27	357	8				Pf01233, Pf02799	100627249	LOC100627249; NMT2	10				0	0.844	-0.24	0.0633151	0.599121	91.5	108.5	13.61	6.7	489.4	468	564.9	643.2	571.7	547.1	669.3	684.1	665.1	679.3	584.2	687.2	684.4	613.9	675.5
FALSE	High	Master Protein	XP_005665342.1	ralA-binding protein 1 [Sus scrofa]	0	54.593	26	14	26	14	639	73.9	5.8	394	14	regulation of biological process;response to stimulus;transport	membrane	catalytic activity;enzyme regulator activity;protein binding	Pf00620	100519155	RALBP1	6	Pancreatic cancer; Ras signaling pathway; Pathways in cancer	ENSSSCG00000003680.3	Rho GTPase cycle	6	0.956	-0.06	0.0633571	0.599235	97.8	102.2	7.29	3.32	512.2	429.2	454.2	475.3	427.6	414.4	493.8	470.2	489.5	489.8	484.9	461.7	511.4	494.4	493.6
FALSE	High	Master Protein	XP_005664394.2	transmembrane protein 231 isoform X1 [Sus scrofa]	0	10.24	12	4	4	4	380	43	9.31	63	4				Pf10149	100522137	LOC100522137; TMEM231	6				0	0.625	-0.68	0.0635558	0.599947	77	123	45.05	32.72	24.5	8.2	20.6	36.5	19.5	21.8	24	6.5	17.2	43.4	33.8	21.3	34	16	32
FALSE	High	Master Protein	XP_005672834.1	receptor-type tyrosine-protein phosphatase alpha isoform X1 [Sus scrofa]	0	58.434	20	14	36	12	809	91.4	6.83	654	14	metabolic process		catalytic activity	Pf00102, Pf14566	100157496	PTPRA	17				0	0.956	-0.07	0.0636342	0.599947	97.7	102.3	4.82	2.61	768	762.2	849.2	773.7	710.2	754.8	780.6	803.9	775.5	781.4	779.4	825.2	811.6	807.9	828.4
FALSE	High	Master Protein	XP_020937270.1	phosphofurin acidic cluster sorting protein 2 isoform X5 [Sus scrofa]	0	33.345	10	8	15	8	889	97.8	6.43	317	8				Pf10254	110258361	PACS2					0	0.93	-0.1	0.0636477	0.599947	96.4	103.6	6.14	7.01	210	245.5	243.8	251.6	232.6	236.2	230.9	258.9	227	250.3	257.7	229.4	261.9	250.3	284.3
FALSE	High	Master Protein	XP_020930625.1	selenocysteine lyase isoform X1 [Sus scrofa]	0	10.037	9	4	8	4	444	48.2	6.89	140	4				Pf00266	100294677	SCLY	15				0	0.915	-0.13	0.0636715	0.599947	95.6	104.4	6.28	6	201.2	230.7	209.5	226.9	215.8	216.9	206.6	191	197.5	239.1	223.7	203.2	234.3	216.9	234.3
FALSE	High	Master Protein	XP_020936297.1	rab proteins geranylgeranyltransferase component A 1 isoform X1 [Sus scrofa]	0	47.32	13	8	13	7	656	73.5	4.84	387	8				Pf00996, Pf12831, Pf13450	100523763	CHM	X				0	0.938	-0.09	0.0638091	0.600398	96.8	103.2	2.97	6.3	322.7	314.2	330.7	303.5	320.3	314.5	335.8	318.1	317.3	338.6	339.9	370.7	354.7	307.3	331.7
FALSE	High	Master Protein	NP_001231569.1	reticulon-1 isoform 1 [Sus scrofa]	0	221.343	43	24	119	21	770	82.5	4.64	3336	24		endoplasmic reticulum;membrane		Pf02453	100152394	RTN1	1		ENSSSCG00000025013.1		0	1.04	0.06	0.0639497	0.60109	102	98	3.65	3.39	3714.9	3893.4	3864.7	3802.6	3691.9	4021.4	4118	3949.8	3994.7	3960.3	3772.6	3573.4	3712.4	3699.4	3782.2
FALSE	Low	Master Protein	XP_003123694.2	mastermind-like protein 1 [Sus scrofa]	0.097	1.376	1	1	1	1	1014	107.7	8.1	0	1	cell differentiation;metabolic process;regulation of biological process;response to stimulus	nucleus	protein binding	Pf09596	100520231	MAML1	2	Notch signaling pathway; Th1 and Th2 cell differentiation	ENSSSCG00000014019.2	NOTCH2 intracellular domain regulates transcription; RUNX3 regulates NOTCH signaling; NOTCH1 Intracellular Domain Regulates Transcription; Notch-HLH transcription pathway	14	1.426	0.51	0.0641212	0.60109	117.5	82.5	35.2	18.04	36.6	51.3	81.7	108.2	136.6	114.8	86.9	84.1	84.8	54.2	55.6	63.7	72	71.7	44.5
FALSE	High	Master Protein	NP_001191319.1	protein C1orf43 homolog [Sus scrofa]	0	14.543	18	4	4	4	253	28.7	9.6	125	4		membrane		Pf07406	100518371	C4H1orf43; LOC100739616	4		ENSSSCG00000023805.1; ENSSSCG00000006554.2		0	0.819	-0.29	0.0643411	0.60109	90	110	8.44	16.44	16.7	15.1	20.4	16.8	17.6	17.8	16.3	17.8	17	20.4	14.9	20.3	25.5	21.7	21.2
FALSE	High	Master Protein	XP_020957963.1	disks large homolog 2 isoform X2 [Sus scrofa]	0	135.644	25	23	60	1	1012	113.5	6.44	1151	23				Pf00018, Pf00595, Pf00625, Pf07653, Pf09058, Pf10600, Pf13180	100516384	LOC100516384; DLG2	9				0	1.219	0.29	0.0643955	0.60109	109.9	90.1	14.24	27.62	27.9	23.6	21.4	24.3	20.4	18.7	24.2	21	28.5	18.6	20.1	12.2	23.7	21.1	11.6
FALSE	Medium	Master Protein	XP_020939549.1	zinc finger protein 414 isoform X1 [Sus scrofa]	0.043	2.277	2	1	2	1	446	47.3	8.18	32	1					110255303	ZNF414	2				0	0.942	-0.09	0.0650567	0.60109	97	103	10.93	4.41	49.5	54.1	48.7	39.3	40.6	46.5	40	44.2	47.8	50.8	52.5	49.3	46	49.4	48.3
FALSE	High	Master Protein	NP_999576.1	cytochrome c oxidase subunit 7A1, mitochondrial precursor [Sus scrofa]	0	9.14	29	2	3	2	80	9	9.99	70	2	metabolic process;transport	membrane;mitochondrion	catalytic activity;transporter activity	Pf02238	399685	COX7A1	6	Non-alcoholic fatty liver disease (NAFLD); Cardiac muscle contraction; Alzheimer's disease; Oxidative phosphorylation; Parkinson's disease; Huntington's disease	ENSSSCG00000025533.1		6	1.114	0.16	0.0652236	0.60109	105.4	94.6	9.73	11.03	172	183.4	225.3	214.8	188.1	196.4	224.4	212.7	185.6	178.4	147	172	174.1	195.1	203.1
FALSE	High	Master Protein	XP_020932647.1	LMBR1 domain-containing protein 2 isoform X1 [Sus scrofa]	0	27.32	9	6	15	6	703	82	7.72	227	6				Pf04791	100514993	LMBRD2	16				0	0.937	-0.09	0.0652536	0.60109	96.7	103.3	4.31	4.52	348.5	347.7	378.8	347.4	341.5	356.8	367.2	385.3	369.1	375.3	386.6	391.9	398	359.2	357.3
FALSE	High	Master Protein	XP_020927215.1	LOW QUALITY PROTEIN: transmembrane protein with metallophosphoesterase domain [Sus scrofa]	0	8.59	6	3	3	3	447	48.8	7.33	58	3				Pf00149	110256563	TMPPE	13				0	0.931	-0.1	0.065275	0.60109	96.5	103.5	5.14	7.59	63.3	68.8	60.4	65	60.1	62.2	59.4	59.3	64.8	60.9	65.1	69.5	68.3	65.4	76
FALSE	High	Master Protein	NP_001161114.1	CDP-diacylglycerol--inositol 3-phosphatidyltransferase [Sus scrofa]	0	17.374	13	3	16	3	213	23.6	8.48	188	3	metabolic process	Golgi;membrane	catalytic activity	Pf01066	100312963	CDIPT	3	Phosphatidylinositol signaling system; Inositol phosphate metabolism; Metabolic pathways; Glycerophospholipid metabolism	ENSSSCG00000027629.1	Synthesis of PI	9	0.958	-0.06	0.0652889	0.60109	97.9	102.1	6.31	5.01	867.4	874.4	816.5	853.7	796	724.3	838.5	763.6	776	933.4	883.6	849.3	807.3	838.6	855.4
FALSE	High	Master Protein	XP_003125110.3	AP2-associated protein kinase 1 isoform X5 [Sus scrofa]	0	287.795	44	27	108	1	970	104.4	6.51	3140	27	metabolic process;regulation of biological process;transport		catalytic activity;nucleotide binding;protein binding	Pf00069, Pf07714	100512341; 110255208	AAK1; LOC100512341	3				0	0.858	-0.22	0.0653616	0.60109	92.3	107.7	20.76	13.31	55.2	38.6	43.6	27.8	30.9	33.2	37.8	40.3	42	43	37.3	49.4	42.7	46.9	54.8
FALSE	High	Master Protein	NP_001231364.1	proteolipid protein 2 [Sus scrofa]	0	12.323	9	1	6	1	152	16.6	6.73	251	1		membrane		Pf01284	100512511	PLP2	X		ENSSSCG00000012294.3		0	1.278	0.35	0.0654526	0.60109	112.2	87.8	21.65	16.44	136.7	106.8	125	128.9	86.7	144.3	124	117.3	66.1	68.2	93.7	104.5	100.6	102.6	77.3
FALSE	High	Master Protein	XP_020926424.1	bis(5'-adenosyl)-triphosphatase isoform X4 [Sus scrofa]	0	43.367	40	6	17	6	173	19.7	6.73	335	6				Pf01230, Pf11969	102159722	LOC102159722; FHIT	13				0	1.06	0.08	0.0657349	0.60109	102.9	97.1	7.91	11.27	475.9	538.2	454.8	421	428.9	499.6	449.7	442.5	470.7	428.4	431.7	430.1	395	468.7	331.7
FALSE	High	Master Protein	NP_001229989.1	ras-related protein Rab-10 [Sus scrofa]	0	57.694	46	9	50	8	200	22.5	8.38	1162	9	cell organization and biogenesis;regulation of biological process;response to stimulus;transport	endosome;Golgi;membrane	catalytic activity;nucleotide binding;protein binding	Pf00025, Pf00071, Pf04670, Pf08477	100526104	RAB10	3	Endocytosis; AMPK signaling pathway	ENSSSCG00000008573.2	Neutrophil degranulation; RAB GEFs exchange GTP for GDP on RABs	9	0.954	-0.07	0.0657993	0.60109	97.6	102.4	2.75	3.29	3664.1	3621.4	3674.6	3454.3	3444.7	3432.1	3527.9	3643	3539.3	3738.4	3809.7	3778.3	3525.5	3540.8	3681.5
FALSE	High	Master Protein	XP_013842827.1	evolutionarily conserved signaling intermediate in Toll pathway, mitochondrial isoform X1 [Sus scrofa]	0	28.798	20	6	9	6	433	49.2	6.21	195	6				Pf06239, Pf14784	100519412	LOC100519412; ECSIT	2	MAPK signaling pathway	ENSSSCG00000013615.2	TRAF6 mediated induction of NFkB and MAP kinases upon TLR7/8 or 9 activation; Complex I biogenesis; MyD88 cascade initiated on plasma membrane; MyD88:Mal cascade initiated on plasma membrane; Activated TLR4 signalling	22	1.09	0.12	0.0658738	0.60109	104.3	95.7	8.91	10.41	88	83.2	78.4	84.4	87.7	105	86	87.4	79.5	64.2	88.9	78.2	75.1	80.4	79.8
FALSE	High	Master Protein	XP_020927042.1	roundabout homolog 2 isoform X1 [Sus scrofa]	0	61.17	13	15	23	14	1599	174.8	6.65	437	15				Pf00041, Pf00047, Pf07679, Pf07686, Pf13895, Pf13927	100517681	LOC100517681; ROBO2	13				0	0.845	-0.24	0.0659261	0.60109	91.6	108.4	10.17	11.18	467.1	439.6	440.8	518.1	433.8	420	519.3	529.3	547.2	480	459.3	540.1	616.8	579.3	566.3
FALSE	High	Master Protein	XP_013844336.1	putative tyrosine-protein phosphatase auxilin isoform X6 [Sus scrofa]	0	113.744	21	15	59	1	914	99.9	7.69	1152	15				Pf00226, Pf10409	406190	DNAJC6	6				0	0.805	-0.31	0.0659315	0.60109	89.2	110.8	25.78	17.02	12.1	13.9	11.7	10.6	8.3	9.9	16.4	14.6	7.1	11.1	12.2	16.4	17.4	13.7	15.4
FALSE	High	Master Protein	NP_001156363.1	trypsinogen precursor [Sus scrofa]	0.003	5.921	7	2	27	2	246	25.9	7.18	324	2	metabolic process		catalytic activity	Pf00089	100302368	LOC100302368	18	Influenza A; Protein digestion and absorption; Pancreatic secretion; Neuroactive ligand-receptor interaction			4	0.823	-0.28	0.0659695	0.60109	90.3	109.7	18.82	20.66	1569.5	1867.9	2821	2027.3	1698.1	1733.2	2282.7	1926.6	2000	2261.3	2278.2	2405.4	3299.2	1802.3	2753.6
FALSE	High	Master Protein	XP_020921079.1	GPI ethanolamine phosphate transferase 3 isoform X1 [Sus scrofa]	0.006	5.149	2	2	2	2	1131	122.9	7.62	50	2	metabolic process		catalytic activity;metal ion binding	Pf00884, Pf01663, Pf01676	100624832	LOC100624832; PIGO	1	Metabolic pathways; Glycosylphosphatidylinositol (GPI)-anchor biosynthesis			2	0.819	-0.29	0.06599	0.60109	90.1	109.9	11.6	19.53	8.7	9.6	9.3	10.7	9.4	8.1	11.6	8.5	9.8	12.8	8.7	11.1	11.9	10	15.2
FALSE	High	Master Protein	XP_020937370.1	alpha-globin transcription factor CP2 isoform X1 [Sus scrofa]	0.01	4.66	2	1	2	1	502	57.2	5.8	63	1				Pf04516	110258452	TFCP2					0	0.804	-0.32	0.0660439	0.60109	89.1	110.9	26.86	26.3	19.5	15.6	15.2	24.1	24.5	14.3	22	10.6	23.3	21.2	17.6	19.6	34	27.7	30.5
FALSE	High	Master Protein	XP_013852426.1	NADH dehydrogenase [ubiquinone] 1 beta subcomplex subunit 3 isoform X1 [Sus scrofa]	0	17.515	32	3	13	3	114	12.8	8.97	217	3	metabolic process	mitochondrion		Pf08122	100525083	LOC100525083; NDUFB3	15				0	1.127	0.17	0.0661606	0.60109	106	94	7.08	12.43	548	583.7	631.6	664.8	659.7	618.9	672.8	669.8	593.1	558	473	680.7	562.6	515.1	565.2
FALSE	High	Master Protein	XP_020933518.1	serine/threonine-protein kinase 4 isoform X1 [Sus scrofa]	0	20.691	16	7	7	7	487	55.5	5.05	144	7				Pf00069, Pf07714, Pf11629	100517317	LOC100517317; STK4	17				0	0.819	-0.29	0.0662099	0.60109	90	110	24.35	16.21	65.6	53	52.4	82.2	68	44.7	82.7	91.2	86.8	67.9	75	77.5	102.8	89	97.8
FALSE	High	Master Protein	XP_020950021.1	vacuolar protein sorting-associated protein 13C isoform X1 [Sus scrofa]	0	224.712	15	50	95	50	3757	422.7	6.77	1582	50				Pf06650, Pf12624	100625505	LOC100625505; VPS13C	1				0	0.949	-0.08	0.0662197	0.60109	97.4	102.6	4.17	5.58	2275.9	2303.1	2442.8	2242.8	2294.2	2113.3	2310.7	2355.7	2408.8	2637.7	2506.6	2279.8	2516.7	2352	2341.5
FALSE	Low	Master Protein	XP_013834997.1	fasciculation and elongation protein zeta-1 isoform X1 [Sus scrofa]	0.055	2.007	2	1	1	1	392	45.2	4.32	36	1				Pf07763	100526005	LOC100526005; FEZ1	9				0	1.281	0.36	0.066291	0.60109	112.3	87.7	22.68	16.02	21.2	18.4	16.9	33.4	25.9	32.3	23.7	27.4	27.6	18.1	20.6	16.3	25.9	19.8	21.1
FALSE	High	Master Protein	XP_005660582.1	tyrosine-protein kinase ABL1 isoform X1 [Sus scrofa]	0	18.158	9	8	10	6	1146	124.3	8.76	149	8	cell differentiation;defense response;metabolic process;regulation of biological process;response to stimulus		catalytic activity;nucleotide binding;protein binding	Pf00017, Pf00018, Pf00069, Pf07653, Pf07714, Pf08919, Pf14604	100524544	ABL1	1	MicroRNAs in cancer; Axon guidance; Neurotrophin signaling pathway; Pathways in cancer; Ras signaling pathway; Chronic myeloid leukemia; Viral myocarditis; Cell cycle; ErbB signaling pathway	ENSSSCG00000005706.2	CDO in myogenesis; RUNX1 regulates transcription of genes involved in differentiation of HSCs; Role of ABL in ROBO-SLIT signaling; HDR through Single Strand Annealing (SSA); Regulation of actin dynamics for phagocytic cup formation; Recruitment and ATM-mediated phosphorylation of repair and signaling proteins at DNA double strand breaks; RHO GTPases Activate WASPs and WAVEs	35	0.84	-0.25	0.0663571	0.60109	91.3	108.7	15.01	17.6	14.2	15.5	17.4	12.2	14.8	15.7	12	19.2	15.7	14.5	15	23.1	20	19	18.1
FALSE	Low	Master Protein	XP_020931994.1	rho GTPase-activating protein 15 isoform X1 [Sus scrofa]	0.283	0.355	3	1	1	1	475	54.6	9.57	0	1				Pf00169, Pf00620, Pf15410	100520808	ARHGAP15	15				0	0.842	-0.25	0.0664284	0.60109	91.4	108.6	20.31	22.45	9.7	12.9	12.3	14.5	14.7	13.8	11.9	14.6	20	17.4	20.5	13.7	23.4	15.3	13.8
FALSE	High	Master Protein	XP_003356708.1	retinaldehyde-binding protein 1 isoform X1 [Sus scrofa]	0	56.429	25	9	56	9	348	39.9	5.16	821	9				Pf00650, Pf03765, Pf13716	100521278	LOC100521278; RLBP1	7				0	0.867	-0.21	0.066641	0.602069	92.9	107.1	17.24	9.72	2704.2	1992.7	1795.9	2529.5	2292.3	1761.2	2789.3	1939.3	2252.7	2151	2673	2626.9	2571	2858.3	2376.4
FALSE	High	Master Protein	XP_020949379.1	uncharacterized protein KIAA0513 homolog isoform X1 [Sus scrofa]	0	33.236	23	7	15	7	410	46.5	5.17	348	7				Pf12335	100515140	LOC100515140; KIAA0513	6		ENSSSCG00000002666.2		0	0.81	-0.3	0.0667179	0.602069	89.5	110.5	17.51	12.76	854.4	557.3	562.2	572.7	544.6	501.7	714.9	626.4	661	632.4	623.4	713.1	700.4	868.8	769.2
FALSE	High	Master Protein	XP_020923940.1	erythrocyte band 7 integral membrane protein [Sus scrofa]	0.001	6.676	7	2	4	2	284	31.2	7.75	72	2	cell organization and biogenesis;regulation of biological process	cytoplasm;cytoskeleton;cytosol;endoplasmic reticulum;membrane;mitochondrion	protein binding	Pf01145	100627513	LOC100627513; STOM	1				0	0.928	-0.11	0.0667281	0.602069	96.2	103.8	15.19	6.37	74.3	76.6	56.4	60.3	72.2	68.3	53.9	65	48.8	78.1	71.4	75.3	66.8	68.8	67.5
FALSE	High	Master Protein	XP_003126641.3	V-type proton ATPase subunit E 1 [Sus scrofa]	0	99.615	43	11	104	11	226	26.1	8.44	1930	11	transport		catalytic activity;transporter activity	Pf01991	100156112	ATP6V1E1	5	Metabolic pathways; mTOR signaling pathway; Rheumatoid arthritis; Phagosome; Collecting duct acid secretion; Oxidative phosphorylation; Synaptic vesicle cycle	ENSSSCG00000000767.2	Insulin receptor recycling; Transferrin endocytosis and recycling; ROS, RNS production in phagocytes	17	0.967	-0.05	0.0667833	0.602069	98.3	101.7	4.4	3.88	5680.9	5734.1	6054.8	5765.3	5298.4	5809.1	6080.9	5872.6	6133.8	6038.1	5957.1	6444.9	5805.4	5974.1	6284.4
FALSE	High	Master Protein	XP_005657028.3	E3 ubiquitin/ISG15 ligase TRIM25 [Sus scrofa]	0	22.179	9	6	11	6	632	70.8	8.22	212	6				Pf00097, Pf00622, Pf03961, Pf06705, Pf13445, Pf13639, Pf13765, Pf13920, Pf13923, Pf14634, Pf15227, Pf15450	100622285	LOC100622285; TRIM25	12				0	0.896	-0.16	0.0669752	0.602069	94.5	105.5	11.9	13.44	163.5	167.2	222.1	183.4	213.4	197	200.3	220.2	227.2	222.9	212.5	192.9	234.6	224.3	284.2
FALSE	High	Master Protein	NP_001230861.1	endoplasmic reticulum-Golgi intermediate compartment protein 2 [Sus scrofa]	0	9.488	7	3	4	3	377	42.6	6.77	55	3	transport	cytoplasm;membrane;nucleus		Pf07970, Pf13850	100512051	ERGIC2	5		ENSSSCG00000000536.2		0	0.909	-0.14	0.0670315	0.602069	95.2	104.8	5.67	9.5	91.7	85.4	94.1	89.7	81.1	85.7	88.9	98	86.8	97.1	98.6	108.8	87.6	87.6	108
FALSE	Low	Master Protein	XP_020932510.1	LOW QUALITY PROTEIN: semaphorin-5A [Sus scrofa]	0.053	2.058	1	2	2	2	1073	120.2	7.17	0	2				Pf00090, Pf01403, Pf01437	100737194	LOC100737194; SEMA5A	16				0	0.857	-0.22	0.0670451	0.602069	92.3	107.7	19.04	24.28	31.3	19.9	27.2	24.1	35.3	33	36.2	24.6	31.5	32.9	43.6	40.6	29.2	28.1	51.4
FALSE	High	Master Protein	XP_020950712.1	epsin-1 isoform X3 [Sus scrofa]	0	110.54	28	11	58	8	551	57.7	4.82	1170	11				Pf01417, Pf07174	100738636	LOC100738636; EPN1	6				0	0.97	-0.04	0.0670476	0.602069	98.5	101.5	9.56	7.11	1120.4	988.1	1164.7	929.1	913.6	1087.6	1146.4	1135.9	1177	1180.1	1301.1	1217.9	1120.7	1065.7	1129.5
FALSE	High	Master Protein	XP_001925946.1	secretogranin-3 [Sus scrofa]	0	35.48	23	11	19	11	470	53.4	5.02	276	11				Pf15467	100154760	SCG3	1				0	1.332	0.41	0.0671046	0.602069	114.2	85.8	16.29	18.49	709.7	627.7	548.1	407.6	439	588.7	559.5	563.7	562.9	574.9	564.2	380.3	404.1	430	415.6
FALSE	High	Master Protein	XP_003354387.3	LOW QUALITY PROTEIN: transcription elongation regulator 1 [Sus scrofa]	0	34.78	13	14	19	14	1066	120.5	8.65	199	14				Pf00397, Pf01846, Pf13949	100621703	LOC100621703; TCERG1	2				0	0.94	-0.09	0.0671359	0.602069	96.9	103.1	8.54	6.75	340	296.7	278	311.8	279.2	319.7	342	327.8	351.3	312.2	331.4	335.6	344.9	345.3	382
FALSE	High	Master Protein	XP_020940110.1	soluble lamin-associated protein of 75 kDa isoform X1 [Sus scrofa]	0	27.723	13	5	10	5	669	74.6	4.61	154	5					100518001	LOC100518001; FAM169A	2				0	0.952	-0.07	0.0671501	0.602069	97.5	102.5	6.2	4.26	145.6	173.2	174.7	170.3	167.2	155.2	178.9	169.7	169.2	181.4	180	163.5	184.5	176.5	173
FALSE	High	Master Protein	XP_003123248.1	mitochondrial import inner membrane translocase subunit TIM44 [Sus scrofa]	0	68.529	29	13	41	13	454	51.6	7.94	587	13	transport	membrane;mitochondrion	protein binding	Pf04280	100521124	TIMM44	2		ENSSSCG00000013591.2		0	0.911	-0.14	0.0673587	0.602069	95.3	104.7	10.88	6.56	1378.8	1126.7	1270.9	1196.9	1138.7	1145	1457	1421.3	1445.7	1321	1303.5	1353.1	1439.8	1539.1	1460.6
FALSE	Low	Master Protein	XP_020955829.1	transmembrane protein 14C isoform X1 [Sus scrofa]	0.23	0.513	7	1	1	1	182	19.8	8.97	0	1				Pf03647	100517166	LOC100517166; TMEM14C	7				0	1.338	0.42	0.0674635	0.602069	114.5	85.5	24.18	38.6	11.8	12.1	15.6	10.6	20	13.5	12.8	17.5	20.3	8.2	12.3	10.3	10	15.8	4.1
FALSE	Low	Master Protein	XP_020935555.1	GRB2-associated-binding protein 3 isoform X1 [Sus scrofa]	0.165	0.81	2	1	1	1	576	63.6	8.27	0	1	cell differentiation			Pf00169, Pf15413	100518409	GAB3; LOC100518409	X		ENSSSCG00000012824.3		0	0.948	-0.08	0.0676783	0.602069	97.3	102.7	15.61	6.36	39.4	37.5	47.8	42.6	59.9	39.3	48.7	51.9	48.3	49.5	49.1	47.9	56.6	53.6	51.4
FALSE	High	Master Protein	NP_999426.1	muscarinic acetylcholine receptor M2 [Sus scrofa]	0.001	7.351	4	1	1	1	466	51.6	8.85	55	1	cell communication;regulation of biological process;response to stimulus;transport	membrane	catalytic activity;nucleotide binding;receptor activity;signal transducer activity	Pf00001, Pf04086	397498	CHRM2	18	PI3K-Akt signaling pathway; Calcium signaling pathway; Regulation of actin cytoskeleton; Cholinergic synapse; Neuroactive ligand-receptor interaction; cAMP signaling pathway			6	0.748	-0.42	0.0677669	0.602069	85.6	114.4	23.52	14.4	5.9	8	4.8	7.1	5.2	4.5	4.5	4.3	6.8	7.6	5.6	7.9		6	7
FALSE	High	Master Protein	XP_020920472.1	LOW QUALITY PROTEIN: signal transducing adapter molecule 1 [Sus scrofa]	0	71.36	24	13	31	13	539	58.8	4.82	586	13				Pf00018, Pf00790, Pf07653, Pf14604	100523271	STAM	10				0	0.972	-0.04	0.0678029	0.602069	98.6	101.4	12.17	6.15	1264.8	997.6	1162.6	969.8	924.6	955.3	1163.2	1146.2	1260.3	1100.9	1176.9	1269.1	1181.8	1158.1	1299.7
FALSE	High	Master Protein	NP_999191.1	cAMP-dependent protein kinase type I-alpha regulatory subunit [Sus scrofa]	0	68.899	37	15	33	13	380	42.9	5.35	627	15	regulation of biological process	cytoplasm;membrane	enzyme regulator activity;nucleotide binding	Pf00027, Pf02197	397091	PRKAR1A	12	Insulin signaling pathway			1	0.938	-0.09	0.0678438	0.602069	96.8	103.2	5.85	6.16	960.4	805.8	973.1	865.6	864.3	887	924.9	893.2	932	905.4	993.5	913	997	910.5	1046
FALSE	High	Master Protein	XP_005672173.1	NADH-ubiquinone oxidoreductase 75 kDa subunit, mitochondrial [Sus scrofa]	0	239.76	42	27	131	27	727	79.5	6.1	2794	27	metabolic process		catalytic activity	Pf00111, Pf00384, Pf09326, Pf10588, Pf13510	100516402	NDUFS1	15	Huntington's disease; Non-alcoholic fatty liver disease (NAFLD); Oxidative phosphorylation; Alzheimer's disease; Metabolic pathways; Parkinson's disease			6	1.101	0.14	0.067933	0.602069	104.8	95.2	6.33	11.36	6085.6	6565.5	6731.7	7171.6	7312.4	6744.5	7155.1	7143.2	6285.5	6176	5249.6	7302.7	6076.4	5645.8	6301.4
FALSE	Low	Master Protein	XP_020945525.1	zinc finger protein 687 [Sus scrofa]	0.107	1.23	2	2	6	2	1238	129.5	8.53	0	2		cytosol	metal ion binding		100517892	ZNF687	4		ENSSSCG00000006627.2		0	0.794	-0.33	0.0681038	0.602069	88.5	111.5	15.52	12.15	163	147.7	140.5	191	161.6	146.4	199.6	197.8	211.7	169.8	171.5	198.2	228.4	215.7	212.5
FALSE	High	Master Protein	XP_020944557.1	protein EFR3 homolog A isoform X1 [Sus scrofa]	0	28.654	12	11	14	10	822	92.8	6.76	160	11					100627646	EFR3A; LOC100627646	4				0	0.913	-0.13	0.0681484	0.602069	95.5	104.5	12.05	5.88	220.8	202.8	213.1	180.8	187.9	152.3	233.9	206.1	195.2	210.2	197	221.7	226.6	232.7	222.3
FALSE	High	Master Protein	XP_005672919.1	acetyl-coenzyme A synthetase, cytoplasmic isoform X1 [Sus scrofa]	0	13.424	4	3	6	3	714	80.2	6.98	95	3	metabolic process		catalytic activity	Pf00501, Pf13193	100153866	ACSS2	17				0	0.762	-0.39	0.0681783	0.602069	86.5	113.5	18.53	15.08	104.3	102.9	124.1	96.7	129.1	95	149.4	153.8	111.8	147.1	146.1	117.6	158.3	112	163.4
FALSE	High	Master Protein	XP_005657072.2	large neutral amino acids transporter small subunit 4 isoform X1 [Sus scrofa]	0	20.103	10	7	9	7	572	63.1	8.06	179	7	transport			Pf07690	100623009	LOC100623009; SLC43A2	12				0	0.907	-0.14	0.0682389	0.602069	95.1	104.9	6.34	7.23	356.5	396.2	356.5	336.9	356.5	316.2	373.4	370.9	367	405	369.1	381.3	406.9	343.5	418
FALSE	Low	Master Protein	XP_020957226.1	ETS-related transcription factor Elf-2 isoform X1 [Sus scrofa]	0.062	1.867	1	1	4	1	607	65.5	6.86	31	1				Pf00178, Pf12310	100514064	LOC100514064; ELF2	8				0	0.97	-0.04	0.0683451	0.602069	98.5	101.5	8.03	4.2	165.9	179.7	176.5	150.6	149.8	158.1	174.5	188.3	176.8	169.3	184.3	175.7	187	187.4	174.5
FALSE	High	Master Protein	XP_003480891.1	secretory carrier-associated membrane protein 4 [Sus scrofa]	0.001	6.642	7	2	4	2	230	25.6	8.84	64	2	transport	membrane		Pf04144	100738966	LOC100738966; SCAMP4	2		ENSSSCG00000013446.2		0	0.917	-0.13	0.0683583	0.602069	95.7	104.3	4.97	8.58	245	262.4	234.9	229.3	229.8	231.6	226.9	229.3	226.5	249.8	294.9	251.5	240.5	232.4	261.7
FALSE	High	Master Protein	XP_020932292.1	dedicator of cytokinesis protein 2 isoform X1 [Sus scrofa]	0	10.906	2	5	6	4	1827	211.7	6.99	90	5	cell organization and biogenesis;cell proliferation;regulation of biological process;response to stimulus;transport	membrane	enzyme regulator activity;protein binding	Pf06920, Pf07653, Pf14429, Pf14604	100512021	DOCK2; LOC100512021	16				0	0.901	-0.15	0.0683723	0.602069	94.8	105.2	15.72	9.59	123.1	97.9	103.9	109.7	95.9	83.6	103.9	142	104.3	115.9	127.5	112	114.7	112.2	141.1
FALSE	High	Master Protein	XP_005665516.1	cytochrome b-c1 complex subunit 6, mitochondrial isoform X1 [Sus scrofa]	0	14.033	35	3	5	3	91	10.7	4.54	114	3	metabolic process;transport	membrane;mitochondrion	catalytic activity;transporter activity	Pf02320	100524873	LOC100524873	6	Alzheimer's disease; Huntington's disease; Oxidative phosphorylation; Non-alcoholic fatty liver disease (NAFLD); Parkinson's disease; Metabolic pathways; Cardiac muscle contraction	ENSSSCG00000003903.2	Respiratory electron transport	11	1.697	0.76	0.0686336	0.602069	125.9	74.1	69.14	54.56	75.4	59.1	46.8	26	19.8	166.3	122.1	48.7	51.6	31.4	11.3	23.1	29.4	64.9	39.4
FALSE	Low	Master Protein	XP_005655496.2	protein FAM19A3 isoform X1 [Sus scrofa]	0.201	0.644	4	1	7	1	248	26	11.31	0	1					100153582	LOC100153582; FAM19A3	4				0	1.424	0.51	0.0686591	0.602069	117.5	82.5	39.93	21.74	182.6	120.5	45.8	144.2	115.1	98.8	67.6	71.7	97.2	88.3	61.9	52.9	58.4	77.8	87.8
FALSE	High	Master Protein	NP_001239142.1	delta-1-pyrroline-5-carboxylate dehydrogenase, mitochondrial [Sus scrofa]	0	65.433	26	14	42	14	563	61.7	7.88	868	14	metabolic process		catalytic activity	Pf00171	100820830	ALDH4A1	6	Alanine, aspartate and glutamate metabolism; Arginine and proline metabolism; Metabolic pathways			3	0.934	-0.1	0.0689206	0.602069	96.6	103.4	6.13	6.85	1852.9	1829	2118.7	1855.1	1840.9	1779.7	1697.9	1847.4	1910.1	2100	1982.3	1820.2	1893.3	1971.9	2196.8
FALSE	Medium	Master Protein	XP_001928553.1	chromodomain-helicase-DNA-binding protein 1-like isoform X1 [Sus scrofa]	0.033	2.894	2	2	2	2	901	101.7	6.65	25	2			nucleotide binding	Pf00176, Pf00270, Pf00271	100154153	CHD1L	4				0	0.825	-0.28	0.0689305	0.602069	90.4	109.6	21.56	14.48	46.6	27	33.3	35.4	31.8	27.8	40.2	47.4	46	45	51.4	37.6	38.5	40.9	52.3
FALSE	High	Master Protein	XP_005662376.1	LIM and senescent cell antigen-like-containing domain protein 1 isoform X2 [Sus scrofa]	0	15.633	11	5	7	5	386	44.1	8.03	104	5			metal ion binding	Pf00412	100511559	LIMS1	3				0	0.865	-0.21	0.0689499	0.602069	92.8	107.2	10.75	16.79	152.5	130.4	157.8	166.7	164.6	157.8	180.3	179.9	189.2	157	168.3	176.5	220.9	205	240.6
FALSE	High	Master Protein	NP_999436.2	NT-3 growth factor receptor precursor [Sus scrofa]	0	32.371	11	10	14	5	825	92.6	6.83	140	10	cell differentiation;metabolic process;regulation of biological process;response to stimulus		catalytic activity;nucleotide binding;receptor activity;signal transducer activity	Pf00047, Pf00069, Pf01462, Pf07679, Pf07714, Pf08205, Pf12799, Pf13306, Pf13855, Pf13895, Pf13927	397511	NTRK3	1				0	0.873	-0.2	0.0689652	0.602069	93.2	106.8	9.77	12.28	124	112.6	98.7	108.7	116.7	110	116.9	126.7	137.7	112.9	117.1	131.1	157.7	139.1	136.4
FALSE	High	Master Protein	XP_020923644.1	LOW QUALITY PROTEIN: lethal(2) giant larvae protein homolog 1 [Sus scrofa]	0	124.564	23	20	51	20	1064	114.7	6.68	1174	20				Pf08366	110256128	LLGL1	12				0	1.08	0.11	0.0689657	0.602069	103.8	96.2	11.46	2.87	1743.3	1353.6	1980.4	1934.2	2011.7	1681	1699.7	1753.7	1913.1	1615	1683.3	1596.9	1559.3	1634	1672.4
FALSE	High	Master Protein	XP_020920183.1	leiomodin-1 [Sus scrofa]	0.001	6.817	7	5	6	5	596	65.7	9.45	40	5	cell organization and biogenesis;regulation of biological process		protein binding	Pf03250	110255660	LMOD1	10				0	1.256	0.33	0.0689917	0.602069	111.4	88.6	17.27	11.77	176.2	183.2	195.2	184.2	190.4	173	142.7	123.6	121.5	168.6	146.8	140.2	140.2	123.2	125
FALSE	High	Master Protein	XP_005662644.1	echinoderm microtubule-associated protein-like 4 isoform X1 [Sus scrofa]	0	57.147	17	13	18	13	1006	111.7	6.39	375	13			protein binding	Pf00400, Pf03451	100515021	EML4	3				0	0.94	-0.09	0.0690278	0.602069	96.9	103.1	3.84	6.18	488.9	491.9	519.4	483.8	479.5	481.9	526.2	516.2	477.4	526.6	513.6	497	576.6	494.2	553.1
FALSE	High	Master Protein	XP_005661602.1	ras GTPase-activating protein 1 isoform X1 [Sus scrofa]	0	79.403	19	18	32	18	1040	115.5	6.6	543	18	regulation of biological process		protein binding	Pf00017, Pf00018, Pf00168, Pf00169, Pf00616, Pf14604	100627579	RASA1	2	Axon guidance; Ras signaling pathway; MAPK signaling pathway			3	0.951	-0.07	0.0690323	0.602069	97.5	102.5	8.18	4.13	799.4	771.5	745.9	780.4	690.6	639.8	819.5	780.1	835.5	832.2	768.2	778	815	824.8	856.5
FALSE	High	Master Protein	XP_003355851.3	anamorsin [Sus scrofa]	0	38.845	22	7	25	7	313	33.4	5.38	330	7	cell organization and biogenesis;metabolic process	cytoplasm	catalytic activity	Pf05093, Pf08241	100620929	LOC100620929; CIAPIN1	6				0	0.963	-0.05	0.0690473	0.602069	98.1	101.9	6.72	4.45	1191.3	1024.7	1163.6	1167.4	1048.1	1140	1157.9	1015.4	1218.6	1209.1	1247.2	1197.1	1089.8	1200.9	1204.7
FALSE	High	Master Protein	XP_020952744.1	contactin-associated protein-like 4 isoform X1 [Sus scrofa]	0	23.005	4	6	7	6	1520	167.9	7.94	149	6				Pf00008, Pf00054, Pf00754, Pf01410, Pf02210, Pf13385	100626866	LOC100626866; CNTNAP4	6				0	1.094	0.13	0.0691976	0.602069	104.5	95.5	9.35	4.24	123.8	131.8	139.9	111	128.2	102	115.2	126.8	124	109	108.4	111.5	116.7	120.7	115.2
FALSE	High	Master Protein	XP_020954758.1	ADP-dependent glucokinase isoform X1 [Sus scrofa]	0	15.667	9	3	3	3	497	54	6.04	114	3	metabolic process		catalytic activity	Pf04587	100623786	LOC100623786; ADPGK	7	Metabolic pathways; Glycolysis / Gluconeogenesis; Carbon metabolism			3	1.081	0.11	0.0691989	0.602069	103.9	96.1	7.92	4.08	97.5	103.1	88.1	88.9	80.8	83.1	93.6	96.9	95.4	82.4	82.2	88	91.2	87.7	85.5
FALSE	Low	Master Protein	XP_020927337.1	LOW QUALITY PROTEIN: sodium channel protein type 11 subunit alpha [Sus scrofa]	0.107	1.225	1	1	1	1	1781	204.4	7.59	0	1				Pf00520, Pf06512, Pf08016	100739142	SCN11A; LOC100739142	13				0	0.911	-0.13	0.0693907	0.602069	95.3	104.7	23.45	3.37	18	18.6	29.7	33	29.4	35.8	37.8	32.4	31.2	33.7	33.9	36.8	34.4	34	35.1
FALSE	High	Master Protein	XP_020941644.1	sorting nexin-8 isoform X1 [Sus scrofa]	0	8.15	7	3	3	3	459	51.7	7.2	54	3				Pf00787	100624815	LOC100624815; SNX8	3				0	0.881	-0.18	0.0695792	0.602069	93.7	106.3	12.38	8.81	99	94.2	101.3	122	110.6	85.1	126.9	109	104.2	116.7	106.4	124.7	120.1	105.4	131.9
FALSE	High	Master Protein	NP_001004041.1	tubulin--tyrosine ligase [Sus scrofa]	0	30.319	20	6	9	6	379	43.5	6.65	206	6	cell organization and biogenesis;metabolic process;regulation of biological process		catalytic activity;nucleotide binding	Pf03133, Pf14398	445530	TTL	3		ENSSSCG00000008097.2		0	1.155	0.21	0.0695793	0.602069	107.2	92.8	12	12.84	294.2	241.4	257	283.7	257.5	246.1	226.7	281.9	197.8	210.8	248.8	255.1	191.4	234.8	190.2
FALSE	Medium	Master Protein	NP_001121930.1	tyrosine-protein kinase receptor UFO precursor [Sus scrofa]	0.021	3.451	2	2	3	2	887	97.6	5.45	33	2	metabolic process	membrane	catalytic activity;nucleotide binding;protein binding	Pf00041, Pf00069, Pf07679, Pf07714, Pf13895, Pf13927	100144875	AXL	6	EGFR tyrosine kinase inhibitor resistance			1	0.856	-0.22	0.0696596	0.602069	92.2	107.8	27.48	15.43	18.7	12.6	10.5	11	9.9	10.5	10	9.6	7.8	16.8	11.9	11.9	12.6	12	15
FALSE	High	Master Protein	XP_003135126.2	synaptophysin [Sus scrofa]	0	53.327	23	6	61	6	313	33.9	4.94	725	6	regulation of biological process;response to stimulus;transport	membrane	protein binding;transporter activity	Pf01284	100512029	SYP	X		ENSSSCG00000012292.3		0	0.9	-0.15	0.0697138	0.602069	94.7	105.3	7.05	9.84	5608.7	6106.3	5771.8	4911.3	4925.5	5261.4	5362.3	5370.9	5475.1	6808.9	6355.7	5743.9	5091.6	5791.8	6148.7
FALSE	High	Master Protein	XP_020930152.1	major facilitator superfamily domain-containing protein 6 isoform X2 [Sus scrofa]	0	50.268	18	9	28	1	744	83	5.74	605	9	transport	membrane		Pf01306, Pf07690, Pf12832	100037960	MFSD6	15				0	0.947	-0.08	0.069756	0.602069	97.3	102.7	7.84	4.93	188.7	177.6	175.5	159.1	146.3	155	168.7	158.6	166.8	188.1	186.6	175.7	166.9	169.1	176.5
FALSE	High	Master Protein	XP_020923652.1	serine hydroxymethyltransferase, cytosolic [Sus scrofa]	0	16.283	11	5	11	4	484	52.9	7.18	141	5				Pf00464	397181	SHMT2; LOC397181; SHMT1	12				0	1.22	0.29	0.0697957	0.602069	109.9	90.1	12.27	24.25	108.3	85.5	82.3	99.6	88.6	87.6	76.9	93.2	109.5	101.4	67.3	63.9	50	85.5	78.4
FALSE	High	Master Protein	XP_003126763.1	NADH dehydrogenase [ubiquinone] 1 alpha subcomplex subunit 12 [Sus scrofa]	0	45.371	72	9	22	9	145	17.1	9.6	393	9		membrane	catalytic activity	Pf05071	100518016	LOC100518016; NDUFA12	5	Huntington's disease; Non-alcoholic fatty liver disease (NAFLD); Oxidative phosphorylation; Alzheimer's disease; Metabolic pathways; Parkinson's disease			6	1.296	0.37	0.0698103	0.602069	112.9	87.1	13.67	28.51	884.2	1195.1	1256	1249.4	1507.7	1171.6	1267	1395.1	1292.2	802.9	649.5	1197.6	1269.8	1169.1	709.8
FALSE	High	Master Protein	NP_001012299.1	secretogranin-2 precursor [Sus scrofa]	0	66.273	23	13	38	13	616	71	4.75	706	13		extracellular		Pf01271	497237	SCG2	15				0	1.401	0.49	0.0699876	0.602069	116.7	83.3	30.07	26.44	1390.4	1141.2	982.4	812.9	703.3	1884.4	1405.6	1241.3	1538.7	880.7	966.5	755.3	618.2	1327	891.1
FALSE	High	Master Protein	XP_020950364.1	17-beta-hydroxysteroid dehydrogenase 14 [Sus scrofa]	0	22.68	22	6	12	6	275	28.7	5.69	206	6				Pf00106, Pf13561	100523496	LOC100523496; HSD17B14	6				0	1.048	0.07	0.0699893	0.602069	102.3	97.7	6.98	8.05	939.2	816.6	916.9	835.4	796.6	866.1	760.5	805.8	807.9	815.4	819.1	675.3	744.8	741.6	836.7
FALSE	High	Master Protein	XP_020930089.1	golgin subfamily A member 7B isoform X1 [Sus scrofa]	0	16.479	26	5	8	4	167	18.3	6.01	99	5				Pf10256	102162220	LOC102162220; GOLGA7B	14				0	0.967	-0.05	0.0700544	0.602069	98.3	101.7	4.64	6.1	195.2	197.1	205.1	206.7	192.9	203.4	214.3	198.9	182.1	203.5	206.8	231.2	225.1	200.3	204.4
FALSE	High	Master Protein	XP_020923549.1	dual specificity mitogen-activated protein kinase kinase 4 isoform X1 [Sus scrofa]	0	55.99	29	11	35	11	400	44.4	8.07	676	11				Pf00069, Pf07714, Pf14531	100520100	LOC100520100; MAP2K4	12				0	0.832	-0.26	0.0701428	0.602069	90.9	109.1	15.55	5.9	1888	1321	1428.9	1300	1458.9	1434.6	1760.7	1677.3	1957.5	1586.5	1762.5	1817.5	1742.9	1721.4	1896.5
FALSE	High	Master Protein	XP_003135070.1	renin receptor [Sus scrofa]	0.002	5.982	9	3	4	3	351	39.1	5.55	44	3			receptor activity	Pf07850	100514935	LOC100514935; ATP6AP2	X	Renin-angiotensin system	ENSSSCG00000012247.3	Neutrophil degranulation; Metabolism of Angiotensinogen to Angiotensins	7	1.289	0.37	0.0701745	0.602069	112.6	87.4	11.16	30.2	85.3	113.5	92.7	78.3	93.4	84.9	102.1	98.4	93.5	47.9	65.9	79.6	98.5	92.1	47.9
FALSE	High	Master Protein	XP_020930116.1	myc box-dependent-interacting protein 1 isoform X3 [Sus scrofa]	0	203.429	41	21	138	3	588	64.2	5.06	3000	21				Pf00018, Pf03114, Pf07653, Pf14604	100037305	BIN1	15				0	0.949	-0.08	0.0702864	0.602069	97.4	102.6	9.3	8.95	709.5	688.6	752.8	569.7	576.2	718.9	695.3	698.3	705.5	751.7	828.9	825.6	691.1	721	671.2
FALSE	Low	Master Protein	XP_020927025.1	LOW QUALITY PROTEIN: histone acetyltransferase KAT2B [Sus scrofa]	0.147	0.942	1	1	2	1	832	92.9	9.04	19	1				Pf00439, Pf00583, Pf06466, Pf13508	100626923	KAT2B	13				0	1.104	0.14	0.0703279	0.602167	104.9	95.1	5.94	8.22	349.6	355.9	371.8	374.5	360	324.3	326.4	318.4	342.4	335.2	319	365.1	292.1	299.7	314.4
FALSE	High	Master Protein	XP_020953899.1	heterogeneous nuclear ribonucleoproteins C1/C2 isoform X1 [Sus scrofa]	0	18.24	20	5	12	5	307	33.7	5.08	145	5				Pf00076, Pf13893, Pf14259	100626496	HNRNPC	7				0	1.34	0.42	0.0705002	0.602615	114.5	85.5	36.35	24.46	115.9	111.1	91.4	185.3	176.1	150.6	91	75.9	67.3	90.6	87	52.2	115	77.8	79
FALSE	High	Master Protein	XP_005672588.2	methylcrotonoyl-CoA carboxylase beta chain, mitochondrial [Sus scrofa]	0	72.129	29	12	25	12	563	61.3	7.83	606	12				Pf01039	100518224	LOC100518224; MCCC2	16				0	0.882	-0.18	0.0705906	0.60313	93.8	106.2	11.36	9.6	625.9	585	731.9	674.2	509	605.5	623.2	741.1	663.7	765	694.4	601.3	801.4	702.6	716.1
FALSE	Low	Master Protein	XP_003129860.4	LOW QUALITY PROTEIN: caspase-13 [Sus scrofa]	0.123	1.101	2	1	1	1	377	43	6.4	0	1				Pf00619, Pf00656	100522887	LOC100522887; CASP4	9				0	0.846	-0.24	0.0706971	0.603783	91.7	108.3	23.16	11.62	7.3	6	10.5	6.6	6.1	5	5.8	7.9	7.1	7.8		7.5	9.7	8.1	7.4
FALSE	High	Master Protein	XP_020946015.1	activating signal cointegrator 1 complex subunit 3 isoform X1 [Sus scrofa]	0.006	5.107	3	5	6	5	2203	250.7	6.84	25	5			nucleotide binding	Pf00270, Pf00271, Pf02889, Pf13401	100625273	LOC100625273; ASCC3	1				0	0.929	-0.11	0.0710284	0.605294	96.3	103.7	20.01	12.77	16.5	15.4	8.2	13.6	13.9	10.5	11.4	12.8	14.6	13.7	17.1	13.5	13.6	15.5	18
FALSE	Medium	Master Protein	XP_001928365.1	palmitoyltransferase ZDHHC6 isoform X1 [Sus scrofa]	0.01	4.55	3	1	2	1	413	47.6	8.47	40	1			metal ion binding	Pf01529	100156349	LOC100156349; ZDHHC6	14		ENSSSCG00000010637.2		0	0.915	-0.13	0.0710638	0.605294	95.6	104.4	30.93	19.61	7.6	7.1	7.9	7.9	6.6	2.8	3.7	8	9.1	11.4	7	7.3	8	10.1	8.7
FALSE	High	Master Protein	NP_001172065.1	phosphatidylinositol glycan anchor biosynthesis class U protein precursor [Sus scrofa]	0.004	5.741	5	2	2	2	435	49.9	7.74	34	2	metabolic process;regulation of biological process	membrane	catalytic activity	Pf06728	100154657	PIGU	17	Metabolic pathways; Glycosylphosphatidylinositol (GPI)-anchor biosynthesis			2	0.884	-0.18	0.0710851	0.605294	93.9	106.1	10.1	9.3	49.9	49	56.1	49.5	49.1	44.9	46.4	61.5	49	53.2	59.2	49.4	57.9	51.8	63.3
FALSE	High	Master Protein	XP_003123039.1	ATP synthase subunit delta, mitochondrial [Sus scrofa]	0	40.649	38	3	24	3	168	17.5	5.25	851	3	metabolic process;transport		catalytic activity;transporter activity	Pf02823	100523423	LOC100523423; ATP5D	2	Parkinson's disease; Metabolic pathways; Huntington's disease; Alzheimer's disease; Oxidative phosphorylation	ENSSSCG00000013431.2	Cristae formation; Formation of ATP by chemiosmotic coupling	12	0.922	-0.12	0.0711653	0.60572	95.9	104.1	7.77	6.31	1459.9	1467.6	1591.3	1333	1277.1	1588.4	1512.6	1543.3	1361.6	1589.9	1700.3	1622.2	1446.3	1456.2	1593.8
FALSE	High	Master Protein	NP_001009583.1	somatostatin precursor [Sus scrofa]	0	8.829	16	2	4	2	116	12.7	5.52	62	2	cell communication;regulation of biological process;response to stimulus	extracellular	protein binding	Pf03002	494469	SST	13	Gastric acid secretion	ENSSSCG00000011808.2	Peptide ligand-binding receptors; G alpha (i) signalling events	8	1.423	0.51	0.0713272	0.606584	117.5	82.5	16.78	27.05	124.6	93.5	89.9	77.4	69.4	106	94.2	93.5	95.5	68.1	59.9	63.4	106.4	92.5	56.9
FALSE	High	Master Protein	XP_005667986.2	BRO1 domain-containing protein BROX [Sus scrofa]	0	27.597	14	6	12	6	411	46.3	8.02	181	6				Pf03097	100520628; 106504096	BROX; LOC100520628; LOC106504096	10				0	0.942	-0.09	0.0713596	0.606602	97	103	5.77	5.12	578.9	577	663.1	592.9	556.8	558.7	608.4	593.2	630.5	627.5	658.8	631.2	606.5	583.3	670.2
FALSE	High	Master Protein	XP_020919996.1	mitochondrial amidoxime-reducing component 1 isoform X1 [Sus scrofa]	0	9.169	7	2	2	2	357	40	9.89	76	2				Pf03473, Pf03476	100516871	LOC100516871; MARC1	10				0	1.155	0.21	0.0716673	0.606691	107.2	92.8	16.49	11.14	70.3	72.5	69.7	66.1	100.7	102.1	85.7	80.9	90.1	72	62.1	75.5	64.4	68.2	83.6
FALSE	High	Master Protein	XP_020933894.1	YTH domain-containing family protein 1 isoform X1 [Sus scrofa]	0	10.192	7	4	9	2	558	60.1	8.9	69	4				Pf04146	110257488	YTHDF1	17				0	0.977	-0.03	0.0717511	0.606691	98.8	101.2	15.4	10.44	52.3	36.2	36	52.4	54.4	41.9	50.8	48.3	52.3	51.3	47.8	49.4	57.6	52.8	62.7
FALSE	High	Master Protein	XP_001929604.6	phosphatidylinositol 4-kinase alpha isoform X1 [Sus scrofa]	0	193.546	21	40	94	40	2100	235.8	6.9	1979	40				Pf00454, Pf00613	100157143	PI4KA	14				0	0.932	-0.1	0.0720058	0.606691	96.5	103.5	10.47	2.93	2108	2320.3	2354.1	2144.4	2194.3	1628.5	2386.8	2198.3	2294.3	2293.5	2263.4	2351.7	2399.4	2366.2	2452.3
FALSE	High	Master Protein	NP_001002801.1	apolipoprotein C-III precursor [Sus scrofa]	0.008	4.987	20	2	4	2	96	10.7	4.93	36	2	cell organization and biogenesis;metabolic process;regulation of biological process;response to stimulus;transport	extracellular	enzyme regulator activity;protein binding	Pf05778	406187	APOC3	9	PPAR signaling pathway	ENSSSCG00000015069.2	Chylomicron remodeling; Signaling by GPCR; Chylomicron assembly; HDL remodeling; Retinoid metabolism and transport	15	1.544	0.63	0.072039	0.606691	121.4	78.6	71.18	36.88	205.5	67.1	24.5	55.7	41.9	99.4	67.4	50.5	59.7	47.6	39.9	37.4	17.6	63.3	37.1
FALSE	Low	Master Protein	XP_020956443.1	rho GTPase-activating protein 24 isoform X1 [Sus scrofa]	0.126	1.084	1	1	1	1	749	83.9	6.81	0	1				Pf00169, Pf00620, Pf13863, Pf15413	100522450	ARHGAP24; LOC100522450	8				0	0.888	-0.17	0.0720678	0.606691	94.1	105.9	19.69	15.34	10.5	9.1	13.2	14.1	15.9	16.8	11.4	15	11.7	14.9	13.8	18.6	12.7	14.8	18.2
FALSE	High	Master Protein	NP_001230413.1	neutral cholesterol ester hydrolase 1 [Sus scrofa]	0	54.038	24	10	37	10	408	45.8	7.3	842	10	metabolic process		catalytic activity	Pf00135, Pf00326, Pf07859, Pf10340	100154209	NCEH1	13	Bile secretion			1	0.881	-0.18	0.0721594	0.606691	93.7	106.3	6.61	10.42	1694.9	1867	1654.7	1496	1580	1540.2	1718.8	1681.8	1645.2	2026.7	1754.3	1841.4	1506.1	1996.1	1915.5
FALSE	High	Master Protein	XP_020926481.1	ubiquitin carboxyl-terminal hydrolase 25 isoform X1 [Sus scrofa]	0	34.473	9	9	12	9	1152	133	5.49	317	9				Pf00443, Pf13423	100628105	USP25	13				0	0.944	-0.08	0.0722891	0.606691	97.1	102.9	14.12	7.12	162.4	125.1	146.2	166.1	149.5	118.1	180.2	166.5	177.3	160.3	170.2	173.9	186.2	156.1	184.3
FALSE	High	Master Protein	XP_020948404.1	mothers against decapentaplegic homolog 2 isoform X1 [Sus scrofa]	0	25.908	7	2	9	2	467	52.3	6.58	380	2	regulation of biological process;response to stimulus		protein binding	Pf03165, Pf03166	100155304	SMAD2	1				0	0.854	-0.23	0.0723757	0.606691	92.1	107.9	10.67	16.88	36.7	31	30.8	37	39.9	33.5	42.4	37.7	37.4	41.9	33.3	36.7	51.3	44.8	50.5
FALSE	High	Master Protein	XP_001929628.2	alanine--tRNA ligase, mitochondrial [Sus scrofa]	0	72.329	20	18	22	18	1011	109.6	6.62	511	18	metabolic process		catalytic activity;nucleotide binding	Pf01411, Pf07973	100155115	AARS2	7	Aminoacyl-tRNA biosynthesis			1	0.844	-0.24	0.0724707	0.606691	91.5	108.5	18.85	18.24	410.4	355.3	424.4	384.3	424.8	291.8	454	566.1	356.3	398.9	415.9	422.5	594.9	570.1	559.4
FALSE	High	Master Protein	XP_020950929.1	vesicle-associated membrane protein 3 [Sus scrofa]	0	46.675	38	4	23	1	104	11.5	8.79	542	4	transport			Pf00957	100628225	LOC100628225; VAMP3	6	Phagosome; SNARE interactions in vesicular transport			2	1.428	0.51	0.0724802	0.606691	117.6	82.4	34.55	28.99	8.4	6.1	9.7	10.6	3.5	6.4	7.5	4.1	6	7	6	4.7	4.3	3.8	3.3
FALSE	High	Master Protein	NP_001041538.1	PRA1 family protein 3 [Sus scrofa]	0	11.573	17	4	11	4	188	21.5	9.52	101	4	regulation of biological process;transport	cytoplasm;cytoskeleton;endoplasmic reticulum;membrane		Pf03208	595127	ARL6IP5	13		ENSSSCG00000011507.2	Glutamate Neurotransmitter Release Cycle	4	1.076	0.11	0.0725257	0.606691	103.7	96.3	7.77	9.33	193.6	176.9	179.3	168.1	145.5	184.5	180.7	174.4	167.2	172.5	165.2	169	134.5	163.6	146.5
FALSE	Medium	Master Protein	XP_020920458.1	transmembrane protein 2 isoform X1 [Sus scrofa]	0.02	3.516	2	2	2	2	1383	154.2	8.43	27	2				Pf10162	100516588	LOC100516588; TMEM2	1				0	1.139	0.19	0.0725593	0.606691	106.5	93.5	17.98	15.07	30.2	20.9	26.6	18.6	19.3	21.5	17.8	22.6	24.3	19.3	17.7	23.7	15	18.5	19.4
FALSE	Low	Master Protein	XP_013835406.1	protein angel homolog 2 isoform X1 [Sus scrofa]	0.211	0.592	2	1	1	1	587	66.4	7.62	0	1				Pf03372	100523200	ANGEL2	9				0	0.815	-0.3	0.0725999	0.606691	89.8	110.2	22.45	22.52	7.8	6.7	7.9	8.3	4.3	8.5	9.2	6.2	5.3	10.2	9.9	9.1	12	6.8	6.8
FALSE	High	Master Protein	XP_003122620.3	multifunctional methyltransferase subunit TRM112-like protein [Sus scrofa]	0	10.495	27	3	8	3	125	14.2	6	91	3	metabolic process			Pf03966	100520885	LOC100520885; TRMT112	2		ENSSSCG00000013029.2	Eukaryotic Translation Termination; Methylation	7	0.915	-0.13	0.0726267	0.606691	95.6	104.4	10.51	9.33	183.8	124.8	172.8	183.3	172.7	173.3	165.8	179.5	171.8	170.2	201.2	212.5	181.5	169.4	196.6
FALSE	High	Master Protein	XP_020929117.1	LOW QUALITY PROTEIN: BAG family molecular chaperone regulator 3 [Sus scrofa]	0	103.541	30	14	36	14	635	67.7	7.11	700	14				Pf00397, Pf02179	100156989	BAG3	14				0	1.108	0.15	0.0727268	0.607037	105.1	94.9	19.29	13.73	1257.4	942	849	760.4	867.7	1162	731.6	989.4	810.5	851	905.9	874.6	720.4	706.5	641.7
FALSE	High	Master Protein	XP_020949679.1	carbonic anhydrase 7 isoform X2 [Sus scrofa]	0.001	6.195	12	3	4	3	264	29.6	7.99	24	3				Pf00194	100623621	LOC100623621; CA7	6				0	1.135	0.18	0.0729596	0.607037	106.3	93.7	11.69	12.16	37.9	32.2	32	38.7	32.4	38.8	34.4	34.4	26.4	35.5	30.4	29	30.1	30.8	24.2
FALSE	High	Master Protein	XP_005660149.1	PC4 and SFRS1-interacting protein isoform X1 [Sus scrofa]	0	74.513	37	19	45	18	530	60.1	9.13	652	19				Pf00855, Pf11467	100157597	PSIP1	1				0	1.05	0.07	0.0730239	0.607037	102.4	97.6	37.99	3.93	812.2	773.9	752	1442.6	1422.5	1632.6	714.4	706.9	744.7	781	768.4	738.5	736.1	699.8	727.7
FALSE	High	Master Protein	XP_020946444.1	sorting nexin-3 isoform X1 [Sus scrofa]	0	36.569	35	6	18	4	162	18.8	8.66	388	6				Pf00787	100627262	LOC100627262; SNX3	1				0	0.8	-0.32	0.0730704	0.607037	88.9	111.1	20.99	16.7	610.2	312.3	511.8	533	522.8	415.3	583.7	621.9	674.9	554	492.1	701.2	764.8	632.4	740.5
FALSE	High	Master Protein	NP_001116576.1	cathepsin Z precursor [Sus scrofa]	0.001	6.229	6	2	3	2	304	33.8	7.4	49	2	metabolic process;regulation of biological process	endoplasmic reticulum;vacuole	catalytic activity	Pf00112	100141405	CTSZ	17	Lysosome; Apoptosis	ENSSSCG00000007522.1	COPII (Coat Protein 2) Mediated Vesicle Transport; Neutrophil degranulation; Cargo concentration in the ER; Metabolism of Angiotensinogen to Angiotensins	16	1.163	0.22	0.0731115	0.607037	107.5	92.5	8.11	11.74	64	60.5	65	66.6	57.3	61.9	61.3	59.3	50	54.2	55.9	49.1	50.2	51.3	66.5
FALSE	High	Master Protein	XP_013839041.1	opalin isoform X1 [Sus scrofa]	0	40.305	32	4	33	4	177	19.8	9.99	305	4		cytoplasm;membrane			397416	OPALIN	14				0	1.184	0.24	0.0731164	0.607037	108.4	91.6	8.07	17.35	881.8	781.1	791.8	720.6	769.9	788.7	768.7	912.4	885.4	800.3	884.7	701.5	588.3	588.9	632.3
FALSE	High	Master Protein	NP_999388.1	thimet oligopeptidase [Sus scrofa]	0	70.735	27	19	54	19	687	78.1	6.18	734	19	metabolic process	cytoplasm	catalytic activity;metal ion binding	Pf01432	397442	THOP1	2	African trypanosomiasis; Renin-angiotensin system			2	0.982	-0.03	0.0731338	0.607037	99.1	100.9	7.71	4.09	1445.2	1400.6	1691.6	1652.9	1554.4	1491.3	1707.7	1722.8	1675.5	1682.1	1804.5	1685	1719	1599.4	1648.9
FALSE	High	Master Protein	XP_013834519.2	importin-7 isoform X1 [Sus scrofa]	0	117.712	23	18	45	18	1038	119.4	4.82	1010	18				Pf03810, Pf08506	100626508	IPO7	9				0	0.972	-0.04	0.0732435	0.607037	98.6	101.4	4.92	2.37	933.1	876.2	889	848.1	857	783.5	909.4	892.3	894.3	937.4	916.1	918.9	874.8	895.1	912.3
FALSE	High	Master Protein	XP_020932267.1	activated RNA polymerase II transcriptional coactivator p15 [Sus scrofa]	0	36.302	41	5	14	5	127	14.4	9.6	501	5	regulation of biological process		DNA binding	Pf02229	100512195; 110257216	LOC100512195; SUB1	15; 16				0	0.943	-0.09	0.0733347	0.607037	97.1	102.9	9.96	14.49	816.6	685.5	876.7	668.9	692.6	836.3	807.7	833.7	827.7	838.7	857.1	1132.1	943.9	748.8	875.3
FALSE	High	Master Protein	XP_020953861.1	syntaxin-binding protein 6 isoform X2 [Sus scrofa]	0	39.981	32	8	19	8	233	26.3	8.76	361	8				Pf00957, Pf15277	100514852	STXBP6	7				0	0.869	-0.2	0.0734915	0.607037	93	107	19.44	7.7	1087.9	660.3	675.9	908.9	1011.7	826	961.2	868.7	1193.1	1050.5	1086.7	936.4	1151.3	1041.8	959
FALSE	Medium	Master Protein	XP_003134795.1	IQ and ubiquitin-like domain-containing protein isoform X1 [Sus scrofa]	0.045	2.18	2	1	2	1	800	93.4	7.28	0	1			protein binding	Pf00240	100513386	IQUB	18				0	1.255	0.33	0.0735703	0.607037	111.3	88.7	27.53	28.3	20.2	20.4	9.7	18.9	14.6	27	25	25.7	24.4	18.1	15.3	11.3	17.7	17.2	7.9
FALSE	High	Master Protein	XP_020949365.1	cytochrome c oxidase subunit 4 isoform 1, mitochondrial [Sus scrofa]	0	77.868	51	9	80	9	169	19.6	9.19	1289	9				Pf02936	100624067	LOC100624067	6				0	1.197	0.26	0.0737565	0.607037	109	91	13.96	9.98	3397.7	3381	4231.9	4992.3	4147.4	4782.2	4771.3	3908.1	4546.2	3534.3	3500.2	4358.1	3538	3454.8	4043.6
FALSE	High	Master Protein	XP_013843302.1	N-acetylglucosamine-6-phosphate deacetylase isoform X1 [Sus scrofa]	0	19.065	14	5	11	5	449	47.1	7.78	266	5			catalytic activity	Pf01979, Pf13147, Pf13594	100518775	LOC100518775; AMDHD2	3	Amino sugar and nucleotide sugar metabolism			1	0.881	-0.18	0.0737814	0.607037	93.7	106.3	9.07	9.85	65.7	72.9	87.8	68.2	72	81.8	74.4	78.4	77.8	91.8	85.4	83.4	90.5	68.7	82.9
FALSE	High	Master Protein	XP_001928284.1	thioredoxin-related transmembrane protein 1 isoform X1 [Sus scrofa]	0	40.351	22	5	17	5	278	31.6	4.89	418	5	cellular homeostasis;regulation of biological process			Pf00085, Pf13098	100152543	LOC100152543; TMX1	1		ENSSSCG00000021213.1		0	1.121	0.17	0.0738672	0.607037	105.7	94.3	9.21	6.09	627.2	577.5	548	486.2	459.1	568.6	573.7	532.9	563	553	492.8	484.5	468.2	511.4	527.2
FALSE	High	Master Protein	XP_005663944.1	glutaminase liver isoform, mitochondrial isoform X1 [Sus scrofa]	0.001	8.062	4	3	5	3	616	68.5	7.74	68	3	metabolic process		catalytic activity;protein binding	Pf00023, Pf04960, Pf12796, Pf13606, Pf13637, Pf13857	100738224	LOC100738224; GLS2; LOC100737630	5				0	0.857	-0.22	0.073915	0.607037	92.3	107.7	11.45	8.52	130.8	133.3	164.2	134	135.6	133.3	175.7	147.4	160.8	168.5	144.6	183	154.2	151.8	162.5
FALSE	High	Master Protein	XP_020929649.1	angiotensinogen [Sus scrofa]	0	69.101	39	15	28	15	475	51.1	6.39	537	15				Pf00079	100157073	LOC100157073; AGT	14	Renin secretion; Renin-angiotensin system			2	1.066	0.09	0.0739323	0.607037	103.2	96.8	25.69	4.25	1831.6	1700.5	1039.2	1075.4	1036.5	1104.2	1032.2	1163.7	1010.5	1035.7	1095.1	980.3	1001.3	980.6	1017.4
FALSE	High	Master Protein	XP_020948336.1	WASH complex subunit 3 isoform X1 [Sus scrofa]	0	15.535	24	3	5	3	194	21.4	4.49	100	3				Pf10152	102165500	CCDC53; WASHC3	5	Endocytosis			1	0.916	-0.13	0.073933	0.607037	95.6	104.4	12.56	4.93	40.7	46.4	46.4	60.6	47.9	51.1	50.3	40.4	50.3	51.9	52.7	50.3	55.8	49.2	55
FALSE	High	Master Protein	NP_001231568.1	histidine-rich glycoprotein precursor [Sus scrofa]	0	28.207	19	9	23	9	553	61.5	7.61	251	9			enzyme regulator activity	Pf00031	100152095	HRG	13				0	0.865	-0.21	0.0741084	0.607037	92.8	107.2	11.08	9.09	1554.9	1457.9	1606.1	1665.8	2015.4	1722.6	1570.9	1702	1387.9	1962.9	1869.7	1844.6	1702.6	1525.9	1931
FALSE	Medium	Master Protein	XP_003122381.1	transmembrane protein 141 [Sus scrofa]	0.034	2.772	6	1	1	1	124	13.7	8.48	34	1	cell organization and biogenesis;cellular component movement	membrane		Pf15110	100512883	LOC100512883; TMEM141	1		ENSSSCG00000005842.2		0	0.752	-0.41	0.0741192	0.607037	85.9	114.1	23.34	24.63	29.7	27.5	35.3	43.9	22.8	42.6	29.6	25.4	28.3	56.1	40.9	32.2	47.7	29.2	37.8
[truncated: 7,335 more rows]
[truncated: 17 more columns]
