# Supplementary material for: Proteomic changes in the hippocampus of large mammals after total-body low dose radiation
Source: PLoS One. 2024 Mar 1;19(3):e0296903. doi: 10.1371/journal.pone.0296903 (PMC10906861; doi:10.1371/journal.pone.0296903)
Supplement: S2 Table — Proteomic MS data of significantly up and down regulated hippocampal proteins after LDR exposure. (XLSX) [file pone.0296903.s004.xlsx]

## Sheet: Proteins
Checked	Protein FDR Confidence: Combined	Master	Accession	Description	Exp. q-value: Combined	Sum PEP Score	Coverage [%]	# Peptides	# PSMs	# Unique Peptides	# AAs	MW [kDa]	calc. pI	Score Mascot: Mascot	# Peptides (by Search Engine): Mascot	Biological Process	Cellular Component	Molecular Function	Pfam IDs	Entrez Gene ID	Gene Symbol	Chromosome	KEGG Pathways	Ensembl Gene ID	Reactome Pathways	# Protein Pathway Groups	Abundance Ratio: (Radiation) / (Sham)	Abundance Ratio (log2): (Radiation) / (Sham)	Abundance Ratio P-Value: (Radiation) / (Sham)	Abundance Ratio Adj. P-Value: (Radiation) / (Sham)	Abundances (Grouped): Radiation	Abundances (Grouped): Sham	Abundances (Grouped) CV [%]: Radiation	Abundances (Grouped) CV [%]: Sham	Abundances (Normalized): F25: 130N, Sample, Radiation, 5091, 7, 1	Abundances (Normalized): F25: 130C, Sample, Radiation, 6496, 8, 2	Abundances (Normalized): F25: 131N, Sample, Radiation, 6930, 9, 3	Abundances (Normalized): F25: 131C, Sample, Radiation, 406, 10, 4	Abundances (Normalized): F25: 132N, Sample, Radiation, 121, 11, 5	Abundances (Normalized): F25: 132C, Sample, Radiation, 66, 12, 6	Abundances (Normalized): F25: 133N, Sample, Radiation, 896, 13, 7	Abundances (Normalized): F25: 133C, Sample, Radiation, 407, 14, 8	Abundances (Normalized): F25: 134N, Sample, Radiation, 849, 15, 9	Abundances (Normalized): F25: 127N, Sample, Sham, 3951, 1, 1	Abundances (Normalized): F25: 127C, Sample, Sham, 6402, 2, 2	Abundances (Normalized): F25: 128N, Sample, Sham, 661, 3, 3	Abundances (Normalized): F25: 128C, Sample, Sham, 874, 4, 4	Abundances (Normalized): F25: 129N, Sample, Sham, 894, 5, 5	Abundances (Normalized): F25: 129C, Sample, Sham, 866, 6, 6
TRUE	High	Master Protein	XP_005659583.1	tropomyosin alpha-1 chain isoform X14 [Sus scrofa]	0	81.605	46	14	53	3	281	32.5	4.75	749	14	cell organization and biogenesis	cytoskeleton	protein binding;structural molecule activity	Pf00261, Pf12718	100037999	TPM1	1				0	2.92	1.55	0.00012597	0.168204	149	51	54.95	38.36	486.4	216.5	190.5	215.6	115.1	597.4	193.3	243	306.3	87.4	76.6	63.7	71.8	145.2	56.5
TRUE	High	Master Protein	NP_001123419.1	tropomyosin beta chain [Sus scrofa]	0	54.297	36	11	30	5	287	33.3	4.65	553	11				Pf00261, Pf12718	396693	TPM2	1	Cardiac muscle contraction; Dilated cardiomyopathy; Hypertrophic cardiomyopathy (HCM); Adrenergic signaling in cardiomyocytes			4	2.516	1.33	0.000662639	0.168204	143.1	56.9	60.85	41.62	713.9	338.2	306.2	266.5	201.8	870.1	218.9	240.5	348.6	153	147.1	100.7	55.9	161.4	61.9
TRUE	High	Master Protein	NP_999500.1	tropomyosin alpha-4 chain [Sus scrofa]	0	57.818	40	12	39	5	248	28.5	4.69	691	12	cell differentiation;cell organization and biogenesis	cytoplasm;cytoskeleton;membrane	metal ion binding;protein binding;structural molecule activity	Pf00261, Pf12718	397608	TPM4	2	Cardiac muscle contraction; Adrenergic signaling in cardiomyocytes; Hypertrophic cardiomyopathy (HCM); Dilated cardiomyopathy	ENSSSCG00000013849.2	Striated Muscle Contraction; Smooth Muscle Contraction	7	2.099	1.07	0.00143921	0.257286	135.5	64.5	61.48	22.33	744.4	325.9	218	452.3	194	1011.6	332	295.1	368.8	157.6	144.9	158.7	161.7	244.4	145.7
TRUE	High	Master Protein	XP_020926659.1	Purkinje cell protein 4 isoform X1 [Sus scrofa]	0	19.65	45	3	14	3	62	6.8	6.71	267	3			protein binding		110256491	PCP4	13				0	2.863	1.52	0.00172604	0.268689	148.2	51.8	50.96	45.71	462.8	353	160.3	207.6	100.5	618	287.7	257.8	367.4	108.3	106.2	95.1	76.4	218.9	83.9
TRUE	High	Master Protein	NP_001001632.1	tropomyosin alpha-3 chain [Sus scrofa]	0	60.321	45	13	42	2	248	29	4.78	775	13	cell organization and biogenesis		protein binding;structural molecule activity	Pf00261, Pf12718	414388	TPM3	4	Thyroid cancer; Dilated cardiomyopathy; Adrenergic signaling in cardiomyocytes; Hypertrophic cardiomyopathy (HCM); Cardiac muscle contraction; Pathways in cancer	ENSSSCG00000006556.2	Striated Muscle Contraction; Smooth Muscle Contraction	9	2.341	1.23	0.0036966	0.304158	140.1	59.9	69.94	32.54	315.5	137	104	196.6	71.5	546.8	164.1	146.7	179.7	66.9	70.2	70	67.8	132.8	71.4
TRUE	Medium	Master Protein	NP_001243296.1	pro-neuropeptide Y precursor [Sus scrofa]	0.039	2.511	15	2	3	2	97	10.9	7.99	31	2	cell communication;regulation of biological process;response to stimulus	extracellular	protein binding	Pf00159	397304	NPY	18	Alcoholism; Regulation of lipolysis in adipocytes; cAMP signaling pathway; Adipocytokine signaling pathway	ENSSSCG00000016718.2	Peptide ligand-binding receptors; G alpha (i) signalling events	11	2.085	1.06	0.00654824	0.341818	135.2	64.8	38.52	48.02	68.1	85.8	57	24.1	35	79.7	42.9	45.4	44.8	18.1	17.8	26.1	27.7	44.3	11
TRUE	High	Master Protein	XP_003355772.1	adenine phosphoribosyltransferase isoform X4 [Sus scrofa]	0	30.5	33	6	19	6	180	19.6	7.25	206	6	metabolic process;response to stimulus	cytoplasm;cytosol	catalytic activity;nucleotide binding	Pf00156	100622001	LOC100622001; APRT; LOC100525046	6	Metabolic pathways; Purine metabolism	ENSSSCG00000029007.1; ENSSSCG00000002650.2	Purine salvage; Neutrophil degranulation	9	0.387	-1.37	0.00727584	0.341818	55.8	144.2	37.34	32.96	437.7	866	475.9	862.4	419.8	825	384.8	447.3	409.7	510.9	1037.2	951	1290.9	1447.8	1495.8
TRUE	High	Master Protein	XP_020929793.1	sorbin and SH3 domain-containing protein 1 isoform X5 [Sus scrofa]	0	46.887	9	15	20	3	2124	232.6	8.9	393	15				Pf00018, Pf02208, Pf07267, Pf07653, Pf14604	100153151	SORBS1	14				0	0.373	-1.42	0.0359795	0.500337	54.4	145.6	43.4	43.98	12	4.6	4	9.4	4.3	5.9	7.6	7.1	3.6	19.8	15.8	8.8		5.7	16.6
FALSE	High	Master Protein	XP_020936862.1	ubiquitin-associated domain-containing protein 1 isoform X1 [Sus scrofa]	0	15.35	12	5	8	5	468	51.7	5.21	111	5				Pf00240, Pf00627	102163807	LOC102163807; UBAC1					0	1.207	0.27	1.18827e-05	0.047697	109.4	90.6	7.21	3.13	241.2	217.8	258.1	261.7	214.3	262.3	237.6	243.9	241.9	189.8	202.1	201.2	203.6	199.5	190
FALSE	Low	Master Protein	NP_001230558.1	lysosomal protective protein precursor [Sus scrofa]	0.275	0.38	1	1	2	1	495	55.6	6.2	0	1	metabolic process		catalytic activity	Pf00450	100156798	CTSA	17	Renin-angiotensin system; Lysosome			2	1.559	0.64	4.1091e-05	0.137449	121.8	78.2	14.47	11.77	251.3	204.8	188.4	200.2	159.2	223.2	256.6	210.4	235.7	121	136.2	154.1	133.8	165.6	130.6
FALSE	High	Master Protein	NP_001177216.1	gamma-aminobutyric acid receptor-associated protein-like 1 [Sus scrofa]	0.004	5.683	13	2	7	1	117	14.1	7.49	100	2	cell organization and biogenesis;metabolic process	cytoplasm		Pf02991, Pf04110	100462751	GABARAPL1	5				0	1.401	0.49	9.1633e-05	0.168204	116.7	83.3	13.51	7.78	127.7	125.1	96.6	119.3	109.2	142.7	97	101.5	118.6	87.3	87.3	82.1	76.7	94.4	78.7
FALSE	Low	Master Protein	XP_020957115.1	LOW QUALITY PROTEIN: serine/threonine-protein phosphatase with EF-hands 2 [Sus scrofa]	0.264	0.408	1	1	1	1	754	86.4	6.99	0	1				Pf00036, Pf00149, Pf08321, Pf13202, Pf13405, Pf13499, Pf13833	100511942	PPEF2	8				0	0.74	-0.43	0.000100732	0.168204	85.1	114.9	14.02	10.75	9.9	8.1	8.7	8.4	10.3	11.5	8.6	11.4	11.2	16	13.1	12.9	13.7	12.2	15.4
FALSE	High	Master Protein	NP_001138314.1	NADH dehydrogenase [ubiquinone] 1 beta subcomplex subunit 8, mitochondrial [Sus scrofa]	0	41.656	33	5	22	5	186	21.6	6.13	397	5	metabolic process;transport	membrane;mitochondrion	catalytic activity	Pf05821	448979	NDUFB8	14	Metabolic pathways; Alzheimer's disease; Non-alcoholic fatty liver disease (NAFLD); Parkinson's disease; Oxidative phosphorylation; Huntington's disease			6	1.25	0.32	0.000106912	0.168204	111.1	88.9	9.85	7.23	887.3	725.9	718.7	813.1	657.9	875.4	764.7	732	746.2	610.3	552.5	680.8	614.7	584.1	583.1
FALSE	High	Master Protein	NP_001171997.1	protein canopy homolog 2 precursor [Sus scrofa]	0	19.848	21	3	8	3	182	20.7	4.92	161	3	regulation of biological process;response to stimulus	endoplasmic reticulum		Pf11938	100151912	CNPY2	5		ENSSSCG00000000394.2		0	1.386	0.47	0.000238448	0.168204	116.2	83.8	19.3	8.9	142.8	124.7	104.7	108.8	104.5	164.5	109.5	92.5	106.7	76.4	75.6	84.9	78.3	94.6	78.7
FALSE	High	Master Protein	NP_999076.1	membrane-associated progesterone receptor component 1 [Sus scrofa]	0	63.725	55	10	50	10	194	21.6	4.7	1501	10		endoplasmic reticulum;membrane		Pf00173	396946	PGRMC1	X		ENSSSCG00000012625.3	Neutrophil degranulation	3	1.581	0.66	0.000244297	0.168204	122.5	77.5	18.53	15.55	2232.1	1959.4	1507.8	1859.7	1436.7	2513.8	1992.1	1725.1	2304.1	1289.9	1226.1	1252.7	1024.5	1564.7	1065.3
FALSE	High	Master Protein	NP_999473.1	apolipoprotein E precursor [Sus scrofa]	0	89.076	59	19	78	19	317	36.6	5.72	1076	19	cell organization and biogenesis;metabolic process;regulation of biological process;response to stimulus;transport	extracellular	enzyme regulator activity;protein binding;transporter activity	Pf01442	397576	APOE	6	Alzheimer's disease			1	1.752	0.81	0.00028975	0.168204	127.3	72.7	25.47	15.42	8866.9	6246.1	4583	6076.1	4322.4	8209.5	4888.2	6328.4	5540	3381.8	3848.3	3277.6	3180.9	4704.8	3557.2
FALSE	High	Master Protein	XP_005674061.1	B-cell receptor-associated protein 31 isoform X2 [Sus scrofa]	0	64.876	38	11	54	11	246	27.8	8.44	927	11	cellular homeostasis;regulation of biological process;response to stimulus;transport	endoplasmic reticulum;membrane;mitochondrion	protein binding	Pf05529	100520774	LOC100520774; BCAP31	X	Protein processing in endoplasmic reticulum	ENSSSCG00000012772.3	Apoptotic cleavage of cellular proteins; Antigen Presentation: Folding, assembly and peptide loading of class I MHC	9	1.624	0.7	0.000334967	0.168204	123.8	76.2	24.02	14.1	4407.4	3080.1	2127.6	4183.1	3483.6	5134	3245.6	3888.6	3231	2073	2219.7	2448.9	1706.1	2540.3	2012.7
FALSE	High	Master Protein	XP_003130644.5	LOW QUALITY PROTEIN: receptor-type tyrosine-protein phosphatase C [Sus scrofa]	0	25.448	7	8	15	8	1277	143.4	6.05	197	8				Pf00041, Pf00102, Pf12453, Pf12567	100522631	PTPRC	10				0	0.823	-0.28	0.000354478	0.168204	90.3	109.7	8.64	9.4	372.9	331.7	324.9	279.3	334.1	339.6	332.6	344.9	288.8	445.6	400.9	390.2	407.5	381.5	484.8
FALSE	High	Master Protein	XP_003131396.3	coiled-coil domain-containing protein 43 isoform X1 [Sus scrofa]	0	29.438	32	6	12	6	224	25.3	4.83	125	6					100526134	LOC100526134; CCDC43	12				0	1.389	0.47	0.00035729	0.168204	116.3	83.7	14.78	11.58	208.1	175.2	149.8	176.6	139.9	218.8	185.6	156.8	192.9	132	141.5	119	103.1	140.6	122.5
FALSE	High	Master Protein	XP_005659577.1	tropomyosin alpha-1 chain isoform X9 [Sus scrofa]	0	72.207	45	14	47	3	284	32.6	4.73	573	14	cell organization and biogenesis	cytoskeleton	protein binding;structural molecule activity	Pf00261	100037999	TPM1	1				0	3.014	1.59	0.000374596	0.168204	150.2	49.8	68.7	37.28	235.1	99.3	103.7	108	45.1	327.3	72.9	80.9	111.4	32.5	42.4	36.4	22	58.7	24.2
FALSE	Low	Master Protein	NP_001161061.1	oxytocin-neurophysin 1 precursor [Sus scrofa]	0.055	2.01	6	1	2	1	125	12.9	5.44	29	1	regulation of biological process;response to stimulus	cytoplasm;extracellular	protein binding	Pf00184	100152272	OXT	17	Oxytocin signaling pathway	ENSSSCG00000007164.2	Gastrin-CREB signalling pathway via PKC and MAPK; Vasopressin-like receptors	10	0.655	-0.61	0.000417069	0.168204	79.2	120.8	13.66	13.06	57.5	54.5	67.3	60.4	57.5	48.2	68	66	76.1	93.2	72.8	75.3	92.7	91.8	102.3
FALSE	High	Master Protein	NP_001231395.1	neurocalcin-delta [Sus scrofa]	0	39.672	36	7	76	3	193	22.2	5.35	850	7	regulation of biological process;response to stimulus		metal ion binding;protein binding	Pf00036, Pf13202, Pf13405, Pf13499, Pf13833	100156785	NCALD	4	Olfactory transduction	ENSSSCG00000006059.3	Activation of Ca-permeable Kainate Receptor	7	1.299	0.38	0.000427949	0.168204	113	87	12.09	8.19	161.1	139.4	140.4	138.3	108.1	156.1	124.7	124.2	147.4	116.9	113.9	98.8	96.6	112.9	101.8
FALSE	High	Master Protein	NP_001123442.1	cytochrome c [Sus scrofa]	0	33.779	41	5	25	5	105	11.7	9.5	354	5	cell death;metabolic process;regulation of biological process;transport	mitochondrion	metal ion binding	Pf00034, Pf13442, Pf14495	100170131	CYCS	18	Metabolic pathways; Non-alcoholic fatty liver disease (NAFLD); Amyotrophic lateral sclerosis (ALS); Apoptosis; Pathways in cancer; Hepatitis B; Viral myocarditis; Toxoplasmosis; p53 signaling pathway; Legionellosis; Platinum drug resistance; Parkinson's disease; Apoptosis - multiple species; Alzheimer's disease; Tuberculosis; Influenza A; Herpes simplex infection; Sulfur metabolism; Huntington's …	ENSSSCG00000016714.2	Transcriptional activation of mitochondrial biogenesis; Apoptotic factor-mediated response; Cytochrome c-mediated apoptotic response; Release of apoptotic factors from the mitochondria; Respiratory electron transport; Activation of caspases through apoptosome-mediated cleavage; Formation of apoptosome; Detoxification of Reactive Oxygen Species	39	2.492	1.32	0.000510726	0.168204	142.7	57.3	41.03	35.78	2094.2	1329.4	931.8	1177.9	613	2624	1323	1486.6	1783.4	571.6	591.5	481.4	416.3	1009.2	498
FALSE	High	Master Protein	NP_001230432.1	adipogenesis regulatory factor [Sus scrofa]	0	11.54	38	3	4	3	76	7.9	5.31	84	3	regulation of biological process	nucleus			100154721	C14H10orf116; ADIRF	14		ENSSSCG00000029058.1		0	2.218	1.15	0.000527586	0.168204	137.9	62.1	32.41	21.8	547.4	379.8	469.9	299.1	222.9	694.5	398.1	492.2	595.6	251.8	199.2	190	181.3	312.8	225.2
FALSE	High	Master Protein	XP_020927286.1	leucine-rich repeat flightless-interacting protein 2 isoform X1 [Sus scrofa]	0	19.897	10	6	7	5	744	84.3	7.05	97	6				Pf00012, Pf04111, Pf09738, Pf09789	100626059	LRRFIP2	13				0	1.422	0.51	0.000568541	0.168204	117.4	82.6	20.67	12.25	66.6	72	67	94.1	73.5	106.6	66.2	57.8	69.4	47.8	55.5	46.4	49.7	62.7	47.5
FALSE	High	Master Protein	XP_005659584.1	tropomyosin alpha-1 chain isoform X16 [Sus scrofa]	0	68.12	44	12	45	2	248	28.6	4.74	593	12	cell organization and biogenesis	cytoskeleton	protein binding;structural molecule activity	Pf00261, Pf12718	100037999	TPM1	1				0	2.43	1.28	0.000584705	0.168204	141.7	58.3	68.51	29.96	555.6	249.9	171.1	383.9	176.1	972	260.7	248.2	324	93.4	91.7	108.4	141.8	185.5	106.3
FALSE	High	Master Protein	XP_005663431.1	tropomyosin alpha-3 chain isoform X17 [Sus scrofa]	0	62.128	40	12	46	1	247	28.8	4.77	796	12	cell organization and biogenesis		protein binding;structural molecule activity	Pf00261, Pf12718	414388	TPM3	4				0	1.922	0.94	0.000584901	0.168204	131.5	68.5	48.68	18.34	164.7	102.7	89.2	113.9	64.5	274.8	108.7	105.3	114.7	56.4	49.9	62.1	56.7	76.3	46
FALSE	High	Master Protein	NP_999221.1	metallothionein-3 [Sus scrofa]	0	18.606	34	2	25	2	68	6.9	4.84	617	2	cell death;cell organization and biogenesis;cellular homeostasis;metabolic process;regulation of biological process;response to stimulus;transport	nucleus	enzyme regulator activity;metal ion binding		397123	MT-III; MT3	6				0	1.314	0.39	0.000762668	0.184419	113.6	86.4	12.11	10.55	721.8	1087.7	1006.9	890.8	1095.1	1012.6	903.6	946.1	909	703.9	736.2	700.5	770	827.6	600.8
FALSE	High	Master Protein	XP_020955207.1	calcium permeable stress-gated cation channel 1 [Sus scrofa]	0	20.555	7	5	8	5	805	93.2	7.33	122	5				Pf02714, Pf13967, Pf14703	102158165	TMEM63C; LOC102158165	7				0	0.812	-0.3	0.000934005	0.210623	89.6	110.4	5.96	8.33	34	38.1	38.6	39.5	36.9	36.3	33.6	39.4	38.6	46.5	47.7	47.4	44.5	38.9	49.8
FALSE	Low	Master Protein	NP_001230547.1	thioredoxin domain-containing protein 15 precursor [Sus scrofa]	0.081	1.597	3	1	1	1	344	37.7	4.6	0	1	cellular homeostasis;regulation of biological process			Pf00085	100626939	TXNDC15	2				0	0.76	-0.4	0.00117692	0.238594	86.4	113.6	18.85	13.24	9.8	10.2	6.7	9.2	7.8	7.8	9	5.5	9.5	13.6	11.2	11.7	12	9.5	13.8
FALSE	Low	Master Protein	XP_020920370.1	homeobox protein Mohawk [Sus scrofa]	0.106	1.249	2	1	1	1	353	39.5	9.72	0	1				Pf05920	100620286	LOC100620286; MKX	10				0	0.28	-1.83	0.00131552	0.257286	43.8	156.2	31.52	91.95	8.9	8.4	8.6	6	8.2	6.8	6.5	13.1	4.3	125	34.7	22.5	21.2	28.9	29.6
FALSE	High	Master Protein	XP_020921947.1	tetratricopeptide repeat protein 19, mitochondrial [Sus scrofa]	0	14.589	12	5	7	5	375	41.8	6.74	95	5				Pf13424	102165221	TTC19	12				0	0.813	-0.3	0.00140037	0.257286	89.7	110.3	8.29	7.69	156.6	196.4	176.6	163.9	159.9	168.5	187.6	176.5	155.5	216.2	214.5	192.9	200.6	180.6	221
FALSE	High	Master Protein	NP_001038047.1	zinc finger Ran-binding domain-containing protein 2 [Sus scrofa]	0	36.174	25	9	18	9	328	37.1	9.89	449	9	metabolic process	nucleus	metal ion binding;RNA binding	Pf00641	733651	LOC733651; ZRANB2	6		ENSSSCG00000003787.1		0	1.238	0.31	0.00152551	0.257286	110.6	89.4	8.09	11.6	319.6	327.5	310.2	363.2	338.4	394.7	318.3	316	335.5	200.5	285.4	271.8	262.9	266.2	248.3
FALSE	High	Master Protein	NP_001116598.1	hippocalcin-like protein 1 [Sus scrofa]	0	88.066	54	10	149	4	193	22.3	5.35	1626	10		membrane	metal ion binding	Pf00036, Pf13202, Pf13405, Pf13499, Pf13833	100144506	HPCAL1	3				0	1.405	0.49	0.0016658	0.268689	116.8	83.2	18.88	14.48	664	503.6	562.6	492.7	350.1	655.3	493.4	442.2	530.4	379.4	437	338.5	326.8	408.8	298.1
FALSE	High	Master Protein	NP_999120.1	N-acetylgalactosamine-6-sulfatase precursor [Sus scrofa]	0	9.529	8	5	6	5	522	57.7	6.83	72	5	metabolic process	vacuole	catalytic activity;metal ion binding	Pf00884, Pf01663, Pf14707	397000	GALNS; LOC102162158	6	Metabolic pathways; Glycosaminoglycan degradation; Lysosome			3	0.613	-0.71	0.00167197	0.268689	76	124	23.51	19.05	128.1	208.5	152.5	201.2	116.3	217.6	140.3	157.1	131.6	181.4	242.1	219.6	255.6	296	309.7
FALSE	Medium	Master Protein	XP_005656690.1	FXYD domain-containing ion transport regulator 6 isoform X1 [Sus scrofa]	0.029	3.04	12	1	3	1	95	10.5	5.1	81	1	regulation of biological process;transport	membrane	transporter activity	Pf02038	102158732	LOC100525475; FXYD6	9		ENSSSCG00000015083.2	Ion homeostasis; Ion transport by P-type ATPases	6	1.602	0.68	0.00178055	0.268689	123.1	76.9	20.89	23.3	175.2	119	106.8	125	85.8	159.2	144.5	125	149.6	80.8	70.5	88.9	52	107	75.4
FALSE	High	Master Protein	NP_999602.1	vesicle transport through interaction with t-SNAREs homolog 1B [Sus scrofa]	0	8.375	9	2	4	2	232	26.7	9.23	88	2	transport	membrane		Pf03908, Pf05008, Pf12352	404692	NFS; VTI1B	7	SNARE interactions in vesicular transport			1	1.413	0.5	0.0019073	0.285668	117.1	82.9	15.28	17.76	30.6	24.3	20.3	28.8	26.8	35.1	26.6	26.1	25.7	15.1	20.1	14.7	22.5	21.5	17.7
FALSE	High	Master Protein	NP_001181909.2	calretinin [Sus scrofa]	0	74.575	56	15	37	14	271	31.3	5.02	559	15	cellular homeostasis	cytosol;nucleus	metal ion binding	Pf00036, Pf13405, Pf13499	100127479	CALB2	6		ENSSSCG00000002730.2		0	1.4	0.48	0.00216409	0.286561	116.7	83.3	11.34	17.76	2226.9	2268.4	2480.1	2173.1	1722.3	2098	2004.4	2017.7	2512.7	1572.7	1670.2	1798.6	1126.6	1533.1	1208.2
FALSE	Low	Master Protein	XP_020924960.1	peregrin isoform X1 [Sus scrofa]	0.157	0.851	1	1	1	1	1254	141.5	7.8	0	1				Pf00439, Pf00628, Pf00855, Pf09732, Pf10513, Pf13771, Pf13831, Pf13832, Pf15619	100155061	BRPF1	13				0	0.812	-0.3	0.00216879	0.286561	89.6	110.4	5.56	8.7	77.9	71.8	72.4	69.7	67.9	74.4	79.9	70.7	69.2	89.9	92.2	97.5	87.1	77	80.4
FALSE	Low	Master Protein	NP_001135463.2	thymosin beta-4 [Sus scrofa]	0.067	1.788	32	2	5	2	44	5.1	5.06	32	2											0	3.47	1.79	0.0021705	0.286561	155.3	44.7	66.2	52.14	2404.5	880.5	510.5	679.3	309.2	2640.1	1024.7	1067.2	1769.2	295.1	324.8	295	232.1	749.1	295.6
FALSE	High	Master Protein	XP_020940094.1	complexin-2 [Sus scrofa]	0	25.985	49	5	24	4	134	15.4	5.08	191	5	transport		protein binding	Pf05835	110259396	CPLX2	2				0	2.291	1.2	0.00251199	0.293496	139.2	60.8	54.73	36.02	2109.5	1053.1	584.9	842.9	477.4	2474.8	974.8	1122.3	1361.1	502.6	527.5	420.5	320.2	806.3	351.3
FALSE	High	Master Protein	XP_020930232.1	prothymosin alpha isoform X1 [Sus scrofa]	0	21.359	14	3	22	3	279	30.4	4.64	726	3					100294684	PTMA	15				0	2.839	1.51	0.00257941	0.293496	147.9	52.1	49.44	32.16	893.9	635.5	258.7	451.2	227.8	1148.9	638.6	439.8	718.4	261.1	229.3	189.8	191.3	403	218.5
FALSE	Medium	Master Protein	XP_013844498.1	complement component C8 gamma chain isoform X1 [Sus scrofa]	0.026	3.146	6	1	1	1	237	25.8	9.73	22	1				Pf00061	100037955	LOC100037955; C8G	1				0	0.605	-0.73	0.002648	0.293496	75.4	124.6	25.4	19.96	5.5	5.1	4	4.6	3.8	4.5		2.2		9.2	6.8	8.1	7.1	4.9	8
FALSE	High	Master Protein	NP_001090955.1	ATPase inhibitor, mitochondrial precursor [Sus scrofa]	0	13.79	33	6	19	6	108	12.2	9.35	96	6	cell differentiation;cell organization and biogenesis;metabolic process;regulation of biological process	cell surface;mitochondrion	catalytic activity;enzyme regulator activity;protein binding	Pf04568, Pf04977, Pf10186	100038002	ATPIF1	6		ENSSSCG00000027072.1		0	2.013	1.01	0.00273802	0.293496	133.6	66.4	47.47	37.56	3358.4	1668.3	1438.4	1487.5	876.4	4078.3	1673.2	2273.8	2569.7	967.7	1126	701.7	522.1	1467.1	714
FALSE	High	Master Protein	XP_005665946.2	protein CutA isoform X1 [Sus scrofa]	0	10.913	14	2	15	2	202	21.7	8.18	312	2	response to stimulus			Pf03091	100152220	CUTA	7				0	1.748	0.81	0.00289386	0.293496	127.2	72.8	28.93	21.57	57.4	46.9	32.4	43.3	21.2	49.8	30.2	31.5	40.7	27.3	26	20.9	19.1	29.5	16.9
FALSE	High	Master Protein	XP_020925511.1	synaptosomal-associated protein 23 isoform X1 [Sus scrofa]	0	51.283	46	8	35	7	222	24.5	4.86	892	8			protein binding	Pf00835, Pf05739	100512755	SNAP23	1				0	1.36	0.44	0.00289548	0.293496	115.3	84.7	14.68	13.36	224.4	238.3	179.1	179.3	156.4	242.7	213.1	201.2	233.3	163.1	160.8	132.6	193.1	152.6	141.6
FALSE	High	Master Protein	XP_003360105.2	LOW QUALITY PROTEIN: sterile alpha and TIR motif-containing protein 1 [Sus scrofa]	0	34.728	17	11	22	11	724	79.5	6.55	279	11	regulation of biological process;response to stimulus	cytoplasm;mitochondrion		Pf00536, Pf07647, Pf13676	100627920	LOC100627920; SARM1	12				0	0.819	-0.29	0.00299928	0.294679	90	110	9.62	8.73	422.3	342.1	413.1	470.3	402.4	381.9	367.6	432.9	437.7	468.8	415.9	530	490.9	518.6	518.5
FALSE	High	Master Protein	NP_001009576.1	radixin [Sus scrofa]	0	101.409	30	20	100	11	583	68.5	6.27	1930	20	cell organization and biogenesis;regulation of biological process	cytoplasm;cytoskeleton;membrane	protein binding	Pf00373, Pf00769, Pf09379, Pf09380	494457	RDX	9	MicroRNAs in cancer; Regulation of actin cytoskeleton; Proteoglycans in cancer			3	1.26	0.33	0.0030246	0.294679	111.5	88.5	8.54	11.15	1530	1479.4	1394.6	1502.6	1421	1708.5	1318.2	1290.2	1488.1	1294.4	1351	1033.6	1032.6	1189.8	1157.9
FALSE	High	Master Protein	XP_005674027.2	centrin-2 [Sus scrofa]	0	8.591	12	3	4	3	204	23.4	7.87	52	3				Pf00036, Pf13202, Pf13405, Pf13499, Pf13833	606742	LOC606742; CETN2	X				0	2.414	1.27	0.00326524	0.304056	141.4	58.6	46.21	31.06	90.8	51.1	30.6	62	25.9	117.4	63.9	47.3	80.2	25.5	21.6	24.6	29.9	46.5	25.9
FALSE	High	Master Protein	NP_001231673.1	charged multivesicular body protein 5 [Sus scrofa]	0	15.489	14	3	10	3	219	24.6	4.83	241	3	transport			Pf03357	100513035	CHMP5	10	Endocytosis			1	1.606	0.68	0.00335682	0.304158	123.2	76.8	31.48	24.71	229	152.5	124	146.7	116.3	295	171.5	193.9	224	94.5	104.6	78.9	109.2	159.1	109.1
FALSE	High	Master Protein	XP_020956488.1	complexin-1 [Sus scrofa]	0	19.916	44	4	10	3	134	15.1	4.92	135	4	transport		protein binding	Pf05835	100624856	LOC100624856; CPLX1	8	Synaptic vesicle cycle			1	2.114	1.08	0.00343606	0.304158	135.8	64.2	54.22	30.79	472.9	252.3	143.5	246.7	104.5	634.4	289.3	238.6	438.9	119.9	126.1	118.8	94.6	203.1	100.4
FALSE	High	Master Protein	NP_999089.2	inter-alpha-trypsin inhibitor heavy chain H1 precursor [Sus scrofa]	0	37.57	11	9	16	9	902	100	7.36	202	9	metabolic process;regulation of biological process	extracellular	enzyme regulator activity	Pf00092, Pf06668, Pf08487, Pf13519, Pf13768	396963	ITIH1	13				0	0.801	-0.32	0.0035566	0.304158	89	111	17.01	7	434.9	254.9	393.9	381.3	468.6	425.6	364	447.1	332.2	525.9	483.1	500.2	446	476.3	541.4
FALSE	Medium	Master Protein	NP_001230429.1	vesicle transport protein GOT1B [Sus scrofa]	0.044	2.223	6	1	1	1	138	15.4	10.36	60	1	regulation of biological process;response to stimulus;transport	endoplasmic reticulum;membrane	signal transducer activity	Pf04178	100154676	GOLT1B	5		ENSSSCG00000000579.2		0	1.41	0.5	0.00357911	0.304158	117	83	19.92	18.23	13.4	17.5	15	21	21.8	21.5	12.6	20.1	16.8	14.4	12.5	12.3	9.4	14.5	9.7
FALSE	Medium	Master Protein	XP_020928398.1	LOW QUALITY PROTEIN: DNA topoisomerase 3-beta-1 [Sus scrofa]	0.021	3.427	3	3	4	3	867	97	8.09	16	3				Pf01131, Pf01751	100155140	TOP3B	14				0	0.763	-0.39	0.00371467	0.304158	86.6	113.4	16.08	8.2	114.5	102.5	125.1	119.7	134.9	93.8	119.6	138.7	160.2	131.9	158.4	164.4	155.5	145.2	163.9
FALSE	High	Master Protein	XP_003358329.1	vesicle-associated membrane protein 2 [Sus scrofa]	0	58.976	34	4	41	1	116	12.6	8.13	1017	4	transport			Pf00957	100620549	LOC100620549; VAMP2	12	Insulin secretion; SNARE interactions in vesicular transport; Salivary secretion; Synaptic vesicle cycle; Vasopressin-regulated water reabsorption			5	1.602	0.68	0.00378994	0.304158	123.1	76.9	22.88	18.81	165.4	142.9	122.5	125.2	75.9	191.2	146.4	139.7	159.4	76.3	83.8	95	107.4	118.3	75.5
FALSE	High	Master Protein	XP_020934019.1	synaptosomal-associated protein 25 isoform X1 [Sus scrofa]	0	227.19	64	13	271	2	206	23.3	4.77	8135	13	cell organization and biogenesis	membrane	protein binding	Pf00835, Pf05739	100620588	LOC100620588; SNAP25	17		ENSSSCG00000026985.1	GABA synthesis, release, reuptake and degradation; Neutrophil degranulation; Norepinephrine Neurotransmitter Release Cycle; Glutamate Neurotransmitter Release Cycle	9	1.839	0.88	0.00409382	0.307726	129.5	70.5	25.88	25.84	1857.3	2135.2	1466.1	1880.6	978.4	2613.9	2143.3	1930.4	2522.9	1078	1022.5	994.6	1688.8	1392	882.1
FALSE	High	Master Protein	XP_005661159.2	LOW QUALITY PROTEIN: ATP-binding cassette sub-family C member 8 [Sus scrofa]	0.001	7.848	3	4	4	4	1582	177.2	8.15	56	4				Pf00005, Pf00270, Pf00664, Pf08477	100158245	ABCC8	2				0	0.829	-0.27	0.00412151	0.308652	90.7	109.3	10.85	8.51	82.2	59.4	86.5	71.1	80.7	75.8	76.5	76	67.8	93.4	75.8	89.4	90.4	98.3	93.1
FALSE	High	Master Protein	XP_020932976.1	proenkephalin-B isoform X1 [Sus scrofa]	0.008	4.919	5	1	2	1	256	28.6	5.05	89	1	cell communication;regulation of biological process;response to stimulus	extracellular;membrane	protein binding	Pf01160	445529	PDYN	17				0	1.592	0.67	0.00428176	0.312227	122.8	77.2	37.47	21.78	16	12	11.8	9.4	10.6	27	13.4	11.9	13.8	7.5	9	6.8		11.2	7.2
FALSE	High	Master Protein	NP_999068.1	inter-alpha-trypsin inhibitor heavy chain H2 precursor [Sus scrofa]	0	55.24	16	15	23	15	935	104.6	7.25	354	15	metabolic process;regulation of biological process	extracellular	enzyme regulator activity	Pf00092, Pf06668, Pf08487, Pf13519, Pf13768	396937	ITIH2	10				0	0.803	-0.32	0.00430714	0.312227	89.1	110.9	17.7	9.16	490.2	326.8	521.1	494.4	593.8	514.7	461.6	635.9	447.3	605.5	606.6	626.2	595.9	624.3	751.3
FALSE	High	Master Protein	XP_020934020.1	synaptosomal-associated protein 25 isoform X2 [Sus scrofa]	0	206.965	62	12	220	2	206	23.3	4.86	6712	12			protein binding	Pf00835, Pf05739	100620588	LOC100620588; SNAP25	17	Synaptic vesicle cycle; Insulin secretion			2	2.287	1.19	0.00437257	0.313395	139.1	60.9	25.04	32.64	449.7	520.9	390.2	364.6	206	511.5	522.9	478.9	570.9	190.2	198.8	211	390.8	319.6	207.9
FALSE	High	Master Protein	XP_020922705.1	protein phosphatase 1 regulatory subunit 1B isoform X3 [Sus scrofa]	0	24.934	44	4	8	1	165	18.7	4.69	58	4	regulation of biological process;response to stimulus	cytoplasm	enzyme regulator activity	Pf05395	100736966	LOC100736966; PPP1R1B	12				0	1.52	0.6	0.00445259	0.313395	120.6	79.4	31.13	24.37	40	30.2	23.7	33.3	34.3	62.2	35.1	30.5	29.2	20.5	26.4	15.1	16.3	28.1	23.4
FALSE	High	Master Protein	NP_001009582.1	stathmin [Sus scrofa]	0	71.235	51	8	71	6	149	17.3	5.97	1542	8	cell differentiation;cell organization and biogenesis;development;regulation of biological process	cytoplasm;cytoskeleton	protein binding	Pf00836, Pf09726	494463	STMN1	6	MicroRNAs in cancer; MAPK signaling pathway	ENSSSCG00000026257.1		2	1.618	0.69	0.00454051	0.313395	123.6	76.4	28.98	27.17	4853.5	3233.2	2699.6	2938.4	1803.9	4903.9	3293.3	3845.9	4226.7	2341.1	2473.5	1560.6	1310.1	2668	1769
FALSE	High	Master Protein	XP_003131809.2	protein unc-119 homolog A [Sus scrofa]	0	12.296	13	2	2	2	240	26.9	6.15	124	2				Pf05351	100512369; 100625256	LOC100512369; LOC100625256; UNC119	18; 12		ENSSSCG00000026352.1; ENSSSCG00000022855.1		0	0.71	-0.49	0.00454267	0.313395	83.1	116.9	23.26	10.91	14.2	10.2	11.1	10.5	10.8	12	12.4	19.6	11.7	17.1	15	16	18.8	17	13.8
FALSE	High	Master Protein	XP_005653217.1	vesicle-associated membrane protein 1 [Sus scrofa]	0	19.845	34	3	18	2	118	12.8	6.65	365	3	transport			Pf00957	100519841	LOC100519841; VAMP1	5	SNARE interactions in vesicular transport			1	1.523	0.61	0.0045854	0.313395	120.7	79.3	27.13	21.73	65	32.8	44.1	43.2	33	62.5	36.7	36.8	41.9	25.1	30.1	34.8	22.5	36.4	22.2
FALSE	Low	Master Protein	XP_020957343.1	LOW QUALITY PROTEIN: collagen alpha-1(XXV) chain [Sus scrofa]	0.064	1.827	3	2	2	2	657	64.8	8.98	15	2				Pf01391	102160320	LOC102160320; COL25A1	8				0	1.26	0.33	0.00462551	0.313395	111.5	88.5	23	8.63	42.4	32.1	26.8	22.5	23.4	34.6	21.6	29.9	28	22.1	22.6	17.9	22.4	20.6	22.5
FALSE	High	Master Protein	XP_003133041.1	synaptosomal-associated protein 29 [Sus scrofa]	0	24.107	35	6	8	6	258	28.7	5.6	155	6	cell organization and biogenesis	cytoplasm;cytosol;membrane;vacuole	protein binding	Pf05739	100154733	LOC100154733; SNAP29	14	SNARE interactions in vesicular transport	ENSSSCG00000010094.2	Neutrophil degranulation; Intra-Golgi traffic	8	1.463	0.55	0.00466358	0.313395	118.8	81.2	11.91	17.99	132.8	107.8	103.2	121.4	125.3	153.9	117.2	127.7	124	79.5	85.9	83.7	102.7	120.1	78.1
FALSE	High	Master Protein	XP_020945102.1	stromal membrane-associated protein 1 isoform X1 [Sus scrofa]	0	44.585	14	6	18	1	552	59.2	9.01	345	6				Pf01412	100513326	SMAP1	1				0	1.787	0.84	0.00522294	0.335975	128.2	71.8	41.56	36.69	96.4	68	47.8	68.8	33.7	143.4	82.2	60.2	85.3	38.4	39	25.6	19.9	58.9	38.6
FALSE	High	Master Protein	XP_020955790.1	LOW QUALITY PROTEIN: phenylalanine--tRNA ligase, mitochondrial [Sus scrofa]	0	24.408	18	8	10	8	441	50.7	7.58	196	8				Pf01409, Pf03147	100625424	LOC100625424; FARS2	7				0	0.815	-0.29	0.00545448	0.341818	89.8	110.2	17.84	10.45	175.7	170.6	196.2	226.3	220.2	143	247.4	215.1	251.7	238.1	275.7	225.4	252.3	282.1	295.7
FALSE	High	Master Protein	XP_020928089.1	uncharacterized protein C10orf35 homolog [Sus scrofa]	0	22.901	22	2	7	2	120	13.1	11.58	253	2				Pf15378	100621509	LOC100621509; C14H10orf35; FAM241B	14				0	1.433	0.52	0.00547782	0.341818	117.8	82.2	25.69	18.52	45.4	29	19.1	37.5	31.8	47.1	38.3	27.3	35	24.1	25.8	17.3	17.1	26.1	24.7
FALSE	High	Master Protein	XP_020939940.1	minor histocompatibility protein HA-1 isoform X1 [Sus scrofa]	0	10.118	3	3	4	3	1173	128.7	6.32	106	3				Pf00130, Pf00620	100623239	HMHA1; ARHGAP45	2				0	0.796	-0.33	0.00573305	0.341818	88.7	111.3	18.81	7.49	26.1	17.9	25.9	25.9	25.4	28.8	23.3	36.5	25	32.6	32.4	28.4	34.3	32.3	35.7
FALSE	High	Master Protein	XP_020953119.1	fibronectin type III domain-containing protein 10 [Sus scrofa]	0.004	5.725	11	2	2	2	222	23.8	8.69	45	2					100511201	LOC100511201; C6H1orf233; FNDC10	6				0	1.368	0.45	0.00577214	0.341818	115.5	84.5	14.19	11.89	24.9	23.9	23.5	19.8	17.2	23.5	27.5	19.4	21.6	16	18.3	17	21.9	16.5	17.4
FALSE	High	Master Protein	XP_005660860.1	ferritin heavy chain isoform X1 [Sus scrofa]	0	26.13	36	6	16	6	181	21.2	5.85	242	6	cellular homeostasis;metabolic process;transport	cytoplasm	catalytic activity;metal ion binding	Pf00210	397030	FTH1	2		ENSSSCG00000014540.2		0	1.261	0.34	0.00579615	0.341818	111.6	88.4	21.27	10.21	499.3	380.1	385.3	590.8	493.5	734.2	511.3	450.9	536.2	419.1	396.1	369.7	395.6	310.8	408
FALSE	High	Master Protein	XP_020943662.1	A-kinase anchor protein 7 isoform X2 [Sus scrofa]	0	13.838	11	4	9	4	427	47.6	8.48	166	4				Pf10469, Pf10470, Pf13563	100523651	LOC100523651; AKAP7	1				0	1.987	0.99	0.00599318	0.341818	133	67	43.83	32.84	345.7	178.3	105.5	140.7	75.3	212.4	158.5	166.3	196.5	85.4	91	82	81.2	145.3	56
FALSE	High	Master Protein	NP_001038033.2	1,5-anhydro-D-fructose reductase [Sus scrofa]	0.001	7.027	5	3	7	1	301	34.1	6.93	45	3	metabolic process	cytosol;Golgi	catalytic activity	Pf00248	733633; 100738746	AKR1E2; LOC100738746	10		ENSSSCG00000029699.1; ENSSSCG00000026214.1		0	0.763	-0.39	0.00601388	0.341818	86.5	113.5	8.33	11.17	12.9	15.3	13.8	13	14.2	15.7	12.8	15.3	13	18.1	18.9	15	18.3	14.4	18.1
FALSE	High	Master Protein	XP_003126168.5	protein lifeguard 2 [Sus scrofa]	0	30.987	11	2	21	2	316	35	6.38	553	2	cell differentiation;regulation of biological process;response to stimulus	endoplasmic reticulum;Golgi;membrane		Pf01027	110255191	FAIM2	5		ENSSSCG00000000206.2		0	1.232	0.3	0.0060468	0.341818	110.4	89.6	10.62	10.95	505	527.7	434.3	442.1	386.3	498.7	461.2	405.8	421.7	360.6	344.8	401	342.9	447.9	356.9
FALSE	High	Master Protein	NP_001177097.1	protein S100-A14 [Sus scrofa]	0	45.904	51	5	20	5	104	11.4	4.78	740	5	defense response;regulation of biological process;response to stimulus	cytosol	metal ion binding;protein binding	Pf01023	100153930	S100A14	4		ENSSSCG00000006582.3		0	1.641	0.71	0.00625018	0.341818	124.3	75.7	35.14	24.2	2207.9	1350.5	935.5	1032	765.4	1992.2	1360	1129.5	1585	917	783.7	864.4	555.9	1091.5	631.1
FALSE	High	Master Protein	XP_020932021.1	teneurin-3 isoform X1 [Sus scrofa]	0	25.537	5	13	14	10	2722	303.6	6.55	126	13				Pf01500, Pf05593, Pf06247, Pf06484, Pf07974, Pf15636	100512817	ODZ1; TENM3	15				0	0.793	-0.33	0.00633589	0.341818	88.5	111.5	14.94	9.54	91.9	68.2	89.3	80.5	90.2	82.7	106.4	107.6	107.9	113.8	97.3	102.7	123.5	113.5	123.6
FALSE	High	Master Protein	NP_001090944.2	NADH dehydrogenase [ubiquinone] flavoprotein 2, mitochondrial [Sus scrofa]	0	73.317	50	11	57	11	249	27.4	8.06	1370	11	metabolic process		catalytic activity;metal ion binding	Pf01257	100037991	NUDFV2; NDUFV2	6		ENSSSCG00000003683.2	Complex I biogenesis	5	1.259	0.33	0.0063409	0.341818	111.5	88.5	9.67	12.63	1489.6	1530.9	1540.2	1786.3	1725.2	1985.6	1696.3	1606.7	1539.1	1506.1	1225.7	1600.1	1184.1	1319.8	1233.5
FALSE	Low	Master Protein	XP_020928726.1	tyrosine-protein phosphatase non-receptor type 20 [Sus scrofa]	0.156	0.855	3	1	2	1	303	35.3	7.96	0	1	metabolic process		catalytic activity	Pf00102, Pf13350, Pf14566	100153108	LOC100153108; PTPN20B; PTPN20	14				0	0.703	-0.51	0.00642392	0.341818	82.5	117.5	20.68	8.69	10.8	10.6	8.8	8.3	12.8	9	13.8	8.4	8.1	13.8	12.1	11.3	13.5	11.8	13.7
FALSE	High	Master Protein	NP_999340.1	cAMP-regulated phosphoprotein 19 [Sus scrofa]	0	20.946	33	3	9	2	112	12.3	9.09	204	3	cell division;regulation of biological process	cytoplasm	enzyme regulator activity;protein binding	Pf04667	397362	ARPP-19; ARPP19	1		ENSSSCG00000004618.2	MASTL Facilitates Mitotic Progression	5	1.705	0.77	0.00645503	0.341818	126.1	73.9	53.36	27.62	217.3	84.9	103.3	93.2	60.6	287.7	103.9	134.6	134.6	60	86.8	61.8	48.6	92.5	51.4
FALSE	Low	Master Protein	XP_013838529.2	E3 ubiquitin-protein ligase RNF185 isoform X1 [Sus scrofa]	0.073	1.726	7	1	1	1	218	23.5	6.52	0	1				Pf00097, Pf12678, Pf12861, Pf13445, Pf13639, Pf13920, Pf13923, Pf14634	100157569	RNF185	14				0	0.776	-0.37	0.0064678	0.341818	87.4	112.6	15.26	10.27	34.9	29.6	28.2	42	36.7	35.9	35.5	45.2	41.5	38.3	41.6	47.4	45.1	51	48.1
FALSE	High	Master Protein	XP_020939374.1	glutaryl-CoA dehydrogenase, mitochondrial isoform X2 [Sus scrofa]	0	28.721	16	6	9	6	438	48.4	8.31	187	6	metabolic process	organelle lumen	catalytic activity;nucleotide binding	Pf00441, Pf02770, Pf02771, Pf08028	100522477	LOC100522477; GCDH	2				0	0.829	-0.27	0.0065166	0.341818	90.6	109.4	14	10.05	227.7	224.7	257.2	248.2	233.8	181.3	281.8	185.6	248	269	299.5	263.4	247.6	296	325.3
FALSE	High	Master Protein	XP_003122289.2	neuronal calcium sensor 1 isoform X3 [Sus scrofa]	0	21.731	38	7	13	7	190	21.9	4.83	172	7			metal ion binding	Pf00036, Pf13405, Pf13499, Pf13833	100523836	LOC100523836; NCS1	1				0	1.268	0.34	0.00653735	0.341818	111.8	88.2	21.12	12.61	383.1	355.7	341.2	359.1	274.9	537.3	329.9	288.5	350.3	295.5	292.8	260.7	220.7	309.5	245.9
FALSE	High	Master Protein	NP_001157477.2	chromogranin-A precursor [Sus scrofa]	0	47.043	26	10	25	10	448	49.6	4.67	443	10	cellular component movement;defense response;regulation of biological process;response to stimulus;transport	extracellular;membrane;vacuole		Pf01271	397540	CHGA	7				0	1.465	0.55	0.006581	0.341818	118.9	81.1	25.23	13.63	539.1	454.1	346.9	304.8	314.8	629.8	406.9	543.5	471.6	344.6	313.2	306.8	270.4	377.9	267.6
FALSE	High	Master Protein	XP_020929449.1	LOW QUALITY PROTEIN: paladin [Sus scrofa]	0	18.011	6	7	11	7	856	96.4	6.81	117	7				Pf14566	110256835	PALD1	14				0	0.772	-0.37	0.00670045	0.341818	87.1	112.9	14.84	12.99	57.4	60.8	46.4	55.5	52.9	46	61.3	55.3	37.6	72.8	70.5	54.2	75.4	58.7	72.9
FALSE	High	Master Protein	XP_005673674.3	proSAAS [Sus scrofa]	0	54.268	30	6	21	6	259	27.1	6.3	836	6					102164539	PCSK1N	X				0	2.071	1.05	0.00677776	0.341818	134.9	65.1	42.91	29.37	850	512.3	316.8	379	198.9	886.5	584.7	470.1	634.3	243.6	218	234.7	251.1	434.7	257.8
FALSE	High	Master Protein	XP_001924316.1	protein C8orf37 homolog [Sus scrofa]	0	11.218	13	2	2	2	207	23.4	7.78	110	2				Pf14996	100153417	LOC100153417; C4H8orf37	4				0	0.819	-0.29	0.00698038	0.341818	90.1	109.9	12.98	6.86	28.9	19.9	21.6	19.9	19.8	22.1	24.1	24.1	22.7	26.5	27.8	27.3	26.5	27.4	22.9
FALSE	High	Master Protein	XP_020933331.1	ectonucleoside triphosphate diphosphohydrolase 6 isoform X1 [Sus scrofa]	0.001	7.517	7	3	3	3	456	49.9	8.63	49	3			catalytic activity	Pf01150	100626131	ENTPD6	17	Pyrimidine metabolism; Purine metabolism			2	0.542	-0.88	0.00698464	0.341818	70.3	129.7	6.23	39.9	39.7	36.4	36.4	32.7	38.8	35.4	36.2	39.4	39	52.1	129.1	81.8	87.7	55.2	51
FALSE	High	Master Protein	XP_013845557.1	leucine-rich repeat neuronal protein 1 [Sus scrofa]	0.005	5.419	3	2	3	2	716	80.6	6.09	46	2	cell organization and biogenesis	membrane	protein binding	Pf00041, Pf00047, Pf07679, Pf12799, Pf13306, Pf13855, Pf13895, Pf13927	100627698	LOC100627698; LRRN1	13		ENSSSCG00000023806.1		0	1.292	0.37	0.0070749	0.341818	112.7	87.3	14.94	15.63	130	163.7	142.9	117	153.3	112.8	104.6	124.6	123.3	115.3	102.4	120.7	90.9	86.7	83
FALSE	High	Master Protein	XP_003121417.1	LOW QUALITY PROTEIN: sodium-dependent glucose transporter 1 [Sus scrofa]	0	12.187	7	3	3	3	527	57.4	5.34	95	3					100515422	LOC100515422; KIAA1919; MFSD4B	1				0	0.791	-0.34	0.00723261	0.341818	88.4	111.6	13.64	8.49	59.8	59	59.6	65.2	49	50.2	72.7	66.8	71.5	73	62.1	77.1	78.5	74	78.9
FALSE	High	Master Protein	XP_005671098.1	saposin-B-Val isoform X1 [Sus scrofa]	0	45.174	11	6	23	6	527	58.3	4.97	557	6	metabolic process	vacuole		Pf02199, Pf03489, Pf05184	100153167	PSAP	14		ENSSSCG00000010281.2	Peptide ligand-binding receptors; Platelet degranulation ; Neutrophil degranulation; Glycosphingolipid metabolism	16	1.361	0.44	0.00723599	0.341818	115.3	84.7	21.27	15.3	2469.5	1774.5	1537.9	1568.6	1331.3	2485.6	1823.3	2075.1	2062.6	1388.7	1515.3	1291.7	1175	1765.1	1258.4
FALSE	High	Master Protein	XP_020948647.1	protein SCAF11 isoform X1 [Sus scrofa]	0	20.833	5	5	5	5	1455	162.8	8.63	144	5	metabolic process;transport	nucleus	catalytic activity;metal ion binding;protein binding	Pf00097, Pf03276, Pf06495, Pf08648, Pf10243, Pf12678, Pf12861, Pf13639, Pf13923, Pf14634, Pf15227, Pf15402	100525109	SCAF11	5				0	1.439	0.53	0.00744267	0.341818	118	82	21.97	18.98	13.3	14.6	15.3	19.9	18	18.2	8.6	17.9	14.3	11	12.6	10.2	7.1	12.3	9.9
FALSE	High	Master Protein	XP_001924308.5	BRI3-binding protein [Sus scrofa]	0	22.982	16	3	6	3	242	27	9.51	137	3				Pf14965	100155348	LOC100155348; BRI3BP	14				0	1.198	0.26	0.00757265	0.343592	109	91	18.99	11.71	373	360.3	273.9	340.2	246.9	431.2	303.1	252.7	306.1	261.2	284.5	261.8	207	250	219.4
FALSE	High	Master Protein	XP_020956854.1	OCIA domain-containing protein 1 isoform X1 [Sus scrofa]	0	26.27	23	6	15	6	247	27.8	7.17	229	6				Pf07051	100738601	LOC100738601; OCIAD1	8				0	1.235	0.3	0.00761273	0.343592	110.5	89.5	13.84	5.2	487.1	508.5	490.1	649.8	683.8	690.5	611.3	661.3	595.6	494.1	489.7	535.3	461.9	495.7	522.9
FALSE	High	Master Protein	XP_020937154.1	protein S100-B-like [Sus scrofa]	0.001	7.225	17	2	10	2	133	15.1	5.1	93	2				Pf00036, Pf01023	110258323	LOC110258323					0	1.26	0.33	0.00764723	0.343592	111.5	88.5	20.13	16.93	2225.8	1516.1	1427.6	1614.6	1461.4	2406.9	1668.8	1784.9	1520.3	1507.1	1489.3	1114.4	961.8	1347.8	1218.1
FALSE	High	Master Protein	XP_003134450.6	charged multivesicular body protein 4b [Sus scrofa]	0	22.563	24	6	12	6	224	25	4.82	159	6				Pf03357	100516767	LOC100516767; CHMP4B	17				0	1.527	0.61	0.00765273	0.343592	120.9	79.1	36.28	23.57	204.5	159.7	147.2	156.1	105.1	349.2	169.7	202.1	222.2	118	137.3	86.4	104.7	160.4	96.3
FALSE	Medium	Master Protein	NP_001172092.1	enhancer of rudimentary homolog [Sus scrofa]	0.017	3.859	13	2	4	2	104	12.3	5.92	29	2	defense response;metabolic process;regulation of biological process;response to stimulus		DNA binding;nucleotide binding;RNA binding	Pf01133	100152505	ERH	7		ENSSSCG00000002307.2		0	1.515	0.6	0.00765353	0.343592	120.5	79.5	32.86	14.82	143.4	92	81.5	158.3	151.6	216.2	121.5	98.3	102.7	79.7	72.5	80.7	102	99.9	75.9
FALSE	High	Master Protein	NP_001231853.1	NADH dehydrogenase [ubiquinone] 1 alpha subcomplex subunit 11 [Sus scrofa]	0	24.765	35	3	10	3	141	14.7	8.72	265	3		membrane	catalytic activity;metal ion binding	Pf02466	100514033	NDUFA11	2	Oxidative phosphorylation; Alzheimer's disease; Huntington's disease; Metabolic pathways; Non-alcoholic fatty liver disease (NAFLD); Parkinson's disease	ENSSSCG00000027307.1	Complex I biogenesis	11	1.222	0.29	0.00823259	0.359192	110	90	12.56	9.52	117	159	132.4	145.4	173.1	146.5	175.2	166.3	155	140	109.9	137.8	115.8	130.3	123.5
FALSE	High	Master Protein	XP_001925420.4	EF-hand domain-containing protein D1 isoform X1 [Sus scrofa]	0	14.018	21	4	6	3	237	26.8	5.63	96	4			metal ion binding	Pf13499	100153398	LOC100153398; EFHD1	15				0	1.232	0.3	0.00836649	0.363453	110.4	89.6	18.91	16.61	20.9	21.7	27.8	37.2	29.3	24.9	28.9	24.9	23.1	20.7	23.8	14	20.6	19.9	18.3
FALSE	High	Master Protein	XP_020932666.1	LOW QUALITY PROTEIN: adenylate cyclase type 2 [Sus scrofa]	0	12.933	5	4	5	4	1097	123.9	8.15	83	4				Pf00211, Pf06327	100517503	ADCY2	16				0	0.815	-0.3	0.00842193	0.364285	89.8	110.2	18.79	10.37	54.3	43.4	55.5	62.5	62	52.6	67.3	61.7	84.1	66.5	67.2	80	83.3	83.2	71.6
FALSE	High	Master Protein	XP_005655861.2	programmed cell death protein 5 [Sus scrofa]	0	17.289	34	4	5	4	125	14.2	6.04	133	4			DNA binding	Pf01984	100523791	LOC100523791; PDCD5	6		ENSSSCG00000002860.2		0	1.852	0.89	0.00868121	0.366542	129.9	70.1	49.58	28.18	107.2	46.7	30	32.5	24.5	90.5	61.1	50	65	29	23.8	25.1	18.9	42.2	29.5
FALSE	High	Master Protein	XP_020945468.1	protein S100-A13 isoform X1 [Sus scrofa]	0	8.194	16	2	4	2	117	13.2	9.45	93	2				Pf01023	110260321	S100A13	4				0	1.377	0.46	0.00880211	0.366542	115.9	84.1	32.72	8.86	129.4	79.4	62	69.1	63.7	151.7	87	99.9	108	64.4	60.6	62	54.1	70.2	67.1
FALSE	Medium	Master Protein	NP_001232908.1	polycystin-2 [Sus scrofa]	0.025	3.175	2	2	2	2	970	109.5	5.64	31	2	cell organization and biogenesis;cellular homeostasis;regulation of biological process;response to stimulus;transport	cytoplasm;cytoskeleton;endoplasmic reticulum;membrane	metal ion binding;protein binding;transporter activity	Pf00520, Pf08016	641309	PKD2	8				0	1.239	0.31	0.00880431	0.366542	110.7	89.3	12.92	5.26	48.5	58.1	38.2	56.5	58.7	54.5	46.2	48.8	52.9	48.1	42.2	42.4	42.9	43.1	42.2
FALSE	High	Master Protein	XP_003127507.2	leukocyte-associated immunoglobulin-like receptor 1 isoform X1 [Sus scrofa]	0	17.465	23	4	5	4	306	33.3	7.56	139	4			protein binding	Pf13895	100515837	LOC100515837; LAIR1	6				0	0.718	-0.48	0.00881235	0.366542	83.6	116.4	11	18.93	41.1	45.2	43.5	38.6	37.4	44.5	46.5	52.3	49.8	78.4	59.9	48.6	47.7	64.3	64.7
FALSE	High	Master Protein	XP_020953139.1	NAD kinase isoform X1 [Sus scrofa]	0.002	5.975	7	2	2	2	502	54.5	7.43	55	2				Pf01513	110261345	NADK	6				0	0.636	-0.65	0.00910909	0.366542	77.7	122.3	35.15	14.01	15.6	6.5	14.2	9.4	8.2		9.4	16.9	17.3	22.4	16.5	19.5	15.7	17	20.4
FALSE	Low	Master Protein	XP_020955735.1	disintegrin and metalloproteinase domain-containing protein 20-like [Sus scrofa]	0.237	0.498	1	1	1	1	744	82.2	6.57	0	1	metabolic process		catalytic activity	Pf00200, Pf01421, Pf01562, Pf08516	100525589; 100525409	LOC100525589; LOC100525409	7				0	1.689	0.76	0.0091603	0.366542	125.6	74.4	22.24	23.23	4.1	7.3	6.3	7.6	6.4	6.6	3.8	5.6	7.2	5.6	3.3	4.1	3.3	3.6	5
FALSE	High	Master Protein	XP_020921176.1	translation initiation factor IF-3, mitochondrial isoform X1 [Sus scrofa]	0.004	5.495	8	3	3	3	303	34.2	9.55	47	3				Pf00707, Pf05198	100156178	LOC100156178; MTIF3	11				0	0.832	-0.27	0.00921325	0.366542	90.8	109.2	13.04	13.55	30.1	30.4	32.5	25.9	35.2	33.6	31.6	38.1	25.4	45.7	45.8	37.8	34.9	38.2	33.2
FALSE	High	Master Protein	XP_001927404.1	peroxiredoxin-4 isoform X1 [Sus scrofa]	0	9.055	8	3	12	1	272	30.5	6.44	121	3	cell organization and biogenesis;cellular homeostasis;metabolic process;regulation of biological process	cytoplasm;cytosol;endoplasmic reticulum;mitochondrion;nucleus	antioxidant activity;catalytic activity;protein binding	Pf00578, Pf08534, Pf10417	100152260	PRDX4	X		ENSSSCG00000012171.3	Neutrophil degranulation	3	1.331	0.41	0.00923845	0.366542	114.2	85.8	11.49	16.16	132.6	129.3	100.5	122.7	127.6	145.6	108.5	108.8	121.9	87.5	93.3	91.2	101.8	122.5	77.2
FALSE	High	Master Protein	NP_999284.1	acyl-CoA-binding protein [Sus scrofa]	0	34.257	48	3	15	3	87	9.9	8.28	128	3	defense response;response to stimulus;transport	endoplasmic reticulum;Golgi		Pf00887	397212	DBI	15	PPAR signaling pathway	ENSSSCG00000023435.1	Mitochondrial Fatty Acid Beta-Oxidation	5	1.596	0.67	0.00939488	0.370064	123	77	40.34	26.71	1644.6	793.4	612.7	715.1	516.9	1570.6	1045.1	894.5	1178.6	473.2	410.1	566.8	554	855.8	574.9
FALSE	High	Master Protein	XP_020936483.1	TSC22 domain family protein 3 isoform X1 [Sus scrofa]	0	18.263	29	4	8	3	200	22.3	4.86	156	4	cell organization and biogenesis;regulation of biological process;reproduction	cytoplasm;nucleus		Pf01166, Pf06005	100517321	TSC22D3	X				0	1.246	0.32	0.00946083	0.370064	110.9	89.1	16.53	14.75	33.1	31	25.8	27.2	25.1	38.8	24.1	25.6	28.8	19.5	22.7	23.1	20.9	29	21
FALSE	High	Master Protein	XP_020927108.1	ATP synthase-coupling factor 6, mitochondrial [Sus scrofa]	0	25.379	42	4	14	4	108	12.4	9.31	407	4	metabolic process;transport		transporter activity	Pf05511	100622245	LOC100621056; LOC100622245; ATP5J	13	Huntington's disease; Alzheimer's disease; Oxidative phosphorylation; Parkinson's disease; Metabolic pathways	ENSSSCG00000030602.1; ENSSSCG00000022586.1	Cristae formation; Formation of ATP by chemiosmotic coupling	12	2.171	1.12	0.00950665	0.370064	136.9	63.1	60.76	33.37	608.6	238.8	181.7	207.6	112.8	787	369.7	302.4	439.5	141.7	121.9	147.3	121.1	257.3	136.9
FALSE	High	Master Protein	NP_008643.1	NADH dehydrogenase subunit 4 (mitochondrion) [Sus scrofa]	0.001	8.008	7	4	8	4	459	51.8	9.54	63	4	metabolic process;transport	membrane;mitochondrion	catalytic activity	Pf00361, Pf01059	808510	ND4	MT	Oxidative phosphorylation; Metabolic pathways; Parkinson's disease	ENSSSCG00000018087.3	Complex I biogenesis	8	1.219	0.29	0.00951435	0.370064	109.9	90.1	10.66	10.76	352.8	409.9	390.4	439.2	485.6	435.1	372.5	406.3	356.7	354.9	317.4	406.3	336.3	301.3	330.3
FALSE	Low	Master Protein	XP_013843208.1	insulin-like growth factor-binding protein complex acid labile subunit isoform X1 [Sus scrofa]	0.057	1.951	3	2	3	2	631	68.6	7.74	14	2			protein binding	Pf01462, Pf12799, Pf13855	397322	IGFALS	3				0	0.747	-0.42	0.00979666	0.375944	85.5	114.5	23.93	11.37	81.3	118.9	128.4	95.5	60.4	96.6	123	108.5	72.9	111.2	116.8	132.8	149.6	125.8	142.3
FALSE	High	Master Protein	XP_020918723.1	neurogranin [Sus scrofa]	0	21.696	32	3	28	3	78	7.5	7.87	789	3					100738830	LOC100738830; NRGN	9				0	1.931	0.95	0.00987116	0.376684	131.8	68.2	48.5	39.51	2254.7	1583.8	924.2	1709.1	1017.5	3756.9	1551.6	1200.8	1942.6	1013.8	955.7	704	540.3	1549.8	697.4
FALSE	Medium	Master Protein	XP_003127289.1	transmembrane protein 160 [Sus scrofa]	0.025	3.16	7	1	2	1	188	19.5	7.3	30	1		membrane;mitochondrion			100514771	LOC100514771; TMEM160	6		ENSSSCG00000003109.2		0	1.476	0.56	0.00987223	0.376684	119.2	80.8	16.72	21.24	35.8	41.6	31.8	51.7	49.8	52.9	44.9	44.7	38.5	30.1	28.3	30.5	36.2	37.6	19.5
FALSE	Medium	Master Protein	XP_020922912.1	transmembrane protein 100 [Sus scrofa]	0.025	3.206	5	1	2	1	134	14.3	9.48	22	1	cell differentiation;cell organization and biogenesis;regulation of biological process;response to stimulus	endoplasmic reticulum;membrane		Pf15099	100523465	LOC100523465; TMEM100	12		ENSSSCG00000017607.2		0	1.21	0.28	0.00994633	0.378791	109.5	90.5	22.07	6.84	169.6	149.6	96.4	123.1	86.6	116	107.8	109.9	106	90	89.2	99.4	91.7	82.3	98
FALSE	High	Master Protein	XP_020932964.1	GDP-fucose protein O-fucosyltransferase 1 isoform X1 [Sus scrofa]	0.001	6.544	5	2	3	2	404	45.6	8.53	118	2				Pf10250	397627	POFUT1	17				0	0.756	-0.4	0.0100533	0.380271	86.1	113.9	23.39	10.11	6.9	12.5	13.4	9.9	9.6	8.9	8.5	6.8	9.4	10.8	12.2	13.2	10.8	12.6	13.8
FALSE	High	Master Protein	XP_020952862.1	FXYD domain-containing ion transport regulator 7 isoform X1 [Sus scrofa]	0	10.072	6	2	8	2	374	39.2	9.22	211	2				Pf02038	100623939	LOC100623939; FXYD7	6				0	1.803	0.85	0.0102275	0.382882	128.7	71.3	34.08	25.25	256.4	148.5	111.7	122.8	84.4	236.5	172.1	185.1	200.4	112.6	102	89.3	73.7	147.7	88.6
FALSE	High	Master Protein	NP_001098757.1	neuroendocrine protein 7B2 precursor [Sus scrofa]	0.006	5.257	13	2	5	2	212	23.8	6.15	38	2	metabolic process;regulation of biological process;response to stimulus;transport	extracellular	enzyme regulator activity;protein binding	Pf05281	397110	SCG5	1				0	1.631	0.71	0.0102988	0.382882	124	76	35.95	27.31	207.7	155.7	124.2	121.1	79.1	287.9	181.9	156.7	185.8	96.6	95.8	96.3	67.7	150.5	91.5
FALSE	High	Master Protein	XP_003125184.3	ubiquitin-40S ribosomal protein S27a [Sus scrofa]	0	30.339	28	4	219	4	156	18	9.64	867	4	metabolic process	ribosome	protein binding;structural molecule activity	Pf00240, Pf01599, Pf11976, Pf13019, Pf13881, Pf14560	100514637	LOC100514637; RPS27A	3	Ribosome	ENSSSCG00000022357.1	Hedgehog ligand biogenesis; Dual Incision in GG-NER; Ovarian tumor domain proteases; TRAF6-mediated induction of TAK1 complex within TLR4 complex; p75NTR recruits signalling complexes; Regulation of RUNX2 expression and activity; Ub-specific processing proteases; Activated TLR4 signalling; Neddylation; Fanconi Anemia Pathway; Ribosomal scanning and start codon recognition; Iron uptake and transpo…	263	1.702	0.77	0.0103027	0.382882	126	74	25.15	40.54	11118.2	14489.8	9758.1	9404.3	10537.4	19233.1	12289.3	11237.4	14965.3	6042	6626.6	6580.1	7550.8	12672.9	3909.4
FALSE	High	Master Protein	XP_005655644.1	myosin light polypeptide 6 isoform X1 [Sus scrofa]	0	36.287	30	6	17	6	205	22.1	5.47	297	6	cellular component movement	membrane	catalytic activity;metal ion binding;motor activity;structural molecule activity	Pf00036, Pf13405, Pf13499	396807; 106504064	MYL6; LOC106504064	5				0	1.242	0.31	0.0103868	0.382882	110.8	89.2	27.2	16.28	473.2	477.6	570.4	787.1	696.6	946.3	445.6	536.7	586.8	378.9	443.8	475	478.9	500.8	317.8
FALSE	High	Master Protein	XP_003480683.2	endothelial differentiation-related factor 1 [Sus scrofa]	0	20.789	30	9	14	9	203	21.4	9.8	108	9				Pf01381, Pf08523, Pf12844	100736774	MBF1; EDF1	1				0	1.343	0.43	0.0104172	0.382882	114.7	85.3	35.17	19.7	776.2	614.2	558.1	584.2	464.6	1255.3	581.8	547.1	639.4	453.9	527.3	416.6	338.3	573.1	383.9
FALSE	High	Master Protein	XP_020940420.1	S-phase kinase-associated protein 1 [Sus scrofa]	0	36.52	33	6	23	6	163	18.6	4.54	632	6											0	1.535	0.62	0.0104275	0.382882	121.1	78.9	33.21	23.58	1217.2	839.7	614.9	921.7	580.9	1592	962.2	755.4	1054.8	701.7	660	546.1	451.9	798.3	450.3
FALSE	Medium	Master Protein	XP_003123686.3	glutamine--fructose-6-phosphate aminotransferase [isomerizing] 2 [Sus scrofa]	0.012	4.222	4	2	2	1	682	77	7.52	20	2	metabolic process			Pf00310, Pf01380, Pf13230, Pf13522, Pf13537, Pf13580	100518539	LOC100518539; GFPT2	2	Metabolic pathways; Alanine, aspartate and glutamate metabolism; Insulin resistance; Amino sugar and nucleotide sugar metabolism			4	1.387	0.47	0.0104795	0.382882	116.2	83.8	19.42	17.15	15.8	11.9	12.4	15.3	20.5	14.6	14	12.3	11.8	12.7	9.3	9.3	10.9	9.2	13.3
FALSE	High	Master Protein	NP_001230371.1	syntaxin-12 [Sus scrofa]	0	40.559	26	7	26	7	276	31.4	5.44	410	7	cell organization and biogenesis;regulation of biological process;transport	membrane	protein binding	Pf00804, Pf05739, Pf14523	100627750	STX12	6	Phagosome	ENSSSCG00000024927.1		1	1.359	0.44	0.010871	0.391708	115.2	84.8	19.42	14.04	2215.9	1736.5	1394.6	1761.8	1117.8	1943.3	1713.4	1407.4	1727.2	1293.3	1331.8	1249	1188.5	1545.9	1003.4
FALSE	High	Master Protein	XP_013842872.1	parathymosin [Sus scrofa]	0	15.039	23	3	7	3	102	11.5	4.16	134	3					100736696	LOC100736696; PTMS	5				0	2.045	1.03	0.0108916	0.391747	134.3	65.7	58.98	29.41	456.7	201.9	98.8	144.7	92.9	469.2	190.4	199.8	294.2	105.3	97.5	97.9	92.3	172	85.1
FALSE	High	Master Protein	XP_005663232.1	nitrilase homolog 1 isoform X1 [Sus scrofa]	0	18.357	16	6	14	6	345	38	8.13	111	6	metabolic process		catalytic activity	Pf00795	100155270	NIT1	4				0	1.218	0.28	0.01097	0.392456	109.8	90.2	18.22	8.01	845.6	906.4	758.1	775	612.9	1026.2	645.1	605.2	761	652.2	685.8	569.2	601.9	648.3	562.8
FALSE	High	Master Protein	XP_020930323.1	signal transducer and activator of transcription 1 isoform X1 [Sus scrofa]	0	128.062	27	19	54	19	823	95.5	6.42	1261	19	cell death;cell differentiation;cell proliferation;defense response;metabolic process;regulation of biological process;response to stimulus	cytoplasm;nucleus	DNA binding;protein binding;signal transducer activity	Pf00017, Pf01017, Pf02864, Pf02865, Pf12162	396655	STAT1	15				0	0.777	-0.36	0.0113878	0.398881	87.5	112.5	12.56	18.47	1138.4	871.5	1226.9	1169.5	1004.1	1008.3	1087.8	1308.7	1259.8	1544.7	1157.5	1272.1	1683.3	1388.3	1903.4
FALSE	High	Master Protein	XP_001928995.1	astrocytic phosphoprotein PEA-15 [Sus scrofa]	0	30.703	40	5	35	5	130	15	5.02	508	5	regulation of biological process;response to stimulus		protein binding	Pf01335	100152480	PEA15	4				0	1.198	0.26	0.0114487	0.398881	109	91	14.07	16.62	2695.8	2100.5	1855	2287	2168.8	2714.9	2053.1	1934.7	2029.4	1740.2	1937.3	1820	1151.3	1766.6	1588.4
FALSE	High	Master Protein	NP_999171.1	CD9 antigen [Sus scrofa]	0.008	4.929	3	1	13	1	226	25.2	7.15	128	1	cell organization and biogenesis;cellular component movement;metabolic process;regulation of biological process;response to stimulus;transport	membrane		Pf00335	397067	CD9	5	Hematopoietic cell lineage			1	1.23	0.3	0.0114533	0.398881	110.3	89.7	12.31	16.53	1088.8	786.7	905.6	869	752	802.6	790.3	767.5	839.8	667.4	842.8	713.2	523.4	592.1	637.5
FALSE	Low	Master Protein	XP_020935666.1	G patch domain and KOW motifs-containing protein isoform X1 [Sus scrofa]	0.082	1.572	2	1	1	1	584	64.3	9.42	17	1				Pf00467, Pf01585, Pf12656	100511851	GPKOW	X				0	0.778	-0.36	0.0115471	0.398881	87.5	112.5	14.93	15.3	15	16.2	14.2	18.5	17.2	17.5	18.2	20.6	22.6	20.3	22.8	22.1	26.4	17.9	26.9
FALSE	High	Master Protein	XP_003130561.3	axin interactor, dorsalization-associated protein isoform X1 [Sus scrofa]	0	23.526	20	4	8	4	306	35	6.55	109	4	regulation of biological process;response to stimulus	cytoplasm;membrane	protein binding	Pf08910, Pf14186	100518326	LOC100518326; AIDA	10		ENSSSCG00000010835.2		0	1.279	0.36	0.0116185	0.400657	112.3	87.7	11.32	11.46	85.6	93.8	93.7	85.9	88.6	85	72.9	65.6	78	84	66.7	73	62	67	64.6
FALSE	High	Master Protein	XP_001928288.3	high mobility group nucleosome-binding domain-containing protein 4 [Sus scrofa]	0.001	7.37	18	2	4	2	90	9.5	10.37	72	2		chromosome;nucleus	DNA binding;protein binding		100157353	LOC100157353; HMGN4	7		ENSSSCG00000020696.1		0	1.66	0.73	0.0119896	0.407849	124.8	75.2	74.25	17.58	153.7	128.1	106.7	224.4	578	468.1	113.2	168.2	137.8	95.4	87.8	89.8	129.3	111.1	83.4
FALSE	Low	Master Protein	XP_020950782.1	uncharacterized protein LOC110261070 isoform X1 [Sus scrofa]	0.242	0.478	11	1	1	1	126	13.6	11.59	0	1					100623627; 110261070	LOC100623627; ZNF583; LOC110261070	6				0	1.444	0.53	0.012078	0.408779	118.2	81.8	9.93	20.28	22.2	26.4	24.3	24.4	25.7	27.8	22.6	26.2	20.2	15.4	23.9	16.8	17	22.5	15.2
FALSE	High	Master Protein	XP_005666204.1	cytochrome c oxidase subunit 5A, mitochondrial [Sus scrofa]	0	21.299	20	3	8	3	152	16.7	6.92	147	3	metabolic process;transport	membrane	catalytic activity;transporter activity	Pf02284	100156967	LOC100156967	7	Cardiac muscle contraction; Alzheimer's disease; Huntington's disease; Oxidative phosphorylation; Non-alcoholic fatty liver disease (NAFLD); Parkinson's disease; Metabolic pathways	ENSSSCG00000024316.1		7	1.465	0.55	0.0121636	0.409602	118.9	81.1	40.56	19.81	781.7	392.8	309.9	489.4	337.3	1020	624.9	494.7	622.9	352.1	323.9	358.4	262.9	459.1	294.4
FALSE	High	Master Protein	XP_013834114.1	sodium/bile acid cotransporter 4 [Sus scrofa]	0.001	6.513	6	2	3	2	464	48.9	5.11	59	2		membrane		Pf01758	100520624	SLC10A4	8				0	1.342	0.42	0.012286	0.410972	114.6	85.4	16.75	7.89	21.9	12.4	19.7	18.8	18.6	15.1	16.4	20	15.6	15	13.8	13.8	13.7	13.3	16.3
FALSE	High	Master Protein	XP_020920499.1	protein FAM107B isoform X1 [Sus scrofa]	0	14.232	23	4	4	4	181	21.1	6.02	102	4				Pf06625	102160196	LOC102160196; FAM107B	10				0	1.755	0.81	0.0123313	0.410972	127.4	72.6	62.32	34.31	252.1	100.4	79.3	124.4	38.6	265	99.8	75.2	101.9	64.6	68	50.7	22.9	70.5	43.2
FALSE	Low	Master Protein	NP_001033720.1	prostaglandin E synthase [Sus scrofa]	0.281	0.36	5	1	1	1	153	17.3	9.04	0	1	metabolic process;regulation of biological process	cytoplasm;membrane	catalytic activity	Pf01124	654407	PTGES	1	Metabolic pathways; Arachidonic acid metabolism	ENSSSCG00000005688.2	Synthesis of Prostaglandins (PG) and Thromboxanes (TX)	7	1.278	0.35	0.0124164	0.410972	112.2	87.8	34.3	18.95	20.3	20.6	18.8	33.7	43.2	42.1	20.6	30	23.4	23.4	16.1	13.7	19.9	16.8	20.3
FALSE	Low	Master Protein	XP_020922222.1	matrix-remodeling-associated protein 7 isoform X2 [Sus scrofa]	0.177	0.735	4	1	2	1	194	20.4	4.25	36	1					100622193	LOC100622193; MXRA7	12				0	2.476	1.31	0.01245	0.410972	142.5	57.5	51.27	41.81	75.7	59.8	20.9	45.6	23.2	105.1	52.6	30.1	70.1	29.8	21.3	21.2	17.5	44.3	16.6
FALSE	High	Master Protein	XP_003135283.1	transmembrane protein 35A [Sus scrofa]	0.001	6.095	9	2	4	2	179	19.5	10.08	46	2		membrane			100516714	LOC100516714; TMEM35; TMEM35A	X		ENSSSCG00000012490.3		0	1.301	0.38	0.0125879	0.413829	113.1	86.9	12.62	13.36	176.6	116.7	144.3	164.4	163.1	157.7	175.7	166.9	136.9	123.3	127.5	154.1	102.6	131.4	118.9
FALSE	High	Master Protein	XP_005659480.2	high mobility group nucleosome-binding domain-containing protein 3 isoform X4 [Sus scrofa]	0	15.386	29	3	8	3	99	10.7	9.73	157	3					100512571	HMGN3	1				0	1.538	0.62	0.0126025	0.413829	121.2	78.8	40	20.2	306.7	319.5	265.9	271	500	502.5	177.3	202.6	195.5	217.5	248.5	182	156.3	170.5	151.8
FALSE	High	Master Protein	XP_003121807.3	acidic leucine-rich nuclear phosphoprotein 32 family member A [Sus scrofa]	0	14.738	22	6	11	5	249	28.6	4.08	241	6			protein binding	Pf12799, Pf13855, Pf14580	100155298	LOC100155298; ANP32A	1				0	1.505	0.59	0.0128559	0.416254	120.2	79.8	30.07	9.65	207.7	138.6	108.8	166.8	83	234.7	177.4	133.5	164.1	93.3	117.9	109.5	108.6	116.7	95.8
FALSE	High	Master Protein	NP_999246.2	secretogranin-1 precursor [Sus scrofa]	0	206.948	52	25	119	25	668	74.4	5.15	3111	25	transport	extracellular		Pf01271	397154	CHGB	17		ENSSSCG00000007045.2		0	1.508	0.59	0.0128795	0.416254	120.3	79.7	22.48	26.4	3454.3	3158.5	2277.9	1969.6	2466.6	4126.5	2649.4	3040.9	3088.3	2633.4	2234.1	1931.6	1262.1	2104.4	1440.2
FALSE	High	Master Protein	XP_020940553.1	protocadherin alpha-C2 isoform X1 [Sus scrofa]	0	9.083	3	2	2	2	1007	109.2	5.38	84	2		membrane	metal ion binding	Pf00028, Pf08266	100622074; 100621701	PCDHAC2; LOC100622074; PCDHA11; LOC100621701	2				0	0.746	-0.42	0.0130086	0.416254	85.5	114.5	19.1	14.84	17.7	18.4	18.7	29	26.7	20.5	21.7	20.4	27.3	27.5	23.1	27.3	35.9	27.1	28.7
FALSE	High	Master Protein	XP_003131621.3	acyl-CoA synthetase family member 2, mitochondrial isoform X1 [Sus scrofa]	0	43.666	13	7	13	7	615	68.1	8.34	304	7	metabolic process		catalytic activity	Pf00501, Pf13193	100512859	ACSF2	12				0	0.788	-0.34	0.0130832	0.416254	88.2	111.8	19.6	9.17	257.2	154	219	195.3	203.7	193.4	259.9	287.9	272.3	263.3	252.5	260.2	293	295	318.5
FALSE	High	Master Protein	XP_001926511.1	syntaxin-7 [Sus scrofa]	0	40.412	18	4	17	4	261	29.8	5.58	559	4	cell organization and biogenesis;regulation of biological process;transport	endosome;membrane;vacuole	protein binding	Pf05739, Pf14523	100153196	LOC100153196; STX7	1	SNARE interactions in vesicular transport; Phagosome	ENSSSCG00000004190.2		2	1.296	0.37	0.0130908	0.416254	112.9	87.1	15.47	13.09	614.3	535.3	433.2	513.8	368.8	599.5	497.4	455	532.7	430.5	452.6	364.8	355.2	470.8	353.3
FALSE	Low	Master Protein	NP_001093659.1	sodium/hydrogen exchanger 2 precursor [Sus scrofa]	0.07	1.744	1	1	2	1	814	91	9.23	31	1	transport	membrane	transporter activity	Pf00999	100101921	SLC9A2	3				0	0.727	-0.46	0.0131496	0.416254	84.2	115.8	26.66	21.97	7.9	7.5	7.6	6	5.1	6.3	9.7	6.8	3.4	8.8	7.2	10	11.5	7.9	12.7
FALSE	High	Master Protein	XP_003128420.3	TBC1 domain family member 22B [Sus scrofa]	0	11.716	9	5	10	4	563	64.6	7.3	113	5				Pf00566	100512665	TBC1D22B	7				0	0.489	-1.03	0.0134859	0.420368	65.7	134.3	19.59	33.58	45	33.9	33.6	24.8	34	34.9	47.2	41.5	45.7	39.4	41.6	87.6	93.1	68.5	74.4
FALSE	High	Master Protein	XP_003122718.1	transmembrane protein 109 [Sus scrofa]	0	14.15	12	3	7	3	243	26.1	9.89	156	3	regulation of biological process;response to stimulus	membrane		Pf14965	100511116	LOC100511116; TMEM109	2		ENSSSCG00000013110.2		0	1.368	0.45	0.013614	0.420701	115.5	84.5	22.78	8.81	297.7	236.9	172	258.1	155.7	240.2	218.8	194.7	155.9	188.9	172.8	160	150.3	160	152.7
FALSE	Low	Master Protein	XP_013838905.2	poly(ADP-ribose) glycohydrolase isoform X1 [Sus scrofa]	0.05	2.107	3	2	2	2	976	110.4	6.92	16	2				Pf05028	100522038	LOC100522038; PARG	14				0	0.754	-0.41	0.0137126	0.420701	86	114	21.82	14.3	6.7	5.4	6.8	10.7	6.8	6	7.8	6.3	8	10.6	9.3	8.8	10.7	8.4	7.3
FALSE	High	Master Protein	XP_003132409.3	protein BRICK1 [Sus scrofa]	0	18.484	34	5	10	5	103	11.5	8	139	5					100522899	LOC100522899; BRK1	13	Regulation of actin cytoskeleton			1	1.235	0.3	0.0138979	0.420701	110.5	89.5	17.17	18.3	693.9	568	529.4	604.9	550.6	814.1	510.6	499.4	555.3	488.8	570.9	387.6	347.2	496	413.8
FALSE	High	Master Protein	NP_001231248.1	prolyl 3-hydroxylase OGFOD1 [Sus scrofa]	0	8.832	4	1	2	1	545	63.1	5.11	70	1	metabolic process		catalytic activity;metal ion binding	Pf10637, Pf13640	100625586	OGFOD1	6				0	0.763	-0.39	0.0140443	0.420701	86.5	113.5	15.87	19.69	7.3	9	9.2	5.9	7.5	7.7	5.8	7.8	8.7	11	12.4	12.8	7.9	8.6	9.3
FALSE	High	Master Protein	XP_003356172.1	pantothenate kinase 4 [Sus scrofa]	0	28.508	11	7	9	7	773	86.1	6.33	246	7	metabolic process		catalytic activity;nucleotide binding	Pf01937, Pf03630	100623847	LOC100623847; PANK4	6	Pantothenate and CoA biosynthesis; Metabolic pathways			2	0.772	-0.37	0.0141785	0.420701	87.1	112.9	15.24	10.83	67	77.5	76.6	76.3	94.7	69.7	95.7	98.6	97.8	87.6	91.8	97	117.3	103.8	107.6
FALSE	High	Master Protein	NP_001231041.1	non-histone chromosomal protein HMG-17 [Sus scrofa]	0	40.918	28	3	41	3	90	9.4	9.99	878	3		chromosome;cytoplasm;nucleus	DNA binding;protein binding		100524500	HMGN2	6		ENSSSCG00000003555.2		0	1.558	0.64	0.01438	0.423178	121.8	78.2	54.1	19.46	1042.8	1336	1159.4	1267	3111.1	2910.4	900.8	1256.9	989.5	1050.5	1109.3	797.7	667.8	796.4	815.7
FALSE	High	Master Protein	XP_020932441.1	small glutamine-rich tetratricopeptide repeat-containing protein beta isoform X1 [Sus scrofa]	0	33.218	17	5	24	5	304	33.4	4.92	244	5	cell organization and biogenesis;transport		protein binding	Pf00515, Pf06552, Pf07719, Pf13181, Pf13414, Pf13424, Pf13431, Pf13432, Pf14559	100513246	LOC100513246; SGTB	16		ENSSSCG00000016950.2		0	1.313	0.39	0.014711	0.427722	113.5	86.5	20.25	18.05	1044	941	569.6	817.3	665.4	1047.1	763.9	705.2	807.9	642.4	747.9	520.4	452.2	692	589.6
FALSE	Low	Master Protein	NP_001177141.1	DDRGK domain-containing protein 1 [Sus scrofa]	0.07	1.745	3	1	1	1	312	35.7	5.1	14	1		endoplasmic reticulum;membrane		Pf09756	100155894	DDRGK1	17		ENSSSCG00000007160.2		0	1.736	0.8	0.0149547	0.431857	126.9	73.1	36.87	33.02	19.1	11.8	8.7	22.1	15.2	27.8	16.7	10.4	22.5	7.7	5.6	7.4	12.1	13.1	12.5
FALSE	High	Master Protein	NP_001231060.1	ferritin light chain [Sus scrofa]	0	31.105	33	4	10	4	175	20.1	6.15	317	4	cellular homeostasis;transport	cytoplasm	metal ion binding	Pf00210	397035	FTL	6	Mineral absorption	ENSSSCG00000003153.2	Iron uptake and transport; Neutrophil degranulation	6	1.255	0.33	0.0150179	0.433061	111.3	88.7	18.64	11.36	56.7	43.7	50.4	63.8	49.6	71.2	53.9	41.7	67.3	45.1	52.4	40.8	40.3	39.3	47
FALSE	Low	Master Protein	XP_020955655.1	formin-like protein 16 [Sus scrofa]	0.246	0.465	4	1	1	1	478	50.3	11.77	0	1					110261695	LOC110261695	7				0	1.311	0.39	0.015134	0.43452	113.5	86.5	16.11	13.91	15.8	14.1	16.6	16	13.9	13.7	15.3	10.2	10.8	10.4	11.2	9.5	13.5	9.8	12.4
FALSE	Medium	Master Protein	XP_005662156.2	ERI1 exoribonuclease 2 isoform X1 [Sus scrofa]	0.029	3.027	2	2	4	1	686	76.5	8.97	22	2				Pf00929, Pf06839	100526162	LOC100526162; ERI2	3				0	0.644	-0.63	0.0151984	0.43452	78.4	121.6	26.39	17.15	62.8	33.5	43.9	38.6	43	40	57	71.3	62.4	55.6	67.3	53.7	78.1	69.1	82.6
FALSE	High	Master Protein	XP_005666266.2	iron-sulfur protein NUBPL isoform X2 [Sus scrofa]	0	16.722	8	2	4	2	319	34.4	8.95	159	2				Pf01656, Pf10609	100736652	LOC100736652; NUBPL	7				0	0.815	-0.29	0.0157169	0.435371	89.8	110.2	19.35	7.45	106.3	80.6	112.2	97	115.3	98.7	156.8	130	120.9	119.8	130.3	136.9	144.2	138.4	148.1
FALSE	High	Master Protein	XP_003353971.1	small VCP/p97-interacting protein [Sus scrofa]	0.001	8.052	27	2	6	2	77	8.5	8.48	26	2					100625679	LOC100625582; SVIP; LOC100625679; CCDC179	2	Protein processing in endoplasmic reticulum			1	1.834	0.88	0.0157845	0.435371	129.4	70.6	40.6	18.57	271.4	144.3	86.4	102.8	76	220.7	163.1	168.1	185.4	88.4	94	84.8	89.5	128.3	79.4
FALSE	High	Master Protein	XP_020949325.1	diphosphomevalonate decarboxylase [Sus scrofa]	0	30.183	23	6	9	6	400	43.3	7.23	253	6					110260885	MVD	6				0	0.797	-0.33	0.0159056	0.435371	88.7	111.3	11.62	11.77	150.4	176.9	180.4	226.1	188.3	209	202.8	184.7	177.1	179.1	240.2	219.6	235.7	227.6	258.1
FALSE	High	Master Protein	NP_001230339.1	endoribonuclease LACTB2 [Sus scrofa]	0	14.845	22	6	7	6	288	32.7	6.99	106	6	metabolic process	mitochondrion;organelle lumen	catalytic activity;metal ion binding;RNA binding	Pf00753, Pf12706	100153212	LACTB2	4		ENSSSCG00000006192.2		0	0.721	-0.47	0.0162249	0.435371	83.8	116.2	30.7	21.23	149.1	147.9	117	148.1	163.6	109.4	175.6	102.1	258	264.7	264	166.5	227.1	185.6	170.2
FALSE	Low	Master Protein	XP_005667489.1	RING finger protein 26 [Sus scrofa]	0.176	0.746	2	1	1	1	433	47.8	8.73	0	1	cell organization and biogenesis;metabolic process;regulation of biological process	membrane	catalytic activity;metal ion binding;protein binding	Pf13639, Pf13920, Pf13923	100738035	LOC100738035; RNF26	9		ENSSSCG00000015117.1		0	0.716	-0.48	0.0166724	0.435371	83.4	116.6	28.32	29.88	5.8	3.3		4.7	4.6	2.5	6.6	4.9	4.4	5.5	5	6.6	10.2	9.6	6.3
FALSE	High	Master Protein	XP_020925524.1	probable phospholipid-transporting ATPase IF isoform X1 [Sus scrofa]	0.001	7.729	2	3	4	2	1270	144.8	6.89	43	3				Pf00122, Pf00702, Pf08282, Pf13246, Pf13347	100624673	LOC100624673; ATP11B	13				0	0.799	-0.32	0.0167703	0.435371	88.8	111.2	13.67	8.77	18.5	20.3	19.7	22.8	17.2	13.9	21.6	18.2	18.4	18.9	23.7	23.5	22.7	23.7	21
FALSE	High	Master Protein	NP_999031.1	cell cycle exit and neuronal differentiation protein 1 [Sus scrofa]	0	40.268	29	3	85	3	140	14	9.04	2297	3	cell differentiation;cellular component movement;regulation of biological process;response to stimulus	membrane;mitochondrion			396876	CEND1	2		ENSSSCG00000012845.1		0	1.221	0.29	0.0168118	0.435371	110	90	24.59	10.16	6276.6	3779.2	3977.8	3431.9	3286.1	6250.8	4285.7	5169.6	4972.6	3768.7	3981	3507.3	3162.6	3512.2	3038.1
FALSE	High	Master Protein	XP_003135228.1	peptidyl-prolyl cis-trans isomerase NIMA-interacting 4 [Sus scrofa]	0	12.967	22	3	7	3	131	13.9	9.79	80	3	metabolic process	nucleus	catalytic activity;RNA binding	Pf00639, Pf13145, Pf13616	100524473	LOC100524473; PIN4	X		ENSSSCG00000023312.1		0	0.774	-0.37	0.0168894	0.436675	87.3	112.7	12.45	14.96	122.4	112	100.8	92.7	84.8	106.1	123.2	109.2	95.4	127.1	140.6	157	138	97.4	136
FALSE	High	Master Protein	XP_020952187.1	SH3-containing GRB2-like protein 3-interacting protein 1 isoform X14 [Sus scrofa]	0	216.014	44	26	110	1	806	86.4	7.87	3027	26				Pf00928, Pf10291	100620397	LOC100620397; SGIP1	6				0	0.749	-0.42	0.0170144	0.436675	85.6	114.4	14.32	16.74	52	52.5	75.6	53	47.8	57	60	55	63	74.3	77.2	92.5	59.5	60.4	72.6
FALSE	Low	Master Protein	XP_020945082.1	RAB6-interacting golgin isoform X1 [Sus scrofa]	0.129	1.073	2	1	1	1	376	43.2	7.93	0	1					100738993	LOC100738993; GORAB	4				0	0.799	-0.32	0.0176156	0.443038	88.8	111.2	16.3	18.81	8.9	7.9	12	9.2	11.6	10.9	10.4	11.3	13.5	15.7	10.2	12.8	13.5	13.8	18
FALSE	Low	Master Protein	NP_001027560.1	hepatocyte nuclear factor 1-alpha [Sus scrofa]	0.214	0.581	2	1	1	1	631	67.2	6.28	0	1	cell organization and biogenesis;metabolic process;regulation of biological process;response to stimulus;transport	cytoplasm;nucleus	DNA binding;protein binding	Pf00046, Pf04812, Pf04813, Pf04814, Pf05109	574067	HNF1A	14	Signaling pathways regulating pluripotency of stem cells; Maturity onset diabetes of the young	ENSSSCG00000009919.2		2	0.731	-0.45	0.0176725	0.443649	84.4	115.6	20.64	14.93	10.8	11.4	11.4	8.9	13.8	13.8	11.2	17.8	11.4	13.2	13	18.4	16.9	17.4	14.4
FALSE	High	Master Protein	XP_020940134.1	tubulin-specific chaperone A [Sus scrofa]	0	19.394	26	3	11	3	108	12.7	5.27	218	3	cell organization and biogenesis;metabolic process		protein binding	Pf02970	100523593	LOC100523593; TBCA	2				0	1.651	0.72	0.0179179	0.443649	124.6	75.4	41.22	28.6	563.7	283.5	217.5	230	150.7	489.8	318.6	279.4	395.1	175.4	252.3	148.9	140.3	270.4	168.1
FALSE	High	Master Protein	XP_020950790.1	uncharacterized protein LOC100522375 isoform X1 [Sus scrofa]	0.001	6.681	16	2	3	2	158	17.2	7.46	45	2					100522375	LOC100522375	6				0	0.813	-0.3	0.0184027	0.444991	89.7	110.3	18.89	7.15	52.5	60.9	71.2	63	56.8	46.7	82.1	76.5	78.2	73.9	77.5	77.4	71.5	83.6	86.2
FALSE	Low	Master Protein	XP_020947191.1	3-mercaptopyruvate sulfurtransferase [Sus scrofa]	0.284	0.352	3	1	1	1	297	33.1	6.73	0	1			catalytic activity	Pf00581	100154490	LOC100154490; MPST	5	Metabolic pathways; Sulfur relay system; Cysteine and methionine metabolism; Sulfur metabolism	ENSSSCG00000000134.2		4	1.82	0.86	0.0185974	0.449158	129.1	70.9	53.41	33.68	122.5	66.7	74.9	105.3	92	309.4	142.2	185.5	159.3	65.9	71.4	68.2	60	129.1	66.4
FALSE	Low	Master Protein	XP_020944763.1	meckelin isoform X1 [Sus scrofa]	0.247	0.456	1	1	1	1	996	112	6.93	0	1				Pf09773	100515024	LOC100515024; TMEM67	4				0	0.795	-0.33	0.0189989	0.453033	88.6	111.4	19.03	17.31	10.4	9.6	14.9	9.9	12.2	13.6	12.1	10.9	8	13.2	14.2	12.7	19.2	12.5	14.4
FALSE	High	Master Protein	XP_005671148.1	dnaJ homolog subfamily B member 12 isoform X1 [Sus scrofa]	0	13.758	11	3	6	3	378	42.4	8.79	257	3				Pf00226, Pf09320	100156234	DNAJB12	14				0	1.676	0.75	0.0190288	0.453033	125.3	74.7	12.26	34.63	7.8	11	8.9	8.2	10.1	10.2	8	8.5	9	4.4	4.4	6.4	9.4	7.3	4.2
FALSE	High	Master Protein	XP_003127609.1	peroxisomal membrane protein PEX14 [Sus scrofa]	0	28.634	17	6	15	6	374	40.9	4.97	225	6		membrane	protein binding	Pf04695	100522811	PEX14	6	Peroxisome	ENSSSCG00000003405.2		1	1.315	0.4	0.0190898	0.453948	113.6	86.4	16.93	8.44	373	305.1	334.5	452.2	387.3	534.8	439.4	445	443.1	317.7	342.8	328.5	323.1	396.9	339.6
FALSE	Low	Master Protein	XP_020930616.1	origin recognition complex subunit 2 [Sus scrofa]	0.277	0.373	2	1	1	1	577	65.8	6.16	0	1				Pf04084	106510112	LOC106510112; ORC2	15				0	1.291	0.37	0.0192902	0.454589	112.7	87.3	13.57	22.84	20.2	20.2	18.5	15.1	22.9	21.9	16.8	18	16.8	11.7	15.1	13.7	14.9	18.7	9.4
FALSE	High	Master Protein	NP_001231795.1	60S acidic ribosomal protein P2 [Sus scrofa]	0	67.064	75	6	21	5	115	11.7	4.54	653	6	metabolic process	ribosome	structural molecule activity	Pf00428	100513643	RPLP2	2	Ribosome	ENSSSCG00000012842.2	Nonsense Mediated Decay (NMD) enhanced by the Exon Junction Complex (EJC)	4	1.488	0.57	0.0193914	0.455721	119.6	80.4	67.19	23.27	336.4	281.8	225.9	668.9	420.8	1201.7	387.1	273	322.8	238.5	214.1	183.8	242.8	344.9	213.5
FALSE	High	Master Protein	XP_005659198.1	required for meiotic nuclear division protein 1 homolog [Sus scrofa]	0	32.151	16	6	10	6	443	50.4	8.12	209	6	regulation of biological process	membrane;mitochondrion		Pf02582	100156656	LOC100156656; RMND1	1		ENSSSCG00000004089.2		0	1.239	0.31	0.0195875	0.456509	110.7	89.3	16.62	9.23	154.1	227.4	222.4	260.5	179.7	266.5	206.9	243	210.9	168.4	195.7	157.5	198.9	188	171.5
FALSE	Low	Master Protein	XP_020922979.1	phosphatidylinositol-glycan biosynthesis class W protein [Sus scrofa]	0.092	1.467	2	1	1	1	503	56.4	9.14	0	1				Pf06423	110256038	PIGW	12				0	1.314	0.39	0.0199322	0.456509	113.6	86.4	18.41	7.03	24.6	35.4	41.8	39.3	49	38.5	30.5	40.5	39.4	31.2	32.4	28.6	28.7	33.4	28.6
FALSE	High	Master Protein	XP_020933176.1	double-stranded RNA-binding protein Staufen homolog 1 isoform X12 [Sus scrofa]	0	9.592	5	3	3	3	697	76.6	9.47	84	3				Pf00035, Pf14709	100626560	STAU1	17				0	0.634	-0.66	0.020835	0.456509	77.6	122.4	28.13	31.06	18.7	33.9	38.9	50.9	54.4	44.7	50.3	31.6	38.2	58.8	43.8	64.2	92.7	41.6	76.5
FALSE	High	Master Protein	NP_001090943.1	cytochrome c oxidase subunit 7C, mitochondrial precursor [Sus scrofa]	0	17.733	29	2	13	2	63	7.3	11	313	2	metabolic process;transport	membrane;mitochondrion	catalytic activity;transporter activity	Pf02935	100037990	COX7C	2	Parkinson's disease; Cardiac muscle contraction; Metabolic pathways; Huntington's disease; Alzheimer's disease; Oxidative phosphorylation; Non-alcoholic fatty liver disease (NAFLD)	ENSSSCG00000014145.2		7	1.234	0.3	0.0208669	0.456705	110.5	89.5	12.8	11.56	866.9	862.9	889.8	1189.2	1060.2	1148	1115.2	1136.2	959.1	767.6	764.2	1020.9	816.8	903	911.5
FALSE	Medium	Master Protein	XP_020950343.1	LOW QUALITY PROTEIN: sphingosine kinase 2 [Sus scrofa]	0.012	4.123	2	1	1	1	618	65.3	6.73	49	1				Pf00781	100738292	LOC100738292; SPHK2	6				0	0.653	-0.61	0.0209116	0.457185	79	121	29.08	26.52	12	13.8	16.3	18.1	29	16.5	20.6	25.7	23.8	26	19.9	21.9	40	29.3	34
FALSE	Medium	Master Protein	NP_001354195.1	zinc transporter 8 [Sus scrofa]	0.047	2.143	2	1	1	1	369	40.6	6.4	30	1											0	0.665	-0.59	0.0212036	0.458117	79.9	120.1	33.87	18.94	12.4	14	29.2	22.4	14.4	23.5	18.6	11.4	26.3	20.7	20.6	27.3	33	28.7	29.8
FALSE	High	Master Protein	XP_013839192.2	LOW QUALITY PROTEIN: vesicle transport through interaction with t-SNAREs homolog 1A [Sus scrofa]	0	14.035	22	5	6	5	224	26.1	6.42	83	5				Pf05008, Pf12352	100157559	LOC100157559; VTI1A	14				0	1.267	0.34	0.0212298	0.458117	111.8	88.2	20.21	15	228.4	159.7	143.2	227.2	173.7	275.7	195.7	205.9	187.8	139.8	156.8	200.1	132.9	152	159.8
FALSE	Low	Master Protein	XP_020928874.1	LOW QUALITY PROTEIN: RNA-binding protein 20 [Sus scrofa]	0.168	0.799	1	1	2	1	1223	133.3	5.67	0	1				Pf03344, Pf09507, Pf13893, Pf14259	100157563	RBM20	14				0	1.569	0.65	0.021245	0.458117	122.1	77.9	25.94	29.29	158.1	189.5	98.5	134.9	110.7	186.9	104	104.8	138.7	90.7	112.3	79.1	81.6	119.6	47.5
FALSE	High	Master Protein	XP_020941844.1	LOW QUALITY PROTEIN: zinc-alpha-2-glycoprotein [Sus scrofa]	0.006	5.047	8	2	2	2	309	34.5	5.85	55	2				Pf00129, Pf07654	100519648	LOC100519648; AZGP1	3				0	1.845	0.88	0.0214059	0.458117	129.7	70.3	48.6	36.06	30.8	24.3	12.8	7.9	17.3	14.7	14.8	8.9	9.3	7.4	14.2	5.6	6.3	10.2	8.6
FALSE	Low	Master Protein	XP_003124347.2	transmembrane protein 130 isoform X1 [Sus scrofa]	0.077	1.671	2	1	1	1	435	48.4	6.99	25	1				Pf00801	100517935	TMEM130	3				0	0.801	-0.32	0.0218974	0.458748	89	111	28.62	14.27	15.8	18.5	15.6	27.5	27.6	17.1	31.1	32.3	25.5	28	24.1	32.2	37.1	32.1	31.6
FALSE	Medium	Master Protein	XP_020922233.1	cytoglobin isoform X1 [Sus scrofa]	0.039	2.487	7	2	3	2	261	28.1	6.64	0	2				Pf00042	100518861	LOC100518861; CYGB	12				0	1.348	0.43	0.0225496	0.462398	114.8	85.2	29.02	20.24	78	47	39.5	50	37.4	78.2	48.2	47.5	45.1	37.3	47.6	29.1	32.9	46.4	33.2
FALSE	High	Master Protein	XP_020917996.1	LOW QUALITY PROTEIN: transcription initiation factor TFIID subunit 10 [Sus scrofa]	0	12.438	11	1	3	1	218	21.7	6.57	193	1				Pf03540	414401	TBPRF10; TAF10	9				0	1.297	0.38	0.022558	0.462398	112.9	87.1	28.44	25.01	10.7	7	7.1	5.6	4.8	7.7	6.7	9.1	11.3	5.6	3.5	4	7	6.2	5.3
FALSE	Low	Master Protein	XP_020918434.1	UPF0686 protein C11orf1 homolog isoform X1 [Sus scrofa]	0.177	0.735	16	1	1	1	186	21.6	8.03	0	1		nucleus		Pf06608	100518503	LOC100518503; C9H11orf1	9				0	0.745	-0.42	0.0225873	0.462398	85.4	114.6	29.31	14.72	5.9	4.2	5.2	5.1	3.9	7.4	7.6	4.9	3			7.1	6.6	6	8.4
FALSE	High	Master Protein	XP_013849380.1	far upstream element-binding protein 3 isoform X1 [Sus scrofa]	0	20.199	12	7	14	5	582	62.3	7.97	169	7			RNA binding	Pf00013, Pf07650, Pf13014	100524188	FUBP3	1				0	0.804	-0.32	0.0229987	0.465775	89.1	110.9	22.54	17.68	51.5	32.6	49	58.2	62.6	60.8	74.2	63.7	75.6	65.7	61.9	68.2	90	83.9	93.8
FALSE	Medium	Master Protein	XP_003359023.2	ubiquitin-associated and SH3 domain-containing protein A isoform X1 [Sus scrofa]	0.026	3.122	1	1	2	1	685	77.3	8.09	35	1				Pf00018, Pf00300, Pf00627, Pf14604	100627915	UBASH3A	13				0	0.637	-0.65	0.0233568	0.466811	77.8	122.2	25.72	24	7.3	6.1	9.1	7.3	9.7	8	13.8	8.9	7.6	11.2	7.5	12.2	14.5	12.9	16.2
FALSE	High	Master Protein	XP_001928369.2	ubiquinone biosynthesis protein COQ4 homolog, mitochondrial isoform X1 [Sus scrofa]	0	15.576	19	4	7	4	265	29.9	8.88	144	4				Pf05019	100156776	LOC100156776; COQ4	1				0	0.734	-0.45	0.023428	0.466811	84.6	115.4	24.56	23.79	13.7	8.6	12.8	11	6.9	11	16.7	10.8	12.3	12.3	14.5	15.6	20.8	12.4	20.6
FALSE	High	Master Protein	XP_020938935.1	LOW QUALITY PROTEIN: nucleobindin-2 [Sus scrofa]	0	42.156	32	10	14	10	419	50.1	5.19	345	10				Pf13499	100512826	NUCB2	2				0	1.222	0.29	0.0234477	0.466811	110	90	11.28	13.53	488.8	390.5	398.2	356	333.1	427.2	369	400.8	399.2	364.2	393.1	319.3	263.9	332.6	310.9
FALSE	High	Master Protein	NP_999469.1	proteasome activator complex subunit 1 [Sus scrofa]	0	40.924	41	10	16	10	249	28.5	6.02	349	10	regulation of biological process	cytoplasm;proteasome	enzyme regulator activity	Pf02251, Pf02252	397572	PSME1	7	Proteasome; Antigen processing and presentation			2	1.374	0.46	0.0237537	0.469708	115.8	84.2	30.57	19.98	669.5	371.1	339.7	389.1	281.7	684.6	437.9	441.5	515.9	391.9	379.6	292.9	222.8	346.7	289.8
FALSE	High	Master Protein	XP_001929700.1	ubiquitin carboxyl-terminal hydrolase MINDY-1 isoform X1 [Sus scrofa]	0.001	6.235	7	2	2	2	469	51.5	4.83	30	2	metabolic process		catalytic activity;protein binding	Pf04424	100153890	LOC100153890; FAM63A; MINDY1	4		ENSSSCG00000006642.2		0	1.261	0.33	0.0237612	0.469708	111.5	88.5	13.79	17.92	36.2	34.2	43.7	35.5	34.5	32.9	36.2	32.7	47.5	28.5	33.6	38.2	26.2	27.9	23.6
FALSE	High	Master Protein	XP_020941824.1	LOW QUALITY PROTEIN: myosin-11 [Sus scrofa]	0	171.292	22	39	73	25	1979	228.1	5.48	1513	39			catalytic activity;motor activity;nucleotide binding;protein binding	Pf00038, Pf00063, Pf00529, Pf01576, Pf02736, Pf03842, Pf04111, Pf04156, Pf06160, Pf07888, Pf09731, Pf10079, Pf12128, Pf13166, Pf14362	100627924	LOC100627924; MYH11	3				0	1.485	0.57	0.0240081	0.473324	119.5	80.5	40.92	17.31	511.4	740.7	733.8	1094	1346.2	1037.5	447.1	499.6	553	582.3	478.5	365	510.6	588.7	441.7
FALSE	Low	Master Protein	XP_003481442.1	class E basic helix-loop-helix protein 22 [Sus scrofa]	0.188	0.692	3	1	1	1	369	35.8	7.39	0	1	cell differentiation;regulation of biological process		protein binding	Pf00010	100739687	LOC100739687; BHLHE22	4		ENSSSCG00000006222.1		0	1.439	0.52	0.0241349	0.474275	118	82	15.09	24.21	13.8	15.8	17.3	17.3	17	15.8	12.1	18.4	20.5	10.3	13.6	15.8	14.4	8.3	10.2
FALSE	Low	Master Protein	XP_013851326.1	tumor necrosis factor receptor superfamily member EDAR isoform X1 [Sus scrofa]	0.275	0.381	2	1	2	1	461	50.1	5.39	0	1					100526213	EDAR	3				0	1.306	0.38	0.0247835	0.477783	113.3	86.7	18.86	22.32	193.1	141.4	143	160.7	137.4	207.9	133.8	137.1	123.2	143.5	150.9	90.3	92.7	112.8	104
FALSE	Low	Master Protein	XP_020922680.1	retinoic acid receptor alpha isoform X1 [Sus scrofa]	0.269	0.394	2	1	1	1	462	50.7	7.9	0	1	metabolic process;regulation of biological process;response to stimulus	nucleus	DNA binding;metal ion binding;receptor activity;signal transducer activity	Pf00104, Pf00105	396709	LOC396709; RARA	12		ENSSSCG00000017475.2	Nuclear Receptor transcription pathway	4	1.265	0.34	0.0248179	0.477783	111.7	88.3	48.32	18.15	20	21.6	22.8	14.9	15.1	19	18.7	49.5	39.5	12.2	12.2	19.4	16.5	15.1	16.6
FALSE	High	Master Protein	XP_003126081.1	2-amino-3-ketobutyrate coenzyme A ligase, mitochondrial isoform X1 [Sus scrofa]	0	41.157	13	4	14	4	419	45.2	7.25	508	4	metabolic process	membrane;mitochondrion	catalytic activity	Pf00155, Pf00266	100525698	LOC100525698; GCAT; LOC100511078	5	Glycine, serine and threonine metabolism	ENSSSCG00000029945.1; ENSSSCG00000020981.1		1	0.826	-0.28	0.0250335	0.478704	90.5	109.5	12.55	7.89	228.5	319.1	350.5	297.3	277.2	264.4	261.3	311.2	282.3	344.4	340.9	296.7	293.8	351.5	342.8
FALSE	Medium	Master Protein	XP_020947336.1	autophagy-related protein 101 [Sus scrofa]	0.043	2.298	11	2	2	2	218	25	6.15	0	2	metabolic process			Pf07855	110260663	ATG101	5				0	1.46	0.55	0.0255393	0.482195	118.7	81.3	19.73	26.55	8.6	6.5	10.8	10.4	7.5	8.9	9	6.2	7.1	6.7	3.8	7.9	5.1	4.9	7.1
FALSE	Low	Master Protein	XP_005673069.1	nuclear factor of activated T-cells, cytoplasmic 2 isoform X1 [Sus scrofa]	0.132	1.063	1	1	3	1	916	98.9	6.95	0	1	regulation of biological process		DNA binding	Pf00554	100134969	NFATC2	17		ENSSSCG00000007477.3	FCERI mediated Ca+2 mobilization; CLEC7A (Dectin-1) induces NFAT activation	7	1.293	0.37	0.0259674	0.485798	112.8	87.2	32.01	28.68	57	78.3	38.7	52.9	60.2	33.9	44.7	30.9	36.4	34.2	24.4	15.4	37.7	35.9	35
FALSE	Medium	Master Protein	XP_001926118.2	LOW QUALITY PROTEIN: BRCA2 and CDKN1A-interacting protein [Sus scrofa]	0.043	2.305	2	1	1	1	309	35.1	4.54	49	1				Pf13862	100157478	BCCIP	14				0	0.579	-0.79	0.0261677	0.487135	73.3	126.7	29.37	27.03	16.5	8.9	12.2	10.1	8.9	6.6	9.7	14.2	15.1	15.9	17.8	18.4	17.2	9.4	23.7
FALSE	Low	Master Protein	NP_001231854.1	protein dpy-30 homolog [Sus scrofa]	0.274	0.382	7	1	1	1	99	11.2	4.88	0	1	cell organization and biogenesis;metabolic process;regulation of biological process;transport	Golgi;nucleus	catalytic activity;protein binding	Pf05186	100514043	DPY30	3		ENSSSCG00000008516.2	RUNX1 regulates genes involved in megakaryocyte differentiation and platelet function	5	1.639	0.71	0.0261775	0.487135	124.2	75.8	58.21	26.48	50.3	18.5	12.5	17.8	9.4	47.7	23.5	17.7	36.8	10.9	10.9	15.5	11.2	19.3	11.3
FALSE	Medium	Master Protein	NP_001231369.1	pro-MCH precursor [Sus scrofa]	0.028	3.073	8	1	2	1	165	18.7	7.28	23	1	cell communication;regulation of biological process;response to stimulus	nucleus	protein binding	Pf05824	396962	PMCH	5		ENSSSCG00000000858.2	Peptide ligand-binding receptors; Gastrin-CREB signalling pathway via PKC and MAPK; G alpha (i) signalling events	9	1.45	0.54	0.026227	0.487135	118.4	81.6	36.31	33.16	13.7	8	10.3	6.5	7.6	18.2	8.6	14.9	9.5	7.9	6.6	8	5.6	6.5	2.4
FALSE	High	Master Protein	XP_005654877.1	cAMP-specific 3',5'-cyclic phosphodiesterase 4A isoform X1 [Sus scrofa]	0	23.201	10	7	9	5	859	94.7	5.15	113	7	regulation of biological process;response to stimulus		catalytic activity	Pf00233	396825	PDE4A	2				0	0.76	-0.4	0.0262293	0.487135	86.3	113.7	19.33	9.62	12.5	12.8	17.1	19.4	11	14.2	16.2	13.3	11.7	18.2	18.6	16.9	15	14.9	18.1
FALSE	Low	Master Protein	XP_003134781.1	RING finger protein 148 [Sus scrofa]	0.28	0.365	3	1	1	1	303	34.1	9.17	0	1			metal ion binding;protein binding	Pf00097, Pf02225, Pf12678, Pf13639, Pf13920, Pf13923, Pf14634	100510940	LOC100510940; RNF148	18				0	2.164	1.11	0.0265346	0.491164	136.8	63.2	146.03	54.57	321.5	238.8		15.6	39.7	25.2	11.6	10.9	11.8	6.8	11	7.6	16.5	12.7	1.8
FALSE	High	Master Protein	NP_001107528.1	MHC class I antigen 5 precursor [Sus scrofa]	0	21.292	12	3	5	1	361	40.2	5.77	134	3	response to stimulus	membrane		Pf00129, Pf06623, Pf07654	100135029	SLA-5	7	Autoimmune thyroid disease; Endocytosis; Herpes simplex infection; Antigen processing and presentation; Viral myocarditis; Phagosome; Graft-versus-host disease; Epstein-Barr virus infection; Allograft rejection; Cell adhesion molecules (CAMs); HTLV-I infection; Type I diabetes mellitus; Viral carcinogenesis			13	1.856	0.89	0.0268208	0.491164	130	70	45.87	13.58	12.5	9	7.9	7.9	8.1	11.9	2.5	13.9	3.1		4.4	3.7			4.8
FALSE	Medium	Master Protein	NP_001157119.1	occludin [Sus scrofa]	0.021	3.424	2	1	1	1	522	59.1	5.97	37	1	cell organization and biogenesis;metabolic process	membrane		Pf01284, Pf04111, Pf04156, Pf06912, Pf07303, Pf12325, Pf13347, Pf13903, Pf13962	397236	OCLN	16	Leukocyte transendothelial migration; Hepatitis C; Cell adhesion molecules (CAMs); Tight junction			4	0.777	-0.36	0.0268843	0.491164	87.4	112.6	15.38	17.15	19.4	15.3	20.6	18.6	21.5	23.2	14.5	16.6	20.1	27.1	23	18.2	27.6	20	27.3
FALSE	Low	Master Protein	NP_001193330.1	dnaJ homolog subfamily C member 5B [Sus scrofa]	0.081	1.601	7	1	3	1	199	22.6	5.44	0	1		membrane		Pf00226	100157247	DNAJC5B	4	Protein processing in endoplasmic reticulum	ENSSSCG00000006217.1		1	0.789	-0.34	0.0269412	0.491164	88.2	111.8	16.44	34.51	7.2	7	4.7	7.1	7.7	7.6	8.8	8.1	8.8	8.8	9.6	10.2	18.5	9.8	8.6
FALSE	High	Master Protein	XP_020937132.1	protein HP-20 homolog [Sus scrofa]	0.006	5.215	8	2	2	2	189	20.4	7.74	58	2				Pf00386	110258309	LOC110258309					0	0.719	-0.48	0.0269696	0.491164	83.7	116.3	24.4	18.94	111	79.7	63.4	75.2	44.7	90.9	71	90.6	70.1	104.1	74.1	105	87.3	122.7	123.4
FALSE	Low	Master Protein	XP_020942491.1	SPRY domain-containing SOCS box protein 3 isoform X1 [Sus scrofa]	0.283	0.355	3	1	1	1	361	38.8	6.48	0	1				Pf00622	100521004	LOC100521004; SPSB3	3				0	0.821	-0.29	0.0269751	0.491164	90.1	109.9	24.97	8.26	8.3	10.2	7.9	3.8	9.7	7.2	6.4	8.9	6.9	9.4	11	10.3	9.1	8.8	9.9
FALSE	Low	Master Protein	XP_020956739.1	leucine-rich repeat and fibronectin type-III domain-containing protein 5 isoform X1 [Sus scrofa]	0.068	1.78	2	1	1	1	775	85.7	8.22	22	1			protein binding	Pf00041, Pf00047, Pf07679, Pf12799, Pf13855, Pf13895, Pf13927	100156782	LRFN5; LOC100156782	1				0	0.817	-0.29	0.0270422	0.491164	89.9	110.1	19	10.2	6.2	11.8	9.6	6.9	9.5	8.7	8.8	10.5	8.9	11	11.3	12.4	10.7	10.1	9.2
FALSE	High	Master Protein	NP_001231475.1	CKLF-like MARVEL transmembrane domain-containing protein 5 [Sus scrofa]	0	11.792	24	4	4	4	156	17.5	5.19	84	4	regulation of biological process	membrane		Pf01284	100514659	CMTM5	7		ENSSSCG00000002028.2		0	1.258	0.33	0.0276115	0.497007	111.4	88.6	12.11	21.87	158.1	149	126.2	133.4	112.8	146.5	117.9	119.7	122	97.6	143.1	103.2	74.3	103.1	95.4
FALSE	High	Master Protein	XP_020936714.1	UDP-N-acetylhexosamine pyrophosphorylase-like protein 1 [Sus scrofa]	0	42.42	28	12	17	11	504	55.9	6.2	270	12				Pf01704	110258063	UAP1L1					0	0.788	-0.34	0.0276601	0.497436	88.2	111.8	12.51	12.64	320.3	278.8	250.3	219.1	251.3	239.1	290.7	247.6	227.9	324.4	337.1	344.8	236.9	298.5	311
FALSE	Low	Master Protein	XP_005669177.1	ER membrane protein complex subunit 6 [Sus scrofa]	0.062	1.878	11	1	2	1	110	12.1	10.07	26	1	cell organization and biogenesis;metabolic process	endoplasmic reticulum;membrane		Pf07019	100519386	LOC100519386; EMC6	12		ENSSSCG00000017867.2		0	1.298	0.38	0.0280391	0.500337	113	87	13.58	20.34	44	49.7	53.4	63.4	62.9	42.7	53.1	56.8	54.2	34.6	39.7	48.2	42.6	54	31.2
FALSE	Low	Master Protein	XP_020954685.1	paired amphipathic helix protein Sin3a [Sus scrofa]	0.268	0.397	1	1	1	1	1274	145.1	7.33	0	1	regulation of biological process			Pf02671, Pf08295	100621221	LOC100621221; SIN3A	7	Transcriptional misregulation in cancer; Thyroid hormone signaling pathway; Huntington's disease			3	0.821	-0.28	0.0281812	0.500337	90.2	109.8	28.06	20.2	9.6	4.4	4.4	7.6	4.7	7.8	7.5	8	6	9.7	9.3	9.1	11.8	6.4	7.8
FALSE	Medium	Master Protein	XP_020949932.1	LOW QUALITY PROTEIN: nucleoside diphosphate-linked moiety X motif 19 [Sus scrofa]	0.018	3.721	8	2	2	2	375	42.7	6.4	24	2					100524317	LOC100524317; NUDT19	6				0	0.531	-0.91	0.0281848	0.500337	69.4	130.6	66.56	40.74	6.6	7.8		4.4	1.9	3.4	5.9	16.8	7.6	15.9	10.9	8.1	6.7	20.3	12.6
FALSE	High	Master Protein	NP_998969.2	antiviral innate immune response receptor RIG-I [Sus scrofa]	0	13.576	5	5	8	5	943	107.8	6.48	126	5	defense response;regulation of biological process;response to stimulus	cytoplasm;cytoskeleton	catalytic activity;DNA binding;metal ion binding;nucleotide binding;RNA binding	Pf00270, Pf00271, Pf04851, Pf11648	396723	DDX58	10	Herpes simplex infection; Measles; Hepatitis C; NF-kappa B signaling pathway; Hepatitis B; Influenza A; RIG-I-like receptor signaling pathway; Cytosolic DNA-sensing pathway; Epstein-Barr virus infection			9	0.744	-0.43	0.0282422	0.500337	85.3	114.7	18.72	24.92	125.8	126.7	181.3	172.8	169	136.6	157.2	204	208.2	209.8	146.4	204	281.3	246.2	306.3
FALSE	High	Master Protein	XP_020956995.1	transmembrane protein 165 isoform X1 [Sus scrofa]	0	12.347	10	2	7	2	350	38.3	7.42	101	2				Pf01169	100523623	LOC100523623; TMEM165	8				0	1.284	0.36	0.0283045	0.500337	112.4	87.6	10.18	22.71	208.1	228	235.6	189.2	190.4	224.4	175.2	229.5	221.2	127.7	176.8	167.9	183.7	190.5	100.3
FALSE	Low	Master Protein	XP_003127195.1	UPF0692 protein C19orf54 homolog isoform X1 [Sus scrofa]	0.078	1.649	3	1	1	1	366	39.2	6.3	17	1					100524024	LOC100524024; C6H19orf54	6				0	0.775	-0.37	0.0294159	0.500337	87.3	112.7	21.71	18.49	22.5	20.1	24.5	22.6	23.8	26.4	18.7	34.7	33.1	28.2	25	30.1	31.3	37.7	40.8
FALSE	High	Master Protein	XP_005670084.1	eukaryotic translation initiation factor 4 gamma 1 isoform X2 [Sus scrofa]	0	153.119	25	39	99	1	1611	176.9	5.36	1402	39			protein binding;RNA binding	Pf00566, Pf02020, Pf02847, Pf02854	449528	EIF4G1	13				0	0.819	-0.29	0.0294362	0.500337	90.1	109.9	14.95	10.81	25	26.8	21.5	24.9	26.8	23.1	24.7	30.9	34.3	36.4	31.3	32	29.7	26.5	29.1
FALSE	Low	Master Protein	XP_020931359.1	STE20-related kinase adapter protein beta isoform X1 [Sus scrofa]	0.099	1.356	2	1	1	1	419	46.9	7.42	0	1	metabolic process		catalytic activity;nucleotide binding	Pf00069, Pf07714	100511661	STRADB	15	AMPK signaling pathway; mTOR signaling pathway			2	0.81	-0.3	0.0297188	0.500337	89.5	110.5	15.93	13.64	11.6	12.3	17.4	11.1	11.2	12.1	11.5	13.8	12.2	16.8	14.1	12.6	13.3	17.8	15.7
FALSE	High	Master Protein	NP_001230502.1	protein FAM162A [Sus scrofa]	0	31.064	35	7	22	7	155	17.7	9.89	246	7	cell death;metabolic process;regulation of biological process;response to stimulus	cytosol;membrane;mitochondrion		Pf06388	100627352	FAM162A	13		ENSSSCG00000026990.1		0	1.345	0.43	0.0300552	0.500337	114.7	85.3	18.32	15.02	660.6	630.6	593.8	932.8	896.8	967.3	819.7	888.3	682.7	526.1	623.9	741.6	551.3	595	749.2
FALSE	High	Master Protein	XP_020940113.1	LOW QUALITY PROTEIN: collagen type IV alpha-3-binding protein [Sus scrofa]	0	28.333	8	6	8	6	732	81.5	6.54	236	6				Pf00169, Pf01852, Pf15409, Pf15413	100518474	COL4A3BP	2				0	0.81	-0.3	0.030066	0.500337	89.5	110.5	20.83	14.72	113.5	128.1	162.6	133.5	152.5	98.3	145	190.9	180.1	138.9	171.9	179.4	195.3	178.5	219.3
FALSE	Medium	Master Protein	XP_003122069.1	mitochondrial import receptor subunit TOM5 homolog [Sus scrofa]	0.011	4.471	29	2	2	2	51	6	9.7	31	2				Pf15178	100520533	LOC100520533; TOMM5	1				0	1.261	0.33	0.0302848	0.500337	111.5	88.5	25.97	11.62	115.3	70.1	103.8	149.3	108.8	179.2	106.6	120	109.7	81.1	81.4	105.8	101.4	88.5	85.6
FALSE	High	Master Protein	XP_005665938.1	prefoldin subunit 6 isoform X1 [Sus scrofa]	0	8.801	20	4	5	4	184	20.6	9.77	52	4	metabolic process		catalytic activity;protein binding	Pf01920, Pf15499	100152995	PFDN6	7				0	1.329	0.41	0.0307739	0.500337	114.1	85.9	34.22	7.73	171.4	93.3	86	85.8	67.8	182.6	109.3	120.3	145.4	76.3	79.6	83.5	81	95	84.8
FALSE	Low	Master Protein	XP_001925827.2	tyrosine-protein kinase FRK [Sus scrofa]	0.085	1.516	2	1	1	1	511	58.4	6.38	17	1	cell differentiation;cellular component movement;defense response;metabolic process;regulation of biological process;response to stimulus	cytosol	catalytic activity;nucleotide binding;protein binding	Pf00017, Pf00018, Pf00069, Pf07653, Pf07714, Pf14604	100157810	FRK	1		ENSSSCG00000004434.2	Neutrophil degranulation; Regulation of PTEN stability and activity	8	0.821	-0.29	0.030887	0.500337	90.1	109.9	13.45	10.67	61.1	48.6	54.7	54.4	52.4	42.3	63.2	58	66.4	56.5	56.8	64.2	72.8	69.2	69.6
FALSE	High	Master Protein	XP_020957559.1	guanine nucleotide-binding protein G(I)/G(S)/G(O) subunit gamma-2 [Sus scrofa]	0	28.525	52	3	29	3	71	7.8	7.99	453	3											0	1.199	0.26	0.0312025	0.500337	109.1	90.9	18.64	21.96	1968.4	1518.3	1414.4	1212.1	1147	1697.3	1317.5	1224.6	1318.6	1255.6	1343.2	1200.3	711.3	1007.4	929
FALSE	High	Master Protein	XP_020926649.1	non-histone chromosomal protein HMG-14 [Sus scrofa]	0	29.194	33	3	12	3	101	10.8	9.67	360	3					100625838	LOC100625838; HMGN1	13				0	1.396	0.48	0.0313587	0.500337	116.5	83.5	34.35	17.23	672.8	506.3	623.8	617.4	968	1040.9	395.9	545.2	445.5	534.5	560.2	444.7	404.8	351.8	439.9
FALSE	High	Master Protein	XP_020922414.1	centrosomal protein of 95 kDa isoform X1 [Sus scrofa]	0.001	7.743	2	1	1	1	820	94.5	8.29	59	1				Pf12128	100624364	CEP95	12				0	0.704	-0.51	0.0315659	0.500337	82.6	117.4	35.99	20.34	4.9	9.2	4	9	4.8	6.2	3.1	5.9	5.3	10.2	9.5	6.9	7.8	6	7.2
FALSE	High	Master Protein	NP_001231139.1	calmodulin-1 [Sus scrofa]	0	52.594	45	6	85	6	149	16.8	4.22	1343	6	regulation of biological process;response to stimulus		enzyme regulator activity;metal ion binding;protein binding	Pf00036, Pf08726, Pf12763, Pf13202, Pf13405, Pf13499, Pf13833, Pf14658	100522926; 396838; 100154056	LOC100522926; CALM2; CALM3; CALM1	3; 6; 7	Gastric acid secretion; Glucagon signaling pathway; Adrenergic signaling in cardiomyocytes; Alcoholism; Ras signaling pathway; cAMP signaling pathway; GnRH signaling pathway; Pertussis; Inflammatory mediator regulation of TRP channels; Neurotrophin signaling pathway; Insulin signaling pathway; Melanogenesis; Amphetamine addiction; Vascular smooth muscle contraction; Estrogen signaling pathway; Do…	ENSSSCG00000025768.1; ENSSSCG00000022545.1; ENSSSCG00000008433.2		32	1.634	0.71	0.0317224	0.500337	124.1	75.9	45.15	35.41	8340.8	5189.9	3244.1	3548.9	2699.7	10770.2	6876.5	5409.3	8191	3708.6	3509.8	3120.6	2513.6	5745.5	2312.2
FALSE	High	Master Protein	XP_005654885.1	DNA (cytosine-5)-methyltransferase 1 isoform X1 [Sus scrofa]	0.008	4.875	2	2	2	2	1665	187.9	7.72	41	2			DNA binding;metal ion binding	Pf00145, Pf01426, Pf02008, Pf06464, Pf12047	606746	DNMT1	2				0	0.804	-0.31	0.0318498	0.500337	89.2	110.8	13.81	14.91	19.1	26.9	19.3	17.4	19.6	19.5	20	23.3	22.4	25	20.6	23.5	31.9	24.6	24.3
FALSE	High	Master Protein	NP_001153064.1	cytochrome b5 type B [Sus scrofa]	0	40.13	45	5	10	5	144	16.2	5.05	379	5		membrane	metal ion binding	Pf00173	100286856	CYB5B	6		ENSSSCG00000002756.2	Phase I - Functionalization of compounds	3	1.236	0.31	0.0318828	0.500337	110.6	89.4	18.88	17.47	369.8	310	223.3	339.2	274.9	419.2	333.6	254.6	320.5	288	282.3	265.7	177.3	253.1	213.7
FALSE	High	Master Protein	NP_001090942.2	cytochrome c oxidase subunit 6C [Sus scrofa]	0.001	6.434	20	2	9	2	75	8.6	10.14	148	2	metabolic process;transport	membrane;mitochondrion	catalytic activity;transporter activity	Pf02937	100037989	COX6C	4		ENSSSCG00000006070.2		0	1.381	0.47	0.0319424	0.500337	116	84	22.39	13.55	861.7	1193.1	1379.8	1659.4	1846.2	1823.7	1523.4	1595.1	1198.8	965.1	1014.4	1291.8	1290.9	1199.3	992.3
FALSE	Low	Master Protein	XP_020957430.1	matrix extracellular phosphoglycoprotein [Sus scrofa]	0.28	0.364	2	1	1	1	554	60.6	9.32	0	1				Pf07175	100521206	LOC100521206; MEPE	8				0	0.827	-0.27	0.0324273	0.500337	90.5	109.5	8.22	12.92	17.6	14	14.6	16.7	14.4	15.4	16.8	14.6	15.2	20.1	17.8	18.9	17.4	14.3	21
FALSE	Low	Master Protein	XP_003121977.3	LOW QUALITY PROTEIN: dedicator of cytokinesis protein 8 [Sus scrofa]	0.071	1.732	1	3	3	3	2099	238.5	6.96	0	3				Pf06920, Pf11878, Pf14429	100153522	DOCK8	1				0	0.816	-0.29	0.0325752	0.500337	89.8	110.2	15.73	10.35	40.4	53.4	58.8	56.5	69.9	52.8	66.1	54.1	49.2	57.7	56.8	64.7	72.9	71.1	67.9
FALSE	High	Master Protein	NP_001155225.1	phosphoenolpyruvate carboxykinase [GTP], mitochondrial [Sus scrofa]	0	51.298	26	16	22	16	640	70.6	8.06	291	16	metabolic process		catalytic activity;nucleotide binding	Pf00821	403165	PCK2	7	Metabolic pathways; Proximal tubule bicarbonate reclamation; PPAR signaling pathway; Insulin signaling pathway; Citrate cycle (TCA cycle); Glucagon signaling pathway; PI3K-Akt signaling pathway; Insulin resistance; AMPK signaling pathway; Pyruvate metabolism; Adipocytokine signaling pathway; FoxO signaling pathway; Glycolysis / Gluconeogenesis	ENSSSCG00000002009.2	Gluconeogenesis	17	0.806	-0.31	0.0326004	0.500337	89.2	110.8	9.08	12.45	332.6	336.4	390.7	348.9	349.8	349.8	384.3	429.5	402.3	353.7	392.8	447	495.7	421.6	480.9
FALSE	High	Master Protein	NP_999217.1	1-phosphatidylinositol 4,5-bisphosphate phosphodiesterase delta-4 [Sus scrofa]	0.001	6.573	4	3	4	3	772	88	5.16	60	3	metabolic process;regulation of biological process;response to stimulus;transport	cytoplasm;cytosol;endoplasmic reticulum;membrane;nucleus	catalytic activity;metal ion binding;protein binding;signal transducer activity	Pf00168, Pf00169, Pf00387, Pf00388, Pf09279, Pf13499, Pf14788	397119	PLCD4	15	Metabolic pathways; Inositol phosphate metabolism; Calcium signaling pathway; AGE-RAGE signaling pathway in diabetic complications; Phosphatidylinositol signaling system; Thyroid hormone signaling pathway	ENSSSCG00000016192.2	Synthesis of IP3 and IP4 in the cytosol	9	1.476	0.56	0.032618	0.500337	119.2	80.8	26.62	24.7	19.7	32.8	38.9	27	34.3	31.7	28.7	17.9	19.6	21.7	19.7	14.1	28.3	19.2	16.4
FALSE	High	Master Protein	XP_005667847.2	Abelson tyrosine-protein kinase 2 isoform X1 [Sus scrofa]	0	55.174	13	11	18	9	1174	127.6	7.99	474	11				Pf00017, Pf00018, Pf00069, Pf07653, Pf07714, Pf08239, Pf08919, Pf12913, Pf14604	100627019	ABL2	9				0	0.83	-0.27	0.0329445	0.500337	90.7	109.3	17.18	16.09	177.6	129.4	123.3	153.7	157.1	118	169.1	168	196.7	163.1	154.5	186	237.6	192.4	211.1
FALSE	High	Master Protein	NP_001092072.1	sideroflexin-1 [Sus scrofa]	0	116.866	38	11	77	11	322	35.6	9.23	2056	11	transport	membrane;mitochondrion	transporter activity	Pf03820	100049699	SFXN1	2		ENSSSCG00000014063.2		0	1.279	0.35	0.0329766	0.500337	112.2	87.8	12.27	19.54	3283	3690.7	4414.3	3853.6	5099.1	4183.6	4172.3	4089.5	4314.6	3026.8	2623.9	3516.1	3991.9	3993.4	2574
FALSE	High	Master Protein	XP_005654962.1	coiled-coil domain-containing protein 124 [Sus scrofa]	0	24.814	34	8	11	8	223	25.9	9.52	155	8				Pf06244	100518956	LOC100518956; CCDC124	2		ENSSSCG00000013891.1		0	1.319	0.4	0.0332416	0.500337	113.7	86.3	30.16	21.28	377.3	243.6	268.8	188.1	185.1	451.1	259.6	287.7	280.6	207.8	256.1	199.9	139.7	239.2	170.1
FALSE	High	Master Protein	XP_003127723.2	calcium/calmodulin-dependent protein kinase II inhibitor 1 [Sus scrofa]	0.005	5.306	35	2	2	2	78	8.5	5.45	31	2	regulation of biological process		enzyme regulator activity	Pf15170	100515264	LOC100515264; CAMK2N1	6		ENSSSCG00000024009.1		0	1.392	0.48	0.0333294	0.500337	116.4	83.6	32.24	6.26	70.2	43.4	38.2	56.7	35.2	88	55.1	38.5	56.4	39.1	38.4	42.3	40	41.4	35.3
FALSE	High	Master Protein	XP_005669395.2	LOW QUALITY PROTEIN: cAMP-regulated phosphoprotein 21 [Sus scrofa]	0.01	4.672	2	2	2	2	843	92.2	7.14	40	2				Pf01424, Pf09606, Pf09770	100512986	ARPP21	13				0	1.737	0.8	0.0334361	0.500337	126.9	73.1	41.42	19.03	72.9	48.4	15.8	58.3	29.4	73.7	47.6	31.1	46.9	26.7	28.2	21.4	23.5	35.1	33.2
FALSE	High	Master Protein	XP_001929285.1	probable tRNA N6-adenosine threonylcarbamoyltransferase isoform X1 [Sus scrofa]	0	17.336	18	5	5	5	335	36.4	5.67	120	5				Pf00814	100153498	OSGEP	7				0	1.211	0.28	0.0335872	0.500337	109.5	90.5	8.48	11.92	150.7	155.9	159	136.4	157.7	121.2	151.4	159.7	149.8	123.9	126.1	111.7	144.6	152	119.6
FALSE	High	Master Protein	NP_001037999.1	phosphatidate cytidylyltransferase 1 [Sus scrofa]	0	22.379	10	4	7	3	461	53	8.05	137	4	metabolic process	membrane	catalytic activity	Pf01148	733582	CDS1	8	Phosphatidylinositol signaling system; Metabolic pathways; Glycerophospholipid metabolism			3	1.317	0.4	0.0338849	0.500337	113.7	86.3	19.44	18.32	59.2	54	54.7	52.2	76.4	46.1	41.7	57.4	43	40.5	51.8	51.5	41.4	32.3	37.3
FALSE	High	Master Protein	XP_020922188.1	kynurenine formamidase isoform X1 [Sus scrofa]	0	9.135	12	4	4	4	319	36	6.61	58	4				Pf00135, Pf07859	110255955	AFMID	12				0	0.805	-0.31	0.0340907	0.500337	89.2	110.8	20.28	15.49	83.3	58.1	83.4	67.8	70.3	51.4	71.1	58	45.5	96.6	63.7	69.6	89.8	80.8	87.8
FALSE	Low	Master Protein	XP_003356903.1	cytokine-like protein 1 [Sus scrofa]	0.246	0.463	5	1	1	1	149	17.2	8.91	0	1				Pf15153	100624008	LOC100624008; CYTL1	8				0	1.624	0.7	0.0344686	0.500337	123.8	76.2	18.34	30.3	19	28.2	23.5	18.6	28.8	28.3	22.1	29.4	30.7	14.6	16.8	18	20.5	28.3	12.5
FALSE	Low	Master Protein	XP_020954176.1	muscular LMNA-interacting protein isoform X1 [Sus scrofa]	0.085	1.506	1	1	1	1	990	105.3	8.88	0	1				Pf15274	100623023	MLIP; LOC100623023	7				0	1.341	0.42	0.034639	0.500337	114.6	85.4	18.45	30.8	56.2	92.9	80.7	62.1	65	97.3	70.6	74.2	70.5	38.5	51.8	53.4	65.8	72.2	29.8
FALSE	Low	Master Protein	XP_020943426.1	dystrobrevin beta isoform X23 [Sus scrofa]	0.105	1.26	5	1	1	1	388	44.3	8.87	0	1				Pf00569, Pf09068, Pf09069	100515309	DTNB	3				0	0.696	-0.52	0.0349833	0.500337	82.1	117.9	31.27	19.01	3.8	4.9	7.7	7.3	6.9	4.9	5.4	3.7	9	7.1	9.2	6.9	8.4	5.9	9.8
FALSE	High	Master Protein	XP_001929248.2	LOW QUALITY PROTEIN: histone acetyltransferase p300 [Sus scrofa]	0	8.429	2	4	6	2	2421	263.8	8.47	62	4				Pf00439, Pf00569, Pf02135, Pf02172, Pf06001, Pf08214, Pf09030	100156226	EP300	5				0	0.779	-0.36	0.0350805	0.500337	87.6	112.4	20.94	24.03	9.4	14.1	15.6	10.9	16.7	17.3	19	13.4	15.9	20.1	15.3	14.7	27.9	20.4	19.9
FALSE	Medium	Master Protein	XP_005665101.1	SUZ domain-containing protein 1 [Sus scrofa]	0.018	3.741	11	2	3	2	151	16.9	8.95	55	2				Pf12752, Pf12901	100523067	LOC100523067; SZRD1	6				0	1.314	0.39	0.0352339	0.500337	113.6	86.4	46.2	28.05	81.3	50.6	41.3	45.5	33.2	122.7	49.5	49.3	59	33	47.2	34.4	19.1	45	41.3
FALSE	Medium	Master Protein	XP_013846315.1	cyclin-dependent kinase 16 isoform X1 [Sus scrofa]	0.022	3.385	4	2	2	2	608	67.1	8.27	41	2	metabolic process		catalytic activity;nucleotide binding	Pf00069, Pf07714, Pf14531	100521238	CDK16	X				0	0.743	-0.43	0.0358789	0.500337	85.3	114.7	21.41	15.53	53.1	44.7	41.6	48.7	67.4	36.4	63	62.2	66.2	53	55.2	69.3	75.9	73.5	76
FALSE	High	Master Protein	XP_020956330.1	type II inositol 3,4-bisphosphate 4-phosphatase isoform X1 [Sus scrofa]	0.001	6.556	3	3	4	3	940	106.5	6.29	49	3					100511393	INPP4B	8				0	0.782	-0.36	0.0361645	0.500337	87.8	112.2	12.57	25.83	13.6	13.4	10.6	12.8	15	15.7	13.2	11.6	11.6	19.6	15.6	14.5	18.2	12.7	25.5
FALSE	High	Master Protein	NP_001171876.1	mannan-binding lectin serine protease 1 precursor [Sus scrofa]	0.005	5.321	3	2	3	2	728	81.5	5.12	26	2	defense response;metabolic process;regulation of biological process;response to stimulus	cytosol	catalytic activity;metal ion binding;protein binding	Pf00084, Pf00089, Pf00431, Pf07645, Pf12662, Pf14670	100152125	MASP1	13	Staphylococcus aureus infection; Complement and coagulation cascades	ENSSSCG00000011806.3	Ficolins bind to repetitive carbohydrate structures on the target cell surface; Scavenging by Class A Receptors	12	1.305	0.38	0.0363357	0.500337	113.2	86.8	9.96	18.43	47.8	52.1	37.4	44.3	42.7	42.5	40	45.4	41.4	32.6	30.5	31.4	43	45.8	32.7
FALSE	High	Master Protein	NP_999339.2	alpha-endosulfine [Sus scrofa]	0	47.138	59	7	30	6	120	13.3	8.27	777	7											0	1.312	0.39	0.0364103	0.500337	113.5	86.5	34.08	32.65	1703.2	1089.8	1348.2	1118.2	1256.9	2747.1	1209.5	1488.3	1494.2	1200.3	1333.9	880	565.4	1261.1	686.8
FALSE	Low	Master Protein	NP_001116636.1	phenylethanolamine N-methyltransferase [Sus scrofa]	0.281	0.36	4	1	4	1	283	30.9	5.49	0	1	metabolic process		catalytic activity	Pf01234	100144479	PNMT	12	Tyrosine metabolism; Metabolic pathways	ENSSSCG00000017501.2	Catecholamine biosynthesis	6	0.82	-0.29	0.0366338	0.500337	90.1	109.9	9.35	14.26	141.5	140.6	150.1	123.2	141	120.3	132.8	157	156.1	143.2	188.7	193.1	176.7	134.8	167.1
FALSE	High	Master Protein	XP_020947537.1	phosphatidylinositol 5-phosphate 4-kinase type-2 gamma [Sus scrofa]	0	33.275	20	9	34	9	421	47.2	6.84	629	9	metabolic process		catalytic activity	Pf01504	100520306	LOC100520306; PIP4K2C	5	Regulation of actin cytoskeleton; Inositol phosphate metabolism; Phosphatidylinositol signaling system			3	0.784	-0.35	0.0370109	0.500337	87.9	112.1	17.31	12.16	2122.4	1282.2	1517.7	1533.1	1611.9	1403.2	1651.3	1816	2088.3	1600.5	1800.4	2135.6	2205.8	1981.5	2178.3
FALSE	High	Master Protein	XP_020935846.1	LINE-1 type transposase domain-containing protein 1 [Sus scrofa]	0.001	6.331	14	4	4	4	264	31	9.41	31	4				Pf02994	110257743	L1TD1	X				0	1.2	0.26	0.0370362	0.500337	109.1	90.9	16.27	21.7	68.3	69.8	63.7	67.2	61.8	92.6	90.8	83.9	65.3	70.5	51	37.4	62.2	52.1	67.3
FALSE	High	Master Protein	NP_999490.2	mitochondrial Rho GTPase 2 [Sus scrofa]	0	22.049	10	5	11	4	620	68.4	5.59	223	5	cell organization and biogenesis;cellular component movement;cellular homeostasis;transport		catalytic activity;metal ion binding;nucleotide binding	Pf00071, Pf01926, Pf08355, Pf08356, Pf08477	397596	RHOT2	3				0	0.766	-0.39	0.0372343	0.500337	86.7	113.3	25.2	15.89	76.2	58.3	93.2	88.8	91.7	105.5	119.9	101.6	143.8	120.1	97	123.5	146.4	108.4	144.8
FALSE	High	Master Protein	NP_001123698.1	calbindin [Sus scrofa]	0	13.802	12	3	5	2	261	30	4.83	102	3	cellular homeostasis;regulation of biological process;response to stimulus	cytoplasm;cytosol;nucleus	metal ion binding	Pf00036, Pf13405, Pf13499	100153645	CALB1	4	Endocrine and other factor-regulated calcium reabsorption	ENSSSCG00000006125.2		1	1.448	0.53	0.0377043	0.500337	118.3	81.7	39.6	26	18.7	54.3	40.9	26.7	21.9	22.3	26	28.3	21.6	29.1	22.3	18.2	17.7	16.7	15
FALSE	High	Master Protein	XP_003123661.1	guanylate kinase isoform X1 [Sus scrofa]	0	31.071	25	6	26	6	219	24	8.12	267	6	metabolic process	cytosol	catalytic activity;nucleotide binding	Pf00005, Pf00625, Pf01926, Pf03193, Pf05729, Pf13173, Pf13191, Pf13207, Pf13238, Pf13401, Pf13555, Pf13671	100513720	LOC100513720; GUK1	2	Metabolic pathways; Purine metabolism			2	0.731	-0.45	0.0377356	0.500337	84.4	115.6	21.63	14.63	1913.4	1423.6	1551.6	1581.5	1314.9	1142.9	1950.2	1483.5	2259.7	1521	1785.1	2164.9	2083.2	2181.3	2296.8
FALSE	Medium	Master Protein	XP_005663864.2	transmembrane protease serine 6 isoform X1 [Sus scrofa]	0.041	2.368	2	1	2	1	803	88.8	6.21	0	1				Pf00057, Pf00089, Pf01390, Pf09342	100516673	LOC100516673; TMPRSS6	5				0	1.232	0.3	0.0378183	0.500337	110.4	89.6	9.12	23.34	14.7	15.8	16.9	16.5	13.5	13.8	14	15.5	17.3	7.7	14.3	14.2	12.5	12.7	9
FALSE	Low	Master Protein	XP_020925570.1	YEATS domain-containing protein 2 isoform X1 [Sus scrofa]	0.082	1.574	2	2	2	2	1429	150.7	8.94	16	2				Pf03366	100512193	YEATS2	13				0	1.357	0.44	0.0378406	0.500337	115.2	84.8	32.03	32.55	6.2	5.7	11.8	5.6	4.8	5.9	8.4	5.4	6.8	3.7	3.8	5.1	5.1	7.2	3
FALSE	Low	Master Protein	XP_013837400.2	LOW QUALITY PROTEIN: SET domain-containing protein 5 [Sus scrofa]	0.178	0.725	0	1	1	1	1451	158.7	8.62	0	1				Pf00856	100152258	SETD5	13				0	0.824	-0.28	0.0381176	0.500337	90.4	109.6	27.81	37.2	59.3	54.6	38.4	64.8	67	37.6	33.4	63.1	35.2	129.3	66.7	65.8	49.6	79	62
FALSE	High	Master Protein	XP_020950003.1	alpha-actinin-4 isoform X4 [Sus scrofa]	0	204.729	40	35	87	1	911	104.8	5.41	1818	35				Pf00307, Pf00435, Pf08726, Pf11971, Pf13499	100517284	LOC100517284; ACTN4	6				0	1.494	0.58	0.0381459	0.500337	119.8	80.2	29.27	29.23	69.5	112.5	90.5	92.5	116	132.2	66.2	58.8	66.5	66.8	77.3	55	50	81.1	34.2
FALSE	Low	Master Protein	NP_999097.2	galectin-9 isoform 1 [Sus scrofa]	0.107	1.23	4	1	1	1	355	39.7	9.58	0	1				Pf00337	396972	LGALS9	12		ENSSSCG00000017754.2		0	0.54	-0.89	0.0382127	0.500337	70.2	129.8	34.23	46.93	4		6.2	5.7	2.3	5.2	2.3	5.2	3.9	7.1	3.7	4.7	13.9	9.9	11
FALSE	High	Master Protein	NP_999563.1	apolipoprotein A-I preproprotein [Sus scrofa]	0	43.866	38	9	20	9	264	30.2	5.63	299	9	cell organization and biogenesis;metabolic process;regulation of biological process;response to stimulus;transport	extracellular	enzyme regulator activity;protein binding;transporter activity	Pf01442	397691	APOA1	9	Vitamin digestion and absorption; PPAR signaling pathway; Fat digestion and absorption; African trypanosomiasis			4	1.804	0.85	0.0382228	0.500337	128.7	71.3	55.84	31.8	511.8	219.9	252.4	434.3	354.4	1236.3	613.4	765.8	646.2	241	283.2	294.1	284.2	505.9	249.3
FALSE	High	Master Protein	XP_020936604.1	putative GTP-binding protein 6 [Sus scrofa]	0	12.156	8	3	3	3	519	57.2	9.54	43	3				Pf01926, Pf02421, Pf03205	110257936; 110258925	LOC110257936; LOC110258925	Y				0	0.699	-0.52	0.038311	0.500337	82.3	117.7	26.88	23.65	7.3	7.8	3.5	6.7	6.9	5.9	8.6	8.9	4.5	5.3	9.1	11.9	10.6	9.5	10.4
FALSE	Medium	Master Protein	NP_999535.1	adiponectin precursor [Sus scrofa]	0.038	2.581	10	2	2	2	243	26.4	6.29	26	2		extracellular	protein binding	Pf00386, Pf01391	397660	ADIPOQ	13	PPAR signaling pathway; Non-alcoholic fatty liver disease (NAFLD); AMPK signaling pathway; Adipocytokine signaling pathway; Type II diabetes mellitus; Longevity regulating pathway			6	0.767	-0.38	0.0383264	0.500337	86.8	113.2	20.45	19.05	40.7	24.2	23.8	36.6	25.6	32.6	35.6	40.8	32.8	43.2	29	42.4	45.8	38.1	52.9
FALSE	Low	Master Protein	XP_020939382.1	protein Hook homolog 2 isoform X1 [Sus scrofa]	0.135	1.036	2	2	3	2	781	89.9	5.54	0	2				Pf05622	100522981	HOOK2	2				0	1.223	0.29	0.0383284	0.500337	110	90	19.95	14.83	167.9	126.8	97.8	114.8	112.9	99.6	96.7	110.8	97.5	91.5	110.9	89.7	103	89.7	70.7
FALSE	Medium	Master Protein	XP_013842133.2	golgin subfamily A member 1 [Sus scrofa]	0.018	3.691	2	1	1	1	759	86.6	5.27	37	1				Pf01465, Pf01496, Pf04111, Pf07888, Pf08317, Pf12128, Pf13166	100515524	GOLGA1	1				0	0.802	-0.32	0.0386256	0.500337	89	111	15.08	18.13	14.3	10.5	11.1	12.8	14.7	10.6	13.3	15.2	10.7	19.5	11.1	14.9	17.6	15.2	16.8
FALSE	High	Master Protein	XP_013849963.2	secretion-regulating guanine nucleotide exchange factor isoform X1 [Sus scrofa]	0	8.253	7	3	3	3	464	49.1	7.78	62	3				Pf00415, Pf13540	100511739	SERGEF	2				0	1.506	0.59	0.0386476	0.500337	120.2	79.8	31.91	26.24	23.1	35.6	32.1	47.1	22	24	51.2	26.4	36.4	21.3	35.6	24.2	20	18.7	21.4
FALSE	Low	Master Protein	XP_020933085.1	putative Polycomb group protein ASXL1 isoform X1 [Sus scrofa]	0.107	1.23	0	1	1	1	1542	164.1	6.61	0	1				Pf05066, Pf13919, Pf13922	100153847	ASXL1	17				0	1.495	0.58	0.0389091	0.500337	119.8	80.2	66.33	34.19	11.5	29.4	10.4	31.7	33.4	10.3	8.5	6	10.3	6.9	11.4	11.9	5.1	6.7	7
FALSE	High	Master Protein	XP_020934505.1	putative RNA-binding protein Luc7-like 2 isoform X1 [Sus scrofa]	0	14.515	9	4	5	2	451	53.1	10.3	135	4				Pf03194	102162486	LUC7L2; LOC102162486	18				0	0.781	-0.36	0.0389516	0.500337	87.7	112.3	37.22	21.1	17.1	8.6	16.7	12.4	9.6	14.2	18.7	16	28.5	18.4	15.8	20.9	28.8	20	23.2
FALSE	High	Master Protein	XP_020934757.1	maltase-glucoamylase, intestinal [Sus scrofa]	0	8.301	3	6	7	6	1826	206.8	5.19	37	6				Pf00088, Pf01055	102160115	MGAM; LOC102160115	18				0	0.739	-0.44	0.0389815	0.500337	85	115	30.56	20.09	94.6	45.3	41	58.4	58.2	61.4	62.2	96.1	54.2	94	70.4	72.6	64.9	86.3	108.6
FALSE	High	Master Protein	XP_020934233.1	LOW QUALITY PROTEIN: WAS/WASL-interacting protein family member 3 [Sus scrofa]	0	84.857	38	14	52	14	497	51.1	9.89	431	14				Pf02205	100514743	LOC100514743; WIPF3	18				0	0.834	-0.26	0.0390995	0.500337	90.9	109.1	25.47	10.7	1020.4	805.2	1177	624.2	655.6	1364.5	1077.8	1135.4	1198.7	1147.8	1383.8	1334.5	1306.5	1279.3	1027.4
FALSE	High	Master Protein	XP_020949268.1	delta(3,5)-Delta(2,4)-dienoyl-CoA isomerase, mitochondrial isoform X1 [Sus scrofa]	0	53.026	37	10	25	10	304	33.3	6.86	389	10				Pf00378	733679	ECH1	6				0	0.739	-0.44	0.0392466	0.50052	85	115	13.05	22.48	596	543.5	691.3	553.4	602.7	548.4	506.1	754.1	619.2	1049.3	777.6	546.2	655.3	901.1	836.1
FALSE	Medium	Master Protein	NP_001230386.1	N-terminal Xaa-Pro-Lys N-methyltransferase 1 [Sus scrofa]	0.011	4.386	7	2	2	2	223	25.3	6.3	50	2	cell organization and biogenesis;metabolic process	cytoplasm;cytosol;nucleus	catalytic activity	Pf00891, Pf01209, Pf05891, Pf08241, Pf08242, Pf12847, Pf13649, Pf13847	100153919	METTL11A; NTMT1	1		ENSSSCG00000005678.2		0	0.793	-0.33	0.0395868	0.50268	88.5	111.5	22.66	13.62	74.3	38.6	57.1	65.3	72.3	70.7	79.7	86.3	92.4	69.7	78.4	92.5	102	89.7	96.6
FALSE	Low	Master Protein	XP_020956418.1	probable E3 ubiquitin-protein ligase HERC6 isoform X1 [Sus scrofa]	0.068	1.777	2	2	2	2	1022	114.4	7.28	0	2				Pf00415, Pf00632, Pf13540	100626657	LOC100626657; HERC6	8				0	0.679	-0.56	0.0403347	0.504687	80.9	119.1	28.49	38.5	6.4	5	5.7	3.1	3.3	3.3	3.3	3.7	3.9	10.4	4	5.6	5	5.2	8.8
FALSE	Low	Master Protein	XP_020953270.1	coiled-coil domain-containing protein 178 [Sus scrofa]	0.117	1.146	2	2	2	2	857	101.1	7.75	0	2					102161644	LOC102161644; CCDC178	6				0	1.235	0.3	0.0406239	0.507356	110.5	89.5	11.47	15.17	70.7	64	56.1	60.5	55	56.1	52.8	62.4	72.7	45.2	50.3	47.7	63.5	59.4	44.7
FALSE	Medium	Master Protein	NP_001161115.1	cysteine dioxygenase type 1 [Sus scrofa]	0.031	2.937	6	1	1	1	200	23	6.44	36	1	metabolic process	cytosol	catalytic activity;metal ion binding	Pf05995	100312964	CDO1	2	Cysteine and methionine metabolism; Taurine and hypotaurine metabolism; Metabolic pathways	ENSSSCG00000014219.2	Degradation of cysteine and homocysteine	7	1.266	0.34	0.0409993	0.510332	111.7	88.3	27.84	15.21	7.1	7.6	12.1	8.9	9.7	15.9	14.1	9.2	10.5	9.6	8	7.2	6.7	9.5	7.3
FALSE	High	Master Protein	XP_020955214.1	SNW domain-containing protein 1 [Sus scrofa]	0	8.786	6	3	3	3	536	61.5	9.52	75	3	cell organization and biogenesis;metabolic process;regulation of biological process	spliceosomal complex		Pf02731	100623576	LOC100623576; SNW1	7	Spliceosome; Epstein-Barr virus infection; Viral carcinogenesis; Notch signaling pathway	ENSSSCG00000022932.1	NOTCH1 Intracellular Domain Regulates Transcription; Notch-HLH transcription pathway; RUNX3 regulates NOTCH signaling; SMAD2/SMAD3:SMAD4 heterotrimer regulates transcription; mRNA Splicing - Major Pathway	22	1.295	0.37	0.0412162	0.510332	112.9	87.1	10.42	24.24	19.5	24.2	21.1	27.4	24.4	25.1	21.7	25.1	22.5	15.5	19.3	19	18.4	24.3	11.2
FALSE	Low	Master Protein	XP_003354026.1	UPF0449 protein C19orf25 homolog [Sus scrofa]	0.246	0.463	7	1	1	1	118	12.7	5.07	0	1				Pf15136	100625377	LOC100625377; C2H19orf25	2		ENSSSCG00000022265.1		0	2.302	1.2	0.0416117	0.510332	139.4	60.6	48.02	53.36	17.3	9.1	2.5	8.1		16	9.7	6.6	10.5		4.1	3.6	3.1	9.5	4.2
FALSE	High	Master Protein	XP_020918889.1	neurofascin isoform X1 [Sus scrofa]	0	239.894	27	35	181	1	1472	163.2	6.84	3145	35				Pf00041, Pf00047, Pf07679, Pf07686, Pf13882, Pf13895, Pf13927	100626921	LOC100626921; NFASC	9				0	1.225	0.29	0.0418793	0.510332	110.1	89.9	7.42	10.74	53	53.4	55.5	54	49	47.4	43.9	52.8	48.8	43.9	50.5	52.2	42.4	42	40.6
FALSE	Low	Master Protein	XP_005668042.1	LIM/homeobox protein Lhx9 isoform X1 [Sus scrofa]	0.269	0.395	2	1	3	1	397	43.9	8.7	0	1	regulation of biological process	nucleus	DNA binding;metal ion binding	Pf00046, Pf00412, Pf05920	397597	LHX9	10		ENSSSCG00000010903.2		0	1.339	0.42	0.042367	0.511807	114.5	85.5	32	21.16	437	326.5	203.7	257.4	185.6	474.7	288.7	257.7	310.1	273.4	256.3	193.5	150.5	238.3	195.1
FALSE	High	Master Protein	XP_020932565.1	seipin isoform X1 [Sus scrofa]	0	48.442	17	6	13	1	513	56.5	7.03	635	6				Pf06775	100144883	BSCL2	2				0	0.809	-0.31	0.0424441	0.511807	89.4	110.6	15.9	14.6	13.2	12.8	13.2	15.9	14.9	18.7	19.4	16.2	13.8	14.2	17.6	17.5	19.5	19.3	22.3
FALSE	High	Master Protein	XP_005669574.1	6-phosphofructo-2-kinase/fructose-2,6-bisphosphatase 4 isoform X1 [Sus scrofa]	0	10.889	9	3	5	2	477	55.1	5.94	77	3	metabolic process		catalytic activity;nucleotide binding	Pf00300, Pf01591, Pf13671	100158056	PFKFB4	13				0	0.811	-0.3	0.0424813	0.511807	89.6	110.4	12.09	13.74	31.6	28.1	33.8	33.3	31.9	28.4	35.4	41.4	34.9	32.5	32.5	41.9	43.7	40.2	44.5
FALSE	High	Master Protein	XP_003134753.1	calumenin isoform X2 [Sus scrofa]	0	40.317	26	7	22	1	315	37.1	4.6	462	7			metal ion binding	Pf13499	397301	CALU	18				0	1.788	0.84	0.0433343	0.515486	128.3	71.7	16.53	43.54	110.8	153.5	175.6	118.2	150.2	184.6	131.3	151.5	158.2	74.2	78.5	91.4	131.5	161.3	45
FALSE	High	Master Protein	XP_013834189.2	LOW QUALITY PROTEIN: nucleotide triphosphate diphosphatase NUDT15 [Sus scrofa]	0.001	6.532	11	2	3	2	171	19.4	5.99	31	2				Pf00293	100621855	LOC100621855; NUDT15	11				0	0.652	-0.62	0.0436349	0.517584	78.9	121.1	68.71	32.91	26	70	32.9	93.4	185.8	127.1	33.6	36.7	102.2	131.3	107.4	107.3	78.5	193.3	103.4
FALSE	Medium	Master Protein	XP_003354308.1	glutaredoxin-like protein C5orf63 homolog isoform X3 [Sus scrofa]	0.025	3.224	12	2	2	2	129	15.1	7.99	51	2				Pf05768	100627580	LOC100627580; C2H5orf63; LOC100622328	2				0	1.22	0.29	0.0444872	0.522445	109.9	90.1	12.8	13.35	50.6	35.9	33.8	36.5	36.9	41.5	39.8	43.6	42.5	36.4	31	31.5	43.1	33.2	32.1
FALSE	High	Master Protein	XP_003130799.4	amyloid beta A4 precursor protein-binding family B member 1-interacting protein [Sus scrofa]	0.001	7.41	6	3	4	3	657	72.5	5.35	62	3				Pf00169, Pf00788	100514179	APBB1IP	10				0	0.717	-0.48	0.0453155	0.525701	83.5	116.5	16.33	14.86	20	19.5	29.9	20.7	19.9	20.7	22.2	27	25.4	21.1	29.2	31.1	23.8	28.5	30.9
FALSE	High	Master Protein	XP_003361930.1	NADH dehydrogenase [ubiquinone] 1 beta subcomplex subunit 4 [Sus scrofa]	0	48.032	59	5	22	5	129	15.1	9.66	826	5		mitochondrion	catalytic activity	Pf07225	100624335	LOC100624335; NDUFB4	13	Huntington's disease; Metabolic pathways; Alzheimer's disease; Non-alcoholic fatty liver disease (NAFLD); Parkinson's disease; Oxidative phosphorylation	ENSSSCG00000026807.1	Complex I biogenesis	11	1.479	0.56	0.0454253	0.526074	119.3	80.7	16.3	31.27	521	814.8	834.9	757.4	964.8	738.7	872	943.2	861.4	461.2	394.2	691.2	831.7	735.7	429.6
FALSE	High	Master Protein	XP_003354961.3	HCLS1-binding protein 3 isoform X1 [Sus scrofa]	0	36.577	35	11	14	11	399	43.7	5.24	219	11				Pf00787	100625429	LOC100625429; HS1BP3	3				0	0.712	-0.49	0.0455957	0.527082	83.1	116.9	21.72	19.36	192.4	136.6	149.4	183.5	215.8	152.2	171.1	231.2	258.3	181.6	181.8	254.6	275.8	261.3	285.2
FALSE	Medium	Master Protein	XP_003354522.1	procollagen C-endopeptidase enhancer 1 [Sus scrofa]	0.016	4.012	6	2	2	2	470	50	7.09	0	2	metabolic process;regulation of biological process	extracellular	enzyme regulator activity;protein binding	Pf00431, Pf01759	100627524	PCOLCE	3		ENSSSCG00000027466.1	Collagen biosynthesis and modifying enzymes	3	0.777	-0.36	0.0462254	0.531326	87.4	112.6	17.87	27.93	10.8	10.6	15.9	10.2	12.8	8.9	10.6	13.3	11.7	23.6	17.3	11.8	13	13.8	13.9
FALSE	High	Master Protein	XP_003122482.1	NADH dehydrogenase [ubiquinone] iron-sulfur protein 8, mitochondrial isoform X1 [Sus scrofa]	0	40.873	29	8	41	8	239	27.1	7.59	363	8				Pf00037, Pf12837, Pf12838, Pf13183, Pf13187, Pf13237, Pf13459, Pf13484, Pf13534, Pf14697	100521945	LOC100521945; NDUFS8	2	Huntington's disease; Non-alcoholic fatty liver disease (NAFLD); Oxidative phosphorylation; Alzheimer's disease; Metabolic pathways; Parkinson's disease			6	1.202	0.26	0.0465095	0.532485	109.2	90.8	8.92	14.18	2727	2587.1	3096.4	3452.3	3183.2	3076.4	2998.1	3248.5	2836.3	2580.2	2339.7	3323	2540.9	2289.1	2664.5
FALSE	High	Master Protein	NP_001093666.1	eukaryotic initiation factor 4A-I [Sus scrofa]	0	83.457	38	16	53	9	406	46.1	5.48	853	16	metabolic process;regulation of biological process	cytoplasm	catalytic activity;DNA binding;nucleotide binding;RNA binding	Pf00270, Pf00271, Pf04851	100101929	EIF4A1	12	RNA transport	ENSSSCG00000017957.2	Deadenylation of mRNA; Ribosomal scanning and start codon recognition; ISG15 antiviral mechanism; Translation initiation complex formation	16	0.783	-0.35	0.0468367	0.53501	87.9	112.1	19.2	11.49	883	493.8	675	751.3	727.8	700.9	872.8	933.4	961.2	797.7	789.8	941.5	1023	976.7	1022.4
FALSE	High	Master Protein	XP_003357763.1	probable gluconokinase isoform X1 [Sus scrofa]	0.001	6.519	7	1	2	1	193	21.5	6.64	57	1	metabolic process		catalytic activity	Pf01202, Pf08433, Pf13189, Pf13207, Pf13238, Pf13671	100622692	LOC100622692; IDNK	10	Carbon metabolism; Metabolic pathways; Pentose phosphate pathway	ENSSSCG00000022077.1		3	0.811	-0.3	0.0470019	0.535982	89.6	110.4	18.4	18.04	8.4	10.9	6.4	7.4	8.8	9.4	9.5	6	8.9	11.5	11.9	10.3	7.3	12.7	9.8
FALSE	Medium	Master Protein	NP_001038068.2	E3 ubiquitin-protein ligase parkin [Sus scrofa]	0.016	4.012	5	3	3	3	461	50.9	7.01	16	3				Pf00240, Pf01485, Pf11976	733673	PARK2; PRKN	1				0	0.777	-0.36	0.0473704	0.539009	87.5	112.5	12.83	17.27	34.7	28.2	35.3	32.5	28.8	39.9	33	37.6	40.8	29.6	45.7	43.6	49	39.8	49.4
FALSE	Low	Master Protein	XP_005672454.2	unconventional myosin-X [Sus scrofa]	0.062	1.862	1	1	1	1	2055	236	6.38	29	1				Pf00063, Pf00169, Pf00373, Pf00784, Pf00887, Pf15409, Pf15413	396902	LOC396902; MYO10	16				0	0.787	-0.35	0.0474434	0.539009	88.1	111.9	19.41	31.37	3.7	4.9	3.3	3.7	5.1	5.8	5.1	4	5.4	6.5	6.1	4.5	9.9	4.5	7.2
FALSE	High	Master Protein	XP_020948019.1	collagen alpha-1(XII) chain isoform X1 [Sus scrofa]	0	17.01	2	5	6	5	3120	339.2	5.44	127	5			protein binding	Pf00041, Pf00092, Pf09294, Pf13519	100156689	COL12A1; LOC100156689	1				0	0.764	-0.39	0.0476702	0.539009	86.7	113.3	27.61	8.76	50.3	52.7	43.8	71.7	76.3	45.8	59.8	33.4	38.4	65.9	65.7	66.1	54	59.9	69.5
FALSE	Low	Master Protein	NP_001157473.1	arachidonate 5-lipoxygenase-activating protein precursor [Sus scrofa]	0.16	0.832	5	1	2	1	161	18.2	8.44	0	1	metabolic process;regulation of biological process	endoplasmic reticulum;membrane;nucleus	antioxidant activity;catalytic activity;enzyme regulator activity	Pf01124	397392	ALOX5AP	11	Fc epsilon RI signaling pathway	ENSSSCG00000009330.2	Synthesis of Lipoxins (LX); Synthesis of Leukotrienes (LT) and Eoxins (EX); Synthesis of 5-eicosatetraenoic acids	8	1.224	0.29	0.0478386	0.54	110.1	89.9	17.33	23.05	43.1	60.5	49.5	38	49.2	57.5	41.8	63.4	54.7	37.2	34.4	44.1	44.8	49	24.2
FALSE	High	Master Protein	XP_003127338.2	apoptosis regulator BAX isoform X1 [Sus scrofa]	0	17.044	23	3	4	3	192	21.2	5.22	127	3	cell organization and biogenesis;regulation of biological process;response to stimulus;transport	membrane	protein binding;transporter activity	Pf00452	396633	BAX	6	Amyotrophic lateral sclerosis (ALS); Endocrine resistance; Hepatitis B; Sphingolipid signaling pathway; Huntington's disease; Protein processing in endoplasmic reticulum; Pathways in cancer; Platinum drug resistance; Viral carcinogenesis; HTLV-I infection; Tuberculosis; Prion diseases; p53 signaling pathway; Colorectal cancer; AGE-RAGE signaling pathway in diabetic complications; Neurotrophin sig…	ENSSSCG00000003144.2	Activation, translocation and oligomerization of BAX; TP53 Regulates Transcription of Genes Involved in G2 Cell Cycle Arrest	31	1.413	0.5	0.0482924	0.542744	117.1	82.9	24.12	33.36	8.9	5.6	4.9	4.2	4.4	6.1	5.5	5.9	5.3	6.4	3.2	2.4	3.7	4.6	4
FALSE	High	Master Protein	XP_020928395.1	LOW QUALITY PROTEIN: arachidonate 5-lipoxygenase [Sus scrofa]	0.009	4.82	5	3	4	3	674	77.8	6.02	35	3				Pf00305, Pf01477	100156205	ALOX5	14				0	0.803	-0.32	0.0483634	0.542744	89.1	110.9	18.48	18.52	31.1	20.1	21.1	28.2	23.7	26.4	18.9	30.3	21.5	38.7	31.7	24.5	27.4	25.5	34.8
FALSE	High	Master Protein	XP_003128592.1	NEDD8 [Sus scrofa]	0	12.417	25	2	18	2	81	9.1	8.43	93	2			protein binding	Pf00240, Pf11976	100520086	LOC100520086; NEDD8	7				0	1.467	0.55	0.0486217	0.543033	118.9	81.1	20.37	26.51	438.2	483	311.6	334.5	307.2	547.1	448.9	373.2	460	335.6	353.2	265.9	228	447	244
FALSE	High	Master Protein	XP_020942942.1	MICOS complex subunit MIC60 isoform X3 [Sus scrofa]	0	207.079	45	34	133	1	746	82.6	6.61	2253	34				Pf09731	100738124	IMMT	3				0	1.499	0.58	0.0490926	0.543033	120	80	69.08	52.19	4.6	10.1	10.7	32.8	38.6	9.4	25.8	34.4	7.7	5.3	16.2	7.3	4.2	7	9.7
FALSE	Medium	Master Protein	NP_001121941.2	ubiquitin-like protein ISG15 [Sus scrofa]	0.045	2.177	9	2	3	2	167	18.6	5.9	27	2			protein binding	Pf00240, Pf11976	100145895	ISG15	6				0	0.531	-0.91	0.0490984	0.543033	69.4	130.6	27.61	44.36	74	76.3	129.9	129.3	83.3	160.7	94	94.4	110.5	253.8	111.3	87.8	186.3	169.7	303
FALSE	High	Master Protein	XP_005670990.1	ran-specific GTPase-activating protein isoform X1 [Sus scrofa]	0	37.607	34	8	34	7	209	24.1	5.08	701	8	transport			Pf00638	100151896	RANBP1	14				0	1.242	0.31	0.0496763	0.544513	110.8	89.2	14.92	20.79	1420.2	1336.5	1317.8	1093.4	1266.5	1796.4	1447.7	1519.7	1674.9	1113.5	1206.8	1174.7	955.1	1596.2	925.7
[truncated: 17 more columns]
