# Supplementary material for: Proteomic changes in the hippocampus of large mammals after total-body low dose radiation
Source: PLoS One. 2024 Mar 1;19(3):e0296903. doi: 10.1371/journal.pone.0296903 (PMC10906861; doi:10.1371/journal.pone.0296903)
Supplement: S3 Table — STRING protein interactions and enrichment analysis of the network involving 8 target proteins (TPM1, TPM2, TPM3, TPM4, NPY, PCP4, APRT and SORBS1) (Relates to Fig 3c). (XLSX) [file pone.0296903.s005.xlsx]

## Sheet: string_interactions
#node1	node2	node1_string_id	node2_string_id	neighborhood_on_chromosome	gene_fusion	phylogenetic_cooccurrence	homology	coexpression	experimentally_determined_interaction	database_annotated	automated_textmining	combined_score
ACTC1	VCL	9606.ENSP00000290378	9606.ENSP00000211998	0	0	0	0	0.063	0.077	0	0.613	0.636
ACTC1	TNNC1	9606.ENSP00000290378	9606.ENSP00000232975	0	0	0	0	0.161	0.153	0	0.459	0.582
ACTC1	TNNT2	9606.ENSP00000290378	9606.ENSP00000236918	0	0	0	0	0.172	0.078	0.8	0.848	0.973
ACTC1	TMOD1	9606.ENSP00000290378	9606.ENSP00000259365	0	0	0	0	0.063	0	0	0.406	0.42
ACTC1	TNNI2	9606.ENSP00000290378	9606.ENSP00000371331	0	0	0	0	0.152	0.061	0	0.391	0.472
ACTC1	TNNT1	9606.ENSP00000290378	9606.ENSP00000467176	0	0	0	0	0.076	0.061	0	0.464	0.494
ACTC1	TNNI1	9606.ENSP00000290378	9606.ENSP00000354488	0	0	0	0	0.122	0.078	0	0.435	0.502
ACTC1	MYH3	9606.ENSP00000290378	9606.ENSP00000464317	0	0	0	0	0.066	0.273	0	0.554	0.67
ACTC1	ACTN2	9606.ENSP00000290378	9606.ENSP00000443495	0	0	0	0	0.125	0.259	0	0.677	0.772
ACTC1	TPM4	9606.ENSP00000290378	9606.ENSP00000345230	0	0	0	0	0.109	0.259	0.8	0.593	0.939
ACTC1	TPM2	9606.ENSP00000290378	9606.ENSP00000367542	0	0	0	0	0.148	0.259	0.8	0.612	0.944
ACTC1	TNNI3	9606.ENSP00000290378	9606.ENSP00000341838	0	0	0	0	0.122	0.078	0.8	0.772	0.958
ACTC1	TPM3	9606.ENSP00000290378	9606.ENSP00000357516	0	0	0	0	0.306	0.532	0.8	0.631	0.972
ACTC1	MYH6	9606.ENSP00000290378	9606.ENSP00000386041	0	0	0	0	0.185	0.394	0.8	0.823	0.98
ACTC1	TPM1	9606.ENSP00000290378	9606.ENSP00000351022	0	0	0	0	0.161	0.755	0.8	0.774	0.989
ACTN2	VCL	9606.ENSP00000443495	9606.ENSP00000211998	0	0	0	0	0.082	0.247	0.9	0.794	0.983
ACTN2	TNNC1	9606.ENSP00000443495	9606.ENSP00000232975	0	0	0	0	0.158	0.139	0.6	0.375	0.794
ACTN2	TNNT2	9606.ENSP00000443495	9606.ENSP00000236918	0	0	0	0	0.499	0.059	0.6	0.752	0.947
ACTN2	TMOD1	9606.ENSP00000443495	9606.ENSP00000259365	0	0	0	0	0.099	0	0.6	0.398	0.764
ACTN2	ACTC1	9606.ENSP00000443495	9606.ENSP00000290378	0	0	0	0	0.125	0.259	0	0.677	0.772
ACTN2	TNNI3	9606.ENSP00000443495	9606.ENSP00000341838	0	0	0	0	0.186	0.1	0.6	0.652	0.884
ACTN2	TPM4	9606.ENSP00000443495	9606.ENSP00000345230	0	0	0	0	0.242	0.431	0.6	0.454	0.893
ACTN2	TPM1	9606.ENSP00000443495	9606.ENSP00000351022	0	0	0	0	0.242	0.751	0.6	0.663	0.971
ACTN2	TNNI1	9606.ENSP00000443495	9606.ENSP00000354488	0	0	0	0	0.186	0.76	0.6	0.556	0.96
ACTN2	TPM3	9606.ENSP00000443495	9606.ENSP00000357516	0	0	0	0	0.242	0.431	0.6	0.437	0.89
ACTN2	SORBS1	9606.ENSP00000443495	9606.ENSP00000360293	0	0	0	0	0.157	0.075	0	0.473	0.553
ACTN2	TPM2	9606.ENSP00000443495	9606.ENSP00000367542	0	0	0	0	0.242	0.748	0.6	0.558	0.961
ACTN2	TNNI2	9606.ENSP00000443495	9606.ENSP00000371331	0	0	0	0	0.232	0.057	0.6	0.476	0.827
ACTN2	MYH6	9606.ENSP00000443495	9606.ENSP00000386041	0	0	0	0	0.217	0.766	0.6	0.724	0.977
ACTN2	TNNT1	9606.ENSP00000443495	9606.ENSP00000467176	0	0	0	0	0.23	0.058	0.6	0.444	0.817
ACTN2	MYH3	9606.ENSP00000443495	9606.ENSP00000464317	0	0	0	0	0.166	0.88	0.6	0.492	0.977
ADK	ATIC	9606.ENSP00000286621	9606.ENSP00000236959	0	0	0	0	0.084	0.104	0	0.476	0.533
ADK	GDA	9606.ENSP00000286621	9606.ENSP00000238018	0.049	0	0	0	0.062	0	0	0.546	0.56
ADK	AMPD2	9606.ENSP00000286621	9606.ENSP00000256578	0	0	0	0	0.062	0.078	0.9	0.697	0.97
ADK	GMPR	9606.ENSP00000286621	9606.ENSP00000259727	0.051	0	0	0	0.062	0	0	0.55	0.565
ADK	GUK1	9606.ENSP00000286621	9606.ENSP00000355689	0	0	0	0	0.077	0.078	0	0.422	0.466
ADK	ITPA	9606.ENSP00000286621	9606.ENSP00000369456	0.217	0	0	0	0	0	0	0.383	0.496
ADK	GMPS	9606.ENSP00000286621	9606.ENSP00000419851	0.17	0	0	0	0.107	0.058	0	0.51	0.612
ADK	HPRT1	9606.ENSP00000286621	9606.ENSP00000298556	0	0	0	0	0.065	0	0	0.608	0.618
ADK	DCK	9606.ENSP00000286621	9606.ENSP00000286648	0	0	0	0	0.062	0	0	0.645	0.653
ADK	AK5	9606.ENSP00000286621	9606.ENSP00000346577	0.052	0	0	0	0.062	0.134	0.9	0.275	0.934
ADK	AK3	9606.ENSP00000286621	9606.ENSP00000371230	0.052	0	0	0	0.103	0.2	0.9	0.424	0.953
ADK	AK9	9606.ENSP00000286621	9606.ENSP00000410186	0.052	0	0	0	0.111	0.2	0.9	0.428	0.954
ADK	AK8	9606.ENSP00000286621	9606.ENSP00000298545	0.052	0	0	0	0.111	0.2	0.9	0.47	0.957
ADK	AK4	9606.ENSP00000286621	9606.ENSP00000378743	0.052	0	0	0	0.122	0.2	0.9	0.475	0.958
ADK	AMPD1	9606.ENSP00000286621	9606.ENSP00000430075	0	0	0	0	0.062	0.078	0.9	0.637	0.964
ADK	AMPD3	9606.ENSP00000286621	9606.ENSP00000379802	0	0	0	0	0.062	0.078	0.9	0.721	0.972
ADK	ADSL	9606.ENSP00000286621	9606.ENSP00000485525	0.06	0	0	0	0.066	0.16	0.9	0.769	0.979
ADK	AK2	9606.ENSP00000286621	9606.ENSP00000346921	0.052	0	0	0	0.17	0.252	0.9	0.715	0.98
ADK	PNP	9606.ENSP00000286621	9606.ENSP00000354532	0.167	0	0	0	0.062	0	0.9	0.788	0.981
ADK	APRT	9606.ENSP00000286621	9606.ENSP00000367615	0.043	0	0	0	0.087	0.391	0.9	0.825	0.989
ADSL	ATIC	9606.ENSP00000485525	9606.ENSP00000236959	0.219	0	0	0	0.753	0.839	0.9	0.884	0.999
ADSL	GDA	9606.ENSP00000485525	9606.ENSP00000238018	0.166	0	0	0	0	0	0	0.784	0.812
ADSL	AMPD2	9606.ENSP00000485525	9606.ENSP00000256578	0.051	0	0	0	0.064	0	0.9	0.563	0.956
ADSL	GMPR	9606.ENSP00000485525	9606.ENSP00000259727	0.111	0	0	0	0.167	0	0	0.677	0.74
ADSL	ADK	9606.ENSP00000485525	9606.ENSP00000286621	0.06	0	0	0	0.066	0.16	0.9	0.769	0.979
ADSL	DCK	9606.ENSP00000485525	9606.ENSP00000286648	0	0	0	0	0.106	0	0.9	0.09	0.911
ADSL	AK8	9606.ENSP00000485525	9606.ENSP00000298545	0.042	0	0	0	0.103	0.056	0.9	0.16	0.919
ADSL	HPRT1	9606.ENSP00000485525	9606.ENSP00000298556	0.167	0	0	0	0.095	0	0	0.675	0.733
ADSL	AK5	9606.ENSP00000485525	9606.ENSP00000346577	0.042	0	0	0	0.092	0.056	0.9	0.141	0.916
ADSL	AK2	9606.ENSP00000485525	9606.ENSP00000346921	0.042	0	0	0	0.201	0.056	0.9	0.463	0.954
ADSL	PNP	9606.ENSP00000485525	9606.ENSP00000354532	0	0	0	0	0.062	0	0	0.699	0.705
ADSL	GUK1	9606.ENSP00000485525	9606.ENSP00000355689	0	0	0	0	0.108	0	0	0.521	0.555
ADSL	APRT	9606.ENSP00000485525	9606.ENSP00000367615	0.156	0	0	0	0.488	0.369	0.9	0.765	0.992
ADSL	ITPA	9606.ENSP00000485525	9606.ENSP00000369456	0.166	0	0	0	0.094	0	0	0.422	0.525
ADSL	AK3	9606.ENSP00000485525	9606.ENSP00000371230	0.042	0	0	0	0.103	0.056	0.9	0.316	0.934
ADSL	AK4	9606.ENSP00000485525	9606.ENSP00000378743	0.042	0	0	0	0.103	0.056	0.9	0.271	0.93
ADSL	AMPD3	9606.ENSP00000485525	9606.ENSP00000379802	0.051	0	0	0	0.064	0	0.9	0.706	0.97
ADSL	AK9	9606.ENSP00000485525	9606.ENSP00000410186	0.042	0	0	0	0.103	0.056	0.9	0.16	0.919
ADSL	GMPS	9606.ENSP00000485525	9606.ENSP00000419851	0.219	0	0	0	0.358	0	0	0.879	0.934
ADSL	AMPD1	9606.ENSP00000485525	9606.ENSP00000430075	0.051	0	0	0	0.064	0	0.9	0.636	0.963
AGRP	GAL	9606.ENSP00000290953	9606.ENSP00000265643	0	0	0	0	0	0	0	0.569	0.569
AGRP	SST	9606.ENSP00000290953	9606.ENSP00000287641	0	0	0	0	0	0	0	0.486	0.486
AGRP	INSR	9606.ENSP00000290953	9606.ENSP00000303830	0	0	0	0	0	0	0	0.404	0.404
AGRP	NPY5R	9606.ENSP00000290953	9606.ENSP00000423917	0	0	0	0	0	0	0	0.497	0.497
AGRP	NPY1R	9606.ENSP00000290953	9606.ENSP00000354652	0	0	0	0	0	0	0	0.609	0.609
AGRP	LEP	9606.ENSP00000290953	9606.ENSP00000312652	0	0	0	0	0	0	0	0.886	0.886
AGRP	GHRL	9606.ENSP00000290953	9606.ENSP00000335074	0	0	0	0	0	0.213	0	0.936	0.948
AGRP	NPY	9606.ENSP00000290953	9606.ENSP00000384364	0	0	0	0	0	0	0	0.954	0.954
AGRP	FOXO1	9606.ENSP00000290953	9606.ENSP00000368880	0	0	0	0	0	0	0.9	0.566	0.954
AGRP	POMC	9606.ENSP00000290953	9606.ENSP00000384092	0	0	0	0	0	0	0.9	0.957	0.995
AK2	AMPD2	9606.ENSP00000346921	9606.ENSP00000256578	0	0	0	0	0	0	0.65	0.567	0.841
AK2	ADK	9606.ENSP00000346921	9606.ENSP00000286621	0.052	0	0	0	0.17	0.252	0.9	0.715	0.98
AK2	DCK	9606.ENSP00000346921	9606.ENSP00000286648	0	0	0	0	0	0	0.9	0.152	0.911
AK2	AK8	9606.ENSP00000346921	9606.ENSP00000298545	0	0	0.24	0.7	0.063	0.174	0	0.773	0.416
AK2	GUK1	9606.ENSP00000346921	9606.ENSP00000355689	0	0	0	0	0.106	0.129	0	0.334	0.436
AK2	PNP	9606.ENSP00000346921	9606.ENSP00000354532	0.051	0	0	0	0.052	0	0	0.479	0.49
AK2	AMPD1	9606.ENSP00000346921	9606.ENSP00000430075	0	0	0	0	0	0	0.65	0.207	0.71
AK2	AK9	9606.ENSP00000346921	9606.ENSP00000410186	0	0	0	0.642	0.063	0.174	0.65	0.679	0.775
AK2	AMPD3	9606.ENSP00000346921	9606.ENSP00000379802	0	0	0	0	0	0	0.65	0.51	0.821
AK2	APRT	9606.ENSP00000346921	9606.ENSP00000367615	0.058	0	0	0	0.104	0	0.9	0.514	0.953
AK2	ADSL	9606.ENSP00000346921	9606.ENSP00000485525	0.042	0	0	0	0.201	0.056	0.9	0.463	0.954
AK3	AMPD2	9606.ENSP00000371230	9606.ENSP00000256578	0	0	0	0	0.088	0	0.9	0.207	0.921
AK3	ADK	9606.ENSP00000371230	9606.ENSP00000286621	0.052	0	0	0	0.103	0.2	0.9	0.424	0.953
AK3	DCK	9606.ENSP00000371230	9606.ENSP00000286648	0	0	0	0	0	0	0.9	0.152	0.911
AK3	AK8	9606.ENSP00000371230	9606.ENSP00000298545	0	0	0.25	0.732	0.063	0.174	0	0.802	0.401
AK3	AK5	9606.ENSP00000371230	9606.ENSP00000346577	0	0	0	0.674	0.063	0.174	0	0.913	0.432
AK3	GUK1	9606.ENSP00000371230	9606.ENSP00000355689	0	0	0	0	0.087	0	0	0.531	0.554
AK3	APRT	9606.ENSP00000371230	9606.ENSP00000367615	0.058	0	0	0	0.064	0	0.9	0.446	0.944
AK3	AMPD3	9606.ENSP00000371230	9606.ENSP00000379802	0	0	0	0	0	0	0.9	0.207	0.917
AK3	AMPD1	9606.ENSP00000371230	9606.ENSP00000430075	0	0	0	0	0	0	0.9	0.207	0.917
AK3	ADSL	9606.ENSP00000371230	9606.ENSP00000485525	0.042	0	0	0	0.103	0.056	0.9	0.316	0.934
AK3	AK9	9606.ENSP00000371230	9606.ENSP00000410186	0	0	0	0.632	0.063	0.174	0.9	0.762	0.939
AK4	AMPD2	9606.ENSP00000378743	9606.ENSP00000256578	0	0	0	0	0.054	0	0.65	0.207	0.714
AK4	ADK	9606.ENSP00000378743	9606.ENSP00000286621	0.052	0	0	0	0.122	0.2	0.9	0.475	0.958
AK4	DCK	9606.ENSP00000378743	9606.ENSP00000286648	0	0	0	0	0	0	0.9	0.222	0.918
AK4	GUK1	9606.ENSP00000378743	9606.ENSP00000355689	0	0	0	0	0.083	0.128	0	0.456	0.527
AK4	APRT	9606.ENSP00000378743	9606.ENSP00000367615	0.058	0	0	0	0.064	0	0.9	0.481	0.948
AK4	AMPD3	9606.ENSP00000378743	9606.ENSP00000379802	0	0	0	0	0	0	0.65	0.207	0.71
AK4	AMPD1	9606.ENSP00000378743	9606.ENSP00000430075	0	0	0	0	0	0	0.65	0.207	0.71
AK4	AK9	9606.ENSP00000378743	9606.ENSP00000410186	0	0	0	0.644	0.063	0.174	0.65	0.762	0.784
AK4	ADSL	9606.ENSP00000378743	9606.ENSP00000485525	0.042	0	0	0	0.103	0.056	0.9	0.271	0.93
AK5	AMPD2	9606.ENSP00000346577	9606.ENSP00000256578	0	0	0	0	0.054	0	0.65	0.107	0.678
AK5	ADK	9606.ENSP00000346577	9606.ENSP00000286621	0.052	0	0	0	0.062	0.134	0.9	0.275	0.934
AK5	DCK	9606.ENSP00000346577	9606.ENSP00000286648	0	0	0	0	0	0	0.9	0.101	0.906
AK5	AK8	9606.ENSP00000346577	9606.ENSP00000298545	0	0	0	0.571	0.063	0.174	0.5	0.816	0.725
AK5	AK3	9606.ENSP00000346577	9606.ENSP00000371230	0	0	0	0.674	0.063	0.174	0	0.913	0.432
AK5	AMPD1	9606.ENSP00000346577	9606.ENSP00000430075	0	0	0	0	0.062	0	0.65	0.107	0.681
AK5	AMPD3	9606.ENSP00000346577	9606.ENSP00000379802	0	0	0	0	0	0	0.65	0.227	0.718
AK5	AK9	9606.ENSP00000346577	9606.ENSP00000410186	0	0	0	0.56	0.063	0.174	0.65	0.804	0.808
AK5	ADSL	9606.ENSP00000346577	9606.ENSP00000485525	0.042	0	0	0	0.092	0.056	0.9	0.141	0.916
AK5	APRT	9606.ENSP00000346577	9606.ENSP00000367615	0.058	0	0	0	0.064	0	0.9	0.446	0.944
AK8	AMPD2	9606.ENSP00000298545	9606.ENSP00000256578	0	0	0	0	0	0	0.65	0.286	0.739
AK8	ADK	9606.ENSP00000298545	9606.ENSP00000286621	0.052	0	0	0	0.111	0.2	0.9	0.47	0.957
AK8	DCK	9606.ENSP00000298545	9606.ENSP00000286648	0	0	0	0	0	0	0.9	0.101	0.906
AK8	AK3	9606.ENSP00000298545	9606.ENSP00000371230	0	0	0.25	0.732	0.063	0.174	0	0.802	0.401
AK8	AK2	9606.ENSP00000298545	9606.ENSP00000346921	0	0	0.24	0.7	0.063	0.174	0	0.773	0.416
AK8	ITPA	9606.ENSP00000298545	9606.ENSP00000369456	0.078	0	0	0	0.062	0	0	0.417	0.451
AK8	AK5	9606.ENSP00000298545	9606.ENSP00000346577	0	0	0	0.571	0.063	0.174	0.5	0.816	0.725
AK8	AMPD1	9606.ENSP00000298545	9606.ENSP00000430075	0	0	0	0	0	0	0.65	0.286	0.739
AK8	AMPD3	9606.ENSP00000298545	9606.ENSP00000379802	0	0	0	0	0	0	0.65	0.286	0.739
AK8	AK9	9606.ENSP00000298545	9606.ENSP00000410186	0	0	0	0.558	0.066	0.347	0.65	0.81	0.85
AK8	ADSL	9606.ENSP00000298545	9606.ENSP00000485525	0.042	0	0	0	0.103	0.056	0.9	0.16	0.919
AK8	APRT	9606.ENSP00000298545	9606.ENSP00000367615	0.058	0	0	0	0.064	0	0.9	0.423	0.942
AK9	AMPD2	9606.ENSP00000410186	9606.ENSP00000256578	0	0	0	0	0	0	0.65	0.286	0.739
AK9	ADK	9606.ENSP00000410186	9606.ENSP00000286621	0.052	0	0	0	0.111	0.2	0.9	0.428	0.954
AK9	DCK	9606.ENSP00000410186	9606.ENSP00000286648	0	0	0	0	0	0	0.9	0.101	0.906
AK9	AK8	9606.ENSP00000410186	9606.ENSP00000298545	0	0	0	0.558	0.066	0.347	0.65	0.81	0.85
AK9	AK5	9606.ENSP00000410186	9606.ENSP00000346577	0	0	0	0.56	0.063	0.174	0.65	0.804	0.808
AK9	AK2	9606.ENSP00000410186	9606.ENSP00000346921	0	0	0	0.642	0.063	0.174	0.65	0.679	0.775
AK9	GUK1	9606.ENSP00000410186	9606.ENSP00000355689	0	0	0	0	0.129	0	0.9	0.303	0.933
AK9	APRT	9606.ENSP00000410186	9606.ENSP00000367615	0.058	0	0	0	0.064	0	0.9	0.423	0.942
AK9	ITPA	9606.ENSP00000410186	9606.ENSP00000369456	0.078	0	0	0	0.062	0	0.9	0.491	0.95
AK9	AK3	9606.ENSP00000410186	9606.ENSP00000371230	0	0	0	0.632	0.063	0.174	0.9	0.762	0.939
AK9	AK4	9606.ENSP00000410186	9606.ENSP00000378743	0	0	0	0.644	0.063	0.174	0.65	0.762	0.784
AK9	AMPD3	9606.ENSP00000410186	9606.ENSP00000379802	0	0	0	0	0	0	0.65	0.31	0.748
AK9	AMPD1	9606.ENSP00000410186	9606.ENSP00000430075	0	0	0	0	0	0	0.65	0.309	0.748
AK9	ADSL	9606.ENSP00000410186	9606.ENSP00000485525	0.042	0	0	0	0.103	0.056	0.9	0.16	0.919
AMPD1	ATIC	9606.ENSP00000430075	9606.ENSP00000236959	0	0	0	0	0.063	0.056	0.9	0.707	0.97
AMPD1	GDA	9606.ENSP00000430075	9606.ENSP00000238018	0.081	0	0	0	0	0.057	0	0.364	0.401
AMPD1	AMPD2	9606.ENSP00000430075	9606.ENSP00000256578	0	0	0	0.935	0.062	0.299	0.8	0.912	0.865
AMPD1	GMPR	9606.ENSP00000430075	9606.ENSP00000259727	0.06	0	0	0	0.073	0.157	0.9	0.321	0.941
AMPD1	ADK	9606.ENSP00000430075	9606.ENSP00000286621	0	0	0	0	0.062	0.078	0.9	0.637	0.964
AMPD1	DCK	9606.ENSP00000430075	9606.ENSP00000286648	0	0	0	0	0	0	0.9	0.11	0.907
AMPD1	AK8	9606.ENSP00000430075	9606.ENSP00000298545	0	0	0	0	0	0	0.65	0.286	0.739
AMPD1	HPRT1	9606.ENSP00000430075	9606.ENSP00000298556	0.08	0	0	0	0.094	0	0.9	0.31	0.934
AMPD1	AK5	9606.ENSP00000430075	9606.ENSP00000346577	0	0	0	0	0.062	0	0.65	0.107	0.681
AMPD1	AK2	9606.ENSP00000430075	9606.ENSP00000346921	0	0	0	0	0	0	0.65	0.207	0.71
AMPD1	PNP	9606.ENSP00000430075	9606.ENSP00000354532	0.081	0	0	0	0.083	0	0	0.521	0.561
AMPD1	APRT	9606.ENSP00000430075	9606.ENSP00000367615	0.07	0	0	0	0.093	0.148	0.9	0.564	0.963
AMPD1	ITPA	9606.ENSP00000430075	9606.ENSP00000369456	0.058	0	0	0	0.062	0	0.9	0.646	0.964
AMPD1	AK3	9606.ENSP00000430075	9606.ENSP00000371230	0	0	0	0	0	0	0.9	0.207	0.917
AMPD1	TNNI2	9606.ENSP00000430075	9606.ENSP00000371331	0	0	0	0	0.749	0	0	0.092	0.763
AMPD1	AK4	9606.ENSP00000430075	9606.ENSP00000378743	0	0	0	0	0	0	0.65	0.207	0.71
AMPD1	AMPD3	9606.ENSP00000430075	9606.ENSP00000379802	0	0	0	0.961	0.062	0.299	0.8	0.909	0.862
AMPD1	AK9	9606.ENSP00000430075	9606.ENSP00000410186	0	0	0	0	0	0	0.65	0.309	0.748
AMPD1	GMPS	9606.ENSP00000430075	9606.ENSP00000419851	0.089	0	0	0	0.146	0	0	0.486	0.565
AMPD1	ADSL	9606.ENSP00000430075	9606.ENSP00000485525	0.051	0	0	0	0.064	0	0.9	0.636	0.963
AMPD2	ATIC	9606.ENSP00000256578	9606.ENSP00000236959	0	0	0	0	0.063	0.056	0.9	0.192	0.918
AMPD2	GMPS	9606.ENSP00000256578	9606.ENSP00000419851	0.089	0	0	0	0.146	0	0	0.543	0.614
AMPD2	PNP	9606.ENSP00000256578	9606.ENSP00000354532	0.081	0	0	0	0.083	0	0	0.62	0.652
AMPD2	AK5	9606.ENSP00000256578	9606.ENSP00000346577	0	0	0	0	0.054	0	0.65	0.107	0.678
AMPD2	AK4	9606.ENSP00000256578	9606.ENSP00000378743	0	0	0	0	0.054	0	0.65	0.207	0.714
AMPD2	AK9	9606.ENSP00000256578	9606.ENSP00000410186	0	0	0	0	0	0	0.65	0.286	0.739
AMPD2	AK8	9606.ENSP00000256578	9606.ENSP00000298545	0	0	0	0	0	0	0.65	0.286	0.739
AMPD2	AMPD3	9606.ENSP00000256578	9606.ENSP00000379802	0	0	0	0.943	0	0	0.8	0.816	0.809
AMPD2	AK2	9606.ENSP00000256578	9606.ENSP00000346921	0	0	0	0	0	0	0.65	0.567	0.841
AMPD2	AMPD1	9606.ENSP00000256578	9606.ENSP00000430075	0	0	0	0.935	0.062	0.299	0.8	0.912	0.865
AMPD2	DCK	9606.ENSP00000256578	9606.ENSP00000286648	0	0	0	0	0	0	0.9	0.16	0.912
AMPD2	AK3	9606.ENSP00000256578	9606.ENSP00000371230	0	0	0	0	0.088	0	0.9	0.207	0.921
AMPD2	ITPA	9606.ENSP00000256578	9606.ENSP00000369456	0.058	0	0	0	0.062	0	0.9	0.307	0.93
AMPD2	HPRT1	9606.ENSP00000256578	9606.ENSP00000298556	0.08	0	0	0	0.101	0	0.9	0.267	0.931
AMPD2	GMPR	9606.ENSP00000256578	9606.ENSP00000259727	0.06	0	0	0	0.073	0.157	0.9	0.443	0.951
AMPD2	ADSL	9606.ENSP00000256578	9606.ENSP00000485525	0.051	0	0	0	0.064	0	0.9	0.563	0.956
AMPD2	APRT	9606.ENSP00000256578	9606.ENSP00000367615	0.07	0	0	0	0.093	0.148	0.9	0.62	0.967
AMPD2	ADK	9606.ENSP00000256578	9606.ENSP00000286621	0	0	0	0	0.062	0.078	0.9	0.697	0.97
AMPD3	ATIC	9606.ENSP00000379802	9606.ENSP00000236959	0	0	0	0	0.063	0.056	0.9	0.438	0.943
AMPD3	GDA	9606.ENSP00000379802	9606.ENSP00000238018	0.081	0	0	0	0	0.057	0	0.373	0.409
AMPD3	AMPD2	9606.ENSP00000379802	9606.ENSP00000256578	0	0	0	0.943	0	0	0.8	0.816	0.809
AMPD3	GMPR	9606.ENSP00000379802	9606.ENSP00000259727	0.06	0	0	0	0.073	0.157	0.9	0.584	0.963
AMPD3	ADK	9606.ENSP00000379802	9606.ENSP00000286621	0	0	0	0	0.062	0.078	0.9	0.721	0.972
AMPD3	DCK	9606.ENSP00000379802	9606.ENSP00000286648	0	0	0	0	0	0	0.9	0.114	0.907
AMPD3	AK8	9606.ENSP00000379802	9606.ENSP00000298545	0	0	0	0	0	0	0.65	0.286	0.739
AMPD3	HPRT1	9606.ENSP00000379802	9606.ENSP00000298556	0.08	0	0	0	0.094	0	0.9	0.251	0.929
AMPD3	AK5	9606.ENSP00000379802	9606.ENSP00000346577	0	0	0	0	0	0	0.65	0.227	0.718
AMPD3	AK2	9606.ENSP00000379802	9606.ENSP00000346921	0	0	0	0	0	0	0.65	0.51	0.821
AMPD3	PNP	9606.ENSP00000379802	9606.ENSP00000354532	0.081	0	0	0	0.083	0	0	0.647	0.676
AMPD3	APRT	9606.ENSP00000379802	9606.ENSP00000367615	0.07	0	0	0	0.093	0.148	0.9	0.586	0.964
AMPD3	ITPA	9606.ENSP00000379802	9606.ENSP00000369456	0.058	0	0	0	0.062	0	0.9	0.394	0.939
AMPD3	AK3	9606.ENSP00000379802	9606.ENSP00000371230	0	0	0	0	0	0	0.9	0.207	0.917
AMPD3	AK4	9606.ENSP00000379802	9606.ENSP00000378743	0	0	0	0	0	0	0.65	0.207	0.71
AMPD3	GMPS	9606.ENSP00000379802	9606.ENSP00000419851	0.089	0	0	0	0.146	0	0	0.531	0.603
AMPD3	AK9	9606.ENSP00000379802	9606.ENSP00000410186	0	0	0	0	0	0	0.65	0.31	0.748
AMPD3	AMPD1	9606.ENSP00000379802	9606.ENSP00000430075	0	0	0	0.961	0.062	0.299	0.8	0.909	0.862
AMPD3	ADSL	9606.ENSP00000379802	9606.ENSP00000485525	0.051	0	0	0	0.064	0	0.9	0.706	0.97
APRT	ATIC	9606.ENSP00000367615	9606.ENSP00000236959	0.276	0	0	0	0.182	0.758	0.9	0.612	0.993
APRT	GDA	9606.ENSP00000367615	9606.ENSP00000238018	0.142	0	0	0	0	0	0.9	0.708	0.972
APRT	AMPD2	9606.ENSP00000367615	9606.ENSP00000256578	0.07	0	0	0	0.093	0.148	0.9	0.62	0.967
APRT	GMPR	9606.ENSP00000367615	9606.ENSP00000259727	0.059	0	0	0	0.083	0	0.9	0.54	0.955
APRT	ADK	9606.ENSP00000367615	9606.ENSP00000286621	0.043	0	0	0	0.087	0.391	0.9	0.825	0.989
APRT	DCK	9606.ENSP00000367615	9606.ENSP00000286648	0	0	0	0	0.062	0	0.9	0.448	0.943
APRT	AK8	9606.ENSP00000367615	9606.ENSP00000298545	0.058	0	0	0	0.064	0	0.9	0.423	0.942
APRT	HPRT1	9606.ENSP00000367615	9606.ENSP00000298556	0.208	0	0	0	0.065	0.271	0.8	0.838	0.979
APRT	AK5	9606.ENSP00000367615	9606.ENSP00000346577	0.058	0	0	0	0.064	0	0.9	0.446	0.944
APRT	AK2	9606.ENSP00000367615	9606.ENSP00000346921	0.058	0	0	0	0.104	0	0.9	0.514	0.953
APRT	PNP	9606.ENSP00000367615	9606.ENSP00000354532	0.219	0	0	0	0.084	0	0.9	0.791	0.983
APRT	GUK1	9606.ENSP00000367615	9606.ENSP00000355689	0.07	0	0	0	0.203	0	0.9	0.422	0.951
APRT	AK9	9606.ENSP00000367615	9606.ENSP00000410186	0.058	0	0	0	0.064	0	0.9	0.423	0.942
APRT	ITPA	9606.ENSP00000367615	9606.ENSP00000369456	0.159	0	0	0	0.16	0.104	0.9	0.259	0.944
APRT	AK3	9606.ENSP00000367615	9606.ENSP00000371230	0.058	0	0	0	0.064	0	0.9	0.446	0.944
APRT	AK4	9606.ENSP00000367615	9606.ENSP00000378743	0.058	0	0	0	0.064	0	0.9	0.481	0.948
APRT	AMPD1	9606.ENSP00000367615	9606.ENSP00000430075	0.07	0	0	0	0.093	0.148	0.9	0.564	0.963
APRT	AMPD3	9606.ENSP00000367615	9606.ENSP00000379802	0.07	0	0	0	0.093	0.148	0.9	0.586	0.964
APRT	GMPS	9606.ENSP00000367615	9606.ENSP00000419851	0.276	0	0	0	0.444	0.271	0.9	0.655	0.988
APRT	ADSL	9606.ENSP00000367615	9606.ENSP00000485525	0.156	0	0	0	0.488	0.369	0.9	0.765	0.992
ATIC	INSR	9606.ENSP00000236959	9606.ENSP00000303830	0	0	0	0	0	0.334	0	0.157	0.415
ATIC	PNP	9606.ENSP00000236959	9606.ENSP00000354532	0	0	0	0	0.062	0	0	0.422	0.435
ATIC	GUK1	9606.ENSP00000236959	9606.ENSP00000355689	0.047	0	0	0	0.062	0	0	0.433	0.449
ATIC	ADK	9606.ENSP00000236959	9606.ENSP00000286621	0	0	0	0	0.084	0.104	0	0.476	0.533
ATIC	TPM4	9606.ENSP00000236959	9606.ENSP00000345230	0	0	0	0	0	0	0	0.615	0.615
ATIC	TPM3	9606.ENSP00000236959	9606.ENSP00000357516	0	0	0	0	0.062	0	0	0.658	0.665
ATIC	GMPS	9606.ENSP00000236959	9606.ENSP00000419851	0.295	0	0	0	0.516	0	0	0.601	0.852
ATIC	AMPD2	9606.ENSP00000236959	9606.ENSP00000256578	0	0	0	0	0.063	0.056	0.9	0.192	0.918
ATIC	AMPD3	9606.ENSP00000236959	9606.ENSP00000379802	0	0	0	0	0.063	0.056	0.9	0.438	0.943
ATIC	GMPR	9606.ENSP00000236959	9606.ENSP00000259727	0.167	0	0	0	0.16	0	0.9	0.336	0.947
ATIC	HPRT1	9606.ENSP00000236959	9606.ENSP00000298556	0.219	0	0	0	0.11	0	0.9	0.478	0.958
ATIC	AMPD1	9606.ENSP00000236959	9606.ENSP00000430075	0	0	0	0	0.063	0.056	0.9	0.707	0.97
ATIC	ITPA	9606.ENSP00000236959	9606.ENSP00000369456	0.05	0	0	0	0.112	0	0.9	0.69	0.97
ATIC	APRT	9606.ENSP00000236959	9606.ENSP00000367615	0.276	0	0	0	0.182	0.758	0.9	0.612	0.993
ATIC	ADSL	9606.ENSP00000236959	9606.ENSP00000485525	0.219	0	0	0	0.753	0.839	0.9	0.884	0.999
CBL	FLOT1	9606.ENSP00000264033	9606.ENSP00000365569	0	0	0	0	0.065	0.27	0.36	0.604	0.804
CBL	INSR	9606.ENSP00000264033	9606.ENSP00000303830	0	0	0	0	0	0.302	0.9	0.171	0.937
CBL	SH2B2	9606.ENSP00000264033	9606.ENSP00000440273	0	0	0	0	0	0.886	0.9	0.357	0.992
CBL	RAPGEF1	9606.ENSP00000264033	9606.ENSP00000361263	0	0	0	0	0.059	0.504	0.9	0.978	0.998
CBL	SORBS1	9606.ENSP00000264033	9606.ENSP00000360293	0	0	0	0	0	0.894	0.9	0.967	0.999
DCK	AMPD2	9606.ENSP00000286648	9606.ENSP00000256578	0	0	0	0	0	0	0.9	0.16	0.912
DCK	ADK	9606.ENSP00000286648	9606.ENSP00000286621	0	0	0	0	0.062	0	0	0.645	0.653
DCK	HPRT1	9606.ENSP00000286648	9606.ENSP00000298556	0.111	0	0	0	0.1	0	0	0.353	0.437
DCK	GMPS	9606.ENSP00000286648	9606.ENSP00000419851	0.047	0	0	0	0.199	0	0	0.439	0.534
DCK	AK8	9606.ENSP00000286648	9606.ENSP00000298545	0	0	0	0	0	0	0.9	0.101	0.906
DCK	AK9	9606.ENSP00000286648	9606.ENSP00000410186	0	0	0	0	0	0	0.9	0.101	0.906
DCK	AK5	9606.ENSP00000286648	9606.ENSP00000346577	0	0	0	0	0	0	0.9	0.101	0.906
DCK	AMPD3	9606.ENSP00000286648	9606.ENSP00000379802	0	0	0	0	0	0	0.9	0.114	0.907
DCK	AMPD1	9606.ENSP00000286648	9606.ENSP00000430075	0	0	0	0	0	0	0.9	0.11	0.907
DCK	AK3	9606.ENSP00000286648	9606.ENSP00000371230	0	0	0	0	0	0	0.9	0.152	0.911
DCK	AK2	9606.ENSP00000286648	9606.ENSP00000346921	0	0	0	0	0	0	0.9	0.152	0.911
DCK	ADSL	9606.ENSP00000286648	9606.ENSP00000485525	0	0	0	0	0.106	0	0.9	0.09	0.911
DCK	AK4	9606.ENSP00000286648	9606.ENSP00000378743	0	0	0	0	0	0	0.9	0.222	0.918
DCK	GUK1	9606.ENSP00000286648	9606.ENSP00000355689	0	0	0	0	0.049	0	0.9	0.285	0.926
DCK	APRT	9606.ENSP00000286648	9606.ENSP00000367615	0	0	0	0	0.062	0	0.9	0.448	0.943
DCK	PNP	9606.ENSP00000286648	9606.ENSP00000354532	0	0	0	0	0	0	0.9	0.568	0.954
FLOT1	CBL	9606.ENSP00000365569	9606.ENSP00000264033	0	0	0	0	0.065	0.27	0.36	0.604	0.804
FLOT1	SORBS1	9606.ENSP00000365569	9606.ENSP00000360293	0	0	0	0	0	0.757	0.8	0.447	0.97
FOXO1	AGRP	9606.ENSP00000368880	9606.ENSP00000290953	0	0	0	0	0	0	0.9	0.566	0.954
FOXO1	INSR	9606.ENSP00000368880	9606.ENSP00000303830	0	0	0	0	0.062	0.159	0	0.52	0.588
FOXO1	LEP	9606.ENSP00000368880	9606.ENSP00000312652	0	0	0	0	0	0	0	0.65	0.651
FOXO1	NPY	9606.ENSP00000368880	9606.ENSP00000384364	0	0	0	0	0	0	0.9	0.47	0.944
FOXO1	POMC	9606.ENSP00000368880	9606.ENSP00000384092	0	0	0	0	0	0	0.9	0.521	0.95
GAL	NPY1R	9606.ENSP00000265643	9606.ENSP00000354652	0	0	0	0	0	0	0	0.506	0.506
GAL	AGRP	9606.ENSP00000265643	9606.ENSP00000290953	0	0	0	0	0	0	0	0.569	0.569
GAL	LEP	9606.ENSP00000265643	9606.ENSP00000312652	0	0	0	0	0	0	0	0.601	0.601
GAL	GHRL	9606.ENSP00000265643	9606.ENSP00000335074	0	0	0	0	0	0	0	0.65	0.65
GAL	POMC	9606.ENSP00000265643	9606.ENSP00000384092	0	0	0	0	0	0	0	0.735	0.735
GAL	SST	9606.ENSP00000265643	9606.ENSP00000287641	0	0	0	0	0	0	0	0.812	0.812
GAL	NPY	9606.ENSP00000265643	9606.ENSP00000384364	0	0	0	0	0	0	0	0.953	0.954
GDA	AMPD1	9606.ENSP00000238018	9606.ENSP00000430075	0.081	0	0	0	0	0.057	0	0.364	0.401
GDA	AMPD3	9606.ENSP00000238018	9606.ENSP00000379802	0.081	0	0	0	0	0.057	0	0.373	0.409
GDA	GUK1	9606.ENSP00000238018	9606.ENSP00000355689	0	0	0	0	0.064	0.102	0	0.447	0.495
GDA	ADK	9606.ENSP00000238018	9606.ENSP00000286621	0.049	0	0	0	0.062	0	0	0.546	0.56
GDA	GMPS	9606.ENSP00000238018	9606.ENSP00000419851	0	0	0	0	0.065	0	0	0.623	0.632
GDA	GMPR	9606.ENSP00000238018	9606.ENSP00000259727	0	0	0	0	0.049	0	0	0.759	0.761
GDA	ADSL	9606.ENSP00000238018	9606.ENSP00000485525	0.166	0	0	0	0	0	0	0.784	0.812
GDA	HPRT1	9606.ENSP00000238018	9606.ENSP00000298556	0.076	0	0	0	0	0	0.9	0.455	0.945
GDA	APRT	9606.ENSP00000238018	9606.ENSP00000367615	0.142	0	0	0	0	0	0.9	0.708	0.972
GDA	PNP	9606.ENSP00000238018	9606.ENSP00000354532	0.167	0	0	0	0.084	0	0.9	0.805	0.983
GHRL	GAL	9606.ENSP00000335074	9606.ENSP00000265643	0	0	0	0	0	0	0	0.65	0.65
GHRL	SST	9606.ENSP00000335074	9606.ENSP00000287641	0	0	0	0	0	0	0	0.917	0.917
GHRL	AGRP	9606.ENSP00000335074	9606.ENSP00000290953	0	0	0	0	0	0.213	0	0.936	0.948
GHRL	LEP	9606.ENSP00000335074	9606.ENSP00000312652	0	0	0	0	0	0.213	0.9	0.933	0.994
GHRL	NPY5R	9606.ENSP00000335074	9606.ENSP00000423917	0	0	0	0	0	0.056	0	0.473	0.481
GHRL	NPY1R	9606.ENSP00000335074	9606.ENSP00000354652	0	0	0	0	0	0.056	0.6	0.562	0.82
GHRL	POMC	9606.ENSP00000335074	9606.ENSP00000384092	0	0	0	0	0	0	0	0.862	0.862
GHRL	NPY	9606.ENSP00000335074	9606.ENSP00000384364	0	0	0	0	0	0.213	0	0.944	0.955
GMPR	ATIC	9606.ENSP00000259727	9606.ENSP00000236959	0.167	0	0	0	0.16	0	0.9	0.336	0.947
GMPR	GDA	9606.ENSP00000259727	9606.ENSP00000238018	0	0	0	0	0.049	0	0	0.759	0.761
GMPR	AMPD2	9606.ENSP00000259727	9606.ENSP00000256578	0.06	0	0	0	0.073	0.157	0.9	0.443	0.951
GMPR	PNP	9606.ENSP00000259727	9606.ENSP00000354532	0.111	0	0	0	0.068	0	0	0.408	0.467
GMPR	ADK	9606.ENSP00000259727	9606.ENSP00000286621	0.051	0	0	0	0.062	0	0	0.55	0.565
GMPR	ADSL	9606.ENSP00000259727	9606.ENSP00000485525	0.111	0	0	0	0.167	0	0	0.677	0.74
GMPR	GUK1	9606.ENSP00000259727	9606.ENSP00000355689	0	0	0	0	0.1	0	0.9	0.138	0.915
GMPR	ITPA	9606.ENSP00000259727	9606.ENSP00000369456	0.155	0	0	0	0.063	0.076	0.9	0.244	0.934
GMPR	HPRT1	9606.ENSP00000259727	9606.ENSP00000298556	0	0	0	0	0.073	0	0.9	0.382	0.937
GMPR	AMPD1	9606.ENSP00000259727	9606.ENSP00000430075	0.06	0	0	0	0.073	0.157	0.9	0.321	0.941
GMPR	APRT	9606.ENSP00000259727	9606.ENSP00000367615	0.059	0	0	0	0.083	0	0.9	0.54	0.955
GMPR	AMPD3	9606.ENSP00000259727	9606.ENSP00000379802	0.06	0	0	0	0.073	0.157	0.9	0.584	0.963
GMPR	GMPS	9606.ENSP00000259727	9606.ENSP00000419851	0.167	0	0	0	0.642	0.259	0.9	0.753	0.993
GMPS	ATIC	9606.ENSP00000419851	9606.ENSP00000236959	0.295	0	0	0	0.516	0	0	0.601	0.852
GMPS	GDA	9606.ENSP00000419851	9606.ENSP00000238018	0	0	0	0	0.065	0	0	0.623	0.632
GMPS	AMPD2	9606.ENSP00000419851	9606.ENSP00000256578	0.089	0	0	0	0.146	0	0	0.543	0.614
GMPS	GMPR	9606.ENSP00000419851	9606.ENSP00000259727	0.167	0	0	0	0.642	0.259	0.9	0.753	0.993
GMPS	ADK	9606.ENSP00000419851	9606.ENSP00000286621	0.17	0	0	0	0.107	0.058	0	0.51	0.612
GMPS	DCK	9606.ENSP00000419851	9606.ENSP00000286648	0.047	0	0	0	0.199	0	0	0.439	0.534
GMPS	HPRT1	9606.ENSP00000419851	9606.ENSP00000298556	0.219	0	0	0	0.219	0	0.9	0.61	0.973
GMPS	PNP	9606.ENSP00000419851	9606.ENSP00000354532	0.219	0	0	0	0.108	0.485	0	0.476	0.787
GMPS	GUK1	9606.ENSP00000419851	9606.ENSP00000355689	0.053	0	0	0	0.099	0	0.9	0.521	0.953
GMPS	APRT	9606.ENSP00000419851	9606.ENSP00000367615	0.276	0	0	0	0.444	0.271	0.9	0.655	0.988
GMPS	ITPA	9606.ENSP00000419851	9606.ENSP00000369456	0.186	0	0	0	0.063	0	0.9	0.516	0.958
GMPS	AMPD3	9606.ENSP00000419851	9606.ENSP00000379802	0.089	0	0	0	0.146	0	0	0.531	0.603
GMPS	AMPD1	9606.ENSP00000419851	9606.ENSP00000430075	0.089	0	0	0	0.146	0	0	0.486	0.565
GMPS	ADSL	9606.ENSP00000419851	9606.ENSP00000485525	0.219	0	0	0	0.358	0	0	0.879	0.934
GPR83	NPY	9606.ENSP00000243673	9606.ENSP00000384364	0	0	0	0	0.062	0	0.6	0.928	0.97
GUK1	ATIC	9606.ENSP00000355689	9606.ENSP00000236959	0.047	0	0	0	0.062	0	0	0.433	0.449
GUK1	GDA	9606.ENSP00000355689	9606.ENSP00000238018	0	0	0	0	0.064	0.102	0	0.447	0.495
GUK1	GMPR	9606.ENSP00000355689	9606.ENSP00000259727	0	0	0	0	0.1	0	0.9	0.138	0.915
GUK1	ADK	9606.ENSP00000355689	9606.ENSP00000286621	0	0	0	0	0.077	0.078	0	0.422	0.466
GUK1	DCK	9606.ENSP00000355689	9606.ENSP00000286648	0	0	0	0	0.049	0	0.9	0.285	0.926
GUK1	HPRT1	9606.ENSP00000355689	9606.ENSP00000298556	0	0	0	0	0	0	0.9	0.314	0.928
GUK1	AK2	9606.ENSP00000355689	9606.ENSP00000346921	0	0	0	0	0.106	0.129	0	0.334	0.436
GUK1	AK4	9606.ENSP00000355689	9606.ENSP00000378743	0	0	0	0	0.083	0.128	0	0.456	0.527
GUK1	AK3	9606.ENSP00000355689	9606.ENSP00000371230	0	0	0	0	0.087	0	0	0.531	0.554
GUK1	ADSL	9606.ENSP00000355689	9606.ENSP00000485525	0	0	0	0	0.108	0	0	0.521	0.555
GUK1	AK9	9606.ENSP00000355689	9606.ENSP00000410186	0	0	0	0	0.129	0	0.9	0.303	0.933
GUK1	APRT	9606.ENSP00000355689	9606.ENSP00000367615	0.07	0	0	0	0.203	0	0.9	0.422	0.951
GUK1	GMPS	9606.ENSP00000355689	9606.ENSP00000419851	0.053	0	0	0	0.099	0	0.9	0.521	0.953
GUK1	ITPA	9606.ENSP00000355689	9606.ENSP00000369456	0.073	0	0	0	0.078	0	0.9	0.562	0.957
HPRT1	ATIC	9606.ENSP00000298556	9606.ENSP00000236959	0.219	0	0	0	0.11	0	0.9	0.478	0.958
HPRT1	GDA	9606.ENSP00000298556	9606.ENSP00000238018	0.076	0	0	0	0	0	0.9	0.455	0.945
HPRT1	AMPD2	9606.ENSP00000298556	9606.ENSP00000256578	0.08	0	0	0	0.101	0	0.9	0.267	0.931
HPRT1	GMPR	9606.ENSP00000298556	9606.ENSP00000259727	0	0	0	0	0.073	0	0.9	0.382	0.937
HPRT1	ADK	9606.ENSP00000298556	9606.ENSP00000286621	0	0	0	0	0.065	0	0	0.608	0.618
HPRT1	DCK	9606.ENSP00000298556	9606.ENSP00000286648	0.111	0	0	0	0.1	0	0	0.353	0.437
HPRT1	ADSL	9606.ENSP00000298556	9606.ENSP00000485525	0.167	0	0	0	0.095	0	0	0.675	0.733
HPRT1	GUK1	9606.ENSP00000298556	9606.ENSP00000355689	0	0	0	0	0	0	0.9	0.314	0.928
HPRT1	AMPD3	9606.ENSP00000298556	9606.ENSP00000379802	0.08	0	0	0	0.094	0	0.9	0.251	0.929
HPRT1	ITPA	9606.ENSP00000298556	9606.ENSP00000369456	0.057	0	0	0	0.066	0	0.9	0.308	0.93
HPRT1	AMPD1	9606.ENSP00000298556	9606.ENSP00000430075	0.08	0	0	0	0.094	0	0.9	0.31	0.934
HPRT1	GMPS	9606.ENSP00000298556	9606.ENSP00000419851	0.219	0	0	0	0.219	0	0.9	0.61	0.973
HPRT1	PNP	9606.ENSP00000298556	9606.ENSP00000354532	0.167	0	0	0	0.062	0.185	0.9	0.687	0.976
HPRT1	APRT	9606.ENSP00000298556	9606.ENSP00000367615	0.208	0	0	0	0.065	0.271	0.8	0.838	0.979
INSR	ATIC	9606.ENSP00000303830	9606.ENSP00000236959	0	0	0	0	0	0.334	0	0.157	0.415
INSR	CBL	9606.ENSP00000303830	9606.ENSP00000264033	0	0	0	0	0	0.302	0.9	0.171	0.937
INSR	AGRP	9606.ENSP00000303830	9606.ENSP00000290953	0	0	0	0	0	0	0	0.404	0.404
INSR	NPY	9606.ENSP00000303830	9606.ENSP00000384364	0	0	0	0	0	0	0	0.406	0.406
INSR	POMC	9606.ENSP00000303830	9606.ENSP00000384092	0	0	0	0	0	0	0	0.433	0.433
INSR	LEP	9606.ENSP00000303830	9606.ENSP00000312652	0	0	0	0	0	0	0	0.569	0.569
INSR	FOXO1	9606.ENSP00000303830	9606.ENSP00000368880	0	0	0	0	0.062	0.159	0	0.52	0.588
INSR	SORBS1	9606.ENSP00000303830	9606.ENSP00000360293	0	0	0	0	0.069	0.345	0.9	0.479	0.964
INSR	SH2B2	9606.ENSP00000303830	9606.ENSP00000440273	0	0	0	0	0	0.947	0.9	0.561	0.997
ITPA	ATIC	9606.ENSP00000369456	9606.ENSP00000236959	0.05	0	0	0	0.112	0	0.9	0.69	0.97
ITPA	AMPD2	9606.ENSP00000369456	9606.ENSP00000256578	0.058	0	0	0	0.062	0	0.9	0.307	0.93
ITPA	GMPR	9606.ENSP00000369456	9606.ENSP00000259727	0.155	0	0	0	0.063	0.076	0.9	0.244	0.934
ITPA	ADK	9606.ENSP00000369456	9606.ENSP00000286621	0.217	0	0	0	0	0	0	0.383	0.496
ITPA	AK8	9606.ENSP00000369456	9606.ENSP00000298545	0.078	0	0	0	0.062	0	0	0.417	0.451
ITPA	HPRT1	9606.ENSP00000369456	9606.ENSP00000298556	0.057	0	0	0	0.066	0	0.9	0.308	0.93
ITPA	GUK1	9606.ENSP00000369456	9606.ENSP00000355689	0.073	0	0	0	0.078	0	0.9	0.562	0.957
ITPA	APRT	9606.ENSP00000369456	9606.ENSP00000367615	0.159	0	0	0	0.16	0.104	0.9	0.259	0.944
ITPA	ADSL	9606.ENSP00000369456	9606.ENSP00000485525	0.166	0	0	0	0.094	0	0	0.422	0.525
ITPA	AMPD3	9606.ENSP00000369456	9606.ENSP00000379802	0.058	0	0	0	0.062	0	0.9	0.394	0.939
ITPA	AK9	9606.ENSP00000369456	9606.ENSP00000410186	0.078	0	0	0	0.062	0	0.9	0.491	0.95
ITPA	GMPS	9606.ENSP00000369456	9606.ENSP00000419851	0.186	0	0	0	0.063	0	0.9	0.516	0.958
ITPA	AMPD1	9606.ENSP00000369456	9606.ENSP00000430075	0.058	0	0	0	0.062	0	0.9	0.646	0.964
LEP	GAL	9606.ENSP00000312652	9606.ENSP00000265643	0	0	0	0	0	0	0	0.601	0.601
LEP	SST	9606.ENSP00000312652	9606.ENSP00000287641	0	0	0	0	0	0	0	0.624	0.624
LEP	AGRP	9606.ENSP00000312652	9606.ENSP00000290953	0	0	0	0	0	0	0	0.886	0.886
LEP	INSR	9606.ENSP00000312652	9606.ENSP00000303830	0	0	0	0	0	0	0	0.569	0.569
LEP	NPY1R	9606.ENSP00000312652	9606.ENSP00000354652	0	0	0	0	0.063	0	0	0.504	0.515
LEP	FOXO1	9606.ENSP00000312652	9606.ENSP00000368880	0	0	0	0	0	0	0	0.65	0.651
LEP	POMC	9606.ENSP00000312652	9606.ENSP00000384092	0	0	0	0	0	0	0	0.906	0.907
LEP	NPY	9606.ENSP00000312652	9606.ENSP00000384364	0	0	0	0	0	0	0	0.976	0.977
LEP	GHRL	9606.ENSP00000312652	9606.ENSP00000335074	0	0	0	0	0	0.213	0.9	0.933	0.994
MLLT4	VCL	9606.ENSP00000375960	9606.ENSP00000211998	0	0	0	0	0.052	0.077	0	0.928	0.932
MLLT4	SORBS1	9606.ENSP00000375960	9606.ENSP00000360293	0	0	0	0	0.067	0.462	0	0.976	0.987
MYH3	VCL	9606.ENSP00000464317	9606.ENSP00000211998	0	0	0	0	0.064	0.153	0	0.398	0.481
MYH3	TNNC1	9606.ENSP00000464317	9606.ENSP00000232975	0	0	0	0	0.064	0.22	0.6	0.206	0.737
MYH3	TNNT2	9606.ENSP00000464317	9606.ENSP00000236918	0	0	0	0	0.233	0.213	0.6	0.517	0.867
MYH3	TMOD1	9606.ENSP00000464317	9606.ENSP00000259365	0	0	0	0	0.063	0	0.6	0.338	0.73
MYH3	ACTC1	9606.ENSP00000464317	9606.ENSP00000290378	0	0	0	0	0.066	0.273	0	0.554	0.67
MYH3	TNNI3	9606.ENSP00000464317	9606.ENSP00000341838	0	0	0	0	0.209	0.261	0.6	0.432	0.849
MYH3	TPM4	9606.ENSP00000464317	9606.ENSP00000345230	0	0	0	0	0.153	0.176	0.6	0.394	0.808
MYH3	TPM1	9606.ENSP00000464317	9606.ENSP00000351022	0	0	0	0	0.153	0.176	0.6	0.404	0.811
MYH3	TNNI1	9606.ENSP00000464317	9606.ENSP00000354488	0	0	0	0	0.209	0.872	0.6	0.459	0.975
MYH3	TPM3	9606.ENSP00000464317	9606.ENSP00000357516	0	0	0	0	0.153	0.176	0.6	0.39	0.807
MYH3	TPM2	9606.ENSP00000464317	9606.ENSP00000367542	0	0	0	0	0.153	0.726	0.6	0.637	0.961
MYH3	TNNI2	9606.ENSP00000464317	9606.ENSP00000371331	0	0	0	0	0.143	0.178	0.6	0.657	0.89
MYH3	MYH6	9606.ENSP00000464317	9606.ENSP00000386041	0	0	0	0.981	0.063	0.326	0.9	0.657	0.932
MYH3	ACTN2	9606.ENSP00000464317	9606.ENSP00000443495	0	0	0	0	0.166	0.88	0.6	0.492	0.977
MYH3	TNNT1	9606.ENSP00000464317	9606.ENSP00000467176	0	0	0	0	0.144	0.213	0.6	0.463	0.836
MYH6	VCL	9606.ENSP00000386041	9606.ENSP00000211998	0	0	0	0	0.064	0.154	0	0.62	0.673
MYH6	TNNC1	9606.ENSP00000386041	9606.ENSP00000232975	0	0	0	0	0.243	0.22	0.6	0.524	0.872
MYH6	TNNT2	9606.ENSP00000386041	9606.ENSP00000236918	0	0	0	0	0.252	0.213	0.6	0.899	0.973
MYH6	TMOD1	9606.ENSP00000386041	9606.ENSP00000259365	0	0	0	0	0.087	0	0.6	0.402	0.762
MYH6	ACTC1	9606.ENSP00000386041	9606.ENSP00000290378	0	0	0	0	0.185	0.394	0.8	0.823	0.98
MYH6	TNNI3	9606.ENSP00000386041	9606.ENSP00000341838	0	0	0	0	0.256	0.268	0.6	0.877	0.969
MYH6	TPM4	9606.ENSP00000386041	9606.ENSP00000345230	0	0	0	0	0.159	0.176	0.6	0.642	0.887
MYH6	TPM1	9606.ENSP00000386041	9606.ENSP00000351022	0	0	0	0	0.159	0.726	0.6	0.749	0.973
MYH6	TNNI1	9606.ENSP00000386041	9606.ENSP00000354488	0	0	0	0	0.232	0.874	0.6	0.717	0.987
MYH6	TPM3	9606.ENSP00000386041	9606.ENSP00000357516	0	0	0	0	0.159	0.176	0.6	0.484	0.838
MYH6	TPM2	9606.ENSP00000386041	9606.ENSP00000367542	0	0	0	0	0.159	0.725	0.6	0.553	0.953
MYH6	TNNI2	9606.ENSP00000386041	9606.ENSP00000371331	0	0	0	0	0.161	0.181	0.6	0.539	0.856
MYH6	TNNT1	9606.ENSP00000386041	9606.ENSP00000467176	0	0	0	0	0.165	0.213	0.6	0.639	0.892
MYH6	MYH3	9606.ENSP00000386041	9606.ENSP00000464317	0	0	0	0.981	0.063	0.326	0.9	0.657	0.932
MYH6	ACTN2	9606.ENSP00000386041	9606.ENSP00000443495	0	0	0	0	0.217	0.766	0.6	0.724	0.977
NPY	GPR83	9606.ENSP00000384364	9606.ENSP00000243673	0	0	0	0	0.062	0	0.6	0.928	0.97
NPY	GAL	9606.ENSP00000384364	9606.ENSP00000265643	0	0	0	0	0	0	0	0.953	0.954
NPY	SST	9606.ENSP00000384364	9606.ENSP00000287641	0	0	0	0	0.176	0	0	0.94	0.949
NPY	AGRP	9606.ENSP00000384364	9606.ENSP00000290953	0	0	0	0	0	0	0	0.954	0.954
NPY	INSR	9606.ENSP00000384364	9606.ENSP00000303830	0	0	0	0	0	0	0	0.406	0.406
NPY	LEP	9606.ENSP00000384364	9606.ENSP00000312652	0	0	0	0	0	0	0	0.976	0.977
NPY	NPY2R	9606.ENSP00000384364	9606.ENSP00000332591	0	0	0	0	0.088	0.463	0.6	0.81	0.958
NPY	GHRL	9606.ENSP00000384364	9606.ENSP00000335074	0	0	0	0	0	0.213	0	0.944	0.955
NPY	NPY1R	9606.ENSP00000384364	9606.ENSP00000354652	0	0	0	0	0	0.678	0.8	0.953	0.996
NPY	FOXO1	9606.ENSP00000384364	9606.ENSP00000368880	0	0	0	0	0	0	0.9	0.47	0.944
NPY	POMC	9606.ENSP00000384364	9606.ENSP00000384092	0	0	0	0	0.062	0	0	0.959	0.96
NPY	NPY5R	9606.ENSP00000384364	9606.ENSP00000423917	0	0	0	0	0.09	0.213	0.6	0.843	0.949
NPY1R	GAL	9606.ENSP00000354652	9606.ENSP00000265643	0	0	0	0	0	0	0	0.506	0.506
NPY1R	SST	9606.ENSP00000354652	9606.ENSP00000287641	0	0	0	0	0.063	0	0.6	0.364	0.74
NPY1R	AGRP	9606.ENSP00000354652	9606.ENSP00000290953	0	0	0	0	0	0	0	0.609	0.609
NPY1R	LEP	9606.ENSP00000354652	9606.ENSP00000312652	0	0	0	0	0.063	0	0	0.504	0.515
NPY1R	GHRL	9606.ENSP00000354652	9606.ENSP00000335074	0	0	0	0	0	0.056	0.6	0.562	0.82
NPY1R	NPY5R	9606.ENSP00000354652	9606.ENSP00000423917	0	0	0	0.75	0.341	0	0	0.874	0.484
NPY1R	POMC	9606.ENSP00000354652	9606.ENSP00000384092	0	0	0	0	0	0	0	0.561	0.561
NPY1R	NPY	9606.ENSP00000354652	9606.ENSP00000384364	0	0	0	0	0	0.678	0.8	0.953	0.996
NPY2R	SST	9606.ENSP00000332591	9606.ENSP00000287641	0	0	0	0	0.11	0	0	0.392	0.436
NPY2R	NPY	9606.ENSP00000332591	9606.ENSP00000384364	0	0	0	0	0.088	0.463	0.6	0.81	0.958
NPY5R	AGRP	9606.ENSP00000423917	9606.ENSP00000290953	0	0	0	0	0	0	0	0.497	0.497
NPY5R	GHRL	9606.ENSP00000423917	9606.ENSP00000335074	0	0	0	0	0	0.056	0	0.473	0.481
NPY5R	NPY1R	9606.ENSP00000423917	9606.ENSP00000354652	0	0	0	0.75	0.341	0	0	0.874	0.484
NPY5R	POMC	9606.ENSP00000423917	9606.ENSP00000384092	0	0	0	0	0.062	0	0	0.406	0.419
NPY5R	NPY	9606.ENSP00000423917	9606.ENSP00000384364	0	0	0	0	0.09	0.213	0.6	0.843	0.949
PNP	ATIC	9606.ENSP00000354532	9606.ENSP00000236959	0	0	0	0	0.062	0	0	0.422	0.435
PNP	GDA	9606.ENSP00000354532	9606.ENSP00000238018	0.167	0	0	0	0.084	0	0.9	0.805	0.983
PNP	AMPD2	9606.ENSP00000354532	9606.ENSP00000256578	0.081	0	0	0	0.083	0	0	0.62	0.652
PNP	GMPR	9606.ENSP00000354532	9606.ENSP00000259727	0.111	0	0	0	0.068	0	0	0.408	0.467
PNP	ADK	9606.ENSP00000354532	9606.ENSP00000286621	0.167	0	0	0	0.062	0	0.9	0.788	0.981
PNP	DCK	9606.ENSP00000354532	9606.ENSP00000286648	0	0	0	0	0	0	0.9	0.568	0.954
PNP	HPRT1	9606.ENSP00000354532	9606.ENSP00000298556	0.167	0	0	0	0.062	0.185	0.9	0.687	0.976
PNP	AK2	9606.ENSP00000354532	9606.ENSP00000346921	0.051	0	0	0	0.052	0	0	0.479	0.49
PNP	AMPD1	9606.ENSP00000354532	9606.ENSP00000430075	0.081	0	0	0	0.083	0	0	0.521	0.561
PNP	AMPD3	9606.ENSP00000354532	9606.ENSP00000379802	0.081	0	0	0	0.083	0	0	0.647	0.676
PNP	ADSL	9606.ENSP00000354532	9606.ENSP00000485525	0	0	0	0	0.062	0	0	0.699	0.705
PNP	GMPS	9606.ENSP00000354532	9606.ENSP00000419851	0.219	0	0	0	0.108	0.485	0	0.476	0.787
PNP	APRT	9606.ENSP00000354532	9606.ENSP00000367615	0.219	0	0	0	0.084	0	0.9	0.791	0.983
POMC	GAL	9606.ENSP00000384092	9606.ENSP00000265643	0	0	0	0	0	0	0	0.735	0.735
POMC	SST	9606.ENSP00000384092	9606.ENSP00000287641	0	0	0	0	0.062	0	0	0.838	0.841
POMC	AGRP	9606.ENSP00000384092	9606.ENSP00000290953	0	0	0	0	0	0	0.9	0.957	0.995
POMC	INSR	9606.ENSP00000384092	9606.ENSP00000303830	0	0	0	0	0	0	0	0.433	0.433
POMC	LEP	9606.ENSP00000384092	9606.ENSP00000312652	0	0	0	0	0	0	0	0.906	0.907
POMC	GHRL	9606.ENSP00000384092	9606.ENSP00000335074	0	0	0	0	0	0	0	0.862	0.862
POMC	NPY1R	9606.ENSP00000384092	9606.ENSP00000354652	0	0	0	0	0	0	0	0.561	0.561
POMC	FOXO1	9606.ENSP00000384092	9606.ENSP00000368880	0	0	0	0	0	0	0.9	0.521	0.95
POMC	NPY5R	9606.ENSP00000384092	9606.ENSP00000423917	0	0	0	0	0.062	0	0	0.406	0.419
POMC	NPY	9606.ENSP00000384092	9606.ENSP00000384364	0	0	0	0	0.062	0	0	0.959	0.96
RAPGEF1	CBL	9606.ENSP00000361263	9606.ENSP00000264033	0	0	0	0	0.059	0.504	0.9	0.978	0.998
RAPGEF1	SORBS1	9606.ENSP00000361263	9606.ENSP00000360293	0	0	0	0	0.063	0.076	0.9	0.456	0.946
RAPGEF1	SH2B2	9606.ENSP00000361263	9606.ENSP00000440273	0	0	0	0	0.098	0	0.9	0.067	0.908
SH2B2	CBL	9606.ENSP00000440273	9606.ENSP00000264033	0	0	0	0	0	0.886	0.9	0.357	0.992
SH2B2	INSR	9606.ENSP00000440273	9606.ENSP00000303830	0	0	0	0	0	0.947	0.9	0.561	0.997
SH2B2	SORBS1	9606.ENSP00000440273	9606.ENSP00000360293	0	0	0	0	0	0.687	0.9	0.26	0.974
SH2B2	RAPGEF1	9606.ENSP00000440273	9606.ENSP00000361263	0	0	0	0	0.098	0	0.9	0.067	0.908
SORBS1	VCL	9606.ENSP00000360293	9606.ENSP00000211998	0	0	0	0	0.066	0.751	0.8	0.961	0.998
SORBS1	CBL	9606.ENSP00000360293	9606.ENSP00000264033	0	0	0	0	0	0.894	0.9	0.967	0.999
SORBS1	INSR	9606.ENSP00000360293	9606.ENSP00000303830	0	0	0	0	0.069	0.345	0.9	0.479	0.964
SORBS1	TPM4	9606.ENSP00000360293	9606.ENSP00000345230	0	0	0	0	0.065	0	0.6	0.063	0.618
SORBS1	TPM1	9606.ENSP00000360293	9606.ENSP00000351022	0	0	0	0	0.065	0	0.6	0.125	0.644
SORBS1	TPM3	9606.ENSP00000360293	9606.ENSP00000357516	0	0	0	0	0.065	0	0.6	0.113	0.639
SORBS1	ACTN2	9606.ENSP00000360293	9606.ENSP00000443495	0	0	0	0	0.157	0.075	0	0.473	0.553
SORBS1	TPM2	9606.ENSP00000360293	9606.ENSP00000367542	0	0	0	0	0.065	0	0.6	0.063	0.618
SORBS1	RAPGEF1	9606.ENSP00000360293	9606.ENSP00000361263	0	0	0	0	0.063	0.076	0.9	0.456	0.946
SORBS1	FLOT1	9606.ENSP00000360293	9606.ENSP00000365569	0	0	0	0	0	0.757	0.8	0.447	0.97
SORBS1	SH2B2	9606.ENSP00000360293	9606.ENSP00000440273	0	0	0	0	0	0.687	0.9	0.26	0.974
SORBS1	MLLT4	9606.ENSP00000360293	9606.ENSP00000375960	0	0	0	0	0.067	0.462	0	0.976	0.987
SST	GAL	9606.ENSP00000287641	9606.ENSP00000265643	0	0	0	0	0	0	0	0.812	0.812
SST	NPY2R	9606.ENSP00000287641	9606.ENSP00000332591	0	0	0	0	0.11	0	0	0.392	0.436
SST	AGRP	9606.ENSP00000287641	9606.ENSP00000290953	0	0	0	0	0	0	0	0.486	0.486
SST	LEP	9606.ENSP00000287641	9606.ENSP00000312652	0	0	0	0	0	0	0	0.624	0.624
SST	NPY1R	9606.ENSP00000287641	9606.ENSP00000354652	0	0	0	0	0.063	0	0.6	0.364	0.74
SST	POMC	9606.ENSP00000287641	9606.ENSP00000384092	0	0	0	0	0.062	0	0	0.838	0.841
SST	GHRL	9606.ENSP00000287641	9606.ENSP00000335074	0	0	0	0	0	0	0	0.917	0.917
SST	NPY	9606.ENSP00000287641	9606.ENSP00000384364	0	0	0	0	0.176	0	0	0.94	0.949
TMOD1	TNNC1	9606.ENSP00000259365	9606.ENSP00000232975	0	0	0	0	0.085	0	0.6	0.241	0.697
TMOD1	TNNT2	9606.ENSP00000259365	9606.ENSP00000236918	0	0	0	0	0.099	0	0.6	0.374	0.754
TMOD1	ACTC1	9606.ENSP00000259365	9606.ENSP00000290378	0	0	0	0	0.063	0	0	0.406	0.42
TMOD1	TNNI3	9606.ENSP00000259365	9606.ENSP00000341838	0	0	0	0	0.082	0	0.6	0.253	0.702
TMOD1	MYH3	9606.ENSP00000259365	9606.ENSP00000464317	0	0	0	0	0.063	0	0.6	0.338	0.73
TMOD1	TNNI2	9606.ENSP00000259365	9606.ENSP00000371331	0	0	0	0	0.077	0	0.6	0.342	0.736
TMOD1	TNNI1	9606.ENSP00000259365	9606.ENSP00000354488	0	0	0	0	0.077	0	0.6	0.362	0.743
TMOD1	MYH6	9606.ENSP00000259365	9606.ENSP00000386041	0	0	0	0	0.087	0	0.6	0.402	0.762
TMOD1	ACTN2	9606.ENSP00000259365	9606.ENSP00000443495	0	0	0	0	0.099	0	0.6	0.398	0.764
TMOD1	TNNT1	9606.ENSP00000259365	9606.ENSP00000467176	0	0	0	0	0.076	0	0.6	0.472	0.788
TMOD1	TPM2	9606.ENSP00000259365	9606.ENSP00000367542	0	0	0	0	0.064	0.078	0.6	0.664	0.868
TMOD1	TPM1	9606.ENSP00000259365	9606.ENSP00000351022	0	0	0	0	0.064	0.094	0.6	0.72	0.892
TMOD1	TPM4	9606.ENSP00000259365	9606.ENSP00000345230	0	0	0	0	0.064	0.078	0.6	0.76	0.906
TMOD1	TPM3	9606.ENSP00000259365	9606.ENSP00000357516	0	0	0	0	0.064	0.256	0.6	0.839	0.949
TNNC1	ACTC1	9606.ENSP00000232975	9606.ENSP00000290378	0	0	0	0	0.161	0.153	0	0.459	0.582
TNNC1	TMOD1	9606.ENSP00000232975	9606.ENSP00000259365	0	0	0	0	0.085	0	0.6	0.241	0.697
TNNC1	TPM4	9606.ENSP00000232975	9606.ENSP00000345230	0	0	0	0	0.088	0.103	0.6	0.219	0.71
TNNC1	MYH3	9606.ENSP00000232975	9606.ENSP00000464317	0	0	0	0	0.064	0.22	0.6	0.206	0.737
TNNC1	TPM2	9606.ENSP00000232975	9606.ENSP00000367542	0	0	0	0	0.115	0.103	0.6	0.271	0.738
TNNC1	TPM3	9606.ENSP00000232975	9606.ENSP00000357516	0	0	0	0	0.088	0.103	0.6	0.41	0.781
TNNC1	ACTN2	9606.ENSP00000232975	9606.ENSP00000443495	0	0	0	0	0.158	0.139	0.6	0.375	0.794
TNNC1	MYH6	9606.ENSP00000232975	9606.ENSP00000386041	0	0	0	0	0.243	0.22	0.6	0.524	0.872
TNNC1	TPM1	9606.ENSP00000232975	9606.ENSP00000351022	0	0	0	0	0.099	0.812	0.6	0.482	0.96
TNNC1	TNNI1	9606.ENSP00000232975	9606.ENSP00000354488	0	0	0	0	0.181	0.806	0.6	0.8	0.985
TNNC1	TNNT1	9606.ENSP00000232975	9606.ENSP00000467176	0	0	0	0	0.175	0.535	0.9	0.751	0.989
TNNC1	TNNI2	9606.ENSP00000232975	9606.ENSP00000371331	0	0	0	0	0.088	0.954	0.9	0.727	0.998
TNNC1	TNNT2	9606.ENSP00000232975	9606.ENSP00000236918	0	0	0	0	0.371	0.974	0.9	0.853	0.999
TNNC1	TNNI3	9606.ENSP00000232975	9606.ENSP00000341838	0	0	0	0	0.177	0.981	0.9	0.696	0.999
TNNI1	TNNC1	9606.ENSP00000354488	9606.ENSP00000232975	0	0	0	0	0.181	0.806	0.6	0.8	0.985
TNNI1	TNNT2	9606.ENSP00000354488	9606.ENSP00000236918	0	0	0	0	0.66	0.436	0.6	0.813	0.983
TNNI1	TMOD1	9606.ENSP00000354488	9606.ENSP00000259365	0	0	0	0	0.077	0	0.6	0.362	0.743
TNNI1	ACTC1	9606.ENSP00000354488	9606.ENSP00000290378	0	0	0	0	0.122	0.078	0	0.435	0.502
TNNI1	TNNI3	9606.ENSP00000354488	9606.ENSP00000341838	0	0	0	0.954	0	0	0.9	0.758	0.903
TNNI1	TPM4	9606.ENSP00000354488	9606.ENSP00000345230	0	0	0	0	0.294	0.206	0.6	0.386	0.843
TNNI1	TPM1	9606.ENSP00000354488	9606.ENSP00000351022	0	0	0	0	0.294	0.735	0.6	0.557	0.962
TNNI1	TPM3	9606.ENSP00000354488	9606.ENSP00000357516	0	0	0	0	0.294	0.234	0.6	0.555	0.891
TNNI1	TNNI2	9606.ENSP00000354488	9606.ENSP00000371331	0	0	0	0.95	0.112	0	0.9	0.839	0.911
TNNI1	ACTN2	9606.ENSP00000354488	9606.ENSP00000443495	0	0	0	0	0.186	0.76	0.6	0.556	0.96
TNNI1	TPM2	9606.ENSP00000354488	9606.ENSP00000367542	0	0	0	0	0.294	0.736	0.6	0.63	0.968
TNNI1	MYH3	9606.ENSP00000354488	9606.ENSP00000464317	0	0	0	0	0.209	0.872	0.6	0.459	0.975
TNNI1	TNNT1	9606.ENSP00000354488	9606.ENSP00000467176	0	0	0	0	0.486	0.432	0.6	0.85	0.98
TNNI1	MYH6	9606.ENSP00000354488	9606.ENSP00000386041	0	0	0	0	0.232	0.874	0.6	0.717	0.987
TNNI2	TNNC1	9606.ENSP00000371331	9606.ENSP00000232975	0	0	0	0	0.088	0.954	0.9	0.727	0.998
TNNI2	TNNT2	9606.ENSP00000371331	9606.ENSP00000236918	0	0	0	0	0.486	0.254	0.9	0.679	0.986
TNNI2	TMOD1	9606.ENSP00000371331	9606.ENSP00000259365	0	0	0	0	0.077	0	0.6	0.342	0.736
TNNI2	ACTC1	9606.ENSP00000371331	9606.ENSP00000290378	0	0	0	0	0.152	0.061	0	0.391	0.472
TNNI2	TNNI3	9606.ENSP00000371331	9606.ENSP00000341838	0	0	0	0.948	0.108	0	0.9	0.703	0.91
TNNI2	TPM4	9606.ENSP00000371331	9606.ENSP00000345230	0	0	0	0	0.237	0.163	0.6	0.479	0.849
TNNI2	TPM1	9606.ENSP00000371331	9606.ENSP00000351022	0	0	0	0	0.237	0.163	0.6	0.547	0.869
TNNI2	TNNI1	9606.ENSP00000371331	9606.ENSP00000354488	0	0	0	0.95	0.112	0	0.9	0.839	0.911
TNNI2	TPM3	9606.ENSP00000371331	9606.ENSP00000357516	0	0	0	0	0.237	0.163	0.6	0.479	0.849
TNNI2	TPM2	9606.ENSP00000371331	9606.ENSP00000367542	0	0	0	0	0.237	0.163	0.6	0.801	0.942
TNNI2	AMPD1	9606.ENSP00000371331	9606.ENSP00000430075	0	0	0	0	0.749	0	0	0.092	0.763
TNNI2	ACTN2	9606.ENSP00000371331	9606.ENSP00000443495	0	0	0	0	0.232	0.057	0.6	0.476	0.827
TNNI2	MYH6	9606.ENSP00000371331	9606.ENSP00000386041	0	0	0	0	0.161	0.181	0.6	0.539	0.856
TNNI2	MYH3	9606.ENSP00000371331	9606.ENSP00000464317	0	0	0	0	0.143	0.178	0.6	0.657	0.89
TNNI2	TNNT1	9606.ENSP00000371331	9606.ENSP00000467176	0	0	0	0	0.486	0.478	0.9	0.778	0.993
TNNI3	TNNC1	9606.ENSP00000341838	9606.ENSP00000232975	0	0	0	0	0.177	0.981	0.9	0.696	0.999
TNNI3	TNNT2	9606.ENSP00000341838	9606.ENSP00000236918	0	0	0	0	0.65	0.947	0.9	0.994	0.999
TNNI3	TMOD1	9606.ENSP00000341838	9606.ENSP00000259365	0	0	0	0	0.082	0	0.6	0.253	0.702
TNNI3	ACTC1	9606.ENSP00000341838	9606.ENSP00000290378	0	0	0	0	0.122	0.078	0.8	0.772	0.958
TNNI3	MYH3	9606.ENSP00000341838	9606.ENSP00000464317	0	0	0	0	0.209	0.261	0.6	0.432	0.849
TNNI3	ACTN2	9606.ENSP00000341838	9606.ENSP00000443495	0	0	0	0	0.186	0.1	0.6	0.652	0.884
TNNI3	TNNI1	9606.ENSP00000341838	9606.ENSP00000354488	0	0	0	0.954	0	0	0.9	0.758	0.903
TNNI3	TNNI2	9606.ENSP00000341838	9606.ENSP00000371331	0	0	0	0.948	0.108	0	0.9	0.703	0.91
TNNI3	TPM3	9606.ENSP00000341838	9606.ENSP00000357516	0	0	0	0	0.294	0.206	0.8	0.375	0.92
TNNI3	TPM4	9606.ENSP00000341838	9606.ENSP00000345230	0	0	0	0	0.294	0.206	0.8	0.393	0.922
TNNI3	TPM2	9606.ENSP00000341838	9606.ENSP00000367542	0	0	0	0	0.294	0.206	0.8	0.433	0.928
TNNI3	MYH6	9606.ENSP00000341838	9606.ENSP00000386041	0	0	0	0	0.256	0.268	0.6	0.877	0.969
TNNI3	TPM1	9606.ENSP00000341838	9606.ENSP00000351022	0	0	0	0	0.294	0.834	0.8	0.812	0.995
TNNI3	TNNT1	9606.ENSP00000341838	9606.ENSP00000467176	0	0	0	0	0.552	0.387	0.9	0.916	0.997
TNNT1	TNNC1	9606.ENSP00000467176	9606.ENSP00000232975	0	0	0	0	0.175	0.535	0.9	0.751	0.989
TNNT1	TNNT2	9606.ENSP00000467176	9606.ENSP00000236918	0	0	0	0.948	0.064	0.478	0.9	0.851	0.949
TNNT1	TMOD1	9606.ENSP00000467176	9606.ENSP00000259365	0	0	0	0	0.076	0	0.6	0.472	0.788
TNNT1	ACTC1	9606.ENSP00000467176	9606.ENSP00000290378	0	0	0	0	0.076	0.061	0	0.464	0.494
TNNT1	TNNI3	9606.ENSP00000467176	9606.ENSP00000341838	0	0	0	0	0.552	0.387	0.9	0.916	0.997
TNNT1	TPM4	9606.ENSP00000467176	9606.ENSP00000345230	0	0	0	0	0.246	0.132	0.6	0.542	0.864
TNNT1	TPM1	9606.ENSP00000467176	9606.ENSP00000351022	0	0	0	0	0.246	0.704	0.6	0.609	0.96
TNNT1	TNNI1	9606.ENSP00000467176	9606.ENSP00000354488	0	0	0	0	0.486	0.432	0.6	0.85	0.98
TNNT1	TPM3	9606.ENSP00000467176	9606.ENSP00000357516	0	0	0	0	0.246	0.261	0.6	0.699	0.924
TNNT1	TPM2	9606.ENSP00000467176	9606.ENSP00000367542	0	0	0	0	0.246	0.132	0.6	0.73	0.919
TNNT1	TNNI2	9606.ENSP00000467176	9606.ENSP00000371331	0	0	0	0	0.486	0.478	0.9	0.778	0.993
TNNT1	MYH6	9606.ENSP00000467176	9606.ENSP00000386041	0	0	0	0	0.165	0.213	0.6	0.639	0.892
TNNT1	ACTN2	9606.ENSP00000467176	9606.ENSP00000443495	0	0	0	0	0.23	0.058	0.6	0.444	0.817
TNNT1	MYH3	9606.ENSP00000467176	9606.ENSP00000464317	0	0	0	0	0.144	0.213	0.6	0.463	0.836
TNNT2	TNNC1	9606.ENSP00000236918	9606.ENSP00000232975	0	0	0	0	0.371	0.974	0.9	0.853	0.999
TNNT2	TMOD1	9606.ENSP00000236918	9606.ENSP00000259365	0	0	0	0	0.099	0	0.6	0.374	0.754
TNNT2	MYH3	9606.ENSP00000236918	9606.ENSP00000464317	0	0	0	0	0.233	0.213	0.6	0.517	0.867
TNNT2	TPM2	9606.ENSP00000236918	9606.ENSP00000367542	0	0	0	0	0.344	0.151	0.8	0.465	0.932
TNNT2	TPM3	9606.ENSP00000236918	9606.ENSP00000357516	0	0	0	0	0.344	0.151	0.8	0.502	0.937
TNNT2	TPM4	9606.ENSP00000236918	9606.ENSP00000345230	0	0	0	0	0.344	0.151	0.8	0.567	0.945
TNNT2	ACTN2	9606.ENSP00000236918	9606.ENSP00000443495	0	0	0	0	0.499	0.059	0.6	0.752	0.947
TNNT2	TNNT1	9606.ENSP00000236918	9606.ENSP00000467176	0	0	0	0.948	0.064	0.478	0.9	0.851	0.949
TNNT2	MYH6	9606.ENSP00000236918	9606.ENSP00000386041	0	0	0	0	0.252	0.213	0.6	0.899	0.973
TNNT2	ACTC1	9606.ENSP00000236918	9606.ENSP00000290378	0	0	0	0	0.172	0.078	0.8	0.848	0.973
TNNT2	TNNI1	9606.ENSP00000236918	9606.ENSP00000354488	0	0	0	0	0.66	0.436	0.6	0.813	0.983
TNNT2	TNNI2	9606.ENSP00000236918	9606.ENSP00000371331	0	0	0	0	0.486	0.254	0.9	0.679	0.986
TNNT2	TPM1	9606.ENSP00000236918	9606.ENSP00000351022	0	0	0	0	0.344	0.864	0.8	0.889	0.997
TNNT2	TNNI3	9606.ENSP00000236918	9606.ENSP00000341838	0	0	0	0	0.65	0.947	0.9	0.994	0.999
TPM1	VCL	9606.ENSP00000351022	9606.ENSP00000211998	0	0	0	0	0.149	0.23	0.6	0.62	0.887
TPM1	TNNC1	9606.ENSP00000351022	9606.ENSP00000232975	0	0	0	0	0.099	0.812	0.6	0.482	0.96
TPM1	TNNT2	9606.ENSP00000351022	9606.ENSP00000236918	0	0	0	0	0.344	0.864	0.8	0.889	0.997
TPM1	TMOD1	9606.ENSP00000351022	9606.ENSP00000259365	0	0	0	0	0.064	0.094	0.6	0.72	0.892
TPM1	ACTC1	9606.ENSP00000351022	9606.ENSP00000290378	0	0	0	0	0.161	0.755	0.8	0.774	0.989
TPM1	TNNI3	9606.ENSP00000351022	9606.ENSP00000341838	0	0	0	0	0.294	0.834	0.8	0.812	0.995
TPM1	TPM4	9606.ENSP00000351022	9606.ENSP00000345230	0	0	0	0.979	0	0.816	0.9	0.738	0.981
TPM1	SORBS1	9606.ENSP00000351022	9606.ENSP00000360293	0	0	0	0	0.065	0	0.6	0.125	0.644
TPM1	MYH3	9606.ENSP00000351022	9606.ENSP00000464317	0	0	0	0	0.153	0.176	0.6	0.404	0.811
TPM1	TNNI2	9606.ENSP00000351022	9606.ENSP00000371331	0	0	0	0	0.237	0.163	0.6	0.547	0.869
TPM1	TNNT1	9606.ENSP00000351022	9606.ENSP00000467176	0	0	0	0	0.246	0.704	0.6	0.609	0.96
TPM1	TNNI1	9606.ENSP00000351022	9606.ENSP00000354488	0	0	0	0	0.294	0.735	0.6	0.557	0.962
TPM1	ACTN2	9606.ENSP00000351022	9606.ENSP00000443495	0	0	0	0	0.242	0.751	0.6	0.663	0.971
TPM1	MYH6	9606.ENSP00000351022	9606.ENSP00000386041	0	0	0	0	0.159	0.726	0.6	0.749	0.973
TPM1	TPM3	9606.ENSP00000351022	9606.ENSP00000357516	0	0	0.43	0.976	0	0.874	0.9	0.574	0.987
TPM1	TPM2	9606.ENSP00000351022	9606.ENSP00000367542	0	0	0.428	0.98	0.16	0.878	0.9	0.796	0.989
TPM2	VCL	9606.ENSP00000367542	9606.ENSP00000211998	0	0	0	0	0.162	0.23	0.6	0.399	0.824
TPM2	TNNC1	9606.ENSP00000367542	9606.ENSP00000232975	0	0	0	0	0.115	0.103	0.6	0.271	0.738
TPM2	TNNT2	9606.ENSP00000367542	9606.ENSP00000236918	0	0	0	0	0.344	0.151	0.8	0.465	0.932
TPM2	TMOD1	9606.ENSP00000367542	9606.ENSP00000259365	0	0	0	0	0.064	0.078	0.6	0.664	0.868
TPM2	ACTC1	9606.ENSP00000367542	9606.ENSP00000290378	0	0	0	0	0.148	0.259	0.8	0.612	0.944
TPM2	TNNI3	9606.ENSP00000367542	9606.ENSP00000341838	0	0	0	0	0.294	0.206	0.8	0.433	0.928
TPM2	TPM4	9606.ENSP00000367542	9606.ENSP00000345230	0	0	0	0.979	0.076	0.627	0.9	0.764	0.963
TPM2	TPM1	9606.ENSP00000367542	9606.ENSP00000351022	0	0	0.428	0.98	0.16	0.878	0.9	0.796	0.989
TPM2	TNNI1	9606.ENSP00000367542	9606.ENSP00000354488	0	0	0	0	0.294	0.736	0.6	0.63	0.968
TPM2	TPM3	9606.ENSP00000367542	9606.ENSP00000357516	0	0	0.408	0.975	0.064	0.645	0.9	0.765	0.964
TPM2	SORBS1	9606.ENSP00000367542	9606.ENSP00000360293	0	0	0	0	0.065	0	0.6	0.063	0.618
TPM2	TNNT1	9606.ENSP00000367542	9606.ENSP00000467176	0	0	0	0	0.246	0.132	0.6	0.73	0.919
TPM2	TNNI2	9606.ENSP00000367542	9606.ENSP00000371331	0	0	0	0	0.237	0.163	0.6	0.801	0.942
TPM2	MYH6	9606.ENSP00000367542	9606.ENSP00000386041	0	0	0	0	0.159	0.725	0.6	0.553	0.953
TPM2	ACTN2	9606.ENSP00000367542	9606.ENSP00000443495	0	0	0	0	0.242	0.748	0.6	0.558	0.961
TPM2	MYH3	9606.ENSP00000367542	9606.ENSP00000464317	0	0	0	0	0.153	0.726	0.6	0.637	0.961
TPM3	VCL	9606.ENSP00000357516	9606.ENSP00000211998	0	0	0	0	0.127	0.23	0.6	0.378	0.81
TPM3	TNNC1	9606.ENSP00000357516	9606.ENSP00000232975	0	0	0	0	0.088	0.103	0.6	0.41	0.781
TPM3	TNNT2	9606.ENSP00000357516	9606.ENSP00000236918	0	0	0	0	0.344	0.151	0.8	0.502	0.937
TPM3	ATIC	9606.ENSP00000357516	9606.ENSP00000236959	0	0	0	0	0.062	0	0	0.658	0.665
TPM3	TMOD1	9606.ENSP00000357516	9606.ENSP00000259365	0	0	0	0	0.064	0.256	0.6	0.839	0.949
TPM3	ACTC1	9606.ENSP00000357516	9606.ENSP00000290378	0	0	0	0	0.306	0.532	0.8	0.631	0.972
TPM3	TSPAN16	9606.ENSP00000357516	9606.ENSP00000319486	0	0	0	0	0	0	0	0.988	0.988
TPM3	TNNI3	9606.ENSP00000357516	9606.ENSP00000341838	0	0	0	0	0.294	0.206	0.8	0.375	0.92
TPM3	TPM4	9606.ENSP00000357516	9606.ENSP00000345230	0	0	0	0.978	0.065	0.675	0.9	0.768	0.967
TPM3	TPM1	9606.ENSP00000357516	9606.ENSP00000351022	0	0	0.43	0.976	0	0.874	0.9	0.574	0.987
TPM3	TNNI1	9606.ENSP00000357516	9606.ENSP00000354488	0	0	0	0	0.294	0.234	0.6	0.555	0.891
TPM3	SORBS1	9606.ENSP00000357516	9606.ENSP00000360293	0	0	0	0	0.065	0	0.6	0.113	0.639
TPM3	MYH3	9606.ENSP00000357516	9606.ENSP00000464317	0	0	0	0	0.153	0.176	0.6	0.39	0.807
TPM3	MYH6	9606.ENSP00000357516	9606.ENSP00000386041	0	0	0	0	0.159	0.176	0.6	0.484	0.838
TPM3	TNNI2	9606.ENSP00000357516	9606.ENSP00000371331	0	0	0	0	0.237	0.163	0.6	0.479	0.849
TPM3	ACTN2	9606.ENSP00000357516	9606.ENSP00000443495	0	0	0	0	0.242	0.431	0.6	0.437	0.89
TPM3	TNNT1	9606.ENSP00000357516	9606.ENSP00000467176	0	0	0	0	0.246	0.261	0.6	0.699	0.924
TPM3	TPM2	9606.ENSP00000357516	9606.ENSP00000367542	0	0	0.408	0.975	0.064	0.645	0.9	0.765	0.964
TPM4	VCL	9606.ENSP00000345230	9606.ENSP00000211998	0	0	0	0	0.142	0.23	0.6	0.439	0.832
TPM4	TNNC1	9606.ENSP00000345230	9606.ENSP00000232975	0	0	0	0	0.088	0.103	0.6	0.219	0.71
TPM4	TNNT2	9606.ENSP00000345230	9606.ENSP00000236918	0	0	0	0	0.344	0.151	0.8	0.567	0.945
TPM4	ATIC	9606.ENSP00000345230	9606.ENSP00000236959	0	0	0	0	0	0	0	0.615	0.615
TPM4	TMOD1	9606.ENSP00000345230	9606.ENSP00000259365	0	0	0	0	0.064	0.078	0.6	0.76	0.906
TPM4	ACTC1	9606.ENSP00000345230	9606.ENSP00000290378	0	0	0	0	0.109	0.259	0.8	0.593	0.939
TPM4	TNNI3	9606.ENSP00000345230	9606.ENSP00000341838	0	0	0	0	0.294	0.206	0.8	0.393	0.922
TPM4	SORBS1	9606.ENSP00000345230	9606.ENSP00000360293	0	0	0	0	0.065	0	0.6	0.063	0.618
TPM4	MYH3	9606.ENSP00000345230	9606.ENSP00000464317	0	0	0	0	0.153	0.176	0.6	0.394	0.808
TPM4	TNNI1	9606.ENSP00000345230	9606.ENSP00000354488	0	0	0	0	0.294	0.206	0.6	0.386	0.843
TPM4	TNNI2	9606.ENSP00000345230	9606.ENSP00000371331	0	0	0	0	0.237	0.163	0.6	0.479	0.849
TPM4	TNNT1	9606.ENSP00000345230	9606.ENSP00000467176	0	0	0	0	0.246	0.132	0.6	0.542	0.864
TPM4	MYH6	9606.ENSP00000345230	9606.ENSP00000386041	0	0	0	0	0.159	0.176	0.6	0.642	0.887
TPM4	ACTN2	9606.ENSP00000345230	9606.ENSP00000443495	0	0	0	0	0.242	0.431	0.6	0.454	0.893
TPM4	TPM2	9606.ENSP00000345230	9606.ENSP00000367542	0	0	0	0.979	0.076	0.627	0.9	0.764	0.963
TPM4	TPM3	9606.ENSP00000345230	9606.ENSP00000357516	0	0	0	0.978	0.065	0.675	0.9	0.768	0.967
TPM4	TPM1	9606.ENSP00000345230	9606.ENSP00000351022	0	0	0	0.979	0	0.816	0.9	0.738	0.981
TSPAN16	TPM3	9606.ENSP00000319486	9606.ENSP00000357516	0	0	0	0	0	0	0	0.988	0.988
VCL	MYH3	9606.ENSP00000211998	9606.ENSP00000464317	0	0	0	0	0.064	0.153	0	0.398	0.481
VCL	ACTC1	9606.ENSP00000211998	9606.ENSP00000290378	0	0	0	0	0.063	0.077	0	0.613	0.636
VCL	MYH6	9606.ENSP00000211998	9606.ENSP00000386041	0	0	0	0	0.064	0.154	0	0.62	0.673
VCL	TPM3	9606.ENSP00000211998	9606.ENSP00000357516	0	0	0	0	0.127	0.23	0.6	0.378	0.81
VCL	TPM2	9606.ENSP00000211998	9606.ENSP00000367542	0	0	0	0	0.162	0.23	0.6	0.399	0.824
VCL	TPM4	9606.ENSP00000211998	9606.ENSP00000345230	0	0	0	0	0.142	0.23	0.6	0.439	0.832
VCL	TPM1	9606.ENSP00000211998	9606.ENSP00000351022	0	0	0	0	0.149	0.23	0.6	0.62	0.887
VCL	MLLT4	9606.ENSP00000211998	9606.ENSP00000375960	0	0	0	0	0.052	0.077	0	0.928	0.932
VCL	ACTN2	9606.ENSP00000211998	9606.ENSP00000443495	0	0	0	0	0.082	0.247	0.9	0.794	0.983
VCL	SORBS1	9606.ENSP00000211998	9606.ENSP00000360293	0	0	0	0	0.066	0.751	0.8	0.961	0.998

## Sheet: Biological Process (GO)
#term ID	term description	observed gene count	background gene count	strength	false discovery rate	matching proteins in your network (IDs)	matching proteins in your network (labels)
GO:0009123	Nucleoside monophosphate metabolic process	17	72	1.9	6.29e-23	9606.ENSP00000236959,9606.ENSP00000256578,9606.ENSP00000286621,9606.ENSP00000286648,9606.ENSP00000298545,9606.ENSP00000298556,9606.ENSP00000346577,9606.ENSP00000346921,9606.ENSP00000355689,9606.ENSP00000367615,9606.ENSP00000371230,9606.ENSP00000378743,9606.ENSP00000379802,9606.ENSP00000410186,9606.ENSP00000419851,9606.ENSP00000430075,9606.ENSP00000485525	ATIC,AMPD2,ADK,DCK,AK8,HPRT1,AK5,AK2,GUK1,APRT,AK3,AK4,AMPD3,AK9,GMPS,AMPD1,ADSL
GO:0009126	Purine nucleoside monophosphate metabolic process	15	39	2.11	6.29e-23	9606.ENSP00000236959,9606.ENSP00000256578,9606.ENSP00000286621,9606.ENSP00000286648,9606.ENSP00000298556,9606.ENSP00000346921,9606.ENSP00000355689,9606.ENSP00000367615,9606.ENSP00000371230,9606.ENSP00000378743,9606.ENSP00000379802,9606.ENSP00000410186,9606.ENSP00000419851,9606.ENSP00000430075,9606.ENSP00000485525	ATIC,AMPD2,ADK,DCK,HPRT1,AK2,GUK1,APRT,AK3,AK4,AMPD3,AK9,GMPS,AMPD1,ADSL
GO:0030049	Muscle filament sliding	15	38	2.12	6.29e-23	9606.ENSP00000232975,9606.ENSP00000236918,9606.ENSP00000259365,9606.ENSP00000290378,9606.ENSP00000341838,9606.ENSP00000345230,9606.ENSP00000351022,9606.ENSP00000354488,9606.ENSP00000357516,9606.ENSP00000367542,9606.ENSP00000371331,9606.ENSP00000386041,9606.ENSP00000443495,9606.ENSP00000464317,9606.ENSP00000467176	TNNC1,TNNT2,TMOD1,ACTC1,TNNI3,TPM4,TPM1,TNNI1,TPM3,TPM2,TNNI2,MYH6,ACTN2,MYH3,TNNT1
GO:0009167	Purine ribonucleoside monophosphate metabolic process	14	36	2.12	1.58e-21	9606.ENSP00000236959,9606.ENSP00000256578,9606.ENSP00000286621,9606.ENSP00000298556,9606.ENSP00000346921,9606.ENSP00000355689,9606.ENSP00000367615,9606.ENSP00000371230,9606.ENSP00000378743,9606.ENSP00000379802,9606.ENSP00000410186,9606.ENSP00000419851,9606.ENSP00000430075,9606.ENSP00000485525	ATIC,AMPD2,ADK,HPRT1,AK2,GUK1,APRT,AK3,AK4,AMPD3,AK9,GMPS,AMPD1,ADSL
GO:0072522	Purine-containing compound biosynthetic process	18	169	1.56	1.08e-19	9606.ENSP00000236959,9606.ENSP00000256578,9606.ENSP00000259727,9606.ENSP00000286621,9606.ENSP00000286648,9606.ENSP00000298556,9606.ENSP00000346577,9606.ENSP00000346921,9606.ENSP00000354532,9606.ENSP00000355689,9606.ENSP00000367615,9606.ENSP00000371230,9606.ENSP00000378743,9606.ENSP00000379802,9606.ENSP00000410186,9606.ENSP00000419851,9606.ENSP00000430075,9606.ENSP00000485525	ATIC,AMPD2,GMPR,ADK,DCK,HPRT1,AK5,AK2,PNP,GUK1,APRT,AK3,AK4,AMPD3,AK9,GMPS,AMPD1,ADSL
GO:0006163	Purine nucleotide metabolic process	21	329	1.33	3.06e-19	9606.ENSP00000236959,9606.ENSP00000238018,9606.ENSP00000256578,9606.ENSP00000259727,9606.ENSP00000286621,9606.ENSP00000286648,9606.ENSP00000298545,9606.ENSP00000298556,9606.ENSP00000346577,9606.ENSP00000346921,9606.ENSP00000354532,9606.ENSP00000355689,9606.ENSP00000367615,9606.ENSP00000369456,9606.ENSP00000371230,9606.ENSP00000378743,9606.ENSP00000379802,9606.ENSP00000410186,9606.ENSP00000419851,…	ATIC,GDA,AMPD2,GMPR,ADK,DCK,AK8,HPRT1,AK5,AK2,PNP,GUK1,APRT,ITPA,AK3,AK4,AMPD3,AK9,GMPS,AMPD1,ADSL
GO:0009165	Nucleotide biosynthetic process	18	236	1.41	1.88e-17	9606.ENSP00000236959,9606.ENSP00000256578,9606.ENSP00000286621,9606.ENSP00000286648,9606.ENSP00000298545,9606.ENSP00000298556,9606.ENSP00000346577,9606.ENSP00000346921,9606.ENSP00000354532,9606.ENSP00000355689,9606.ENSP00000367615,9606.ENSP00000371230,9606.ENSP00000378743,9606.ENSP00000379802,9606.ENSP00000410186,9606.ENSP00000419851,9606.ENSP00000430075,9606.ENSP00000485525	ATIC,AMPD2,ADK,DCK,AK8,HPRT1,AK5,AK2,PNP,GUK1,APRT,AK3,AK4,AMPD3,AK9,GMPS,AMPD1,ADSL
GO:0006164	Purine nucleotide biosynthetic process	16	158	1.53	3.59e-17	9606.ENSP00000236959,9606.ENSP00000256578,9606.ENSP00000286621,9606.ENSP00000286648,9606.ENSP00000298556,9606.ENSP00000346577,9606.ENSP00000346921,9606.ENSP00000355689,9606.ENSP00000367615,9606.ENSP00000371230,9606.ENSP00000378743,9606.ENSP00000379802,9606.ENSP00000410186,9606.ENSP00000419851,9606.ENSP00000430075,9606.ENSP00000485525	ATIC,AMPD2,ADK,DCK,HPRT1,AK5,AK2,GUK1,APRT,AK3,AK4,AMPD3,AK9,GMPS,AMPD1,ADSL
GO:0046033	AMP metabolic process	10	14	2.38	3.59e-17	9606.ENSP00000256578,9606.ENSP00000286621,9606.ENSP00000346921,9606.ENSP00000367615,9606.ENSP00000371230,9606.ENSP00000378743,9606.ENSP00000379802,9606.ENSP00000410186,9606.ENSP00000430075,9606.ENSP00000485525	AMPD2,ADK,AK2,APRT,AK3,AK4,AMPD3,AK9,AMPD1,ADSL
GO:0009152	Purine ribonucleotide biosynthetic process	15	147	1.54	4.55e-16	9606.ENSP00000236959,9606.ENSP00000256578,9606.ENSP00000286621,9606.ENSP00000298556,9606.ENSP00000346577,9606.ENSP00000346921,9606.ENSP00000355689,9606.ENSP00000367615,9606.ENSP00000371230,9606.ENSP00000378743,9606.ENSP00000379802,9606.ENSP00000410186,9606.ENSP00000419851,9606.ENSP00000430075,9606.ENSP00000485525	ATIC,AMPD2,ADK,HPRT1,AK5,AK2,GUK1,APRT,AK3,AK4,AMPD3,AK9,GMPS,AMPD1,ADSL
GO:0003012	Muscle system process	18	297	1.31	5.25e-16	9606.ENSP00000211998,9606.ENSP00000232975,9606.ENSP00000236918,9606.ENSP00000259365,9606.ENSP00000290378,9606.ENSP00000312652,9606.ENSP00000341838,9606.ENSP00000345230,9606.ENSP00000351022,9606.ENSP00000354488,9606.ENSP00000357516,9606.ENSP00000360293,9606.ENSP00000367542,9606.ENSP00000371331,9606.ENSP00000386041,9606.ENSP00000443495,9606.ENSP00000464317,9606.ENSP00000467176	VCL,TNNC1,TNNT2,TMOD1,ACTC1,LEP,TNNI3,TPM4,TPM1,TNNI1,TPM3,SORBS1,TPM2,TNNI2,MYH6,ACTN2,MYH3,TNNT1
GO:0009127	Purine nucleoside monophosphate biosynthetic process	10	21	2.21	6.09e-16	9606.ENSP00000236959,9606.ENSP00000256578,9606.ENSP00000286621,9606.ENSP00000286648,9606.ENSP00000298556,9606.ENSP00000367615,9606.ENSP00000379802,9606.ENSP00000419851,9606.ENSP00000430075,9606.ENSP00000485525	ATIC,AMPD2,ADK,DCK,HPRT1,APRT,AMPD3,GMPS,AMPD1,ADSL
GO:0006936	Muscle contraction	17	248	1.36	6.94e-16	9606.ENSP00000211998,9606.ENSP00000232975,9606.ENSP00000236918,9606.ENSP00000259365,9606.ENSP00000290378,9606.ENSP00000341838,9606.ENSP00000345230,9606.ENSP00000351022,9606.ENSP00000354488,9606.ENSP00000357516,9606.ENSP00000360293,9606.ENSP00000367542,9606.ENSP00000371331,9606.ENSP00000386041,9606.ENSP00000443495,9606.ENSP00000464317,9606.ENSP00000467176	VCL,TNNC1,TNNT2,TMOD1,ACTC1,TNNI3,TPM4,TPM1,TNNI1,TPM3,SORBS1,TPM2,TNNI2,MYH6,ACTN2,MYH3,TNNT1
GO:0043101	Purine-containing compound salvage	9	15	2.31	5.83e-15	9606.ENSP00000256578,9606.ENSP00000259727,9606.ENSP00000286621,9606.ENSP00000286648,9606.ENSP00000298556,9606.ENSP00000354532,9606.ENSP00000367615,9606.ENSP00000379802,9606.ENSP00000430075	AMPD2,GMPR,ADK,DCK,HPRT1,PNP,APRT,AMPD3,AMPD1
GO:0009150	Purine ribonucleotide metabolic process	17	303	1.28	1.42e-14	9606.ENSP00000236959,9606.ENSP00000256578,9606.ENSP00000259727,9606.ENSP00000286621,9606.ENSP00000298556,9606.ENSP00000346577,9606.ENSP00000346921,9606.ENSP00000355689,9606.ENSP00000367615,9606.ENSP00000369456,9606.ENSP00000371230,9606.ENSP00000378743,9606.ENSP00000379802,9606.ENSP00000410186,9606.ENSP00000419851,9606.ENSP00000430075,9606.ENSP00000485525	ATIC,AMPD2,GMPR,ADK,HPRT1,AK5,AK2,GUK1,APRT,ITPA,AK3,AK4,AMPD3,AK9,GMPS,AMPD1,ADSL
GO:0009168	Purine ribonucleoside monophosphate biosynthetic process	9	19	2.2	2.82e-14	9606.ENSP00000236959,9606.ENSP00000256578,9606.ENSP00000286621,9606.ENSP00000298556,9606.ENSP00000367615,9606.ENSP00000379802,9606.ENSP00000419851,9606.ENSP00000430075,9606.ENSP00000485525	ATIC,AMPD2,ADK,HPRT1,APRT,AMPD3,GMPS,AMPD1,ADSL
GO:0009116	Nucleoside metabolic process	11	104	1.55	1.17e-11	9606.ENSP00000236959,9606.ENSP00000286621,9606.ENSP00000286648,9606.ENSP00000298556,9606.ENSP00000354532,9606.ENSP00000355689,9606.ENSP00000367615,9606.ENSP00000371230,9606.ENSP00000378743,9606.ENSP00000379802,9606.ENSP00000419851	ATIC,ADK,DCK,HPRT1,PNP,GUK1,APRT,AK3,AK4,AMPD3,GMPS
GO:0046128	Purine ribonucleoside metabolic process	9	58	1.72	1.17e-10	9606.ENSP00000286621,9606.ENSP00000298556,9606.ENSP00000354532,9606.ENSP00000355689,9606.ENSP00000367615,9606.ENSP00000371230,9606.ENSP00000378743,9606.ENSP00000379802,9606.ENSP00000419851	ADK,HPRT1,PNP,GUK1,APRT,AK3,AK4,AMPD3,GMPS
GO:0034654	Nucleobase-containing compound biosynthetic process	21	995	0.85	1.47e-10	9606.ENSP00000236959,9606.ENSP00000238018,9606.ENSP00000256578,9606.ENSP00000259727,9606.ENSP00000286621,9606.ENSP00000286648,9606.ENSP00000298545,9606.ENSP00000298556,9606.ENSP00000346577,9606.ENSP00000346921,9606.ENSP00000354532,9606.ENSP00000355689,9606.ENSP00000367615,9606.ENSP00000369456,9606.ENSP00000371230,9606.ENSP00000378743,9606.ENSP00000379802,9606.ENSP00000410186,9606.ENSP00000419851,…	ATIC,GDA,AMPD2,GMPR,ADK,DCK,AK8,HPRT1,AK5,AK2,PNP,GUK1,APRT,ITPA,AK3,AK4,AMPD3,AK9,GMPS,AMPD1,ADSL
GO:0032261	Purine nucleotide salvage	6	7	2.46	2.77e-10	9606.ENSP00000256578,9606.ENSP00000286621,9606.ENSP00000298556,9606.ENSP00000367615,9606.ENSP00000379802,9606.ENSP00000430075	AMPD2,ADK,HPRT1,APRT,AMPD3,AMPD1
GO:0030029	Actin filament-based process	17	592	0.99	3.49e-10	9606.ENSP00000232975,9606.ENSP00000236918,9606.ENSP00000259365,9606.ENSP00000290378,9606.ENSP00000335074,9606.ENSP00000341838,9606.ENSP00000345230,9606.ENSP00000351022,9606.ENSP00000354488,9606.ENSP00000357516,9606.ENSP00000360293,9606.ENSP00000367542,9606.ENSP00000371331,9606.ENSP00000386041,9606.ENSP00000443495,9606.ENSP00000464317,9606.ENSP00000467176	TNNC1,TNNT2,TMOD1,ACTC1,GHRL,TNNI3,TPM4,TPM1,TNNI1,TPM3,SORBS1,TPM2,TNNI2,MYH6,ACTN2,MYH3,TNNT1
GO:0034404	Nucleobase-containing small molecule biosynthetic process	10	105	1.51	4.04e-10	9606.ENSP00000238018,9606.ENSP00000286621,9606.ENSP00000286648,9606.ENSP00000298556,9606.ENSP00000354532,9606.ENSP00000355689,9606.ENSP00000367615,9606.ENSP00000369456,9606.ENSP00000379802,9606.ENSP00000419851	GDA,ADK,DCK,HPRT1,PNP,GUK1,APRT,ITPA,AMPD3,GMPS
GO:0006941	Striated muscle contraction	10	112	1.48	6.72e-10	9606.ENSP00000232975,9606.ENSP00000236918,9606.ENSP00000290378,9606.ENSP00000341838,9606.ENSP00000351022,9606.ENSP00000354488,9606.ENSP00000371331,9606.ENSP00000386041,9606.ENSP00000464317,9606.ENSP00000467176	TNNC1,TNNT2,ACTC1,TNNI3,TPM1,TNNI1,TNNI2,MYH6,MYH3,TNNT1
GO:0046940	Nucleoside monophosphate phosphorylation	7	24	1.99	9.21e-10	9606.ENSP00000298545,9606.ENSP00000346577,9606.ENSP00000346921,9606.ENSP00000355689,9606.ENSP00000371230,9606.ENSP00000378743,9606.ENSP00000410186	AK8,AK5,AK2,GUK1,AK3,AK4,AK9
GO:1901135	Carbohydrate derivative metabolic process	20	987	0.83	1.03e-09	9606.ENSP00000236959,9606.ENSP00000256578,9606.ENSP00000259727,9606.ENSP00000286621,9606.ENSP00000286648,9606.ENSP00000298556,9606.ENSP00000312652,9606.ENSP00000346577,9606.ENSP00000346921,9606.ENSP00000354532,9606.ENSP00000355689,9606.ENSP00000367615,9606.ENSP00000369456,9606.ENSP00000371230,9606.ENSP00000378743,9606.ENSP00000379802,9606.ENSP00000410186,9606.ENSP00000419851,9606.ENSP00000430075,…	ATIC,AMPD2,GMPR,ADK,DCK,HPRT1,LEP,AK5,AK2,PNP,GUK1,APRT,ITPA,AK3,AK4,AMPD3,AK9,GMPS,AMPD1,ADSL
GO:0006188	IMP biosynthetic process	6	10	2.31	1.05e-09	9606.ENSP00000236959,9606.ENSP00000256578,9606.ENSP00000298556,9606.ENSP00000379802,9606.ENSP00000430075,9606.ENSP00000485525	ATIC,AMPD2,HPRT1,AMPD3,AMPD1,ADSL
GO:0060048	Cardiac muscle contraction	9	79	1.58	1.1e-09	9606.ENSP00000232975,9606.ENSP00000236918,9606.ENSP00000290378,9606.ENSP00000341838,9606.ENSP00000351022,9606.ENSP00000354488,9606.ENSP00000371331,9606.ENSP00000386041,9606.ENSP00000467176	TNNC1,TNNT2,ACTC1,TNNI3,TPM1,TNNI1,TNNI2,MYH6,TNNT1
GO:0009141	Nucleoside triphosphate metabolic process	9	91	1.52	3.37e-09	9606.ENSP00000286621,9606.ENSP00000298545,9606.ENSP00000346577,9606.ENSP00000355689,9606.ENSP00000369456,9606.ENSP00000371230,9606.ENSP00000378743,9606.ENSP00000379802,9606.ENSP00000410186	ADK,AK8,AK5,GUK1,ITPA,AK3,AK4,AMPD3,AK9
GO:0003009	Skeletal muscle contraction	7	31	1.88	3.79e-09	9606.ENSP00000232975,9606.ENSP00000236918,9606.ENSP00000341838,9606.ENSP00000354488,9606.ENSP00000371331,9606.ENSP00000464317,9606.ENSP00000467176	TNNC1,TNNT2,TNNI3,TNNI1,TNNI2,MYH3,TNNT1
GO:0015949	Nucleobase-containing small molecule interconversion	7	31	1.88	3.79e-09	9606.ENSP00000259727,9606.ENSP00000298545,9606.ENSP00000346577,9606.ENSP00000346921,9606.ENSP00000355689,9606.ENSP00000378743,9606.ENSP00000410186	GMPR,AK8,AK5,AK2,GUK1,AK4,AK9
GO:1901137	Carbohydrate derivative biosynthetic process	16	602	0.95	4.08e-09	9606.ENSP00000236959,9606.ENSP00000256578,9606.ENSP00000286621,9606.ENSP00000286648,9606.ENSP00000298556,9606.ENSP00000346577,9606.ENSP00000346921,9606.ENSP00000355689,9606.ENSP00000367615,9606.ENSP00000371230,9606.ENSP00000378743,9606.ENSP00000379802,9606.ENSP00000410186,9606.ENSP00000419851,9606.ENSP00000430075,9606.ENSP00000485525	ATIC,AMPD2,ADK,DCK,HPRT1,AK5,AK2,GUK1,APRT,AK3,AK4,AMPD3,AK9,GMPS,AMPD1,ADSL
GO:0044281	Small molecule metabolic process	24	1684	0.68	4.63e-09	9606.ENSP00000236959,9606.ENSP00000238018,9606.ENSP00000256578,9606.ENSP00000259727,9606.ENSP00000286621,9606.ENSP00000286648,9606.ENSP00000298545,9606.ENSP00000298556,9606.ENSP00000312652,9606.ENSP00000335074,9606.ENSP00000346577,9606.ENSP00000346921,9606.ENSP00000354532,9606.ENSP00000354652,9606.ENSP00000355689,9606.ENSP00000367615,9606.ENSP00000369456,9606.ENSP00000371230,9606.ENSP00000378743,…	ATIC,GDA,AMPD2,GMPR,ADK,DCK,AK8,HPRT1,LEP,GHRL,AK5,AK2,PNP,NPY1R,GUK1,APRT,ITPA,AK3,AK4,AMPD3,AK9,GMPS,AMPD1,ADSL
GO:0030239	Myofibril assembly	8	62	1.64	6.18e-09	9606.ENSP00000236918,9606.ENSP00000259365,9606.ENSP00000290378,9606.ENSP00000351022,9606.ENSP00000386041,9606.ENSP00000443495,9606.ENSP00000464317,9606.ENSP00000467176	TNNT2,TMOD1,ACTC1,TPM1,MYH6,ACTN2,MYH3,TNNT1
GO:0006796	Phosphate-containing compound metabolic process	26	2107	0.62	1.07e-08	9606.ENSP00000236959,9606.ENSP00000238018,9606.ENSP00000256578,9606.ENSP00000259727,9606.ENSP00000286621,9606.ENSP00000286648,9606.ENSP00000298545,9606.ENSP00000298556,9606.ENSP00000303830,9606.ENSP00000312652,9606.ENSP00000346577,9606.ENSP00000346921,9606.ENSP00000354532,9606.ENSP00000355689,9606.ENSP00000367615,9606.ENSP00000369456,9606.ENSP00000371230,9606.ENSP00000378743,9606.ENSP00000379802,…	ATIC,GDA,AMPD2,GMPR,ADK,DCK,AK8,HPRT1,INSR,LEP,AK5,AK2,PNP,GUK1,APRT,ITPA,AK3,AK4,AMPD3,MYH6,AK9,GMPS,AMPD1,ACTN2,MYH3,ADSL
GO:0031032	Actomyosin structure organization	9	111	1.44	1.47e-08	9606.ENSP00000236918,9606.ENSP00000259365,9606.ENSP00000290378,9606.ENSP00000351022,9606.ENSP00000360293,9606.ENSP00000386041,9606.ENSP00000443495,9606.ENSP00000464317,9606.ENSP00000467176	TNNT2,TMOD1,ACTC1,TPM1,SORBS1,MYH6,ACTN2,MYH3,TNNT1
GO:0003208	Cardiac ventricle morphogenesis	8	72	1.57	1.7e-08	9606.ENSP00000232975,9606.ENSP00000236918,9606.ENSP00000332591,9606.ENSP00000341838,9606.ENSP00000351022,9606.ENSP00000354488,9606.ENSP00000386041,9606.ENSP00000423917	TNNC1,TNNT2,NPY2R,TNNI3,TPM1,TNNI1,MYH6,NPY5R
GO:0009180	Purine ribonucleoside diphosphate biosynthetic process	5	6	2.45	1.7e-08	9606.ENSP00000346577,9606.ENSP00000346921,9606.ENSP00000355689,9606.ENSP00000371230,9606.ENSP00000378743	AK5,AK2,GUK1,AK3,AK4
GO:0008015	Blood circulation	13	394	1.05	2.7e-08	9606.ENSP00000232975,9606.ENSP00000236918,9606.ENSP00000290378,9606.ENSP00000312652,9606.ENSP00000341838,9606.ENSP00000351022,9606.ENSP00000354488,9606.ENSP00000354652,9606.ENSP00000371331,9606.ENSP00000384092,9606.ENSP00000384364,9606.ENSP00000386041,9606.ENSP00000467176	TNNC1,TNNT2,ACTC1,LEP,TNNI3,TPM1,TNNI1,NPY1R,TNNI2,POMC,NPY,MYH6,TNNT1
GO:0009132	Nucleoside diphosphate metabolic process	8	80	1.53	3.37e-08	9606.ENSP00000298545,9606.ENSP00000346577,9606.ENSP00000346921,9606.ENSP00000355689,9606.ENSP00000371230,9606.ENSP00000378743,9606.ENSP00000379802,9606.ENSP00000410186	AK8,AK5,AK2,GUK1,AK3,AK4,AMPD3,AK9
GO:0003007	Heart morphogenesis	11	251	1.17	4.48e-08	9606.ENSP00000232975,9606.ENSP00000236918,9606.ENSP00000290378,9606.ENSP00000303830,9606.ENSP00000332591,9606.ENSP00000341838,9606.ENSP00000351022,9606.ENSP00000354488,9606.ENSP00000354652,9606.ENSP00000386041,9606.ENSP00000423917	TNNC1,TNNT2,ACTC1,INSR,NPY2R,TNNI3,TPM1,TNNI1,NPY1R,MYH6,NPY5R
GO:0032501	Multicellular organismal process	44	6933	0.33	7.27e-08	9606.ENSP00000211998,9606.ENSP00000232975,9606.ENSP00000236918,9606.ENSP00000236959,9606.ENSP00000238018,9606.ENSP00000256578,9606.ENSP00000259365,9606.ENSP00000264033,9606.ENSP00000265643,9606.ENSP00000287641,9606.ENSP00000290378,9606.ENSP00000290953,9606.ENSP00000298545,9606.ENSP00000298556,9606.ENSP00000303830,9606.ENSP00000312652,9606.ENSP00000329403,9606.ENSP00000332591,9606.ENSP00000335074,…	VCL,TNNC1,TNNT2,ATIC,GDA,AMPD2,TMOD1,CBL,GAL,SST,ACTC1,AGRP,AK8,HPRT1,INSR,LEP,PCP4,NPY2R,GHRL,TNNI3,TPM4,TPM1,TNNI1,PNP,NPY1R,TPM3,SORBS1,RAPGEF1,FLOT1,TPM2,APRT,FOXO1,AK3,TNNI2,AK4,AMPD3,POMC,NPY,MYH6,NPY5R,SH2B2,ACTN2,MYH3,TNNT1
GO:0009151	Purine deoxyribonucleotide metabolic process	5	12	2.15	1.88e-07	9606.ENSP00000286621,9606.ENSP00000286648,9606.ENSP00000346577,9606.ENSP00000355689,9606.ENSP00000410186	ADK,DCK,AK5,GUK1,AK9
GO:0009179	Purine ribonucleoside diphosphate metabolic process	7	61	1.59	1.88e-07	9606.ENSP00000346577,9606.ENSP00000346921,9606.ENSP00000355689,9606.ENSP00000371230,9606.ENSP00000378743,9606.ENSP00000379802,9606.ENSP00000410186	AK5,AK2,GUK1,AK3,AK4,AMPD3,AK9
GO:0097435	Supramolecular fiber organization	13	480	0.96	2.39e-07	9606.ENSP00000236918,9606.ENSP00000259365,9606.ENSP00000290378,9606.ENSP00000335074,9606.ENSP00000345230,9606.ENSP00000351022,9606.ENSP00000357516,9606.ENSP00000360293,9606.ENSP00000367542,9606.ENSP00000386041,9606.ENSP00000443495,9606.ENSP00000464317,9606.ENSP00000467176	TNNT2,TMOD1,ACTC1,GHRL,TPM4,TPM1,TPM3,SORBS1,TPM2,MYH6,ACTN2,MYH3,TNNT1
GO:0006937	Regulation of muscle contraction	9	162	1.27	2.63e-07	9606.ENSP00000232975,9606.ENSP00000236918,9606.ENSP00000332591,9606.ENSP00000335074,9606.ENSP00000341838,9606.ENSP00000351022,9606.ENSP00000354488,9606.ENSP00000371331,9606.ENSP00000467176	TNNC1,TNNT2,NPY2R,GHRL,TNNI3,TPM1,TNNI1,TNNI2,TNNT1
GO:0055008	Cardiac muscle tissue morphogenesis	7	65	1.56	2.63e-07	9606.ENSP00000232975,9606.ENSP00000236918,9606.ENSP00000290378,9606.ENSP00000341838,9606.ENSP00000351022,9606.ENSP00000354488,9606.ENSP00000386041	TNNC1,TNNT2,ACTC1,TNNI3,TPM1,TNNI1,MYH6
GO:0044057	Regulation of system process	14	592	0.9	2.68e-07	9606.ENSP00000232975,9606.ENSP00000236918,9606.ENSP00000265643,9606.ENSP00000312652,9606.ENSP00000332591,9606.ENSP00000335074,9606.ENSP00000341838,9606.ENSP00000351022,9606.ENSP00000354488,9606.ENSP00000368880,9606.ENSP00000371331,9606.ENSP00000384092,9606.ENSP00000386041,9606.ENSP00000467176	TNNC1,TNNT2,GAL,LEP,NPY2R,GHRL,TNNI3,TPM1,TNNI1,FOXO1,TNNI2,POMC,MYH6,TNNT1
GO:0090257	Regulation of muscle system process	10	231	1.16	2.98e-07	9606.ENSP00000232975,9606.ENSP00000236918,9606.ENSP00000332591,9606.ENSP00000335074,9606.ENSP00000341838,9606.ENSP00000351022,9606.ENSP00000354488,9606.ENSP00000368880,9606.ENSP00000371331,9606.ENSP00000467176	TNNC1,TNNT2,NPY2R,GHRL,TNNI3,TPM1,TNNI1,FOXO1,TNNI2,TNNT1
GO:0007218	Neuropeptide signaling pathway	8	111	1.39	3.13e-07	9606.ENSP00000243673,9606.ENSP00000265643,9606.ENSP00000290953,9606.ENSP00000332591,9606.ENSP00000354652,9606.ENSP00000384092,9606.ENSP00000384364,9606.ENSP00000423917	GPR83,GAL,AGRP,NPY2R,NPY1R,POMC,NPY,NPY5R
GO:0003008	System process	23	1942	0.6	3.58e-07	9606.ENSP00000211998,9606.ENSP00000232975,9606.ENSP00000236918,9606.ENSP00000259365,9606.ENSP00000290378,9606.ENSP00000303830,9606.ENSP00000312652,9606.ENSP00000335074,9606.ENSP00000341838,9606.ENSP00000345230,9606.ENSP00000351022,9606.ENSP00000354488,9606.ENSP00000354652,9606.ENSP00000357516,9606.ENSP00000360293,9606.ENSP00000367542,9606.ENSP00000371331,9606.ENSP00000384092,9606.ENSP00000384364,…	VCL,TNNC1,TNNT2,TMOD1,ACTC1,INSR,LEP,GHRL,TNNI3,TPM4,TPM1,TNNI1,NPY1R,TPM3,SORBS1,TPM2,TNNI2,POMC,NPY,MYH6,ACTN2,MYH3,TNNT1
GO:0009144	Purine nucleoside triphosphate metabolic process	7	69	1.53	3.61e-07	9606.ENSP00000286621,9606.ENSP00000355689,9606.ENSP00000369456,9606.ENSP00000371230,9606.ENSP00000378743,9606.ENSP00000379802,9606.ENSP00000410186	ADK,GUK1,ITPA,AK3,AK4,AMPD3,AK9
GO:0030036	Actin cytoskeleton organization	13	516	0.93	5.04e-07	9606.ENSP00000236918,9606.ENSP00000259365,9606.ENSP00000290378,9606.ENSP00000335074,9606.ENSP00000345230,9606.ENSP00000351022,9606.ENSP00000357516,9606.ENSP00000360293,9606.ENSP00000367542,9606.ENSP00000386041,9606.ENSP00000443495,9606.ENSP00000464317,9606.ENSP00000467176	TNNT2,TMOD1,ACTC1,GHRL,TPM4,TPM1,TPM3,SORBS1,TPM2,MYH6,ACTN2,MYH3,TNNT1
GO:0009163	Nucleoside biosynthetic process	6	39	1.72	5.32e-07	9606.ENSP00000286621,9606.ENSP00000286648,9606.ENSP00000298556,9606.ENSP00000355689,9606.ENSP00000367615,9606.ENSP00000419851	ADK,DCK,HPRT1,GUK1,APRT,GMPS
GO:1901068	Guanosine-containing compound metabolic process	6	39	1.72	5.32e-07	9606.ENSP00000298556,9606.ENSP00000355689,9606.ENSP00000371230,9606.ENSP00000378743,9606.ENSP00000379802,9606.ENSP00000419851	HPRT1,GUK1,AK3,AK4,AMPD3,GMPS
GO:0045214	Sarcomere organization	6	40	1.7	5.97e-07	9606.ENSP00000236918,9606.ENSP00000351022,9606.ENSP00000386041,9606.ENSP00000443495,9606.ENSP00000464317,9606.ENSP00000467176	TNNT2,TPM1,MYH6,ACTN2,MYH3,TNNT1
GO:0032264	IMP salvage	4	4	2.53	6.39e-07	9606.ENSP00000256578,9606.ENSP00000298556,9606.ENSP00000379802,9606.ENSP00000430075	AMPD2,HPRT1,AMPD3,AMPD1
GO:0006172	ADP biosynthetic process	4	5	2.43	1.08e-06	9606.ENSP00000346577,9606.ENSP00000346921,9606.ENSP00000371230,9606.ENSP00000378743	AK5,AK2,AK3,AK4
GO:0009153	Purine deoxyribonucleotide biosynthetic process	4	5	2.43	1.08e-06	9606.ENSP00000286621,9606.ENSP00000286648,9606.ENSP00000346577,9606.ENSP00000355689	ADK,DCK,AK5,GUK1
GO:0055010	Ventricular cardiac muscle tissue morphogenesis	6	48	1.62	1.46e-06	9606.ENSP00000232975,9606.ENSP00000236918,9606.ENSP00000341838,9606.ENSP00000351022,9606.ENSP00000354488,9606.ENSP00000386041	TNNC1,TNNT2,TNNI3,TPM1,TNNI1,MYH6
GO:0007631	Feeding behavior	7	88	1.43	1.5e-06	9606.ENSP00000265643,9606.ENSP00000290953,9606.ENSP00000312652,9606.ENSP00000335074,9606.ENSP00000354652,9606.ENSP00000384364,9606.ENSP00000423917	GAL,AGRP,LEP,GHRL,NPY1R,NPY,NPY5R
GO:0046031	ADP metabolic process	6	49	1.62	1.61e-06	9606.ENSP00000346577,9606.ENSP00000346921,9606.ENSP00000371230,9606.ENSP00000378743,9606.ENSP00000379802,9606.ENSP00000410186	AK5,AK2,AK3,AK4,AMPD3,AK9
GO:0006144	Purine nucleobase metabolic process	5	22	1.88	1.74e-06	9606.ENSP00000238018,9606.ENSP00000259727,9606.ENSP00000298556,9606.ENSP00000367615,9606.ENSP00000419851	GDA,GMPR,HPRT1,APRT,GMPS
GO:0046129	Purine ribonucleoside biosynthetic process	5	23	1.87	2.08e-06	9606.ENSP00000286621,9606.ENSP00000298556,9606.ENSP00000355689,9606.ENSP00000367615,9606.ENSP00000419851	ADK,HPRT1,GUK1,APRT,GMPS
GO:0072359	Circulatory system development	15	872	0.76	3.27e-06	9606.ENSP00000232975,9606.ENSP00000236918,9606.ENSP00000290378,9606.ENSP00000303830,9606.ENSP00000312652,9606.ENSP00000332591,9606.ENSP00000341838,9606.ENSP00000351022,9606.ENSP00000354488,9606.ENSP00000354652,9606.ENSP00000361263,9606.ENSP00000368880,9606.ENSP00000386041,9606.ENSP00000423917,9606.ENSP00000443495	TNNC1,TNNT2,ACTC1,INSR,LEP,NPY2R,TNNI3,TPM1,TNNI1,NPY1R,RAPGEF1,FOXO1,MYH6,NPY5R,ACTN2
GO:0048738	Cardiac muscle tissue development	8	160	1.23	3.66e-06	9606.ENSP00000232975,9606.ENSP00000236918,9606.ENSP00000290378,9606.ENSP00000341838,9606.ENSP00000351022,9606.ENSP00000354488,9606.ENSP00000386041,9606.ENSP00000443495	TNNC1,TNNT2,ACTC1,TNNI3,TPM1,TNNI1,MYH6,ACTN2
GO:0007507	Heart development	12	522	0.89	4.61e-06	9606.ENSP00000232975,9606.ENSP00000236918,9606.ENSP00000290378,9606.ENSP00000303830,9606.ENSP00000332591,9606.ENSP00000341838,9606.ENSP00000351022,9606.ENSP00000354488,9606.ENSP00000354652,9606.ENSP00000386041,9606.ENSP00000423917,9606.ENSP00000443495	TNNC1,TNNT2,ACTC1,INSR,NPY2R,TNNI3,TPM1,TNNI1,NPY1R,MYH6,NPY5R,ACTN2
GO:0009142	Nucleoside triphosphate biosynthetic process	6	64	1.5	6.3e-06	9606.ENSP00000286621,9606.ENSP00000298545,9606.ENSP00000346577,9606.ENSP00000371230,9606.ENSP00000378743,9606.ENSP00000410186	ADK,AK8,AK5,AK3,AK4,AK9
GO:0007610	Behavior	12	572	0.85	1.17e-05	9606.ENSP00000259365,9606.ENSP00000265643,9606.ENSP00000290953,9606.ENSP00000298556,9606.ENSP00000303830,9606.ENSP00000312652,9606.ENSP00000332591,9606.ENSP00000335074,9606.ENSP00000354652,9606.ENSP00000367615,9606.ENSP00000384364,9606.ENSP00000423917	TMOD1,GAL,AGRP,HPRT1,INSR,LEP,NPY2R,GHRL,NPY1R,APRT,NPY,NPY5R
GO:0044283	Small molecule biosynthetic process	12	572	0.85	1.17e-05	9606.ENSP00000236959,9606.ENSP00000238018,9606.ENSP00000286621,9606.ENSP00000286648,9606.ENSP00000298556,9606.ENSP00000312652,9606.ENSP00000354532,9606.ENSP00000355689,9606.ENSP00000367615,9606.ENSP00000369456,9606.ENSP00000379802,9606.ENSP00000419851	ATIC,GDA,ADK,DCK,HPRT1,LEP,PNP,GUK1,APRT,ITPA,AMPD3,GMPS
GO:0008343	Adult feeding behavior	4	12	2.05	1.26e-05	9606.ENSP00000290953,9606.ENSP00000312652,9606.ENSP00000335074,9606.ENSP00000384364	AGRP,LEP,GHRL,NPY
GO:0061061	Muscle structure development	11	479	0.89	1.67e-05	9606.ENSP00000232975,9606.ENSP00000236918,9606.ENSP00000259365,9606.ENSP00000290378,9606.ENSP00000341838,9606.ENSP00000351022,9606.ENSP00000354488,9606.ENSP00000386041,9606.ENSP00000443495,9606.ENSP00000464317,9606.ENSP00000467176	TNNC1,TNNT2,TMOD1,ACTC1,TNNI3,TPM1,TNNI1,MYH6,ACTN2,MYH3,TNNT1
GO:0046034	ATP metabolic process	8	204	1.12	1.94e-05	9606.ENSP00000346577,9606.ENSP00000346921,9606.ENSP00000355689,9606.ENSP00000378743,9606.ENSP00000379802,9606.ENSP00000386041,9606.ENSP00000410186,9606.ENSP00000464317	AK5,AK2,GUK1,AK4,AMPD3,MYH6,AK9,MYH3
GO:0043462	Regulation of ATPase activity	6	82	1.39	2.25e-05	9606.ENSP00000232975,9606.ENSP00000236918,9606.ENSP00000341838,9606.ENSP00000351022,9606.ENSP00000367542,9606.ENSP00000386041	TNNC1,TNNT2,TNNI3,TPM1,TPM2,MYH6
GO:0006195	Purine nucleotide catabolic process	5	43	1.59	2.86e-05	9606.ENSP00000238018,9606.ENSP00000298556,9606.ENSP00000354532,9606.ENSP00000369456,9606.ENSP00000379802	GDA,HPRT1,PNP,ITPA,AMPD3
GO:0043174	Nucleoside salvage	4	16	1.93	3.1e-05	9606.ENSP00000286621,9606.ENSP00000286648,9606.ENSP00000298556,9606.ENSP00000367615	ADK,DCK,HPRT1,APRT
GO:0009200	Deoxyribonucleoside triphosphate metabolic process	4	17	1.9	3.77e-05	9606.ENSP00000286621,9606.ENSP00000355689,9606.ENSP00000369456,9606.ENSP00000410186	ADK,GUK1,ITPA,AK9
GO:0032868	Response to insulin	8	231	1.07	4.61e-05	9606.ENSP00000265643,9606.ENSP00000290953,9606.ENSP00000303830,9606.ENSP00000312652,9606.ENSP00000360293,9606.ENSP00000367615,9606.ENSP00000368880,9606.ENSP00000440273	GAL,AGRP,INSR,LEP,SORBS1,APRT,FOXO1,SH2B2
GO:0009182	Purine deoxyribonucleoside diphosphate metabolic process	3	4	2.4	7.86e-05	9606.ENSP00000346577,9606.ENSP00000355689,9606.ENSP00000410186	AK5,GUK1,AK9
GO:0007015	Actin filament organization	8	254	1.03	8.96e-05	9606.ENSP00000259365,9606.ENSP00000290378,9606.ENSP00000335074,9606.ENSP00000345230,9606.ENSP00000351022,9606.ENSP00000357516,9606.ENSP00000360293,9606.ENSP00000367542	TMOD1,ACTC1,GHRL,TPM4,TPM1,TPM3,SORBS1,TPM2
GO:0032098	Regulation of appetite	4	23	1.77	0.0001	9606.ENSP00000312652,9606.ENSP00000335074,9606.ENSP00000384092,9606.ENSP00000384364	LEP,GHRL,POMC,NPY
GO:0006166	Purine ribonucleoside salvage	3	5	2.31	0.00012	9606.ENSP00000286621,9606.ENSP00000298556,9606.ENSP00000367615	ADK,HPRT1,APRT
GO:0006167	AMP biosynthetic process	3	5	2.31	0.00012	9606.ENSP00000286621,9606.ENSP00000367615,9606.ENSP00000485525	ADK,APRT,ADSL
GO:0008217	Regulation of blood pressure	7	182	1.11	0.00012	9606.ENSP00000312652,9606.ENSP00000341838,9606.ENSP00000351022,9606.ENSP00000354652,9606.ENSP00000384092,9606.ENSP00000384364,9606.ENSP00000386041	LEP,TNNI3,TPM1,NPY1R,POMC,NPY,MYH6
GO:0046939	Nucleotide phosphorylation	5	60	1.45	0.00012	9606.ENSP00000298545,9606.ENSP00000346577,9606.ENSP00000355689,9606.ENSP00000378743,9606.ENSP00000410186	AK8,AK5,GUK1,AK4,AK9
GO:0048731	System development	30	4426	0.36	0.00012	9606.ENSP00000211998,9606.ENSP00000232975,9606.ENSP00000236918,9606.ENSP00000236959,9606.ENSP00000238018,9606.ENSP00000259365,9606.ENSP00000264033,9606.ENSP00000265643,9606.ENSP00000290378,9606.ENSP00000298545,9606.ENSP00000298556,9606.ENSP00000303830,9606.ENSP00000312652,9606.ENSP00000329403,9606.ENSP00000332591,9606.ENSP00000335074,9606.ENSP00000341838,9606.ENSP00000351022,9606.ENSP00000354488,…	VCL,TNNC1,TNNT2,ATIC,GDA,TMOD1,CBL,GAL,ACTC1,AK8,HPRT1,INSR,LEP,PCP4,NPY2R,GHRL,TNNI3,TPM1,TNNI1,NPY1R,RAPGEF1,FLOT1,APRT,FOXO1,AK4,NPY,MYH6,NPY5R,ACTN2,MYH3
GO:0009205	Purine ribonucleoside triphosphate metabolic process	5	61	1.44	0.00013	9606.ENSP00000369456,9606.ENSP00000371230,9606.ENSP00000378743,9606.ENSP00000379802,9606.ENSP00000410186	ITPA,AK3,AK4,AMPD3,AK9
GO:0032989	Cellular component morphogenesis	11	614	0.78	0.00016	9606.ENSP00000211998,9606.ENSP00000236918,9606.ENSP00000259365,9606.ENSP00000290378,9606.ENSP00000298556,9606.ENSP00000351022,9606.ENSP00000365569,9606.ENSP00000386041,9606.ENSP00000443495,9606.ENSP00000464317,9606.ENSP00000467176	VCL,TNNT2,TMOD1,ACTC1,HPRT1,TPM1,FLOT1,MYH6,ACTN2,MYH3,TNNT1
GO:0009653	Anatomical structure morphogenesis	20	2165	0.49	0.00019	9606.ENSP00000211998,9606.ENSP00000232975,9606.ENSP00000236918,9606.ENSP00000259365,9606.ENSP00000290378,9606.ENSP00000298556,9606.ENSP00000303830,9606.ENSP00000312652,9606.ENSP00000332591,9606.ENSP00000341838,9606.ENSP00000351022,9606.ENSP00000354488,9606.ENSP00000354652,9606.ENSP00000365569,9606.ENSP00000368880,9606.ENSP00000386041,9606.ENSP00000423917,9606.ENSP00000443495,9606.ENSP00000464317,…	VCL,TNNC1,TNNT2,TMOD1,ACTC1,HPRT1,INSR,LEP,NPY2R,TNNI3,TPM1,TNNI1,NPY1R,FLOT1,FOXO1,MYH6,NPY5R,ACTN2,MYH3,TNNT1
GO:0044249	Cellular biosynthetic process	22	2611	0.45	0.00021	9606.ENSP00000236959,9606.ENSP00000238018,9606.ENSP00000256578,9606.ENSP00000259727,9606.ENSP00000286621,9606.ENSP00000286648,9606.ENSP00000298545,9606.ENSP00000298556,9606.ENSP00000312652,9606.ENSP00000346577,9606.ENSP00000346921,9606.ENSP00000354532,9606.ENSP00000355689,9606.ENSP00000367615,9606.ENSP00000369456,9606.ENSP00000371230,9606.ENSP00000378743,9606.ENSP00000379802,9606.ENSP00000410186,…	ATIC,GDA,AMPD2,GMPR,ADK,DCK,AK8,HPRT1,LEP,AK5,AK2,PNP,GUK1,APRT,ITPA,AK3,AK4,AMPD3,AK9,GMPS,AMPD1,ADSL
GO:0007517	Muscle organ development	8	291	0.97	0.00022	9606.ENSP00000232975,9606.ENSP00000236918,9606.ENSP00000290378,9606.ENSP00000341838,9606.ENSP00000351022,9606.ENSP00000354488,9606.ENSP00000386041,9606.ENSP00000464317	TNNC1,TNNT2,ACTC1,TNNI3,TPM1,TNNI1,MYH6,MYH3
GO:0043434	Response to peptide hormone	9	394	0.89	0.00022	9606.ENSP00000265643,9606.ENSP00000290953,9606.ENSP00000303830,9606.ENSP00000312652,9606.ENSP00000360293,9606.ENSP00000367615,9606.ENSP00000368880,9606.ENSP00000440273,9606.ENSP00000443495	GAL,AGRP,INSR,LEP,SORBS1,APRT,FOXO1,SH2B2,ACTN2
GO:0009987	Cellular process	57	15024	0.11	0.00034	9606.ENSP00000211998,9606.ENSP00000232975,9606.ENSP00000236918,9606.ENSP00000236959,9606.ENSP00000238018,9606.ENSP00000243673,9606.ENSP00000256578,9606.ENSP00000259365,9606.ENSP00000259727,9606.ENSP00000264033,9606.ENSP00000265643,9606.ENSP00000286621,9606.ENSP00000286648,9606.ENSP00000287641,9606.ENSP00000290378,9606.ENSP00000290953,9606.ENSP00000298545,9606.ENSP00000298556,9606.ENSP00000303830,…	VCL,TNNC1,TNNT2,ATIC,GDA,GPR83,AMPD2,TMOD1,GMPR,CBL,GAL,ADK,DCK,SST,ACTC1,AGRP,AK8,HPRT1,INSR,LEP,PCP4,NPY2R,GHRL,TNNI3,TPM4,AK5,AK2,TPM1,TNNI1,PNP,NPY1R,GUK1,TPM3,SORBS1,RAPGEF1,FLOT1,TPM2,APRT,FOXO1,ITPA,AK3,TNNI2,MLLT4,AK4,AMPD3,POMC,NPY,MYH6,AK9,GMPS,NPY5R,AMPD1,SH2B2,ACTN2,MYH3,TNNT1,ADSL
GO:0006928	Movement of cell or subcellular component	16	1501	0.56	0.00042	9606.ENSP00000232975,9606.ENSP00000236918,9606.ENSP00000259365,9606.ENSP00000290378,9606.ENSP00000312652,9606.ENSP00000341838,9606.ENSP00000345230,9606.ENSP00000351022,9606.ENSP00000354488,9606.ENSP00000357516,9606.ENSP00000367542,9606.ENSP00000371331,9606.ENSP00000386041,9606.ENSP00000443495,9606.ENSP00000464317,9606.ENSP00000467176	TNNC1,TNNT2,TMOD1,ACTC1,LEP,TNNI3,TPM4,TPM1,TNNI1,TPM3,TPM2,TNNI2,MYH6,ACTN2,MYH3,TNNT1
GO:0009215	Purine deoxyribonucleoside triphosphate metabolic process	3	9	2.05	0.00042	9606.ENSP00000286621,9606.ENSP00000355689,9606.ENSP00000410186	ADK,GUK1,AK9
GO:0014883	Transition between fast and slow fiber	3	9	2.05	0.00042	9606.ENSP00000232975,9606.ENSP00000354488,9606.ENSP00000467176	TNNC1,TNNI1,TNNT1
GO:0048513	Animal organ development	24	3197	0.4	0.00043	9606.ENSP00000232975,9606.ENSP00000236918,9606.ENSP00000236959,9606.ENSP00000259365,9606.ENSP00000264033,9606.ENSP00000290378,9606.ENSP00000298545,9606.ENSP00000298556,9606.ENSP00000303830,9606.ENSP00000312652,9606.ENSP00000332591,9606.ENSP00000335074,9606.ENSP00000341838,9606.ENSP00000351022,9606.ENSP00000354488,9606.ENSP00000354652,9606.ENSP00000367615,9606.ENSP00000368880,9606.ENSP00000378743,…	TNNC1,TNNT2,ATIC,TMOD1,CBL,ACTC1,AK8,HPRT1,INSR,LEP,NPY2R,GHRL,TNNI3,TPM1,TNNI1,NPY1R,APRT,FOXO1,AK4,NPY,MYH6,NPY5R,ACTN2,MYH3
GO:1901576	Organic substance biosynthetic process	22	2734	0.43	0.00043	9606.ENSP00000236959,9606.ENSP00000238018,9606.ENSP00000256578,9606.ENSP00000259727,9606.ENSP00000286621,9606.ENSP00000286648,9606.ENSP00000298545,9606.ENSP00000298556,9606.ENSP00000312652,9606.ENSP00000346577,9606.ENSP00000346921,9606.ENSP00000354532,9606.ENSP00000355689,9606.ENSP00000367615,9606.ENSP00000369456,9606.ENSP00000371230,9606.ENSP00000378743,9606.ENSP00000379802,9606.ENSP00000410186,…	ATIC,GDA,AMPD2,GMPR,ADK,DCK,AK8,HPRT1,LEP,AK5,AK2,PNP,GUK1,APRT,ITPA,AK3,AK4,AMPD3,AK9,GMPS,AMPD1,ADSL
GO:0009725	Response to hormone	12	849	0.68	0.00051	9606.ENSP00000243673,9606.ENSP00000265643,9606.ENSP00000287641,9606.ENSP00000290953,9606.ENSP00000303830,9606.ENSP00000312652,9606.ENSP00000335074,9606.ENSP00000360293,9606.ENSP00000367615,9606.ENSP00000368880,9606.ENSP00000440273,9606.ENSP00000443495	GPR83,GAL,SST,AGRP,INSR,LEP,GHRL,SORBS1,APRT,FOXO1,SH2B2,ACTN2
GO:0032870	Cellular response to hormone stimulus	10	569	0.77	0.00052	9606.ENSP00000287641,9606.ENSP00000290953,9606.ENSP00000303830,9606.ENSP00000312652,9606.ENSP00000335074,9606.ENSP00000360293,9606.ENSP00000367615,9606.ENSP00000368880,9606.ENSP00000440273,9606.ENSP00000443495	SST,AGRP,INSR,LEP,GHRL,SORBS1,APRT,FOXO1,SH2B2,ACTN2
GO:2000849	Regulation of glucocorticoid secretion	3	10	2.01	0.00053	9606.ENSP00000265643,9606.ENSP00000335074,9606.ENSP00000384092	GAL,GHRL,POMC
GO:0009888	Tissue development	17	1760	0.51	0.0007	9606.ENSP00000211998,9606.ENSP00000232975,9606.ENSP00000236918,9606.ENSP00000259365,9606.ENSP00000290378,9606.ENSP00000303830,9606.ENSP00000312652,9606.ENSP00000335074,9606.ENSP00000341838,9606.ENSP00000351022,9606.ENSP00000354488,9606.ENSP00000361263,9606.ENSP00000368880,9606.ENSP00000375960,9606.ENSP00000384364,9606.ENSP00000386041,9606.ENSP00000443495	VCL,TNNC1,TNNT2,TMOD1,ACTC1,INSR,LEP,GHRL,TNNI3,TPM1,TNNI1,RAPGEF1,FOXO1,MLLT4,NPY,MYH6,ACTN2
GO:0048856	Anatomical structure development	32	5402	0.3	0.00072	9606.ENSP00000211998,9606.ENSP00000232975,9606.ENSP00000236918,9606.ENSP00000236959,9606.ENSP00000238018,9606.ENSP00000259365,9606.ENSP00000264033,9606.ENSP00000265643,9606.ENSP00000290378,9606.ENSP00000298545,9606.ENSP00000298556,9606.ENSP00000303830,9606.ENSP00000312652,9606.ENSP00000329403,9606.ENSP00000332591,9606.ENSP00000335074,9606.ENSP00000341838,9606.ENSP00000351022,9606.ENSP00000354488,…	VCL,TNNC1,TNNT2,ATIC,GDA,TMOD1,CBL,GAL,ACTC1,AK8,HPRT1,INSR,LEP,PCP4,NPY2R,GHRL,TNNI3,TPM1,TNNI1,NPY1R,RAPGEF1,FLOT1,APRT,FOXO1,MLLT4,AK4,NPY,MYH6,NPY5R,ACTN2,MYH3,TNNT1
GO:0009113	Purine nucleobase biosynthetic process	3	12	1.93	0.00082	9606.ENSP00000298556,9606.ENSP00000367615,9606.ENSP00000419851	HPRT1,APRT,GMPS
GO:0032869	Cellular response to insulin stimulus	6	169	1.08	0.00094	9606.ENSP00000303830,9606.ENSP00000312652,9606.ENSP00000360293,9606.ENSP00000367615,9606.ENSP00000368880,9606.ENSP00000440273	INSR,LEP,SORBS1,APRT,FOXO1,SH2B2
GO:1901698	Response to nitrogen compound	13	1070	0.61	0.00094	9606.ENSP00000265643,9606.ENSP00000287641,9606.ENSP00000290953,9606.ENSP00000298556,9606.ENSP00000303830,9606.ENSP00000312652,9606.ENSP00000360293,9606.ENSP00000361263,9606.ENSP00000365569,9606.ENSP00000367615,9606.ENSP00000368880,9606.ENSP00000440273,9606.ENSP00000443495	GAL,SST,AGRP,HPRT1,INSR,LEP,SORBS1,RAPGEF1,FLOT1,APRT,FOXO1,SH2B2,ACTN2
GO:0044060	Regulation of endocrine process	4	45	1.48	0.00097	9606.ENSP00000265643,9606.ENSP00000312652,9606.ENSP00000335074,9606.ENSP00000384092	GAL,LEP,GHRL,POMC
GO:0048468	Cell development	16	1629	0.52	0.0011	9606.ENSP00000211998,9606.ENSP00000236918,9606.ENSP00000259365,9606.ENSP00000290378,9606.ENSP00000298556,9606.ENSP00000312652,9606.ENSP00000335074,9606.ENSP00000351022,9606.ENSP00000361263,9606.ENSP00000365569,9606.ENSP00000375960,9606.ENSP00000384364,9606.ENSP00000386041,9606.ENSP00000443495,9606.ENSP00000464317,9606.ENSP00000467176	VCL,TNNT2,TMOD1,ACTC1,HPRT1,LEP,GHRL,TPM1,RAPGEF1,FLOT1,MLLT4,NPY,MYH6,ACTN2,MYH3,TNNT1
GO:0032502	Developmental process	33	5841	0.28	0.0012	9606.ENSP00000211998,9606.ENSP00000232975,9606.ENSP00000236918,9606.ENSP00000236959,9606.ENSP00000238018,9606.ENSP00000259365,9606.ENSP00000264033,9606.ENSP00000265643,9606.ENSP00000290378,9606.ENSP00000298545,9606.ENSP00000298556,9606.ENSP00000303830,9606.ENSP00000312652,9606.ENSP00000329403,9606.ENSP00000332591,9606.ENSP00000335074,9606.ENSP00000341838,9606.ENSP00000345230,9606.ENSP00000351022,…	VCL,TNNC1,TNNT2,ATIC,GDA,TMOD1,CBL,GAL,ACTC1,AK8,HPRT1,INSR,LEP,PCP4,NPY2R,GHRL,TNNI3,TPM4,TPM1,TNNI1,NPY1R,RAPGEF1,FLOT1,APRT,FOXO1,MLLT4,AK4,NPY,MYH6,NPY5R,ACTN2,MYH3,TNNT1
GO:0046037	GMP metabolic process	3	14	1.86	0.0012	9606.ENSP00000298556,9606.ENSP00000355689,9606.ENSP00000419851	HPRT1,GUK1,GMPS
GO:0071375	Cellular response to peptide hormone stimulus	7	269	0.94	0.0012	9606.ENSP00000303830,9606.ENSP00000312652,9606.ENSP00000360293,9606.ENSP00000367615,9606.ENSP00000368880,9606.ENSP00000440273,9606.ENSP00000443495	INSR,LEP,SORBS1,APRT,FOXO1,SH2B2,ACTN2
GO:1901070	Guanosine-containing compound biosynthetic process	3	14	1.86	0.0012	9606.ENSP00000298556,9606.ENSP00000355689,9606.ENSP00000419851	HPRT1,GUK1,GMPS
GO:0009887	Animal organ morphogenesis	12	967	0.62	0.0016	9606.ENSP00000232975,9606.ENSP00000236918,9606.ENSP00000290378,9606.ENSP00000303830,9606.ENSP00000332591,9606.ENSP00000341838,9606.ENSP00000351022,9606.ENSP00000354488,9606.ENSP00000354652,9606.ENSP00000368880,9606.ENSP00000386041,9606.ENSP00000423917	TNNC1,TNNT2,ACTC1,INSR,NPY2R,TNNI3,TPM1,TNNI1,NPY1R,FOXO1,MYH6,NPY5R
GO:0010243	Response to organonitrogen compound	12	987	0.61	0.002	9606.ENSP00000265643,9606.ENSP00000287641,9606.ENSP00000290953,9606.ENSP00000298556,9606.ENSP00000303830,9606.ENSP00000312652,9606.ENSP00000360293,9606.ENSP00000361263,9606.ENSP00000367615,9606.ENSP00000368880,9606.ENSP00000440273,9606.ENSP00000443495	GAL,SST,AGRP,HPRT1,INSR,LEP,SORBS1,RAPGEF1,APRT,FOXO1,SH2B2,ACTN2
GO:0010906	Regulation of glucose metabolic process	5	118	1.16	0.0021	9606.ENSP00000303830,9606.ENSP00000312652,9606.ENSP00000360293,9606.ENSP00000368880,9606.ENSP00000384092	INSR,LEP,SORBS1,FOXO1,POMC
GO:0032095	Regulation of response to food	3	19	1.73	0.0024	9606.ENSP00000312652,9606.ENSP00000335074,9606.ENSP00000384364	LEP,GHRL,NPY
GO:0042221	Response to chemical	27	4333	0.32	0.0024	9606.ENSP00000232975,9606.ENSP00000236918,9606.ENSP00000236959,9606.ENSP00000243673,9606.ENSP00000264033,9606.ENSP00000265643,9606.ENSP00000287641,9606.ENSP00000290378,9606.ENSP00000290953,9606.ENSP00000298556,9606.ENSP00000303830,9606.ENSP00000312652,9606.ENSP00000335074,9606.ENSP00000351022,9606.ENSP00000354532,9606.ENSP00000355689,9606.ENSP00000360293,9606.ENSP00000361263,9606.ENSP00000365569,…	TNNC1,TNNT2,ATIC,GPR83,CBL,GAL,SST,ACTC1,AGRP,HPRT1,INSR,LEP,GHRL,TPM1,PNP,GUK1,SORBS1,RAPGEF1,FLOT1,APRT,FOXO1,AK4,POMC,AMPD1,SH2B2,ACTN2,ADSL
GO:1901360	Organic cyclic compound metabolic process	22	3118	0.38	0.0029	9606.ENSP00000236959,9606.ENSP00000238018,9606.ENSP00000256578,9606.ENSP00000259727,9606.ENSP00000286621,9606.ENSP00000286648,9606.ENSP00000298545,9606.ENSP00000298556,9606.ENSP00000312652,9606.ENSP00000346577,9606.ENSP00000346921,9606.ENSP00000354532,9606.ENSP00000355689,9606.ENSP00000367615,9606.ENSP00000369456,9606.ENSP00000371230,9606.ENSP00000378743,9606.ENSP00000379802,9606.ENSP00000410186,…	ATIC,GDA,AMPD2,GMPR,ADK,DCK,AK8,HPRT1,LEP,AK5,AK2,PNP,GUK1,APRT,ITPA,AK3,AK4,AMPD3,AK9,GMPS,AMPD1,ADSL
GO:0006168	Adenine salvage	2	2	2.53	0.0033	9606.ENSP00000298556,9606.ENSP00000367615	HPRT1,APRT
GO:0009183	Purine deoxyribonucleoside diphosphate biosynthetic process	2	2	2.53	0.0033	9606.ENSP00000346577,9606.ENSP00000355689	AK5,GUK1
GO:0009216	Purine deoxyribonucleoside triphosphate biosynthetic process	2	2	2.53	0.0033	9606.ENSP00000286621,9606.ENSP00000410186	ADK,AK9
GO:0044209	AMP salvage	2	2	2.53	0.0033	9606.ENSP00000286621,9606.ENSP00000367615	ADK,APRT
GO:0046041	ITP metabolic process	2	2	2.53	0.0033	9606.ENSP00000369456,9606.ENSP00000371230	ITPA,AK3
GO:0050896	Response to stimulus	39	8046	0.21	0.0034	9606.ENSP00000211998,9606.ENSP00000232975,9606.ENSP00000236918,9606.ENSP00000236959,9606.ENSP00000243673,9606.ENSP00000259727,9606.ENSP00000264033,9606.ENSP00000265643,9606.ENSP00000287641,9606.ENSP00000290378,9606.ENSP00000290953,9606.ENSP00000298556,9606.ENSP00000303830,9606.ENSP00000312652,9606.ENSP00000329403,9606.ENSP00000332591,9606.ENSP00000335074,9606.ENSP00000341838,9606.ENSP00000351022,…	VCL,TNNC1,TNNT2,ATIC,GPR83,GMPR,CBL,GAL,SST,ACTC1,AGRP,HPRT1,INSR,LEP,PCP4,NPY2R,GHRL,TNNI3,TPM1,PNP,NPY1R,GUK1,SORBS1,RAPGEF1,FLOT1,APRT,FOXO1,AK3,MLLT4,AK4,AMPD3,POMC,NPY,MYH6,NPY5R,AMPD1,SH2B2,ACTN2,ADSL
GO:0031667	Response to nutrient levels	8	449	0.78	0.0036	9606.ENSP00000264033,9606.ENSP00000287641,9606.ENSP00000312652,9606.ENSP00000335074,9606.ENSP00000368880,9606.ENSP00000384092,9606.ENSP00000384364,9606.ENSP00000485525	CBL,SST,LEP,GHRL,FOXO1,POMC,NPY,ADSL
GO:0030534	Adult behavior	5	136	1.09	0.0038	9606.ENSP00000259365,9606.ENSP00000290953,9606.ENSP00000312652,9606.ENSP00000335074,9606.ENSP00000384364	TMOD1,AGRP,LEP,GHRL,NPY
GO:0009719	Response to endogenous stimulus	14	1447	0.51	0.0042	9606.ENSP00000243673,9606.ENSP00000264033,9606.ENSP00000265643,9606.ENSP00000287641,9606.ENSP00000290953,9606.ENSP00000303830,9606.ENSP00000312652,9606.ENSP00000335074,9606.ENSP00000360293,9606.ENSP00000361263,9606.ENSP00000367615,9606.ENSP00000368880,9606.ENSP00000440273,9606.ENSP00000443495	GPR83,CBL,GAL,SST,AGRP,INSR,LEP,GHRL,SORBS1,RAPGEF1,APRT,FOXO1,SH2B2,ACTN2
GO:0046039	GTP metabolic process	3	25	1.61	0.0047	9606.ENSP00000371230,9606.ENSP00000378743,9606.ENSP00000379802	AK3,AK4,AMPD3
GO:0060259	Regulation of feeding behavior	3	25	1.61	0.0047	9606.ENSP00000290953,9606.ENSP00000332591,9606.ENSP00000335074	AGRP,NPY2R,GHRL
GO:0009169	Purine ribonucleoside monophosphate catabolic process	2	3	2.35	0.0052	9606.ENSP00000298556,9606.ENSP00000379802	HPRT1,AMPD3
GO:0009170	Purine deoxyribonucleoside monophosphate metabolic process	2	3	2.35	0.0052	9606.ENSP00000286648,9606.ENSP00000355689	DCK,GUK1
GO:0046056	dADP metabolic process	2	3	2.35	0.0052	9606.ENSP00000346577,9606.ENSP00000410186	AK5,AK9
GO:0046066	dGDP metabolic process	2	3	2.35	0.0052	9606.ENSP00000355689,9606.ENSP00000410186	GUK1,AK9
GO:0046098	Guanine metabolic process	2	3	2.35	0.0052	9606.ENSP00000238018,9606.ENSP00000298556	GDA,HPRT1
GO:0048520	Positive regulation of behavior	3	28	1.56	0.006	9606.ENSP00000290953,9606.ENSP00000332591,9606.ENSP00000335074	AGRP,NPY2R,GHRL
GO:0042755	Eating behavior	3	29	1.54	0.0066	9606.ENSP00000290953,9606.ENSP00000312652,9606.ENSP00000423917	AGRP,LEP,NPY5R
GO:1901699	Cellular response to nitrogen compound	9	645	0.67	0.0068	9606.ENSP00000303830,9606.ENSP00000312652,9606.ENSP00000360293,9606.ENSP00000361263,9606.ENSP00000365569,9606.ENSP00000367615,9606.ENSP00000368880,9606.ENSP00000440273,9606.ENSP00000443495	INSR,LEP,SORBS1,RAPGEF1,FLOT1,APRT,FOXO1,SH2B2,ACTN2
GO:0043502	Regulation of muscle adaptation	4	82	1.22	0.0069	9606.ENSP00000232975,9606.ENSP00000354488,9606.ENSP00000368880,9606.ENSP00000467176	TNNC1,TNNI1,FOXO1,TNNT1
GO:0009154	Purine ribonucleotide catabolic process	3	30	1.53	0.0071	9606.ENSP00000298556,9606.ENSP00000369456,9606.ENSP00000379802	HPRT1,ITPA,AMPD3
GO:0006177	GMP biosynthetic process	2	4	2.23	0.0072	9606.ENSP00000298556,9606.ENSP00000419851	HPRT1,GMPS
GO:0032100	Positive regulation of appetite	2	4	2.23	0.0072	9606.ENSP00000335074,9606.ENSP00000384364	GHRL,NPY
GO:0046010	Positive regulation of circadian sleep/wake cycle, non-REM sleep	2	4	2.23	0.0072	9606.ENSP00000332591,9606.ENSP00000335074	NPY2R,GHRL
GO:0051464	Positive regulation of cortisol secretion	2	4	2.23	0.0072	9606.ENSP00000265643,9606.ENSP00000335074	GAL,GHRL
GO:0008286	Insulin receptor signaling pathway	4	87	1.19	0.0083	9606.ENSP00000303830,9606.ENSP00000360293,9606.ENSP00000368880,9606.ENSP00000440273	INSR,SORBS1,FOXO1,SH2B2
GO:0071495	Cellular response to endogenous stimulus	12	1181	0.54	0.0086	9606.ENSP00000264033,9606.ENSP00000287641,9606.ENSP00000290953,9606.ENSP00000303830,9606.ENSP00000312652,9606.ENSP00000335074,9606.ENSP00000360293,9606.ENSP00000361263,9606.ENSP00000367615,9606.ENSP00000368880,9606.ENSP00000440273,9606.ENSP00000443495	CBL,SST,AGRP,INSR,LEP,GHRL,SORBS1,RAPGEF1,APRT,FOXO1,SH2B2,ACTN2
GO:1901700	Response to oxygen-containing compound	14	1567	0.48	0.0086	9606.ENSP00000264033,9606.ENSP00000265643,9606.ENSP00000287641,9606.ENSP00000290378,9606.ENSP00000290953,9606.ENSP00000303830,9606.ENSP00000312652,9606.ENSP00000351022,9606.ENSP00000360293,9606.ENSP00000361263,9606.ENSP00000367615,9606.ENSP00000368880,9606.ENSP00000440273,9606.ENSP00000443495	CBL,GAL,SST,ACTC1,AGRP,INSR,LEP,TPM1,SORBS1,RAPGEF1,APRT,FOXO1,SH2B2,ACTN2
GO:0046060	dATP metabolic process	2	5	2.13	0.0096	9606.ENSP00000286621,9606.ENSP00000355689	ADK,GUK1
GO:0097009	Energy homeostasis	3	35	1.46	0.0102	9606.ENSP00000256578,9606.ENSP00000368880,9606.ENSP00000379802	AMPD2,FOXO1,AMPD3
GO:0070873	Regulation of glycogen metabolic process	3	37	1.44	0.0119	9606.ENSP00000303830,9606.ENSP00000360293,9606.ENSP00000384092	INSR,SORBS1,POMC
GO:0043255	Regulation of carbohydrate biosynthetic process	4	97	1.14	0.012	9606.ENSP00000303830,9606.ENSP00000312652,9606.ENSP00000360293,9606.ENSP00000368880	INSR,LEP,SORBS1,FOXO1
GO:0051239	Regulation of multicellular organismal process	21	3227	0.34	0.0124	9606.ENSP00000211998,9606.ENSP00000232975,9606.ENSP00000236918,9606.ENSP00000265643,9606.ENSP00000303830,9606.ENSP00000312652,9606.ENSP00000329403,9606.ENSP00000332591,9606.ENSP00000335074,9606.ENSP00000341838,9606.ENSP00000351022,9606.ENSP00000354488,9606.ENSP00000354532,9606.ENSP00000354652,9606.ENSP00000361263,9606.ENSP00000365569,9606.ENSP00000368880,9606.ENSP00000371331,9606.ENSP00000384092,…	VCL,TNNC1,TNNT2,GAL,INSR,LEP,PCP4,NPY2R,GHRL,TNNI3,TPM1,TNNI1,PNP,NPY1R,RAPGEF1,FLOT1,FOXO1,TNNI2,POMC,MYH6,TNNT1
GO:0006189	De novo IMP biosynthetic process	2	6	2.05	0.0125	9606.ENSP00000236959,9606.ENSP00000485525	ATIC,ADSL
GO:0010907	Positive regulation of glucose metabolic process	3	38	1.43	0.0125	9606.ENSP00000303830,9606.ENSP00000360293,9606.ENSP00000368880	INSR,SORBS1,FOXO1
GO:1903522	Regulation of blood circulation	6	292	0.84	0.0125	9606.ENSP00000236918,9606.ENSP00000312652,9606.ENSP00000335074,9606.ENSP00000341838,9606.ENSP00000351022,9606.ENSP00000386041	TNNT2,LEP,GHRL,TNNI3,TPM1,MYH6
GO:0048729	Tissue morphogenesis	8	561	0.68	0.0129	9606.ENSP00000211998,9606.ENSP00000232975,9606.ENSP00000236918,9606.ENSP00000290378,9606.ENSP00000341838,9606.ENSP00000351022,9606.ENSP00000354488,9606.ENSP00000386041	VCL,TNNC1,TNNT2,ACTC1,TNNI3,TPM1,TNNI1,MYH6
GO:0048646	Anatomical structure formation involved in morphogenesis	10	883	0.58	0.0131	9606.ENSP00000236918,9606.ENSP00000259365,9606.ENSP00000290378,9606.ENSP00000312652,9606.ENSP00000351022,9606.ENSP00000368880,9606.ENSP00000386041,9606.ENSP00000443495,9606.ENSP00000464317,9606.ENSP00000467176	TNNT2,TMOD1,ACTC1,LEP,TPM1,FOXO1,MYH6,ACTN2,MYH3,TNNT1
GO:0010033	Response to organic substance	20	3011	0.35	0.0136	9606.ENSP00000236959,9606.ENSP00000243673,9606.ENSP00000264033,9606.ENSP00000265643,9606.ENSP00000287641,9606.ENSP00000290378,9606.ENSP00000290953,9606.ENSP00000298556,9606.ENSP00000303830,9606.ENSP00000312652,9606.ENSP00000335074,9606.ENSP00000360293,9606.ENSP00000361263,9606.ENSP00000365569,9606.ENSP00000367615,9606.ENSP00000368880,9606.ENSP00000384092,9606.ENSP00000430075,9606.ENSP00000440273,…	ATIC,GPR83,CBL,GAL,SST,ACTC1,AGRP,HPRT1,INSR,LEP,GHRL,SORBS1,RAPGEF1,FLOT1,APRT,FOXO1,POMC,AMPD1,SH2B2,ACTN2
GO:0007186	G protein-coupled receptor signaling pathway	12	1255	0.51	0.0139	9606.ENSP00000243673,9606.ENSP00000265643,9606.ENSP00000287641,9606.ENSP00000290953,9606.ENSP00000303830,9606.ENSP00000332591,9606.ENSP00000335074,9606.ENSP00000354652,9606.ENSP00000384092,9606.ENSP00000384364,9606.ENSP00000423917,9606.ENSP00000443495	GPR83,GAL,SST,AGRP,INSR,NPY2R,GHRL,NPY1R,POMC,NPY,NPY5R,ACTN2
GO:0016310	Phosphorylation	12	1275	0.5	0.0159	9606.ENSP00000286621,9606.ENSP00000286648,9606.ENSP00000298545,9606.ENSP00000303830,9606.ENSP00000312652,9606.ENSP00000346577,9606.ENSP00000346921,9606.ENSP00000355689,9606.ENSP00000371230,9606.ENSP00000378743,9606.ENSP00000410186,9606.ENSP00000443495	ADK,DCK,AK8,INSR,LEP,AK5,AK2,GUK1,AK3,AK4,AK9,ACTN2
GO:0071417	Cellular response to organonitrogen compound	8	590	0.66	0.0175	9606.ENSP00000303830,9606.ENSP00000312652,9606.ENSP00000360293,9606.ENSP00000361263,9606.ENSP00000367615,9606.ENSP00000368880,9606.ENSP00000440273,9606.ENSP00000443495	INSR,LEP,SORBS1,RAPGEF1,APRT,FOXO1,SH2B2,ACTN2
GO:0051050	Positive regulation of transport	10	923	0.56	0.0181	9606.ENSP00000264033,9606.ENSP00000265643,9606.ENSP00000303830,9606.ENSP00000312652,9606.ENSP00000332591,9606.ENSP00000335074,9606.ENSP00000360293,9606.ENSP00000361263,9606.ENSP00000365569,9606.ENSP00000443495	CBL,GAL,INSR,LEP,NPY2R,GHRL,SORBS1,RAPGEF1,FLOT1,ACTN2
GO:0046130	Purine ribonucleoside catabolic process	2	8	1.93	0.0187	9606.ENSP00000298556,9606.ENSP00000354532	HPRT1,PNP
GO:0140353	Lipid export from cell	2	8	1.93	0.0187	9606.ENSP00000312652,9606.ENSP00000335074	LEP,GHRL
GO:1901564	Organonitrogen compound metabolic process	28	5244	0.26	0.0188	9606.ENSP00000236959,9606.ENSP00000238018,9606.ENSP00000256578,9606.ENSP00000259727,9606.ENSP00000264033,9606.ENSP00000286621,9606.ENSP00000286648,9606.ENSP00000298545,9606.ENSP00000298556,9606.ENSP00000303830,9606.ENSP00000312652,9606.ENSP00000346577,9606.ENSP00000346921,9606.ENSP00000354532,9606.ENSP00000355689,9606.ENSP00000367615,9606.ENSP00000368880,9606.ENSP00000369456,9606.ENSP00000371230,…	ATIC,GDA,AMPD2,GMPR,CBL,ADK,DCK,AK8,HPRT1,INSR,LEP,AK5,AK2,PNP,GUK1,APRT,FOXO1,ITPA,AK3,AK4,AMPD3,MYH6,AK9,GMPS,AMPD1,ACTN2,MYH3,ADSL
GO:0006220	Pyrimidine nucleotide metabolic process	3	46	1.34	0.0196	9606.ENSP00000286648,9606.ENSP00000346577,9606.ENSP00000371230	DCK,AK5,AK3
GO:0032368	Regulation of lipid transport	4	116	1.07	0.0208	9606.ENSP00000265643,9606.ENSP00000312652,9606.ENSP00000335074,9606.ENSP00000384092	GAL,LEP,GHRL,POMC
GO:2000253	Positive regulation of feeding behavior	2	9	1.87	0.022	9606.ENSP00000290953,9606.ENSP00000335074	AGRP,GHRL
GO:0051956	Negative regulation of amino acid transport	2	11	1.79	0.0306	9606.ENSP00000312652,9606.ENSP00000423917	LEP,NPY5R
GO:2000049	Positive regulation of cell-cell adhesion mediated by cadherin	2	11	1.79	0.0306	9606.ENSP00000365569,9606.ENSP00000375960	FLOT1,MLLT4
GO:0046324	Regulation of glucose import	3	56	1.26	0.0329	9606.ENSP00000303830,9606.ENSP00000312652,9606.ENSP00000360293	INSR,LEP,SORBS1
GO:0055013	Cardiac muscle cell development	3	57	1.25	0.0344	9606.ENSP00000290378,9606.ENSP00000386041,9606.ENSP00000443495	ACTC1,MYH6,ACTN2
GO:0006940	Regulation of smooth muscle contraction	3	60	1.23	0.0392	9606.ENSP00000332591,9606.ENSP00000335074,9606.ENSP00000341838	NPY2R,GHRL,TNNI3
GO:0003214	Cardiac left ventricle morphogenesis	2	14	1.68	0.0455	9606.ENSP00000332591,9606.ENSP00000423917	NPY2R,NPY5R
GO:0007625	Grooming behavior	2	14	1.68	0.0455	9606.ENSP00000298556,9606.ENSP00000367615	HPRT1,APRT
GO:0030072	Peptide hormone secretion	3	64	1.2	0.0463	9606.ENSP00000265643,9606.ENSP00000312652,9606.ENSP00000335074	GAL,LEP,GHRL

## Sheet: Molecular Function (GO)
#term ID	term description	observed gene count	background gene count	strength	false discovery rate	matching proteins in your network (IDs)	matching proteins in your network (labels)
GO:0019205	Nucleobase-containing compound kinase activity	9	44	1.84	1.17e-10	9606.ENSP00000286621,9606.ENSP00000286648,9606.ENSP00000298545,9606.ENSP00000346577,9606.ENSP00000346921,9606.ENSP00000355689,9606.ENSP00000371230,9606.ENSP00000378743,9606.ENSP00000410186	ADK,DCK,AK8,AK5,AK2,GUK1,AK3,AK4,AK9
GO:0003779	Actin binding	16	438	1.09	2.75e-10	9606.ENSP00000211998,9606.ENSP00000232975,9606.ENSP00000236918,9606.ENSP00000259365,9606.ENSP00000341838,9606.ENSP00000345230,9606.ENSP00000351022,9606.ENSP00000354488,9606.ENSP00000357516,9606.ENSP00000360293,9606.ENSP00000367542,9606.ENSP00000371331,9606.ENSP00000375960,9606.ENSP00000386041,9606.ENSP00000443495,9606.ENSP00000464317	VCL,TNNC1,TNNT2,TMOD1,TNNI3,TPM4,TPM1,TNNI1,TPM3,SORBS1,TPM2,TNNI2,MLLT4,MYH6,ACTN2,MYH3
GO:0008092	Cytoskeletal protein binding	19	973	0.82	2.56e-08	9606.ENSP00000211998,9606.ENSP00000232975,9606.ENSP00000236918,9606.ENSP00000259365,9606.ENSP00000290378,9606.ENSP00000341838,9606.ENSP00000345230,9606.ENSP00000351022,9606.ENSP00000354488,9606.ENSP00000357516,9606.ENSP00000360293,9606.ENSP00000367542,9606.ENSP00000371331,9606.ENSP00000375960,9606.ENSP00000386041,9606.ENSP00000430075,9606.ENSP00000443495,9606.ENSP00000464317,9606.ENSP00000467176	VCL,TNNC1,TNNT2,TMOD1,ACTC1,TNNI3,TPM4,TPM1,TNNI1,TPM3,SORBS1,TPM2,TNNI2,MLLT4,MYH6,AMPD1,ACTN2,MYH3,TNNT1
GO:0051015	Actin filament binding	11	199	1.27	2.56e-08	9606.ENSP00000232975,9606.ENSP00000259365,9606.ENSP00000341838,9606.ENSP00000345230,9606.ENSP00000351022,9606.ENSP00000357516,9606.ENSP00000367542,9606.ENSP00000375960,9606.ENSP00000386041,9606.ENSP00000443495,9606.ENSP00000464317	TNNC1,TMOD1,TNNI3,TPM4,TPM1,TPM3,TPM2,MLLT4,MYH6,ACTN2,MYH3
GO:0016776	Phosphotransferase activity, phosphate group as acceptor	7	39	1.78	4.29e-08	9606.ENSP00000298545,9606.ENSP00000346577,9606.ENSP00000346921,9606.ENSP00000355689,9606.ENSP00000371230,9606.ENSP00000378743,9606.ENSP00000410186	AK8,AK5,AK2,GUK1,AK3,AK4,AK9
GO:0050145	Nucleoside monophosphate kinase activity	6	23	1.94	1.24e-07	9606.ENSP00000298545,9606.ENSP00000346577,9606.ENSP00000346921,9606.ENSP00000355689,9606.ENSP00000378743,9606.ENSP00000410186	AK8,AK5,AK2,GUK1,AK4,AK9
GO:0004017	Adenylate kinase activity	5	10	2.23	2.57e-07	9606.ENSP00000298545,9606.ENSP00000346577,9606.ENSP00000346921,9606.ENSP00000378743,9606.ENSP00000410186	AK8,AK5,AK2,AK4,AK9
GO:0031014	Troponin T binding	4	4	2.53	1.93e-06	9606.ENSP00000232975,9606.ENSP00000341838,9606.ENSP00000371331,9606.ENSP00000467176	TNNC1,TNNI3,TNNI2,TNNT1
GO:0004983	Neuropeptide Y receptor activity	4	10	2.13	2.42e-05	9606.ENSP00000243673,9606.ENSP00000332591,9606.ENSP00000354652,9606.ENSP00000423917	GPR83,NPY2R,NPY1R,NPY5R
GO:0016814	Hydrolase activity, acting on carbon-nitrogen (but not peptide) bonds, in cyclic amidines	5	34	1.7	3.26e-05	9606.ENSP00000236959,9606.ENSP00000238018,9606.ENSP00000256578,9606.ENSP00000379802,9606.ENSP00000430075	ATIC,GDA,AMPD2,AMPD3,AMPD1
GO:0005179	Hormone activity	7	124	1.28	3.35e-05	9606.ENSP00000265643,9606.ENSP00000287641,9606.ENSP00000290953,9606.ENSP00000312652,9606.ENSP00000335074,9606.ENSP00000384092,9606.ENSP00000384364	GAL,SST,AGRP,LEP,GHRL,POMC,NPY
GO:0001601	Peptide YY receptor activity	3	3	2.53	0.00013	9606.ENSP00000332591,9606.ENSP00000354652,9606.ENSP00000423917	NPY2R,NPY1R,NPY5R
GO:0003876	AMP deaminase activity	3	3	2.53	0.00013	9606.ENSP00000256578,9606.ENSP00000379802,9606.ENSP00000430075	AMPD2,AMPD3,AMPD1
GO:0004550	Nucleoside diphosphate kinase activity	4	18	1.87	0.00013	9606.ENSP00000298545,9606.ENSP00000346577,9606.ENSP00000378743,9606.ENSP00000410186	AK8,AK5,AK4,AK9
GO:0008188	Neuropeptide receptor activity	5	49	1.54	0.00013	9606.ENSP00000243673,9606.ENSP00000265643,9606.ENSP00000332591,9606.ENSP00000354652,9606.ENSP00000423917	GPR83,GAL,NPY2R,NPY1R,NPY5R
GO:0005515	Protein binding	39	7026	0.27	0.00024	9606.ENSP00000211998,9606.ENSP00000232975,9606.ENSP00000236918,9606.ENSP00000236959,9606.ENSP00000259365,9606.ENSP00000264033,9606.ENSP00000265643,9606.ENSP00000286648,9606.ENSP00000287641,9606.ENSP00000290378,9606.ENSP00000290953,9606.ENSP00000298556,9606.ENSP00000303830,9606.ENSP00000312652,9606.ENSP00000329403,9606.ENSP00000335074,9606.ENSP00000341838,9606.ENSP00000345230,9606.ENSP00000351022,…	VCL,TNNC1,TNNT2,ATIC,TMOD1,CBL,GAL,DCK,SST,ACTC1,AGRP,HPRT1,INSR,LEP,PCP4,GHRL,TNNI3,TPM4,TPM1,TNNI1,PNP,TPM3,SORBS1,RAPGEF1,FLOT1,TPM2,FOXO1,ITPA,TNNI2,MLLT4,POMC,NPY,MYH6,AMPD1,SH2B2,ACTN2,MYH3,TNNT1,ADSL
GO:0005488	Binding	53	12516	0.15	0.00032	9606.ENSP00000211998,9606.ENSP00000232975,9606.ENSP00000236918,9606.ENSP00000236959,9606.ENSP00000238018,9606.ENSP00000256578,9606.ENSP00000259365,9606.ENSP00000259727,9606.ENSP00000264033,9606.ENSP00000265643,9606.ENSP00000286621,9606.ENSP00000286648,9606.ENSP00000287641,9606.ENSP00000290378,9606.ENSP00000290953,9606.ENSP00000298545,9606.ENSP00000298556,9606.ENSP00000303830,9606.ENSP00000312652,…	VCL,TNNC1,TNNT2,ATIC,GDA,AMPD2,TMOD1,GMPR,CBL,GAL,ADK,DCK,SST,ACTC1,AGRP,AK8,HPRT1,INSR,LEP,PCP4,GHRL,TNNI3,TPM4,AK5,AK2,TPM1,TNNI1,PNP,GUK1,TPM3,SORBS1,RAPGEF1,FLOT1,TPM2,APRT,FOXO1,ITPA,AK3,TNNI2,MLLT4,AK4,AMPD3,POMC,NPY,MYH6,AK9,GMPS,AMPD1,SH2B2,ACTN2,MYH3,TNNT1,ADSL
GO:0019239	Deaminase activity	4	32	1.62	0.00064	9606.ENSP00000238018,9606.ENSP00000256578,9606.ENSP00000379802,9606.ENSP00000430075	GDA,AMPD2,AMPD3,AMPD1
GO:0008307	Structural constituent of muscle	4	43	1.5	0.0018	9606.ENSP00000345230,9606.ENSP00000351022,9606.ENSP00000367542,9606.ENSP00000443495	TPM4,TPM1,TPM2,ACTN2
GO:0005523	Tropomyosin binding	3	15	1.83	0.003	9606.ENSP00000236918,9606.ENSP00000259365,9606.ENSP00000467176	TNNT2,TMOD1,TNNT1
GO:0032559	Adenyl ribonucleotide binding	15	1522	0.52	0.0042	9606.ENSP00000286621,9606.ENSP00000286648,9606.ENSP00000290378,9606.ENSP00000298545,9606.ENSP00000303830,9606.ENSP00000346577,9606.ENSP00000346921,9606.ENSP00000355689,9606.ENSP00000367615,9606.ENSP00000371230,9606.ENSP00000378743,9606.ENSP00000386041,9606.ENSP00000410186,9606.ENSP00000419851,9606.ENSP00000464317	ADK,DCK,ACTC1,AK8,INSR,AK5,AK2,GUK1,APRT,AK3,AK4,MYH6,AK9,GMPS,MYH3
GO:0044877	Protein-containing complex binding	13	1216	0.56	0.0062	9606.ENSP00000232975,9606.ENSP00000259365,9606.ENSP00000303830,9606.ENSP00000341838,9606.ENSP00000345230,9606.ENSP00000351022,9606.ENSP00000357516,9606.ENSP00000360293,9606.ENSP00000367542,9606.ENSP00000375960,9606.ENSP00000386041,9606.ENSP00000443495,9606.ENSP00000464317	TNNC1,TMOD1,INSR,TNNI3,TPM4,TPM1,TPM3,SORBS1,TPM2,MLLT4,MYH6,ACTN2,MYH3
GO:0046899	Nucleoside triphosphate adenylate kinase activity	2	2	2.53	0.0064	9606.ENSP00000371230,9606.ENSP00000378743	AK3,AK4
GO:0106130	Purine phosphoribosyltransferase activity	2	2	2.53	0.0064	9606.ENSP00000298556,9606.ENSP00000367615	HPRT1,APRT
GO:0016301	Kinase activity	10	732	0.66	0.0066	9606.ENSP00000286621,9606.ENSP00000286648,9606.ENSP00000298545,9606.ENSP00000303830,9606.ENSP00000346577,9606.ENSP00000346921,9606.ENSP00000355689,9606.ENSP00000371230,9606.ENSP00000378743,9606.ENSP00000410186	ADK,DCK,AK8,INSR,AK5,AK2,GUK1,AK3,AK4,AK9
GO:0005524	ATP binding	14	1464	0.51	0.0086	9606.ENSP00000286621,9606.ENSP00000286648,9606.ENSP00000290378,9606.ENSP00000298545,9606.ENSP00000303830,9606.ENSP00000346577,9606.ENSP00000346921,9606.ENSP00000355689,9606.ENSP00000371230,9606.ENSP00000378743,9606.ENSP00000386041,9606.ENSP00000410186,9606.ENSP00000419851,9606.ENSP00000464317	ADK,DCK,ACTC1,AK8,INSR,AK5,AK2,GUK1,AK3,AK4,MYH6,AK9,GMPS,MYH3
GO:0001602	Pancreatic polypeptide receptor activity	2	3	2.35	0.0092	9606.ENSP00000354652,9606.ENSP00000423917	NPY1R,NPY5R
GO:0002060	Purine nucleobase binding	2	3	2.35	0.0092	9606.ENSP00000354532,9606.ENSP00000367615	PNP,APRT
GO:0030172	Troponin C binding	2	3	2.35	0.0092	9606.ENSP00000236918,9606.ENSP00000341838	TNNT2,TNNI3
GO:0000166	Nucleotide binding	17	2119	0.43	0.0094	9606.ENSP00000286621,9606.ENSP00000286648,9606.ENSP00000290378,9606.ENSP00000298545,9606.ENSP00000298556,9606.ENSP00000303830,9606.ENSP00000346577,9606.ENSP00000346921,9606.ENSP00000355689,9606.ENSP00000367615,9606.ENSP00000369456,9606.ENSP00000371230,9606.ENSP00000378743,9606.ENSP00000386041,9606.ENSP00000410186,9606.ENSP00000419851,9606.ENSP00000464317	ADK,DCK,ACTC1,AK8,HPRT1,INSR,AK5,AK2,GUK1,APRT,ITPA,AK3,AK4,MYH6,AK9,GMPS,MYH3
GO:0005184	Neuropeptide hormone activity	3	30	1.53	0.011	9606.ENSP00000265643,9606.ENSP00000290953,9606.ENSP00000384364	GAL,AGRP,NPY
GO:0017018	Myosin phosphatase activity	2	4	2.23	0.011	9606.ENSP00000386041,9606.ENSP00000464317	MYH6,MYH3
GO:0070996	Type 1 melanocortin receptor binding	2	4	2.23	0.011	9606.ENSP00000290953,9606.ENSP00000384092	AGRP,POMC
GO:0031013	Troponin I binding	2	5	2.13	0.0143	9606.ENSP00000232975,9606.ENSP00000236918	TNNC1,TNNT2
GO:0043167	Ion binding	32	6188	0.24	0.0143	9606.ENSP00000232975,9606.ENSP00000236918,9606.ENSP00000238018,9606.ENSP00000256578,9606.ENSP00000259727,9606.ENSP00000264033,9606.ENSP00000286621,9606.ENSP00000286648,9606.ENSP00000290378,9606.ENSP00000298545,9606.ENSP00000298556,9606.ENSP00000303830,9606.ENSP00000329403,9606.ENSP00000341838,9606.ENSP00000345230,9606.ENSP00000346577,9606.ENSP00000346921,9606.ENSP00000354488,9606.ENSP00000354532,…	TNNC1,TNNT2,GDA,AMPD2,GMPR,CBL,ADK,DCK,ACTC1,AK8,HPRT1,INSR,PCP4,TNNI3,TPM4,AK5,AK2,TNNI1,PNP,GUK1,APRT,ITPA,AK3,AK4,AMPD3,MYH6,AK9,GMPS,AMPD1,ACTN2,MYH3,TNNT1
GO:0071855	Neuropeptide receptor binding	3	34	1.47	0.0143	9606.ENSP00000265643,9606.ENSP00000290953,9606.ENSP00000384092	GAL,AGRP,POMC
GO:0036094	Small molecule binding	18	2516	0.38	0.0175	9606.ENSP00000286621,9606.ENSP00000286648,9606.ENSP00000290378,9606.ENSP00000298545,9606.ENSP00000298556,9606.ENSP00000303830,9606.ENSP00000346577,9606.ENSP00000346921,9606.ENSP00000354532,9606.ENSP00000355689,9606.ENSP00000367615,9606.ENSP00000369456,9606.ENSP00000371230,9606.ENSP00000378743,9606.ENSP00000386041,9606.ENSP00000410186,9606.ENSP00000419851,9606.ENSP00000464317	ADK,DCK,ACTC1,AK8,HPRT1,INSR,AK5,AK2,PNP,GUK1,APRT,ITPA,AK3,AK4,MYH6,AK9,GMPS,MYH3
GO:0005246	Calcium channel regulator activity	3	48	1.32	0.0299	9606.ENSP00000332591,9606.ENSP00000341838,9606.ENSP00000384364	NPY2R,TNNI3,NPY
GO:0019206	Nucleoside kinase activity	2	9	1.87	0.0299	9606.ENSP00000286621,9606.ENSP00000286648	ADK,DCK
GO:0016763	Transferase activity, transferring pentosyl groups	3	52	1.29	0.0359	9606.ENSP00000298556,9606.ENSP00000354532,9606.ENSP00000367615	HPRT1,PNP,APRT
GO:0097367	Carbohydrate derivative binding	16	2226	0.38	0.0359	9606.ENSP00000286621,9606.ENSP00000286648,9606.ENSP00000290378,9606.ENSP00000298545,9606.ENSP00000303830,9606.ENSP00000346577,9606.ENSP00000346921,9606.ENSP00000354532,9606.ENSP00000355689,9606.ENSP00000367615,9606.ENSP00000371230,9606.ENSP00000378743,9606.ENSP00000386041,9606.ENSP00000410186,9606.ENSP00000419851,9606.ENSP00000464317	ADK,DCK,ACTC1,AK8,INSR,AK5,AK2,PNP,GUK1,APRT,AK3,AK4,MYH6,AK9,GMPS,MYH3
GO:0005102	Signaling receptor binding	13	1581	0.44	0.0378	9606.ENSP00000264033,9606.ENSP00000265643,9606.ENSP00000287641,9606.ENSP00000290953,9606.ENSP00000303830,9606.ENSP00000312652,9606.ENSP00000335074,9606.ENSP00000360293,9606.ENSP00000365569,9606.ENSP00000384092,9606.ENSP00000384364,9606.ENSP00000440273,9606.ENSP00000443495	CBL,GAL,SST,AGRP,INSR,LEP,GHRL,SORBS1,FLOT1,POMC,NPY,SH2B2,ACTN2

## Sheet: Cellular Component (GO)
#term ID	term description	observed gene count	background gene count	strength	false discovery rate	matching proteins in your network (IDs)	matching proteins in your network (labels)
GO:0005865	Striated muscle thin filament	11	25	2.17	5.3e-17	9606.ENSP00000232975,9606.ENSP00000236918,9606.ENSP00000259365,9606.ENSP00000341838,9606.ENSP00000345230,9606.ENSP00000351022,9606.ENSP00000354488,9606.ENSP00000357516,9606.ENSP00000367542,9606.ENSP00000371331,9606.ENSP00000467176	TNNC1,TNNT2,TMOD1,TNNI3,TPM4,TPM1,TNNI1,TPM3,TPM2,TNNI2,TNNT1
GO:0030016	Myofibril	16	227	1.38	5.3e-15	9606.ENSP00000211998,9606.ENSP00000232975,9606.ENSP00000236918,9606.ENSP00000259365,9606.ENSP00000290378,9606.ENSP00000341838,9606.ENSP00000345230,9606.ENSP00000351022,9606.ENSP00000354488,9606.ENSP00000357516,9606.ENSP00000367542,9606.ENSP00000371331,9606.ENSP00000386041,9606.ENSP00000443495,9606.ENSP00000464317,9606.ENSP00000467176	VCL,TNNC1,TNNT2,TMOD1,ACTC1,TNNI3,TPM4,TPM1,TNNI1,TPM3,TPM2,TNNI2,MYH6,ACTN2,MYH3,TNNT1
GO:0030017	Sarcomere	15	207	1.39	2.6e-14	9606.ENSP00000232975,9606.ENSP00000236918,9606.ENSP00000259365,9606.ENSP00000290378,9606.ENSP00000341838,9606.ENSP00000345230,9606.ENSP00000351022,9606.ENSP00000354488,9606.ENSP00000357516,9606.ENSP00000367542,9606.ENSP00000371331,9606.ENSP00000386041,9606.ENSP00000443495,9606.ENSP00000464317,9606.ENSP00000467176	TNNC1,TNNT2,TMOD1,ACTC1,TNNI3,TPM4,TPM1,TNNI1,TPM3,TPM2,TNNI2,MYH6,ACTN2,MYH3,TNNT1
GO:0015629	Actin cytoskeleton	17	477	1.08	1.08e-11	9606.ENSP00000211998,9606.ENSP00000232975,9606.ENSP00000236918,9606.ENSP00000259365,9606.ENSP00000290378,9606.ENSP00000341838,9606.ENSP00000345230,9606.ENSP00000351022,9606.ENSP00000354488,9606.ENSP00000357516,9606.ENSP00000360293,9606.ENSP00000367542,9606.ENSP00000371331,9606.ENSP00000386041,9606.ENSP00000443495,9606.ENSP00000464317,9606.ENSP00000467176	VCL,TNNC1,TNNT2,TMOD1,ACTC1,TNNI3,TPM4,TPM1,TNNI1,TPM3,SORBS1,TPM2,TNNI2,MYH6,ACTN2,MYH3,TNNT1
GO:0005829	Cytosol	42	5193	0.44	1.13e-10	9606.ENSP00000211998,9606.ENSP00000232975,9606.ENSP00000236918,9606.ENSP00000236959,9606.ENSP00000238018,9606.ENSP00000256578,9606.ENSP00000259365,9606.ENSP00000259727,9606.ENSP00000264033,9606.ENSP00000286621,9606.ENSP00000286648,9606.ENSP00000290378,9606.ENSP00000298545,9606.ENSP00000298556,9606.ENSP00000312652,9606.ENSP00000329403,9606.ENSP00000341838,9606.ENSP00000345230,9606.ENSP00000346577,…	VCL,TNNC1,TNNT2,ATIC,GDA,AMPD2,TMOD1,GMPR,CBL,ADK,DCK,ACTC1,AK8,HPRT1,LEP,PCP4,TNNI3,TPM4,AK5,TPM1,TNNI1,PNP,GUK1,TPM3,SORBS1,RAPGEF1,TPM2,APRT,FOXO1,ITPA,TNNI2,MLLT4,AMPD3,MYH6,AK9,GMPS,AMPD1,SH2B2,ACTN2,MYH3,TNNT1,ADSL
GO:0005861	Troponin complex	6	8	2.4	3.2e-10	9606.ENSP00000232975,9606.ENSP00000236918,9606.ENSP00000341838,9606.ENSP00000354488,9606.ENSP00000371331,9606.ENSP00000467176	TNNC1,TNNT2,TNNI3,TNNI1,TNNI2,TNNT1
GO:0005862	Muscle thin filament tropomyosin	4	4	2.53	9e-07	9606.ENSP00000345230,9606.ENSP00000351022,9606.ENSP00000357516,9606.ENSP00000367542	TPM4,TPM1,TPM3,TPM2
GO:0005737	Cytoplasm	53	11428	0.19	4.03e-06	9606.ENSP00000211998,9606.ENSP00000232975,9606.ENSP00000236918,9606.ENSP00000236959,9606.ENSP00000238018,9606.ENSP00000256578,9606.ENSP00000259365,9606.ENSP00000259727,9606.ENSP00000264033,9606.ENSP00000265643,9606.ENSP00000286621,9606.ENSP00000286648,9606.ENSP00000290378,9606.ENSP00000290953,9606.ENSP00000298545,9606.ENSP00000298556,9606.ENSP00000303830,9606.ENSP00000312652,9606.ENSP00000329403,…	VCL,TNNC1,TNNT2,ATIC,GDA,AMPD2,TMOD1,GMPR,CBL,GAL,ADK,DCK,ACTC1,AGRP,AK8,HPRT1,INSR,LEP,PCP4,GHRL,TNNI3,TPM4,AK5,AK2,TPM1,TNNI1,PNP,GUK1,TPM3,SORBS1,RAPGEF1,FLOT1,TPM2,APRT,FOXO1,ITPA,AK3,TNNI2,MLLT4,AK4,AMPD3,POMC,NPY,MYH6,AK9,GMPS,NPY5R,AMPD1,SH2B2,ACTN2,MYH3,TNNT1,ADSL
GO:0005884	Actin filament	7	101	1.37	4.03e-06	9606.ENSP00000259365,9606.ENSP00000290378,9606.ENSP00000345230,9606.ENSP00000351022,9606.ENSP00000357516,9606.ENSP00000367542,9606.ENSP00000443495	TMOD1,ACTC1,TPM4,TPM1,TPM3,TPM2,ACTN2
GO:1990584	Cardiac Troponin complex	3	3	2.53	5.91e-05	9606.ENSP00000232975,9606.ENSP00000236918,9606.ENSP00000341838	TNNC1,TNNT2,TNNI3
GO:0005856	Cytoskeleton	21	2221	0.5	7.9e-05	9606.ENSP00000211998,9606.ENSP00000232975,9606.ENSP00000236918,9606.ENSP00000259365,9606.ENSP00000290378,9606.ENSP00000298545,9606.ENSP00000341838,9606.ENSP00000345230,9606.ENSP00000346577,9606.ENSP00000351022,9606.ENSP00000354488,9606.ENSP00000354532,9606.ENSP00000357516,9606.ENSP00000360293,9606.ENSP00000365569,9606.ENSP00000367542,9606.ENSP00000371331,9606.ENSP00000386041,9606.ENSP00000443495,…	VCL,TNNC1,TNNT2,TMOD1,ACTC1,AK8,TNNI3,TPM4,AK5,TPM1,TNNI1,PNP,TPM3,SORBS1,FLOT1,TPM2,TNNI2,MYH6,ACTN2,MYH3,TNNT1
GO:0001725	Stress fiber	5	65	1.41	0.0002	9606.ENSP00000345230,9606.ENSP00000351022,9606.ENSP00000357516,9606.ENSP00000360293,9606.ENSP00000386041	TPM4,TPM1,TPM3,SORBS1,MYH6
GO:0034774	Secretory granule lumen	7	324	0.86	0.0042	9606.ENSP00000211998,9606.ENSP00000335074,9606.ENSP00000354532,9606.ENSP00000367615,9606.ENSP00000379802,9606.ENSP00000384092,9606.ENSP00000443495	VCL,GHRL,PNP,APRT,AMPD3,POMC,ACTN2
GO:0005925	Focal adhesion	7	405	0.77	0.0145	9606.ENSP00000211998,9606.ENSP00000264033,9606.ENSP00000290378,9606.ENSP00000345230,9606.ENSP00000360293,9606.ENSP00000365569,9606.ENSP00000443495	VCL,CBL,ACTC1,TPM4,SORBS1,FLOT1,ACTN2
GO:0097512	Cardiac myofibril	2	6	2.05	0.0156	9606.ENSP00000236918,9606.ENSP00000341838	TNNT2,TNNI3
GO:0016600	Flotillin complex	2	8	1.93	0.0239	9606.ENSP00000264033,9606.ENSP00000365569	CBL,FLOT1
GO:0005915	Zonula adherens	2	9	1.87	0.0282	9606.ENSP00000211998,9606.ENSP00000360293	VCL,SORBS1
GO:0005615	Extracellular space	20	3195	0.32	0.0337	9606.ENSP00000211998,9606.ENSP00000236959,9606.ENSP00000265643,9606.ENSP00000287641,9606.ENSP00000290378,9606.ENSP00000290953,9606.ENSP00000298556,9606.ENSP00000303830,9606.ENSP00000312652,9606.ENSP00000335074,9606.ENSP00000345230,9606.ENSP00000346921,9606.ENSP00000354532,9606.ENSP00000357516,9606.ENSP00000365569,9606.ENSP00000367615,9606.ENSP00000384092,9606.ENSP00000384364,9606.ENSP00000443495,…	VCL,ATIC,GAL,SST,ACTC1,AGRP,HPRT1,INSR,LEP,GHRL,TPM4,AK2,PNP,TPM3,FLOT1,APRT,POMC,NPY,ACTN2,MYH3
GO:0030141	Secretory granule	9	845	0.56	0.0461	9606.ENSP00000211998,9606.ENSP00000265643,9606.ENSP00000335074,9606.ENSP00000354532,9606.ENSP00000367615,9606.ENSP00000379802,9606.ENSP00000384092,9606.ENSP00000384364,9606.ENSP00000443495	VCL,GAL,GHRL,PNP,APRT,AMPD3,POMC,NPY,ACTN2
