# Supplementary material for: Proteomic changes in the hippocampus of large mammals after total-body low dose radiation
Source: PLoS One. 2024 Mar 1;19(3):e0296903. doi: 10.1371/journal.pone.0296903 (PMC10906861; doi:10.1371/journal.pone.0296903)
Supplement: S4 Table — STRING protein interactions and enrichment analysis of 8 target proteins within previously studied neurodegenerative network (Relates to Fig 4b). (XLSX) [file pone.0296903.s006.xlsx]

## Sheet: string_interactions
#node1	node2	node1_string_id	node2_string_id	neighborhood_on_chromosome	gene_fusion	phylogenetic_cooccurrence	homology	coexpression	experimentally_determined_interaction	database_annotated	automated_textmining	combined_score
APBA1	BACE1	9606.ENSP00000265381	9606.ENSP00000318585	0	0	0	0	0.076	0.07	0	0.375	0.416
APBA1	DLGAP1	9606.ENSP00000265381	9606.ENSP00000316377	0	0	0	0	0.127	0	0	0.409	0.462
APBA1	GRIN1	9606.ENSP00000265381	9606.ENSP00000360608	0	0	0	0	0.166	0	0.6	0.236	0.723
APBA1	DLG4	9606.ENSP00000265381	9606.ENSP00000382428	0	0	0	0.544	0.143	0.212	0.65	0.501	0.799
APBA1	PSEN1	9606.ENSP00000265381	9606.ENSP00000326366	0	0	0	0	0	0.678	0	0.476	0.824
APBA1	APP	9606.ENSP00000265381	9606.ENSP00000284981	0	0	0	0	0.189	0.965	0	0.984	0.999
APP	SIRT1	9606.ENSP00000284981	9606.ENSP00000212015	0	0	0	0	0	0	0	0.604	0.604
APP	MFN2	9606.ENSP00000284981	9606.ENSP00000235329	0	0	0	0	0.062	0.057	0	0.479	0.499
APP	MDM2	9606.ENSP00000284981	9606.ENSP00000258149	0	0	0	0	0	0.063	0	0.826	0.83
APP	SORL1	9606.ENSP00000284981	9606.ENSP00000260197	0	0	0	0	0.063	0.887	0.8	0.989	0.999
APP	CREBBP	9606.ENSP00000284981	9606.ENSP00000262367	0	0	0	0	0	0	0	0.756	0.757
APP	SYP	9606.ENSP00000284981	9606.ENSP00000263233	0	0	0	0	0.063	0.043	0	0.788	0.794
APP	EP300	9606.ENSP00000284981	9606.ENSP00000263253	0	0	0	0	0	0	0	0.966	0.967
APP	APBA1	9606.ENSP00000284981	9606.ENSP00000265381	0	0	0	0	0.189	0.965	0	0.984	0.999
APP	TP53	9606.ENSP00000284981	9606.ENSP00000269305	0	0	0	0	0	0	0	0.621	0.621
APP	SLC6A3	9606.ENSP00000284981	9606.ENSP00000270349	0	0	0	0	0	0	0	0.409	0.409
APP	NPY	9606.ENSP00000284981	9606.ENSP00000384364	0	0	0	0	0.062	0	0	0.392	0.405
APP	PTEN	9606.ENSP00000284981	9606.ENSP00000361021	0	0	0	0	0.062	0	0	0.403	0.416
APP	UBE2I	9606.ENSP00000284981	9606.ENSP00000348056	0	0	0	0	0	0.27	0	0.235	0.417
APP	TH	9606.ENSP00000284981	9606.ENSP00000370571	0	0	0	0	0.062	0	0	0.499	0.51
APP	ERBB4	9606.ENSP00000284981	9606.ENSP00000342235	0	0	0	0	0.079	0	0	0.489	0.51
APP	GAP43	9606.ENSP00000284981	9606.ENSP00000377372	0	0	0	0	0.115	0	0	0.494	0.533
APP	TP53BP2	9606.ENSP00000284981	9606.ENSP00000341957	0	0	0	0	0	0.291	0	0.453	0.595
APP	LRRK2	9606.ENSP00000284981	9606.ENSP00000298910	0	0	0	0	0.062	0.058	0	0.694	0.707
APP	HSPA4	9606.ENSP00000284981	9606.ENSP00000302961	0	0	0	0	0	0.361	0	0.64	0.76
APP	SRC	9606.ENSP00000284981	9606.ENSP00000362680	0	0	0	0	0.089	0.282	0	0.69	0.78
APP	GFAP	9606.ENSP00000284981	9606.ENSP00000468500	0	0	0	0	0.069	0.299	0	0.708	0.793
APP	PARK2	9606.ENSP00000284981	9606.ENSP00000355865	0	0	0	0	0	0.493	0	0.662	0.821
APP	GRIN1	9606.ENSP00000284981	9606.ENSP00000360608	0	0	0	0	0.113	0.595	0	0.547	0.823
APP	HSP90AA1	9606.ENSP00000284981	9606.ENSP00000335153	0	0	0	0	0.053	0.494	0	0.681	0.834
APP	NEFL	9606.ENSP00000284981	9606.ENSP00000482169	0	0	0	0	0.09	0.633	0	0.56	0.84
APP	DLG4	9606.ENSP00000284981	9606.ENSP00000382428	0	0	0	0	0.13	0.347	0	0.812	0.884
APP	GSK3B	9606.ENSP00000284981	9606.ENSP00000324806	0	0	0	0	0.06	0.698	0	0.793	0.936
APP	CASP3	9606.ENSP00000284981	9606.ENSP00000311032	0	0	0	0	0.062	0.682	0	0.824	0.943
APP	MAPT	9606.ENSP00000284981	9606.ENSP00000340820	0	0	0	0	0.065	0.746	0	0.883	0.969
APP	SNCA	9606.ENSP00000284981	9606.ENSP00000338345	0	0	0	0	0.064	0.81	0.5	0.872	0.987
APP	KAT5	9606.ENSP00000284981	9606.ENSP00000340330	0	0	0	0	0	0.757	0	0.986	0.996
APP	BACE1	9606.ENSP00000284981	9606.ENSP00000318585	0	0	0	0	0.088	0.88	0.9	0.991	0.999
APP	PSEN1	9606.ENSP00000284981	9606.ENSP00000326366	0	0	0	0	0.048	0.974	0.9	0.972	0.999
APP	NCSTN	9606.ENSP00000284981	9606.ENSP00000294785	0	0	0	0	0.062	0.896	0.9	0.972	0.999
APRT	COPS5	9606.ENSP00000367615	9606.ENSP00000350512	0	0	0	0	0.079	0.105	0	0.336	0.405
ATM	SIRT1	9606.ENSP00000278616	9606.ENSP00000212015	0	0	0	0	0.063	0	0	0.864	0.867
ATM	AURKA	9606.ENSP00000278616	9606.ENSP00000216911	0	0	0	0	0.062	0.145	0	0.525	0.585
ATM	RPA1	9606.ENSP00000278616	9606.ENSP00000254719	0	0	0	0	0	0.373	0.9	0.769	0.984
ATM	MDM2	9606.ENSP00000278616	9606.ENSP00000258149	0	0	0	0	0.062	0.733	0.9	0.873	0.996
ATM	BARD1	9606.ENSP00000278616	9606.ENSP00000260947	0	0	0	0	0.062	0.105	0.9	0.773	0.978
ATM	CREBBP	9606.ENSP00000278616	9606.ENSP00000262367	0	0	0	0	0.065	0.065	0	0.516	0.54
ATM	XRCC1	9606.ENSP00000278616	9606.ENSP00000262887	0	0	0	0	0	0	0.36	0.827	0.885
ATM	EP300	9606.ENSP00000278616	9606.ENSP00000263253	0	0	0	0	0.065	0.065	0	0.579	0.599
ATM	CBL	9606.ENSP00000278616	9606.ENSP00000264033	0	0	0	0	0.063	0.362	0	0.173	0.463
ATM	POLB	9606.ENSP00000278616	9606.ENSP00000265421	0	0	0	0	0	0.119	0	0.539	0.577
ATM	CDK2	9606.ENSP00000278616	9606.ENSP00000266970	0	0	0	0	0	0.078	0.8	0.784	0.956
ATM	TP53	9606.ENSP00000278616	9606.ENSP00000269305	0	0	0	0	0	0.915	0.9	0.989	0.999
ATM	H3F3A	9606.ENSP00000278616	9606.ENSP00000355778	0	0	0	0	0	0.143	0	0.336	0.407
ATM	SP1	9606.ENSP00000278616	9606.ENSP00000329357	0	0	0	0	0.062	0	0	0.41	0.423
ATM	COPS5	9606.ENSP00000278616	9606.ENSP00000350512	0	0	0	0	0.062	0.27	0	0.248	0.44
ATM	XIAP	9606.ENSP00000278616	9606.ENSP00000360242	0	0	0	0	0.072	0	0	0.482	0.499
ATM	SRC	9606.ENSP00000278616	9606.ENSP00000362680	0	0	0	0	0	0.056	0	0.516	0.523
ATM	NPM1	9606.ENSP00000278616	9606.ENSP00000296930	0	0	0	0	0.062	0	0	0.518	0.528
ATM	ERBB4	9606.ENSP00000278616	9606.ENSP00000342235	0	0	0	0	0.063	0	0	0.532	0.542
ATM	BCL2L1	9606.ENSP00000278616	9606.ENSP00000302564	0	0	0	0	0.052	0	0	0.564	0.569
ATM	DAXX	9606.ENSP00000278616	9606.ENSP00000363668	0	0	0	0	0	0.27	0	0.482	0.606
ATM	SFN	9606.ENSP00000278616	9606.ENSP00000340989	0	0	0	0	0	0.32	0	0.506	0.65
ATM	CASP3	9606.ENSP00000278616	9606.ENSP00000311032	0	0	0	0	0	0	0	0.682	0.682
ATM	USP7	9606.ENSP00000278616	9606.ENSP00000343535	0	0	0	0	0.078	0	0	0.677	0.69
ATM	CDC25C	9606.ENSP00000278616	9606.ENSP00000321656	0	0	0	0	0	0.14	0	0.814	0.833
ATM	PTEN	9606.ENSP00000278616	9606.ENSP00000361021	0	0	0	0	0.065	0	0	0.887	0.89
ATM	HSP90AA1	9606.ENSP00000278616	9606.ENSP00000335153	0	0	0	0	0	0	0	0.946	0.947
ATM	UBE2I	9606.ENSP00000278616	9606.ENSP00000348056	0	0	0	0	0.062	0	0.9	0.509	0.949
ATM	HDAC1	9606.ENSP00000278616	9606.ENSP00000362649	0	0	0	0	0.055	0.372	0	0.945	0.965
ATM	MDM4	9606.ENSP00000278616	9606.ENSP00000356150	0	0	0	0	0.109	0.213	0.9	0.618	0.969
ATM	WRN	9606.ENSP00000278616	9606.ENSP00000298139	0	0	0	0	0.152	0.658	0.6	0.833	0.978
ATM	ATR	9606.ENSP00000278616	9606.ENSP00000343741	0	0	0	0.56	0.204	0.964	0.9	0.95	0.998
ATM	KAT5	9606.ENSP00000278616	9606.ENSP00000340330	0	0	0	0	0.083	0.684	0.9	0.991	0.999
ATM	CHEK2	9606.ENSP00000278616	9606.ENSP00000372023	0	0	0	0	0.062	0.89	0.9	0.995	0.999
ATR	SIRT1	9606.ENSP00000343741	9606.ENSP00000212015	0	0	0	0	0.062	0.158	0	0.608	0.663
ATR	RPA1	9606.ENSP00000343741	9606.ENSP00000254719	0	0	0	0	0.065	0.888	0.9	0.788	0.997
ATR	MDM2	9606.ENSP00000343741	9606.ENSP00000258149	0	0	0	0	0.062	0	0.9	0.464	0.945
ATR	BARD1	9606.ENSP00000343741	9606.ENSP00000260947	0	0	0	0	0.091	0.171	0.9	0.379	0.946
ATR	XRCC1	9606.ENSP00000343741	9606.ENSP00000262887	0	0	0	0	0.073	0	0	0.493	0.509
ATR	EP300	9606.ENSP00000343741	9606.ENSP00000263253	0	0	0	0	0.071	0.393	0	0.211	0.516
ATR	POLB	9606.ENSP00000343741	9606.ENSP00000265421	0	0	0	0	0.063	0	0	0.397	0.411
ATR	CDK2	9606.ENSP00000343741	9606.ENSP00000266970	0	0	0	0	0.063	0.234	0.9	0.581	0.966
ATR	TP53	9606.ENSP00000343741	9606.ENSP00000269305	0	0	0	0	0	0.872	0.9	0.68	0.995
ATR	ATM	9606.ENSP00000343741	9606.ENSP00000278616	0	0	0	0.56	0.204	0.964	0.9	0.95	0.998
ATR	WRN	9606.ENSP00000343741	9606.ENSP00000298139	0	0	0	0	0.186	0.905	0.6	0.689	0.989
ATR	HSPA4	9606.ENSP00000343741	9606.ENSP00000302961	0	0	0	0	0.062	0.324	0	0.142	0.409
ATR	CDC25C	9606.ENSP00000343741	9606.ENSP00000321656	0	0	0	0	0.063	0.347	0.65	0.634	0.911
ATR	HSP90AA1	9606.ENSP00000343741	9606.ENSP00000335153	0	0	0	0	0	0.449	0	0.552	0.743
ATR	KAT5	9606.ENSP00000343741	9606.ENSP00000340330	0	0	0	0	0.065	0.212	0.6	0.381	0.793
ATR	CCNG1	9606.ENSP00000343741	9606.ENSP00000344635	0	0	0	0	0.062	0.252	0	0.222	0.406
ATR	UBE2I	9606.ENSP00000343741	9606.ENSP00000348056	0	0	0	0	0	0.17	0	0.476	0.547
ATR	HDAC1	9606.ENSP00000343741	9606.ENSP00000362649	0	0	0	0	0.076	0.317	0	0.361	0.562
ATR	CHEK2	9606.ENSP00000343741	9606.ENSP00000372023	0	0	0	0	0.082	0.978	0.9	0.989	0.999
AURKA	CCNG1	9606.ENSP00000216911	9606.ENSP00000344635	0	0	0	0	0.171	0.113	0	0.263	0.412
AURKA	CASP3	9606.ENSP00000216911	9606.ENSP00000311032	0	0	0	0	0.062	0	0	0.421	0.434
AURKA	HSP90AA1	9606.ENSP00000216911	9606.ENSP00000335153	0	0	0	0	0.072	0.088	0	0.398	0.446
AURKA	WRN	9606.ENSP00000216911	9606.ENSP00000298139	0	0	0	0	0.135	0.368	0	0.104	0.468
AURKA	RPA1	9606.ENSP00000216911	9606.ENSP00000254719	0	0	0	0	0.456	0	0	0.074	0.475
AURKA	CHEK2	9606.ENSP00000216911	9606.ENSP00000372023	0	0	0.292	0.703	0.296	0.094	0	0.55	0.483
AURKA	BCL2L1	9606.ENSP00000216911	9606.ENSP00000302564	0	0	0	0	0.062	0.27	0	0.395	0.549
AURKA	PTEN	9606.ENSP00000216911	9606.ENSP00000361021	0	0	0	0	0.077	0.147	0	0.512	0.583
AURKA	ATM	9606.ENSP00000216911	9606.ENSP00000278616	0	0	0	0	0.062	0.145	0	0.525	0.585
AURKA	XIAP	9606.ENSP00000216911	9606.ENSP00000360242	0	0	0	0	0.107	0.367	0	0.332	0.589
AURKA	NPM1	9606.ENSP00000216911	9606.ENSP00000296930	0	0	0	0	0.17	0.276	0	0.387	0.6
AURKA	CDK2	9606.ENSP00000216911	9606.ENSP00000266970	0	0	0.431	0.76	0.298	0.326	0	0.592	0.616
AURKA	MDM2	9606.ENSP00000216911	9606.ENSP00000258149	0	0	0	0	0	0.27	0	0.515	0.631
AURKA	EP300	9606.ENSP00000216911	9606.ENSP00000263253	0	0	0	0	0	0	0.65	0.217	0.714
AURKA	BARD1	9606.ENSP00000216911	9606.ENSP00000260947	0	0	0	0	0.25	0.282	0	0.539	0.73
AURKA	CDC25C	9606.ENSP00000216911	9606.ENSP00000321656	0	0	0	0	0.712	0	0	0.572	0.871
AURKA	UBE2I	9606.ENSP00000216911	9606.ENSP00000348056	0	0	0	0	0.083	0.282	0.9	0.164	0.937
AURKA	GSK3B	9606.ENSP00000216911	9606.ENSP00000324806	0	0	0.326	0.624	0	0.689	0.9	0.574	0.977
AURKA	TP53	9606.ENSP00000216911	9606.ENSP00000269305	0	0	0	0	0.096	0.875	0.9	0.935	0.999
BACE1	SIRT1	9606.ENSP00000318585	9606.ENSP00000212015	0	0	0	0	0.049	0.101	0	0.472	0.509
BACE1	SORL1	9606.ENSP00000318585	9606.ENSP00000260197	0	0	0	0	0.062	0.058	0	0.926	0.93
BACE1	SYP	9606.ENSP00000318585	9606.ENSP00000263233	0	0	0	0	0.089	0	0	0.657	0.675
BACE1	APBA1	9606.ENSP00000318585	9606.ENSP00000265381	0	0	0	0	0.076	0.07	0	0.375	0.416
BACE1	APP	9606.ENSP00000318585	9606.ENSP00000284981	0	0	0	0	0.088	0.88	0.9	0.991	0.999
BACE1	NCSTN	9606.ENSP00000318585	9606.ENSP00000294785	0	0	0	0	0	0.27	0	0.972	0.979
BACE1	LRRK2	9606.ENSP00000318585	9606.ENSP00000298910	0	0	0	0	0.063	0.102	0	0.404	0.455
BACE1	CASP3	9606.ENSP00000318585	9606.ENSP00000311032	0	0	0	0	0	0.058	0	0.531	0.539
BACE1	ERBB4	9606.ENSP00000318585	9606.ENSP00000342235	0	0	0	0	0	0	0	0.442	0.442
BACE1	GFAP	9606.ENSP00000318585	9606.ENSP00000468500	0	0	0	0	0.07	0	0	0.532	0.547
BACE1	GSK3B	9606.ENSP00000318585	9606.ENSP00000324806	0	0	0	0	0.062	0.077	0	0.602	0.625
BACE1	DLG4	9606.ENSP00000318585	9606.ENSP00000382428	0	0	0	0	0.089	0	0	0.608	0.627
BACE1	SNCA	9606.ENSP00000318585	9606.ENSP00000338345	0	0	0	0	0	0	0	0.649	0.65
BACE1	MAPT	9606.ENSP00000318585	9606.ENSP00000340820	0	0	0	0	0.07	0	0	0.739	0.747
BACE1	PSEN1	9606.ENSP00000318585	9606.ENSP00000326366	0	0	0	0	0	0.27	0	0.98	0.985
BARD1	AURKA	9606.ENSP00000260947	9606.ENSP00000216911	0	0	0	0	0.25	0.282	0	0.539	0.73
BARD1	UBE3A	9606.ENSP00000260947	9606.ENSP00000232165	0	0	0	0	0.065	0.296	0	0.306	0.503
BARD1	RPA1	9606.ENSP00000260947	9606.ENSP00000254719	0	0	0	0	0.171	0	0.6	0.398	0.783
BARD1	MDM2	9606.ENSP00000260947	9606.ENSP00000258149	0	0	0	0	0	0	0	0.512	0.512
BARD1	MDM4	9606.ENSP00000260947	9606.ENSP00000356150	0	0	0	0	0.062	0	0	0.398	0.412
BARD1	XRCC1	9606.ENSP00000260947	9606.ENSP00000262887	0	0	0	0	0	0	0	0.427	0.427
BARD1	NEFL	9606.ENSP00000260947	9606.ENSP00000482169	0	0	0	0	0	0.123	0	0.431	0.48
BARD1	NPM1	9606.ENSP00000260947	9606.ENSP00000296930	0	0	0	0	0.088	0.296	0	0.283	0.5
BARD1	PTEN	9606.ENSP00000260947	9606.ENSP00000361021	0	0	0	0	0.082	0.078	0	0.518	0.556
BARD1	KAT5	9606.ENSP00000260947	9606.ENSP00000340330	0	0	0	0	0.065	0.082	0.6	0.244	0.705
BARD1	WRN	9606.ENSP00000260947	9606.ENSP00000298139	0	0	0	0	0.115	0.27	0.6	0.713	0.916
BARD1	CHEK2	9606.ENSP00000260947	9606.ENSP00000372023	0	0	0	0	0.113	0.233	0.6	0.76	0.926
BARD1	UBE2I	9606.ENSP00000260947	9606.ENSP00000348056	0	0	0	0	0.062	0.154	0.9	0.343	0.94
BARD1	ATR	9606.ENSP00000260947	9606.ENSP00000343741	0	0	0	0	0.091	0.171	0.9	0.379	0.946
BARD1	CDK2	9606.ENSP00000260947	9606.ENSP00000266970	0	0	0	0	0.121	0.346	0.9	0.273	0.952
BARD1	ATM	9606.ENSP00000260947	9606.ENSP00000278616	0	0	0	0	0.062	0.105	0.9	0.773	0.978
BARD1	TP53	9606.ENSP00000260947	9606.ENSP00000269305	0	0	0	0	0.062	0.848	0.9	0.938	0.999
BCL2L1	SIRT1	9606.ENSP00000302564	9606.ENSP00000212015	0	0	0	0	0.053	0	0	0.517	0.523
BCL2L1	AURKA	9606.ENSP00000302564	9606.ENSP00000216911	0	0	0	0	0.062	0.27	0	0.395	0.549
BCL2L1	MFN2	9606.ENSP00000302564	9606.ENSP00000235329	0	0	0	0	0.089	0.248	0	0.961	0.971
BCL2L1	MDM2	9606.ENSP00000302564	9606.ENSP00000258149	0	0	0	0	0.054	0.176	0	0.712	0.756
BCL2L1	CDK2	9606.ENSP00000302564	9606.ENSP00000266970	0	0	0	0	0.051	0.14	0	0.687	0.722
BCL2L1	TP53	9606.ENSP00000302564	9606.ENSP00000269305	0	0	0	0	0.051	0.977	0.9	0.99	0.999
BCL2L1	ATM	9606.ENSP00000302564	9606.ENSP00000278616	0	0	0	0	0.052	0	0	0.564	0.569
BCL2L1	NPM1	9606.ENSP00000302564	9606.ENSP00000296930	0	0	0	0	0	0	0	0.511	0.512
BCL2L1	MDM4	9606.ENSP00000302564	9606.ENSP00000356150	0	0	0	0	0	0.056	0	0.404	0.413
BCL2L1	CHEK2	9606.ENSP00000302564	9606.ENSP00000372023	0	0	0	0	0.054	0	0	0.468	0.475
BCL2L1	CDC25C	9606.ENSP00000302564	9606.ENSP00000321656	0	0	0	0	0	0	0	0.524	0.524
BCL2L1	PSEN1	9606.ENSP00000302564	9606.ENSP00000326366	0	0	0	0	0.056	0.192	0	0.453	0.546
BCL2L1	HDAC1	9606.ENSP00000302564	9606.ENSP00000362649	0	0	0	0	0	0	0	0.582	0.582
BCL2L1	HSP90AA1	9606.ENSP00000302564	9606.ENSP00000335153	0	0	0	0	0	0	0	0.601	0.601
BCL2L1	TP53BP2	9606.ENSP00000302564	9606.ENSP00000341957	0	0	0	0	0	0.432	0	0.355	0.618
BCL2L1	SRC	9606.ENSP00000302564	9606.ENSP00000362680	0	0	0	0	0.076	0	0	0.704	0.715
BCL2L1	PTEN	9606.ENSP00000302564	9606.ENSP00000361021	0	0	0	0	0	0.076	0	0.712	0.723
BCL2L1	HSPA4	9606.ENSP00000302564	9606.ENSP00000302961	0	0	0	0	0	0	0	0.741	0.741
BCL2L1	GSK3B	9606.ENSP00000302564	9606.ENSP00000324806	0	0	0	0	0	0.27	0	0.672	0.751
BCL2L1	PARK2	9606.ENSP00000302564	9606.ENSP00000355865	0	0	0	0	0	0.52	0	0.513	0.756
BCL2L1	SNCA	9606.ENSP00000302564	9606.ENSP00000338345	0	0	0	0	0.12	0.193	0	0.693	0.763
BCL2L1	XIAP	9606.ENSP00000302564	9606.ENSP00000360242	0	0	0	0	0.053	0.063	0	0.905	0.908
BCL2L1	CASP3	9606.ENSP00000302564	9606.ENSP00000311032	0	0	0	0	0	0.178	0	0.9	0.915
CASP3	SIRT1	9606.ENSP00000311032	9606.ENSP00000212015	0	0	0	0	0	0	0	0.689	0.689
CASP3	AURKA	9606.ENSP00000311032	9606.ENSP00000216911	0	0	0	0	0.062	0	0	0.421	0.434
CASP3	MFN2	9606.ENSP00000311032	9606.ENSP00000235329	0	0	0	0	0	0.078	0	0.512	0.531
CASP3	MDM2	9606.ENSP00000311032	9606.ENSP00000258149	0	0	0	0	0.063	0.875	0	0.73	0.965
CASP3	SYP	9606.ENSP00000311032	9606.ENSP00000263233	0	0	0	0	0	0	0	0.548	0.548
CASP3	EP300	9606.ENSP00000311032	9606.ENSP00000263253	0	0	0	0	0	0	0	0.401	0.401
CASP3	CDK2	9606.ENSP00000311032	9606.ENSP00000266970	0	0	0	0	0.062	0.064	0	0.754	0.765
CASP3	TP53	9606.ENSP00000311032	9606.ENSP00000269305	0	0	0	0	0.062	0.27	0	0.9	0.925
CASP3	ATM	9606.ENSP00000311032	9606.ENSP00000278616	0	0	0	0	0	0	0	0.682	0.682
CASP3	APP	9606.ENSP00000311032	9606.ENSP00000284981	0	0	0	0	0.062	0.682	0	0.824	0.943
CASP3	LRRK2	9606.ENSP00000311032	9606.ENSP00000298910	0	0	0	0	0	0.326	0	0.399	0.578
CASP3	BCL2L1	9606.ENSP00000311032	9606.ENSP00000302564	0	0	0	0	0	0.178	0	0.9	0.915
CASP3	HSPA4	9606.ENSP00000311032	9606.ENSP00000302961	0	0	0	0	0	0.14	0	0.84	0.856
CASP3	DAXX	9606.ENSP00000311032	9606.ENSP00000363668	0	0	0	0	0.062	0	0	0.391	0.404
CASP3	ERBB4	9606.ENSP00000311032	9606.ENSP00000342235	0	0	0	0	0	0.06	0	0.393	0.405
CASP3	PARK2	9606.ENSP00000311032	9606.ENSP00000355865	0	0	0	0	0	0	0	0.465	0.465
CASP3	GAP43	9606.ENSP00000311032	9606.ENSP00000377372	0	0	0	0	0	0	0	0.491	0.491
CASP3	DLG4	9606.ENSP00000311032	9606.ENSP00000382428	0	0	0	0	0	0	0	0.517	0.517
CASP3	MDM4	9606.ENSP00000311032	9606.ENSP00000356150	0	0	0	0	0.062	0.213	0	0.404	0.522
CASP3	BACE1	9606.ENSP00000311032	9606.ENSP00000318585	0	0	0	0	0	0.058	0	0.531	0.539
CASP3	HDAC1	9606.ENSP00000311032	9606.ENSP00000362649	0	0	0	0	0.062	0	0	0.549	0.558
CASP3	SP1	9606.ENSP00000311032	9606.ENSP00000329357	0	0	0	0	0	0.281	0	0.416	0.562
CASP3	SNCA	9606.ENSP00000311032	9606.ENSP00000338345	0	0	0	0	0	0	0	0.575	0.575
CASP3	TH	9606.ENSP00000311032	9606.ENSP00000370571	0	0	0	0	0	0	0	0.576	0.576
CASP3	CHEK2	9606.ENSP00000311032	9606.ENSP00000372023	0	0	0	0	0.062	0	0	0.629	0.637
CASP3	CDC25C	9606.ENSP00000311032	9606.ENSP00000321656	0	0	0	0	0.062	0	0	0.64	0.648
CASP3	PSEN1	9606.ENSP00000311032	9606.ENSP00000326366	0	0	0	0	0.062	0.213	0	0.565	0.651
CASP3	SRC	9606.ENSP00000311032	9606.ENSP00000362680	0	0	0	0	0	0.063	0	0.682	0.689
CASP3	GSK3B	9606.ENSP00000311032	9606.ENSP00000324806	0	0	0	0	0.059	0.068	0	0.698	0.712
CASP3	GFAP	9606.ENSP00000311032	9606.ENSP00000468500	0	0	0	0	0.062	0	0	0.733	0.739
CASP3	PTEN	9606.ENSP00000311032	9606.ENSP00000361021	0	0	0	0	0.062	0	0	0.762	0.767
CASP3	HSP90AA1	9606.ENSP00000311032	9606.ENSP00000335153	0	0	0	0	0	0.075	0	0.827	0.833
CASP3	MAPT	9606.ENSP00000311032	9606.ENSP00000340820	0	0	0	0	0	0.731	0.9	0.601	0.988
CASP3	XIAP	9606.ENSP00000311032	9606.ENSP00000360242	0	0	0	0	0.062	0.984	0.9	0.995	0.999
CBL	UBE3A	9606.ENSP00000264033	9606.ENSP00000232165	0	0	0	0	0	0.156	0	0.403	0.475
CBL	MDM2	9606.ENSP00000264033	9606.ENSP00000258149	0	0	0	0	0.055	0	0	0.522	0.529
CBL	ATM	9606.ENSP00000264033	9606.ENSP00000278616	0	0	0	0	0.063	0.362	0	0.173	0.463
CBL	HSPA4	9606.ENSP00000264033	9606.ENSP00000302961	0	0	0	0	0.053	0.27	0	0.313	0.483
CBL	TUBB	9606.ENSP00000264033	9606.ENSP00000339001	0	0	0	0	0	0.488	0	0	0.488
CBL	PTEN	9606.ENSP00000264033	9606.ENSP00000361021	0	0	0	0	0.054	0.27	0	0.39	0.541
CBL	UBE2I	9606.ENSP00000264033	9606.ENSP00000348056	0	0	0	0	0.062	0.056	0	0.66	0.672
CBL	HSP90AA1	9606.ENSP00000264033	9606.ENSP00000335153	0	0	0	0	0.049	0	0.6	0.382	0.744
CBL	ERBB4	9606.ENSP00000264033	9606.ENSP00000342235	0	0	0	0	0	0.687	0	0.573	0.86
CBL	SORBS1	9606.ENSP00000264033	9606.ENSP00000360293	0	0	0	0	0	0.894	0.9	0.967	0.999
CBL	SRC	9606.ENSP00000264033	9606.ENSP00000362680	0	0	0	0	0.062	0.935	0.9	0.989	0.999
CCNG1	AURKA	9606.ENSP00000344635	9606.ENSP00000216911	0	0	0	0	0.171	0.113	0	0.263	0.412
CCNG1	MDM2	9606.ENSP00000344635	9606.ENSP00000258149	0	0	0	0	0.633	0.518	0.9	0.757	0.995
CCNG1	CDK2	9606.ENSP00000344635	9606.ENSP00000266970	0	0	0	0	0.132	0.413	0.54	0.537	0.877
CCNG1	TP53	9606.ENSP00000344635	9606.ENSP00000269305	0	0	0	0	0.477	0.522	0.9	0.976	0.999
CCNG1	CDC25C	9606.ENSP00000344635	9606.ENSP00000321656	0	0	0	0	0.102	0.16	0	0.278	0.408
CCNG1	ATR	9606.ENSP00000344635	9606.ENSP00000343741	0	0	0	0	0.062	0.252	0	0.222	0.406
CCNG1	CHEK2	9606.ENSP00000344635	9606.ENSP00000372023	0	0	0	0	0.184	0.212	0	0.316	0.522
CDC25C	AURKA	9606.ENSP00000321656	9606.ENSP00000216911	0	0	0	0	0.712	0	0	0.572	0.871
CDC25C	MDM2	9606.ENSP00000321656	9606.ENSP00000258149	0	0	0	0	0.049	0.27	0	0.517	0.635
CDC25C	CDK2	9606.ENSP00000321656	9606.ENSP00000266970	0	0	0	0	0.188	0.662	0.8	0.788	0.986
CDC25C	TP53	9606.ENSP00000321656	9606.ENSP00000269305	0	0	0	0	0.087	0.213	0.9	0.838	0.986
CDC25C	ATM	9606.ENSP00000321656	9606.ENSP00000278616	0	0	0	0	0	0.14	0	0.814	0.833
CDC25C	NPM1	9606.ENSP00000321656	9606.ENSP00000296930	0	0	0	0	0.146	0	0	0.424	0.487
CDC25C	BCL2L1	9606.ENSP00000321656	9606.ENSP00000302564	0	0	0	0	0	0	0	0.524	0.524
CDC25C	HSPA4	9606.ENSP00000321656	9606.ENSP00000302961	0	0	0	0	0.089	0.27	0	0.453	0.604
CDC25C	CASP3	9606.ENSP00000321656	9606.ENSP00000311032	0	0	0	0	0.062	0	0	0.64	0.648
CDC25C	XIAP	9606.ENSP00000321656	9606.ENSP00000360242	0	0	0	0	0.062	0	0	0.39	0.403
CDC25C	CCNG1	9606.ENSP00000321656	9606.ENSP00000344635	0	0	0	0	0.102	0.16	0	0.278	0.408
CDC25C	HSP90AA1	9606.ENSP00000321656	9606.ENSP00000335153	0	0	0	0	0.06	0.27	0	0.337	0.505
CDC25C	PTEN	9606.ENSP00000321656	9606.ENSP00000361021	0	0	0	0	0.091	0.178	0	0.449	0.552
CDC25C	ATR	9606.ENSP00000321656	9606.ENSP00000343741	0	0	0	0	0.063	0.347	0.65	0.634	0.911
CDC25C	SFN	9606.ENSP00000321656	9606.ENSP00000340989	0	0	0	0	0.062	0.427	0.6	0.9	0.975
CDC25C	CHEK2	9606.ENSP00000321656	9606.ENSP00000372023	0	0	0	0	0.202	0.95	0.9	0.925	0.999
CDK2	SIRT1	9606.ENSP00000266970	9606.ENSP00000212015	0	0	0	0	0.062	0.142	0	0.599	0.65
CDK2	AURKA	9606.ENSP00000266970	9606.ENSP00000216911	0	0	0.431	0.76	0.298	0.326	0	0.592	0.616
CDK2	RPA1	9606.ENSP00000266970	9606.ENSP00000254719	0	0	0	0	0.233	0.506	0.6	0.316	0.882
CDK2	MDM2	9606.ENSP00000266970	9606.ENSP00000258149	0	0	0	0	0.051	0	0.9	0.727	0.971
CDK2	BARD1	9606.ENSP00000266970	9606.ENSP00000260947	0	0	0	0	0.121	0.346	0.9	0.273	0.952
CDK2	CREBBP	9606.ENSP00000266970	9606.ENSP00000262367	0	0	0	0	0.083	0.758	0	0.343	0.841
CDK2	EP300	9606.ENSP00000266970	9606.ENSP00000263253	0	0	0	0	0.062	0.757	0	0.502	0.876
CDK2	MAPT	9606.ENSP00000266970	9606.ENSP00000340820	0	0	0	0	0	0.27	0	0.234	0.416
CDK2	HSPA4	9606.ENSP00000266970	9606.ENSP00000302961	0	0	0	0	0.049	0.146	0	0.372	0.446
CDK2	WRN	9606.ENSP00000266970	9606.ENSP00000298139	0	0	0	0	0.105	0.213	0	0.34	0.495
CDK2	CHEK2	9606.ENSP00000266970	9606.ENSP00000372023	0	0	0.304	0.682	0.165	0.246	0	0.763	0.544
CDK2	XIAP	9606.ENSP00000266970	9606.ENSP00000360242	0	0	0	0	0.065	0	0	0.536	0.547
CDK2	LRRK2	9606.ENSP00000266970	9606.ENSP00000298910	0	0	0	0.604	0.065	0.536	0	0.172	0.572
CDK2	SORBS1	9606.ENSP00000266970	9606.ENSP00000360293	0	0	0	0	0.062	0	0	0.652	0.659
CDK2	SP1	9606.ENSP00000266970	9606.ENSP00000329357	0	0	0	0	0.086	0.308	0	0.507	0.661
CDK2	PTEN	9606.ENSP00000266970	9606.ENSP00000361021	0	0	0	0	0.063	0.157	0	0.661	0.709
CDK2	BCL2L1	9606.ENSP00000266970	9606.ENSP00000302564	0	0	0	0	0.051	0.14	0	0.687	0.722
CDK2	KAT5	9606.ENSP00000266970	9606.ENSP00000340330	0	0	0	0	0.062	0	0.6	0.378	0.746
CDK2	CASP3	9606.ENSP00000266970	9606.ENSP00000311032	0	0	0	0	0.062	0.064	0	0.754	0.765
CDK2	COPS5	9606.ENSP00000266970	9606.ENSP00000350512	0	0	0	0	0.062	0.316	0	0.777	0.845
CDK2	HSP90AA1	9606.ENSP00000266970	9606.ENSP00000335153	0	0	0	0	0.053	0.335	0	0.808	0.869
CDK2	CCNG1	9606.ENSP00000266970	9606.ENSP00000344635	0	0	0	0	0.132	0.413	0.54	0.537	0.877
CDK2	NPM1	9606.ENSP00000266970	9606.ENSP00000296930	0	0	0	0	0.117	0.687	0	0.635	0.89
CDK2	DLGAP1	9606.ENSP00000266970	9606.ENSP00000316377	0	0	0	0	0.096	0.939	0	0	0.942
CDK2	ATM	9606.ENSP00000266970	9606.ENSP00000278616	0	0	0	0	0	0.078	0.8	0.784	0.956
CDK2	HDAC1	9606.ENSP00000266970	9606.ENSP00000362649	0	0	0	0	0.133	0.104	0.9	0.517	0.957
CDK2	ATR	9606.ENSP00000266970	9606.ENSP00000343741	0	0	0	0	0.063	0.234	0.9	0.581	0.966
CDK2	SFN	9606.ENSP00000266970	9606.ENSP00000340989	0	0	0	0	0.062	0.102	0.9	0.828	0.983
CDK2	CDC25C	9606.ENSP00000266970	9606.ENSP00000321656	0	0	0	0	0.188	0.662	0.8	0.788	0.986
CDK2	TP53	9606.ENSP00000266970	9606.ENSP00000269305	0	0	0	0	0.095	0.79	0.9	0.97	0.999
CHEK2	SIRT1	9606.ENSP00000372023	9606.ENSP00000212015	0	0	0	0	0.066	0.39	0	0.608	0.757
CHEK2	AURKA	9606.ENSP00000372023	9606.ENSP00000216911	0	0	0.292	0.703	0.296	0.094	0	0.55	0.483
CHEK2	RPA1	9606.ENSP00000372023	9606.ENSP00000254719	0	0	0	0	0.145	0.126	0	0.795	0.834
CHEK2	MDM2	9606.ENSP00000372023	9606.ENSP00000258149	0	0	0	0	0	0.675	0.9	0.915	0.997
CHEK2	BARD1	9606.ENSP00000372023	9606.ENSP00000260947	0	0	0	0	0.113	0.233	0.6	0.76	0.926
CHEK2	XRCC1	9606.ENSP00000372023	9606.ENSP00000262887	0	0	0	0	0.062	0.27	0	0.71	0.784
CHEK2	EP300	9606.ENSP00000372023	9606.ENSP00000263253	0	0	0	0	0.063	0.105	0	0.413	0.465
CHEK2	POLB	9606.ENSP00000372023	9606.ENSP00000265421	0	0	0	0	0.062	0	0	0.404	0.418
CHEK2	CDK2	9606.ENSP00000372023	9606.ENSP00000266970	0	0	0.304	0.682	0.165	0.246	0	0.763	0.544
CHEK2	TP53	9606.ENSP00000372023	9606.ENSP00000269305	0	0	0	0	0.096	0.87	0.9	0.884	0.998
CHEK2	ATM	9606.ENSP00000372023	9606.ENSP00000278616	0	0	0	0	0.062	0.89	0.9	0.995	0.999
CHEK2	WRN	9606.ENSP00000372023	9606.ENSP00000298139	0	0	0	0	0.165	0.443	0	0.752	0.874
CHEK2	BCL2L1	9606.ENSP00000372023	9606.ENSP00000302564	0	0	0	0	0.054	0	0	0.468	0.475
CHEK2	CASP3	9606.ENSP00000372023	9606.ENSP00000311032	0	0	0	0	0.062	0	0	0.629	0.637
CHEK2	RCHY1	9606.ENSP00000372023	9606.ENSP00000321239	0	0	0	0	0	0.345	0	0.282	0.509
CHEK2	CDC25C	9606.ENSP00000372023	9606.ENSP00000321656	0	0	0	0	0.202	0.95	0.9	0.925	0.999
CHEK2	HSP90AA1	9606.ENSP00000372023	9606.ENSP00000335153	0	0	0	0	0.062	0.083	0	0.453	0.488
CHEK2	KAT5	9606.ENSP00000372023	9606.ENSP00000340330	0	0	0	0	0.066	0	0.6	0.563	0.822
CHEK2	SFN	9606.ENSP00000372023	9606.ENSP00000340989	0	0	0	0	0.062	0.178	0	0.539	0.613
CHEK2	USP7	9606.ENSP00000372023	9606.ENSP00000343535	0	0	0	0	0.054	0.095	0	0.405	0.446
CHEK2	ATR	9606.ENSP00000372023	9606.ENSP00000343741	0	0	0	0	0.082	0.978	0.9	0.989	0.999
CHEK2	CCNG1	9606.ENSP00000372023	9606.ENSP00000344635	0	0	0	0	0.184	0.212	0	0.316	0.522
CHEK2	UBE2I	9606.ENSP00000372023	9606.ENSP00000348056	0	0	0	0	0.066	0.069	0	0.402	0.434
CHEK2	H3F3A	9606.ENSP00000372023	9606.ENSP00000355778	0	0	0	0	0.073	0.213	0	0.287	0.434
CHEK2	MDM4	9606.ENSP00000372023	9606.ENSP00000356150	0	0	0	0	0.055	0.27	0.9	0.572	0.966
CHEK2	PTEN	9606.ENSP00000372023	9606.ENSP00000361021	0	0	0	0	0	0.141	0	0.713	0.743
CHEK2	HDAC1	9606.ENSP00000372023	9606.ENSP00000362649	0	0	0	0	0.064	0.229	0	0.478	0.59
CHEK2	DAXX	9606.ENSP00000372023	9606.ENSP00000363668	0	0	0	0	0.147	0	0	0.36	0.43
COPS5	MDM2	9606.ENSP00000350512	9606.ENSP00000258149	0	0	0	0	0	0.27	0	0.538	0.648
COPS5	EP300	9606.ENSP00000350512	9606.ENSP00000263253	0	0	0	0	0.062	0.078	0.9	0.263	0.927
COPS5	CDK2	9606.ENSP00000350512	9606.ENSP00000266970	0	0	0	0	0.062	0.316	0	0.777	0.845
COPS5	TP53	9606.ENSP00000350512	9606.ENSP00000269305	0	0	0	0	0	0.874	0.9	0.961	0.999
COPS5	ATM	9606.ENSP00000350512	9606.ENSP00000278616	0	0	0	0	0.062	0.27	0	0.248	0.44
COPS5	GSK3B	9606.ENSP00000350512	9606.ENSP00000324806	0	0	0	0	0.054	0.282	0	0.194	0.405
COPS5	HSP90AA1	9606.ENSP00000350512	9606.ENSP00000335153	0	0	0	0	0.214	0.687	0	0.304	0.814
COPS5	SFN	9606.ENSP00000350512	9606.ENSP00000340989	0	0	0	0	0.049	0.343	0	0.194	0.452
COPS5	USP7	9606.ENSP00000350512	9606.ENSP00000343535	0	0	0	0	0.066	0	0	0.662	0.671
COPS5	APRT	9606.ENSP00000350512	9606.ENSP00000367615	0	0	0	0	0.079	0.105	0	0.336	0.405
COPS5	PTEN	9606.ENSP00000350512	9606.ENSP00000361021	0	0	0	0	0.049	0.057	0	0.409	0.424
CREBBP	SIRT1	9606.ENSP00000262367	9606.ENSP00000212015	0	0	0	0	0.066	0.213	0	0.682	0.746
CREBBP	DDX5	9606.ENSP00000262367	9606.ENSP00000225792	0	0	0	0	0.102	0.327	0	0.637	0.762
CREBBP	MDM2	9606.ENSP00000262367	9606.ENSP00000258149	0	0	0	0	0	0.866	0.9	0.856	0.997
CREBBP	MAPT	9606.ENSP00000262367	9606.ENSP00000340820	0	0	0	0	0	0.27	0	0.213	0.4
CREBBP	HSP90AA1	9606.ENSP00000262367	9606.ENSP00000335153	0	0.009	0	0	0	0.061	0	0.388	0.401
CREBBP	TH	9606.ENSP00000262367	9606.ENSP00000370571	0	0	0	0	0	0.273	0	0.236	0.421
CREBBP	USP7	9606.ENSP00000262367	9606.ENSP00000343535	0	0	0	0	0.122	0.308	0	0.255	0.508
CREBBP	GSK3B	9606.ENSP00000262367	9606.ENSP00000324806	0	0	0	0	0.063	0.12	0	0.468	0.523
CREBBP	ATM	9606.ENSP00000262367	9606.ENSP00000278616	0	0	0	0	0.065	0.065	0	0.516	0.54
CREBBP	PTEN	9606.ENSP00000262367	9606.ENSP00000361021	0	0	0	0	0.062	0.121	0	0.546	0.593
CREBBP	APP	9606.ENSP00000262367	9606.ENSP00000284981	0	0	0	0	0	0	0	0.756	0.757
CREBBP	KAT5	9606.ENSP00000262367	9606.ENSP00000340330	0	0	0	0	0.085	0.378	0	0.732	0.834
CREBBP	CDK2	9606.ENSP00000262367	9606.ENSP00000266970	0	0	0	0	0.083	0.758	0	0.343	0.841
CREBBP	H3F3A	9606.ENSP00000262367	9606.ENSP00000355778	0	0	0	0	0.074	0.829	0	0.28	0.876
CREBBP	SRC	9606.ENSP00000262367	9606.ENSP00000362680	0	0	0	0	0.063	0.528	0	0.791	0.9
CREBBP	DAXX	9606.ENSP00000262367	9606.ENSP00000363668	0	0	0	0	0.066	0.486	0	0.854	0.924
CREBBP	SP1	9606.ENSP00000262367	9606.ENSP00000329357	0	0	0	0	0.085	0.735	0.8	0.522	0.973
CREBBP	UBE2I	9606.ENSP00000262367	9606.ENSP00000348056	0	0	0	0	0	0.736	0.9	0.309	0.98
CREBBP	HDAC1	9606.ENSP00000262367	9606.ENSP00000362649	0	0	0	0	0.13	0.58	0.9	0.693	0.987
CREBBP	EP300	9606.ENSP00000262367	9606.ENSP00000263253	0	0	0	0.957	0.835	0.805	0.9	0.989	0.996
CREBBP	TP53	9606.ENSP00000262367	9606.ENSP00000269305	0	0	0	0	0	0.983	0.9	0.988	0.999
DAXX	MDM2	9606.ENSP00000363668	9606.ENSP00000258149	0	0	0	0	0	0.881	0.9	0.989	0.999
DAXX	CREBBP	9606.ENSP00000363668	9606.ENSP00000262367	0	0	0	0	0.066	0.486	0	0.854	0.924
DAXX	TP53	9606.ENSP00000363668	9606.ENSP00000269305	0	0	0	0	0.062	0.894	0.8	0.966	0.999
DAXX	ATM	9606.ENSP00000363668	9606.ENSP00000278616	0	0	0	0	0	0.27	0	0.482	0.606
DAXX	CASP3	9606.ENSP00000363668	9606.ENSP00000311032	0	0	0	0	0.062	0	0	0.391	0.404
DAXX	USP7	9606.ENSP00000363668	9606.ENSP00000343535	0	0	0	0	0.065	0.759	0.9	0.988	0.999
DAXX	UBE2I	9606.ENSP00000363668	9606.ENSP00000348056	0	0	0	0	0.057	0.872	0.9	0.881	0.998
DAXX	H3F3A	9606.ENSP00000363668	9606.ENSP00000355778	0	0	0	0	0.068	0.821	0	0.949	0.99
DAXX	MDM4	9606.ENSP00000363668	9606.ENSP00000356150	0	0	0	0	0	0.297	0.6	0.34	0.798
DAXX	PTEN	9606.ENSP00000363668	9606.ENSP00000361021	0	0	0	0	0.062	0.289	0	0.718	0.796
DAXX	HDAC1	9606.ENSP00000363668	9606.ENSP00000362649	0	0	0	0	0.092	0.845	0	0.939	0.99
DAXX	CHEK2	9606.ENSP00000363668	9606.ENSP00000372023	0	0	0	0	0.147	0	0	0.36	0.43
DDX5	MDM2	9606.ENSP00000225792	9606.ENSP00000258149	0	0	0	0	0	0.27	0	0.24	0.421
DDX5	MAPT	9606.ENSP00000225792	9606.ENSP00000340820	0	0	0	0	0	0.345	0	0.394	0.586
DDX5	LRRK2	9606.ENSP00000225792	9606.ENSP00000298910	0	0	0	0	0	0.578	0	0.07	0.591
DDX5	KAT5	9606.ENSP00000225792	9606.ENSP00000340330	0	0	0	0	0.062	0.057	0.6	0.195	0.677
DDX5	CREBBP	9606.ENSP00000225792	9606.ENSP00000262367	0	0	0	0	0.102	0.327	0	0.637	0.762
DDX5	NPM1	9606.ENSP00000225792	9606.ENSP00000296930	0	0	0	0	0.103	0.182	0	0.786	0.83
DDX5	HDAC1	9606.ENSP00000225792	9606.ENSP00000362649	0	0	0	0	0.269	0.756	0	0.523	0.907
DDX5	UBE2I	9606.ENSP00000225792	9606.ENSP00000348056	0	0	0	0	0.073	0.33	0.9	0.146	0.939
DDX5	EP300	9606.ENSP00000225792	9606.ENSP00000263253	0	0	0	0	0.062	0.7	0.6	0.671	0.958
DDX5	TP53	9606.ENSP00000225792	9606.ENSP00000269305	0	0	0	0	0	0.748	0.9	0.988	0.999
DLG4	UBE3A	9606.ENSP00000382428	9606.ENSP00000232165	0	0	0	0	0.062	0.076	0	0.474	0.504
DLG4	MDM2	9606.ENSP00000382428	9606.ENSP00000258149	0	0	0	0	0	0.775	0.8	0.543	0.977
DLG4	SYP	9606.ENSP00000382428	9606.ENSP00000263233	0	0	0	0	0.151	0.061	0	0.886	0.901
DLG4	APBA1	9606.ENSP00000382428	9606.ENSP00000265381	0	0	0	0.544	0.143	0.212	0.65	0.501	0.799
DLG4	SLC6A3	9606.ENSP00000382428	9606.ENSP00000270349	0	0	0	0	0	0.078	0	0.393	0.416
DLG4	APP	9606.ENSP00000382428	9606.ENSP00000284981	0	0	0	0	0.13	0.347	0	0.812	0.884
DLG4	CASP3	9606.ENSP00000382428	9606.ENSP00000311032	0	0	0	0	0	0	0	0.517	0.517
DLG4	DLGAP1	9606.ENSP00000382428	9606.ENSP00000316377	0	0	0	0	0.117	0.975	0.6	0.994	0.999
DLG4	BACE1	9606.ENSP00000382428	9606.ENSP00000318585	0	0	0	0	0.089	0	0	0.608	0.627
DLG4	GSK3B	9606.ENSP00000382428	9606.ENSP00000324806	0	0	0	0	0.051	0.07	0	0.452	0.474
DLG4	PSEN1	9606.ENSP00000382428	9606.ENSP00000326366	0	0	0	0	0.049	0	0	0.669	0.672
DLG4	HSP90AA1	9606.ENSP00000382428	9606.ENSP00000335153	0	0	0	0	0.053	0.061	0	0.418	0.437
DLG4	SNCA	9606.ENSP00000382428	9606.ENSP00000338345	0	0	0	0	0.108	0.061	0	0.475	0.523
DLG4	MAPT	9606.ENSP00000382428	9606.ENSP00000340820	0	0	0	0	0.095	0.057	0	0.664	0.688
DLG4	ERBB4	9606.ENSP00000382428	9606.ENSP00000342235	0	0	0	0	0.075	0.769	0.9	0.989	0.999
DLG4	UBE2I	9606.ENSP00000382428	9606.ENSP00000348056	0	0	0	0	0	0.056	0	0.448	0.457
DLG4	PARK2	9606.ENSP00000382428	9606.ENSP00000355865	0	0	0	0	0	0.297	0	0.263	0.46
DLG4	GRIN1	9606.ENSP00000382428	9606.ENSP00000360608	0	0	0	0	0.23	0.99	0.8	0.966	0.999
DLG4	PTEN	9606.ENSP00000382428	9606.ENSP00000361021	0	0	0	0	0.062	0.176	0	0.973	0.978
DLG4	SRC	9606.ENSP00000382428	9606.ENSP00000362680	0	0	0	0	0.091	0.236	0.9	0.989	0.999
DLG4	TH	9606.ENSP00000382428	9606.ENSP00000370571	0	0	0	0	0.062	0	0	0.478	0.49
DLG4	GAP43	9606.ENSP00000382428	9606.ENSP00000377372	0	0	0	0	0.153	0	0	0.602	0.648
DLG4	GFAP	9606.ENSP00000382428	9606.ENSP00000468500	0	0	0	0	0.158	0	0	0.699	0.736
DLG4	NEFL	9606.ENSP00000382428	9606.ENSP00000482169	0	0	0	0	0.132	0.179	0.5	0.415	0.763
DLG4	PPP1R9B	9606.ENSP00000382428	9606.ENSP00000478767	0	0	0	0.545	0.173	0.788	0	0.688	0.873
DLGAP1	SYP	9606.ENSP00000316377	9606.ENSP00000263233	0	0	0	0	0.199	0	0	0.358	0.464
DLGAP1	APBA1	9606.ENSP00000316377	9606.ENSP00000265381	0	0	0	0	0.127	0	0	0.409	0.462
DLGAP1	CDK2	9606.ENSP00000316377	9606.ENSP00000266970	0	0	0	0	0.096	0.939	0	0	0.942
DLGAP1	PPP1R9B	9606.ENSP00000316377	9606.ENSP00000478767	0	0	0	0	0.062	0.373	0	0.203	0.49
DLGAP1	GRIN1	9606.ENSP00000316377	9606.ENSP00000360608	0	0	0	0	0.259	0.526	0	0.611	0.851
DLGAP1	DLG4	9606.ENSP00000316377	9606.ENSP00000382428	0	0	0	0	0.117	0.975	0.6	0.994	0.999
EP300	SIRT1	9606.ENSP00000263253	9606.ENSP00000212015	0	0	0	0	0.099	0.733	0.9	0.979	0.999
EP300	AURKA	9606.ENSP00000263253	9606.ENSP00000216911	0	0	0	0	0	0	0.65	0.217	0.714
EP300	DDX5	9606.ENSP00000263253	9606.ENSP00000225792	0	0	0	0	0.062	0.7	0.6	0.671	0.958
EP300	UBE3A	9606.ENSP00000263253	9606.ENSP00000232165	0	0	0	0	0.061	0.061	0	0.553	0.572
EP300	RPA1	9606.ENSP00000263253	9606.ENSP00000254719	0	0	0	0	0.063	0.129	0.9	0.162	0.922
EP300	MDM2	9606.ENSP00000263253	9606.ENSP00000258149	0	0	0	0	0	0.874	0.9	0.989	0.999
EP300	CREBBP	9606.ENSP00000263253	9606.ENSP00000262367	0	0	0	0.957	0.835	0.805	0.9	0.989	0.996
EP300	TP53BP2	9606.ENSP00000263253	9606.ENSP00000341957	0	0	0	0	0	0.27	0	0.211	0.4
EP300	CASP3	9606.ENSP00000263253	9606.ENSP00000311032	0	0	0	0	0	0	0	0.401	0.401
EP300	POLB	9606.ENSP00000263253	9606.ENSP00000265421	0	0	0	0	0	0.27	0	0.251	0.429
EP300	GSK3B	9606.ENSP00000263253	9606.ENSP00000324806	0	0	0	0	0.062	0.12	0	0.401	0.462
EP300	CHEK2	9606.ENSP00000263253	9606.ENSP00000372023	0	0	0	0	0.063	0.105	0	0.413	0.465
EP300	H3F3A	9606.ENSP00000263253	9606.ENSP00000355778	0	0	0	0	0	0.181	0	0.397	0.485
EP300	SNCA	9606.ENSP00000263253	9606.ENSP00000338345	0	0	0	0	0	0	0	0.502	0.502
EP300	ATR	9606.ENSP00000263253	9606.ENSP00000343741	0	0	0	0	0.071	0.393	0	0.211	0.516
EP300	MDM4	9606.ENSP00000263253	9606.ENSP00000356150	0	0	0	0	0.062	0.27	0	0.37	0.53
EP300	ATM	9606.ENSP00000263253	9606.ENSP00000278616	0	0	0	0	0.065	0.065	0	0.579	0.599
EP300	HSP90AA1	9606.ENSP00000263253	9606.ENSP00000335153	0	0.005	0	0	0	0.285	0	0.475	0.609
EP300	NPM1	9606.ENSP00000263253	9606.ENSP00000296930	0	0	0	0	0	0.495	0	0.349	0.657
EP300	MAPT	9606.ENSP00000263253	9606.ENSP00000340820	0	0	0	0	0	0.675	0	0.24	0.742
EP300	PTEN	9606.ENSP00000263253	9606.ENSP00000361021	0	0	0	0	0.062	0.101	0	0.742	0.764
EP300	USP7	9606.ENSP00000263253	9606.ENSP00000343535	0	0	0	0	0.122	0.092	0.6	0.403	0.784
EP300	CDK2	9606.ENSP00000263253	9606.ENSP00000266970	0	0	0	0	0.062	0.757	0	0.502	0.876
EP300	SRC	9606.ENSP00000263253	9606.ENSP00000362680	0	0	0	0	0.063	0.345	0	0.833	0.889
EP300	SFN	9606.ENSP00000263253	9606.ENSP00000340989	0	0	0	0	0	0.077	0.9	0.212	0.92
EP300	COPS5	9606.ENSP00000263253	9606.ENSP00000350512	0	0	0	0	0.062	0.078	0.9	0.263	0.927
EP300	KAT5	9606.ENSP00000263253	9606.ENSP00000340330	0	0	0	0	0.085	0.378	0.3	0.876	0.944
EP300	APP	9606.ENSP00000263253	9606.ENSP00000284981	0	0	0	0	0	0	0	0.966	0.967
EP300	UBE2I	9606.ENSP00000263253	9606.ENSP00000348056	0	0	0	0	0	0.683	0.9	0.477	0.981
EP300	HDAC1	9606.ENSP00000263253	9606.ENSP00000362649	0	0	0	0	0.064	0.9	0.9	0.983	0.999
EP300	TP53	9606.ENSP00000263253	9606.ENSP00000269305	0	0	0	0	0	0.998	0.9	0.989	0.999
EP300	SP1	9606.ENSP00000263253	9606.ENSP00000329357	0	0	0	0	0.125	0.916	0.9	0.974	0.999
ERBB4	UBE3A	9606.ENSP00000342235	9606.ENSP00000232165	0	0	0	0	0	0.058	0	0.563	0.571
ERBB4	MDM2	9606.ENSP00000342235	9606.ENSP00000258149	0	0	0	0	0	0.27	0.9	0.376	0.95
ERBB4	CBL	9606.ENSP00000342235	9606.ENSP00000264033	0	0	0	0	0	0.687	0	0.573	0.86
ERBB4	TP53	9606.ENSP00000342235	9606.ENSP00000269305	0	0	0	0	0	0.27	0	0.607	0.701
ERBB4	ATM	9606.ENSP00000342235	9606.ENSP00000278616	0	0	0	0	0.063	0	0	0.532	0.542
ERBB4	APP	9606.ENSP00000342235	9606.ENSP00000284981	0	0	0	0	0.079	0	0	0.489	0.51
ERBB4	NCSTN	9606.ENSP00000342235	9606.ENSP00000294785	0	0	0	0	0	0	0.9	0.641	0.962
ERBB4	NPM1	9606.ENSP00000342235	9606.ENSP00000296930	0	0	0	0	0	0.059	0	0.454	0.464
ERBB4	CASP3	9606.ENSP00000342235	9606.ENSP00000311032	0	0	0	0	0	0.06	0	0.393	0.405
ERBB4	BACE1	9606.ENSP00000342235	9606.ENSP00000318585	0	0	0	0	0	0	0	0.442	0.442
ERBB4	PSEN1	9606.ENSP00000342235	9606.ENSP00000326366	0	0	0	0	0	0	0.9	0.446	0.942
ERBB4	HSP90AA1	9606.ENSP00000342235	9606.ENSP00000335153	0	0	0	0	0	0.45	0.9	0.54	0.972
ERBB4	S100A4	9606.ENSP00000342235	9606.ENSP00000357705	0	0	0	0	0	0.417	0	0.119	0.464
ERBB4	NEFL	9606.ENSP00000342235	9606.ENSP00000482169	0	0	0	0	0.123	0	0.5	0.086	0.564
ERBB4	SRC	9606.ENSP00000342235	9606.ENSP00000362680	0	0	0	0.693	0	0.359	0.5	0.724	0.739
ERBB4	PTEN	9606.ENSP00000342235	9606.ENSP00000361021	0	0	0	0	0	0.136	0	0.721	0.749
ERBB4	GRIN1	9606.ENSP00000342235	9606.ENSP00000360608	0	0	0	0	0.157	0.27	0.5	0.599	0.86
ERBB4	GFAP	9606.ENSP00000342235	9606.ENSP00000468500	0	0	0	0	0.205	0	0.9	0.242	0.934
ERBB4	DLG4	9606.ENSP00000342235	9606.ENSP00000382428	0	0	0	0	0.075	0.769	0.9	0.989	0.999
GAP43	SYP	9606.ENSP00000377372	9606.ENSP00000263233	0	0	0	0	0.229	0	0	0.733	0.786
GAP43	APP	9606.ENSP00000377372	9606.ENSP00000284981	0	0	0	0	0.115	0	0	0.494	0.533
GAP43	CASP3	9606.ENSP00000377372	9606.ENSP00000311032	0	0	0	0	0	0	0	0.491	0.491
GAP43	PSEN1	9606.ENSP00000377372	9606.ENSP00000326366	0	0	0	0	0	0.27	0	0.322	0.483
GAP43	PCP4	9606.ENSP00000377372	9606.ENSP00000329403	0	0	0	0	0.19	0	0	0.467	0.55
GAP43	SNCA	9606.ENSP00000377372	9606.ENSP00000338345	0	0	0	0	0.151	0	0	0.354	0.429
GAP43	MAPT	9606.ENSP00000377372	9606.ENSP00000340820	0	0	0	0	0.179	0.27	0	0.474	0.657
GAP43	GRIN1	9606.ENSP00000377372	9606.ENSP00000360608	0	0	0	0	0.261	0.087	0	0.229	0.435
GAP43	TH	9606.ENSP00000377372	9606.ENSP00000370571	0	0	0	0	0.062	0	0	0.637	0.644
GAP43	NPY	9606.ENSP00000377372	9606.ENSP00000384364	0	0	0	0	0.159	0	0	0.48	0.544
GAP43	DLG4	9606.ENSP00000377372	9606.ENSP00000382428	0	0	0	0	0.153	0	0	0.602	0.648
GAP43	NEFL	9606.ENSP00000377372	9606.ENSP00000482169	0	0	0	0	0.399	0	0	0.585	0.74
GAP43	GFAP	9606.ENSP00000377372	9606.ENSP00000468500	0	0	0	0	0.314	0	0	0.691	0.779
GFAP	SYP	9606.ENSP00000468500	9606.ENSP00000263233	0	0	0	0	0.315	0	0	0.823	0.874
GFAP	TP53	9606.ENSP00000468500	9606.ENSP00000269305	0	0	0	0	0	0	0	0.563	0.563
GFAP	SLC6A3	9606.ENSP00000468500	9606.ENSP00000270349	0	0	0	0	0.063	0	0	0.45	0.462
GFAP	APP	9606.ENSP00000468500	9606.ENSP00000284981	0	0	0	0	0.069	0.299	0	0.708	0.793
GFAP	HSPA4	9606.ENSP00000468500	9606.ENSP00000302961	0	0	0	0	0	0.056	0	0.399	0.409
GFAP	CASP3	9606.ENSP00000468500	9606.ENSP00000311032	0	0	0	0	0.062	0	0	0.733	0.739
GFAP	BACE1	9606.ENSP00000468500	9606.ENSP00000318585	0	0	0	0	0.07	0	0	0.532	0.547
GFAP	PSEN1	9606.ENSP00000468500	9606.ENSP00000326366	0	0	0	0	0.065	0.27	0	0.653	0.742
GFAP	HSP90AA1	9606.ENSP00000468500	9606.ENSP00000335153	0	0	0	0	0	0.06	0.65	0.243	0.729
GFAP	SNCA	9606.ENSP00000468500	9606.ENSP00000338345	0	0	0	0	0.132	0	0	0.615	0.651
GFAP	MAPT	9606.ENSP00000468500	9606.ENSP00000340820	0	0	0	0	0.308	0.526	0	0.567	0.845
GFAP	ERBB4	9606.ENSP00000468500	9606.ENSP00000342235	0	0	0	0	0.205	0	0.9	0.242	0.934
GFAP	GRIN1	9606.ENSP00000468500	9606.ENSP00000360608	0	0	0	0	0.369	0.103	0	0.404	0.633
GFAP	PTEN	9606.ENSP00000468500	9606.ENSP00000361021	0	0	0	0	0	0	0	0.481	0.481
GFAP	SRC	9606.ENSP00000468500	9606.ENSP00000362680	0	0	0	0	0.062	0.24	0	0.289	0.449
GFAP	TH	9606.ENSP00000468500	9606.ENSP00000370571	0	0	0	0	0.062	0	0	0.713	0.719
GFAP	GAP43	9606.ENSP00000468500	9606.ENSP00000377372	0	0	0	0	0.314	0	0	0.691	0.779
GFAP	DLG4	9606.ENSP00000468500	9606.ENSP00000382428	0	0	0	0	0.158	0	0	0.699	0.736
GFAP	NPY	9606.ENSP00000468500	9606.ENSP00000384364	0	0	0	0	0.125	0	0	0.482	0.527
GFAP	PPP1R9B	9606.ENSP00000468500	9606.ENSP00000478767	0	0	0	0	0.062	0.373	0	0.194	0.484
GFAP	NEFL	9606.ENSP00000468500	9606.ENSP00000482169	0	0	0	0.888	0.23	0.547	0	0.652	0.662
GRIN1	SYP	9606.ENSP00000360608	9606.ENSP00000263233	0	0	0	0	0.348	0	0	0.627	0.746
GRIN1	APBA1	9606.ENSP00000360608	9606.ENSP00000265381	0	0	0	0	0.166	0	0.6	0.236	0.723
GRIN1	APP	9606.ENSP00000360608	9606.ENSP00000284981	0	0	0	0	0.113	0.595	0	0.547	0.823
GRIN1	DLGAP1	9606.ENSP00000360608	9606.ENSP00000316377	0	0	0	0	0.259	0.526	0	0.611	0.851
GRIN1	GSK3B	9606.ENSP00000360608	9606.ENSP00000324806	0	0	0	0	0.062	0.09	0	0.367	0.412
GRIN1	PSEN1	9606.ENSP00000360608	9606.ENSP00000326366	0	0	0	0	0	0.182	0	0.524	0.594
GRIN1	MAPT	9606.ENSP00000360608	9606.ENSP00000340820	0	0	0	0	0.298	0.204	0	0.389	0.629
GRIN1	ERBB4	9606.ENSP00000360608	9606.ENSP00000342235	0	0	0	0	0.157	0.27	0.5	0.599	0.86
GRIN1	GAP43	9606.ENSP00000360608	9606.ENSP00000377372	0	0	0	0	0.261	0.087	0	0.229	0.435
GRIN1	TH	9606.ENSP00000360608	9606.ENSP00000370571	0	0	0	0	0.091	0	0	0.491	0.518
GRIN1	GFAP	9606.ENSP00000360608	9606.ENSP00000468500	0	0	0	0	0.369	0.103	0	0.404	0.633
GRIN1	PPP1R9B	9606.ENSP00000360608	9606.ENSP00000478767	0	0	0	0	0.108	0.373	0	0.507	0.7
GRIN1	NEFL	9606.ENSP00000360608	9606.ENSP00000482169	0	0	0	0	0.303	0.263	0.5	0.184	0.762
GRIN1	SRC	9606.ENSP00000360608	9606.ENSP00000362680	0	0	0	0	0.062	0.386	0.6	0.682	0.917
GRIN1	DLG4	9606.ENSP00000360608	9606.ENSP00000382428	0	0	0	0	0.23	0.99	0.8	0.966	0.999
GSK3B	SIRT1	9606.ENSP00000324806	9606.ENSP00000212015	0	0	0	0	0	0	0	0.516	0.516
GSK3B	AURKA	9606.ENSP00000324806	9606.ENSP00000216911	0	0	0.326	0.624	0	0.689	0.9	0.574	0.977
GSK3B	UBE3A	9606.ENSP00000324806	9606.ENSP00000232165	0	0	0	0	0.064	0.324	0	0.129	0.401
GSK3B	MDM2	9606.ENSP00000324806	9606.ENSP00000258149	0	0	0	0	0.062	0.345	0	0.498	0.665
GSK3B	SNCAIP	9606.ENSP00000324806	9606.ENSP00000261368	0	0	0	0	0.063	0.33	0	0.145	0.417
GSK3B	CREBBP	9606.ENSP00000324806	9606.ENSP00000262367	0	0	0	0	0.063	0.12	0	0.468	0.523
GSK3B	SYP	9606.ENSP00000324806	9606.ENSP00000263233	0	0	0	0	0.062	0	0	0.406	0.419
GSK3B	EP300	9606.ENSP00000324806	9606.ENSP00000263253	0	0	0	0	0.062	0.12	0	0.401	0.462
GSK3B	TP53	9606.ENSP00000324806	9606.ENSP00000269305	0	0	0	0	0	0.866	0.9	0.973	0.999
GSK3B	APP	9606.ENSP00000324806	9606.ENSP00000284981	0	0	0	0	0.06	0.698	0	0.793	0.936
GSK3B	NCSTN	9606.ENSP00000324806	9606.ENSP00000294785	0	0	0	0	0.073	0.056	0	0.407	0.436
GSK3B	LRRK2	9606.ENSP00000324806	9606.ENSP00000298910	0	0	0	0.563	0.062	0.532	0.72	0.441	0.89
GSK3B	BCL2L1	9606.ENSP00000324806	9606.ENSP00000302564	0	0	0	0	0	0.27	0	0.672	0.751
GSK3B	HSPA4	9606.ENSP00000324806	9606.ENSP00000302961	0	0	0	0	0.057	0.531	0	0.339	0.683
GSK3B	CASP3	9606.ENSP00000324806	9606.ENSP00000311032	0	0	0	0	0.059	0.068	0	0.698	0.712
GSK3B	BACE1	9606.ENSP00000324806	9606.ENSP00000318585	0	0	0	0	0.062	0.077	0	0.602	0.625
GSK3B	COPS5	9606.ENSP00000324806	9606.ENSP00000350512	0	0	0	0	0.054	0.282	0	0.194	0.405
GSK3B	GRIN1	9606.ENSP00000324806	9606.ENSP00000360608	0	0	0	0	0.062	0.09	0	0.367	0.412
GSK3B	SFN	9606.ENSP00000324806	9606.ENSP00000340989	0	0	0	0	0.058	0.319	0	0.178	0.427
GSK3B	SP1	9606.ENSP00000324806	9606.ENSP00000329357	0	0	0	0	0.063	0.289	0	0.223	0.438
GSK3B	HDAC1	9606.ENSP00000324806	9606.ENSP00000362649	0	0	0	0	0.053	0.149	0	0.36	0.439
GSK3B	DLG4	9606.ENSP00000324806	9606.ENSP00000382428	0	0	0	0	0.051	0.07	0	0.452	0.474
GSK3B	SRC	9606.ENSP00000324806	9606.ENSP00000362680	0	0	0	0	0	0.077	0	0.586	0.601
GSK3B	XIAP	9606.ENSP00000324806	9606.ENSP00000360242	0	0	0	0	0.062	0.526	0	0.359	0.69
GSK3B	SNCA	9606.ENSP00000324806	9606.ENSP00000338345	0	0	0	0	0.062	0.334	0	0.591	0.722
GSK3B	PTEN	9606.ENSP00000324806	9606.ENSP00000361021	0	0	0	0	0.062	0.113	0	0.771	0.793
GSK3B	HSP90AA1	9606.ENSP00000324806	9606.ENSP00000335153	0	0	0	0	0	0.64	0	0.613	0.855
GSK3B	PSEN1	9606.ENSP00000324806	9606.ENSP00000326366	0	0	0	0	0.089	0.79	0.8	0.832	0.992
GSK3B	MAPT	9606.ENSP00000324806	9606.ENSP00000340820	0	0	0	0	0.062	0.994	0.9	0.75	0.999
H3F3A	SIRT1	9606.ENSP00000355778	9606.ENSP00000212015	0	0	0	0	0.062	0.213	0	0.402	0.52
H3F3A	CREBBP	9606.ENSP00000355778	9606.ENSP00000262367	0	0	0	0	0.074	0.829	0	0.28	0.876
H3F3A	EP300	9606.ENSP00000355778	9606.ENSP00000263253	0	0	0	0	0	0.181	0	0.397	0.485
H3F3A	TP53	9606.ENSP00000355778	9606.ENSP00000269305	0	0	0	0	0	0	0	0.568	0.568
H3F3A	ATM	9606.ENSP00000355778	9606.ENSP00000278616	0	0	0	0	0	0.143	0	0.336	0.407
H3F3A	KAT5	9606.ENSP00000355778	9606.ENSP00000340330	0	0	0	0	0.048	0.218	0	0.321	0.451
H3F3A	CHEK2	9606.ENSP00000355778	9606.ENSP00000372023	0	0	0	0	0.073	0.213	0	0.287	0.434
H3F3A	PTEN	9606.ENSP00000355778	9606.ENSP00000361021	0	0	0	0	0.053	0.057	0	0.43	0.446
H3F3A	HDAC1	9606.ENSP00000355778	9606.ENSP00000362649	0.044	0	0	0	0.097	0.213	0	0.419	0.553
H3F3A	DAXX	9606.ENSP00000355778	9606.ENSP00000363668	0	0	0	0	0.068	0.821	0	0.949	0.99
HDAC1	SIRT1	9606.ENSP00000362649	9606.ENSP00000212015	0	0	0	0	0.062	0.504	0	0.953	0.976
HDAC1	DDX5	9606.ENSP00000362649	9606.ENSP00000225792	0	0	0	0	0.269	0.756	0	0.523	0.907
HDAC1	UBE3A	9606.ENSP00000362649	9606.ENSP00000232165	0	0	0	0	0.062	0	0.9	0.272	0.925
HDAC1	MDM2	9606.ENSP00000362649	9606.ENSP00000258149	0	0	0	0	0	0.675	0	0.979	0.993
HDAC1	CREBBP	9606.ENSP00000362649	9606.ENSP00000262367	0	0	0	0	0.13	0.58	0.9	0.693	0.987
HDAC1	EP300	9606.ENSP00000362649	9606.ENSP00000263253	0	0	0	0	0.064	0.9	0.9	0.983	0.999
HDAC1	CDK2	9606.ENSP00000362649	9606.ENSP00000266970	0	0	0	0	0.133	0.104	0.9	0.517	0.957
HDAC1	TP53	9606.ENSP00000362649	9606.ENSP00000269305	0	0	0	0	0.062	0.927	0.9	0.989	0.999
HDAC1	ATM	9606.ENSP00000362649	9606.ENSP00000278616	0	0	0	0	0.055	0.372	0	0.945	0.965
HDAC1	NPM1	9606.ENSP00000362649	9606.ENSP00000296930	0	0	0	0	0.166	0.289	0	0.38	0.6
HDAC1	WRN	9606.ENSP00000362649	9606.ENSP00000298139	0.047	0	0	0	0.062	0.27	0	0.427	0.576
HDAC1	BCL2L1	9606.ENSP00000362649	9606.ENSP00000302564	0	0	0	0	0	0	0	0.582	0.582
HDAC1	HSPA4	9606.ENSP00000362649	9606.ENSP00000302961	0	0	0	0	0.086	0.322	0	0.544	0.693
HDAC1	CASP3	9606.ENSP00000362649	9606.ENSP00000311032	0	0	0	0	0.062	0	0	0.549	0.558
HDAC1	GSK3B	9606.ENSP00000362649	9606.ENSP00000324806	0	0	0	0	0.053	0.149	0	0.36	0.439
HDAC1	SP1	9606.ENSP00000362649	9606.ENSP00000329357	0	0	0	0	0.069	0.92	0.9	0.987	0.999
HDAC1	HSP90AA1	9606.ENSP00000362649	9606.ENSP00000335153	0	0	0	0	0.072	0.059	0	0.76	0.773
HDAC1	KAT5	9606.ENSP00000362649	9606.ENSP00000340330	0	0	0	0	0.065	0.777	0.9	0.903	0.997
HDAC1	USP7	9606.ENSP00000362649	9606.ENSP00000343535	0	0	0	0	0.097	0.486	0	0.575	0.786
HDAC1	ATR	9606.ENSP00000362649	9606.ENSP00000343741	0	0	0	0	0.076	0.317	0	0.361	0.562
HDAC1	UBE2I	9606.ENSP00000362649	9606.ENSP00000348056	0	0	0	0	0.09	0.471	0.9	0.401	0.967
HDAC1	H3F3A	9606.ENSP00000362649	9606.ENSP00000355778	0.044	0	0	0	0.097	0.213	0	0.419	0.553
HDAC1	PTEN	9606.ENSP00000362649	9606.ENSP00000361021	0	0	0	0	0.062	0.061	0	0.525	0.545
HDAC1	SRC	9606.ENSP00000362649	9606.ENSP00000362680	0	0	0	0	0.064	0.078	0	0.462	0.496
HDAC1	CHEK2	9606.ENSP00000362649	9606.ENSP00000372023	0	0	0	0	0.064	0.229	0	0.478	0.59
HDAC1	DAXX	9606.ENSP00000362649	9606.ENSP00000363668	0	0	0	0	0.092	0.845	0	0.939	0.99
HSP90AA1	SIRT1	9606.ENSP00000335153	9606.ENSP00000212015	0.045	0	0	0	0	0.426	0	0.627	0.778
HSP90AA1	AURKA	9606.ENSP00000335153	9606.ENSP00000216911	0	0	0	0	0.072	0.088	0	0.398	0.446
HSP90AA1	UBE3A	9606.ENSP00000335153	9606.ENSP00000232165	0	0	0	0	0	0.07	0.9	0.334	0.932
HSP90AA1	MDM2	9606.ENSP00000335153	9606.ENSP00000258149	0	0	0	0	0	0.675	0	0.951	0.983
HSP90AA1	CREBBP	9606.ENSP00000335153	9606.ENSP00000262367	0	0.009	0	0	0	0.061	0	0.388	0.401
HSP90AA1	XRCC1	9606.ENSP00000335153	9606.ENSP00000262887	0	0	0	0	0	0.27	0	0.469	0.596
HSP90AA1	EP300	9606.ENSP00000335153	9606.ENSP00000263253	0	0.005	0	0	0	0.285	0	0.475	0.609
HSP90AA1	CBL	9606.ENSP00000335153	9606.ENSP00000264033	0	0	0	0	0.049	0	0.6	0.382	0.744
HSP90AA1	CDK2	9606.ENSP00000335153	9606.ENSP00000266970	0	0	0	0	0.053	0.335	0	0.808	0.869
HSP90AA1	TP53	9606.ENSP00000335153	9606.ENSP00000269305	0	0	0	0	0.049	0.899	0.9	0.989	0.999
HSP90AA1	ATM	9606.ENSP00000335153	9606.ENSP00000278616	0	0	0	0	0	0	0	0.946	0.947
HSP90AA1	APP	9606.ENSP00000335153	9606.ENSP00000284981	0	0	0	0	0.053	0.494	0	0.681	0.834
HSP90AA1	NPM1	9606.ENSP00000335153	9606.ENSP00000296930	0	0	0	0	0.228	0.294	0	0.768	0.863
HSP90AA1	LRRK2	9606.ENSP00000335153	9606.ENSP00000298910	0.042	0	0	0	0	0.919	0	0.989	0.999
HSP90AA1	BCL2L1	9606.ENSP00000335153	9606.ENSP00000302564	0	0	0	0	0	0	0	0.601	0.601
HSP90AA1	HSPA4	9606.ENSP00000335153	9606.ENSP00000302961	0	0	0	0	0.659	0.901	0	0.993	0.999
HSP90AA1	CASP3	9606.ENSP00000335153	9606.ENSP00000311032	0	0	0	0	0	0.075	0	0.827	0.833
HSP90AA1	CDC25C	9606.ENSP00000335153	9606.ENSP00000321656	0	0	0	0	0.06	0.27	0	0.337	0.505
HSP90AA1	GSK3B	9606.ENSP00000335153	9606.ENSP00000324806	0	0	0	0	0	0.64	0	0.613	0.855
HSP90AA1	SP1	9606.ENSP00000335153	9606.ENSP00000329357	0	0	0	0	0.082	0.496	0	0.469	0.733
HSP90AA1	DLG4	9606.ENSP00000335153	9606.ENSP00000382428	0	0	0	0	0.053	0.061	0	0.418	0.437
HSP90AA1	TH	9606.ENSP00000335153	9606.ENSP00000370571	0	0	0	0	0	0	0	0.452	0.452
HSP90AA1	TUBA1B	9606.ENSP00000335153	9606.ENSP00000336799	0	0	0	0	0.142	0.058	0	0.417	0.488
HSP90AA1	CHEK2	9606.ENSP00000335153	9606.ENSP00000372023	0	0	0	0	0.062	0.083	0	0.453	0.488
HSP90AA1	XIAP	9606.ENSP00000335153	9606.ENSP00000360242	0	0	0	0	0.097	0	0	0.505	0.534
HSP90AA1	KAT5	9606.ENSP00000335153	9606.ENSP00000340330	0	0	0	0	0.062	0.396	0	0.244	0.534
HSP90AA1	TUBB	9606.ENSP00000335153	9606.ENSP00000339001	0	0	0	0	0.129	0.282	0	0.445	0.623
HSP90AA1	GFAP	9606.ENSP00000335153	9606.ENSP00000468500	0	0	0	0	0	0.06	0.65	0.243	0.729
HSP90AA1	ATR	9606.ENSP00000335153	9606.ENSP00000343741	0	0	0	0	0	0.449	0	0.552	0.743
HSP90AA1	PTEN	9606.ENSP00000335153	9606.ENSP00000361021	0	0	0	0	0	0.434	0	0.606	0.767
HSP90AA1	HDAC1	9606.ENSP00000335153	9606.ENSP00000362649	0	0	0	0	0.072	0.059	0	0.76	0.773
HSP90AA1	SNCA	9606.ENSP00000335153	9606.ENSP00000338345	0	0	0	0	0	0.334	0	0.695	0.788
HSP90AA1	COPS5	9606.ENSP00000335153	9606.ENSP00000350512	0	0	0	0	0.214	0.687	0	0.304	0.814
HSP90AA1	PARK2	9606.ENSP00000335153	9606.ENSP00000355865	0	0	0	0	0	0.473	0.65	0.457	0.891
HSP90AA1	SFN	9606.ENSP00000335153	9606.ENSP00000340989	0	0	0	0	0.065	0.178	0.9	0.271	0.936
HSP90AA1	MAPT	9606.ENSP00000335153	9606.ENSP00000340820	0	0	0	0	0	0.759	0	0.764	0.941
HSP90AA1	ERBB4	9606.ENSP00000335153	9606.ENSP00000342235	0	0	0	0	0	0.45	0.9	0.54	0.972
HSP90AA1	SRC	9606.ENSP00000335153	9606.ENSP00000362680	0	0	0	0	0	0.821	0.9	0.989	0.999
HSPA4	SIRT1	9606.ENSP00000302961	9606.ENSP00000212015	0	0	0	0	0.062	0.183	0	0.535	0.612
HSPA4	UBE3A	9606.ENSP00000302961	9606.ENSP00000232165	0	0	0	0	0.064	0.549	0	0.805	0.91
HSPA4	MDM2	9606.ENSP00000302961	9606.ENSP00000258149	0	0	0	0	0	0.27	0	0.813	0.857
HSPA4	SYP	9606.ENSP00000302961	9606.ENSP00000263233	0	0	0	0	0	0	0	0.442	0.442
HSPA4	CBL	9606.ENSP00000302961	9606.ENSP00000264033	0	0	0	0	0.053	0.27	0	0.313	0.483
HSPA4	CDK2	9606.ENSP00000302961	9606.ENSP00000266970	0	0	0	0	0.049	0.146	0	0.372	0.446
HSPA4	TP53	9606.ENSP00000302961	9606.ENSP00000269305	0	0	0	0	0.065	0.873	0	0.989	0.998
HSPA4	APP	9606.ENSP00000302961	9606.ENSP00000284981	0	0	0	0	0	0.361	0	0.64	0.76
HSPA4	NPM1	9606.ENSP00000302961	9606.ENSP00000296930	0	0	0	0	0.237	0.282	0	0.496	0.7
HSPA4	LRRK2	9606.ENSP00000302961	9606.ENSP00000298910	0.05	0	0	0	0.049	0.56	0	0.393	0.727
HSPA4	BCL2L1	9606.ENSP00000302961	9606.ENSP00000302564	0	0	0	0	0	0	0	0.741	0.741
HSPA4	GFAP	9606.ENSP00000302961	9606.ENSP00000468500	0	0	0	0	0	0.056	0	0.399	0.409
HSPA4	ATR	9606.ENSP00000302961	9606.ENSP00000343741	0	0	0	0	0.062	0.324	0	0.142	0.409
HSPA4	SFN	9606.ENSP00000302961	9606.ENSP00000340989	0	0	0	0	0.065	0.174	0	0.319	0.428
HSPA4	TUBA1B	9606.ENSP00000302961	9606.ENSP00000336799	0	0	0	0	0.104	0.151	0	0.347	0.46
HSPA4	PTEN	9606.ENSP00000302961	9606.ENSP00000361021	0	0	0	0	0	0.058	0	0.462	0.471
HSPA4	TP53BP2	9606.ENSP00000302961	9606.ENSP00000341957	0	0	0	0	0	0.131	0	0.438	0.49
HSPA4	TUBB	9606.ENSP00000302961	9606.ENSP00000339001	0	0	0	0	0.096	0.355	0	0.325	0.572
HSPA4	CDC25C	9606.ENSP00000302961	9606.ENSP00000321656	0	0	0	0	0.089	0.27	0	0.453	0.604
HSPA4	S100A4	9606.ENSP00000302961	9606.ENSP00000357705	0	0	0	0	0	0	0	0.681	0.681
HSPA4	GSK3B	9606.ENSP00000302961	9606.ENSP00000324806	0	0	0	0	0.057	0.531	0	0.339	0.683
HSPA4	SRC	9606.ENSP00000302961	9606.ENSP00000362680	0	0	0	0	0.052	0.206	0	0.614	0.685
HSPA4	HDAC1	9606.ENSP00000302961	9606.ENSP00000362649	0	0	0	0	0.086	0.322	0	0.544	0.693
HSPA4	XIAP	9606.ENSP00000302961	9606.ENSP00000360242	0	0	0	0	0.099	0.283	0	0.605	0.723
HSPA4	CASP3	9606.ENSP00000302961	9606.ENSP00000311032	0	0	0	0	0	0.14	0	0.84	0.856
HSPA4	MAPT	9606.ENSP00000302961	9606.ENSP00000340820	0	0	0	0	0	0.882	0	0.59	0.949
HSPA4	PARK2	9606.ENSP00000302961	9606.ENSP00000355865	0	0	0	0	0	0.873	0	0.863	0.981
HSPA4	HSP90AA1	9606.ENSP00000302961	9606.ENSP00000335153	0	0	0	0	0.659	0.901	0	0.993	0.999
HSPA4	SNCA	9606.ENSP00000302961	9606.ENSP00000338345	0	0	0	0	0	0.875	0.9	0.95	0.999
KAT5	SIRT1	9606.ENSP00000340330	9606.ENSP00000212015	0	0	0	0	0.062	0.746	0	0.827	0.955
KAT5	DDX5	9606.ENSP00000340330	9606.ENSP00000225792	0	0	0	0	0.062	0.057	0.6	0.195	0.677
KAT5	RPA1	9606.ENSP00000340330	9606.ENSP00000254719	0	0	0	0	0.082	0	0.6	0.152	0.661
KAT5	MDM2	9606.ENSP00000340330	9606.ENSP00000258149	0	0	0	0	0	0.835	0.9	0.919	0.998
KAT5	BARD1	9606.ENSP00000340330	9606.ENSP00000260947	0	0	0	0	0.065	0.082	0.6	0.244	0.705
KAT5	CREBBP	9606.ENSP00000340330	9606.ENSP00000262367	0	0	0	0	0.085	0.378	0	0.732	0.834
KAT5	EP300	9606.ENSP00000340330	9606.ENSP00000263253	0	0	0	0	0.085	0.378	0.3	0.876	0.944
KAT5	CDK2	9606.ENSP00000340330	9606.ENSP00000266970	0	0	0	0	0.062	0	0.6	0.378	0.746
KAT5	TP53	9606.ENSP00000340330	9606.ENSP00000269305	0	0	0	0	0	0.871	0.9	0.967	0.999
KAT5	ATM	9606.ENSP00000340330	9606.ENSP00000278616	0	0	0	0	0.083	0.684	0.9	0.991	0.999
KAT5	APP	9606.ENSP00000340330	9606.ENSP00000284981	0	0	0	0	0	0.757	0	0.986	0.996
KAT5	WRN	9606.ENSP00000340330	9606.ENSP00000298139	0	0	0	0	0.069	0.213	0.6	0.274	0.758
KAT5	RCHY1	9606.ENSP00000340330	9606.ENSP00000321239	0	0	0	0	0.066	0.5	0	0.637	0.815
KAT5	HSP90AA1	9606.ENSP00000340330	9606.ENSP00000335153	0	0	0	0	0.062	0.396	0	0.244	0.534
KAT5	MDM4	9606.ENSP00000340330	9606.ENSP00000356150	0	0	0	0	0	0	0	0.407	0.407
KAT5	H3F3A	9606.ENSP00000340330	9606.ENSP00000355778	0	0	0	0	0.048	0.218	0	0.321	0.451
KAT5	ATR	9606.ENSP00000340330	9606.ENSP00000343741	0	0	0	0	0.065	0.212	0.6	0.381	0.793
KAT5	CHEK2	9606.ENSP00000340330	9606.ENSP00000372023	0	0	0	0	0.066	0	0.6	0.563	0.822
KAT5	USP7	9606.ENSP00000340330	9606.ENSP00000343535	0	0	0	0	0.065	0.695	0	0.69	0.904
KAT5	UBE2I	9606.ENSP00000340330	9606.ENSP00000348056	0	0	0	0	0.064	0.282	0.9	0.252	0.943
KAT5	HDAC1	9606.ENSP00000340330	9606.ENSP00000362649	0	0	0	0	0.065	0.777	0.9	0.903	0.997
LRRK2	DDX5	9606.ENSP00000298910	9606.ENSP00000225792	0	0	0	0	0	0.578	0	0.07	0.591
LRRK2	MFN2	9606.ENSP00000298910	9606.ENSP00000235329	0	0	0	0	0.077	0.321	0	0.522	0.674
LRRK2	SORL1	9606.ENSP00000298910	9606.ENSP00000260197	0	0	0	0	0.152	0.075	0	0.335	0.433
LRRK2	SNCAIP	9606.ENSP00000298910	9606.ENSP00000261368	0	0	0	0	0.062	0.225	0	0.696	0.76
LRRK2	CDK2	9606.ENSP00000298910	9606.ENSP00000266970	0	0	0	0.604	0.065	0.536	0	0.172	0.572
LRRK2	TP53	9606.ENSP00000298910	9606.ENSP00000269305	0	0	0	0	0	0.68	0	0.294	0.764
LRRK2	SLC6A3	9606.ENSP00000298910	9606.ENSP00000270349	0	0	0	0	0.102	0	0	0.677	0.698
LRRK2	APP	9606.ENSP00000298910	9606.ENSP00000284981	0	0	0	0	0.062	0.058	0	0.694	0.707
LRRK2	NPM1	9606.ENSP00000298910	9606.ENSP00000296930	0	0	0	0	0	0.497	0	0.07	0.512
LRRK2	NEFL	9606.ENSP00000298910	9606.ENSP00000482169	0	0	0	0	0.059	0.281	0	0.231	0.434
LRRK2	BACE1	9606.ENSP00000298910	9606.ENSP00000318585	0	0	0	0	0.063	0.102	0	0.404	0.455
LRRK2	TPM3	9606.ENSP00000298910	9606.ENSP00000357516	0	0	0	0	0.051	0.506	0	0	0.512
LRRK2	CASP3	9606.ENSP00000298910	9606.ENSP00000311032	0	0	0	0	0	0.326	0	0.399	0.578
LRRK2	PSEN1	9606.ENSP00000298910	9606.ENSP00000326366	0	0	0	0	0	0.058	0	0.588	0.595
LRRK2	PTEN	9606.ENSP00000298910	9606.ENSP00000361021	0	0	0	0	0.063	0.182	0	0.55	0.625
LRRK2	HSPA4	9606.ENSP00000298910	9606.ENSP00000302961	0.05	0	0	0	0.049	0.56	0	0.393	0.727
LRRK2	TH	9606.ENSP00000298910	9606.ENSP00000370571	0	0	0	0	0	0.059	0	0.748	0.752
LRRK2	TUBB	9606.ENSP00000298910	9606.ENSP00000339001	0	0	0	0	0.054	0.757	0	0.128	0.782
LRRK2	GSK3B	9606.ENSP00000298910	9606.ENSP00000324806	0	0	0	0.563	0.062	0.532	0.72	0.441	0.89
LRRK2	MAPT	9606.ENSP00000298910	9606.ENSP00000340820	0	0	0	0	0	0.709	0	0.776	0.932
LRRK2	SFN	9606.ENSP00000298910	9606.ENSP00000340989	0	0	0	0	0.064	0.96	0	0.706	0.988
LRRK2	SNCA	9606.ENSP00000298910	9606.ENSP00000338345	0	0	0	0	0.06	0.501	0	0.979	0.989
LRRK2	PARK2	9606.ENSP00000298910	9606.ENSP00000355865	0	0	0	0	0.062	0.347	0	0.992	0.994
LRRK2	HSP90AA1	9606.ENSP00000298910	9606.ENSP00000335153	0.042	0	0	0	0	0.919	0	0.989	0.999
MAPT	SIRT1	9606.ENSP00000340820	9606.ENSP00000212015	0	0	0	0	0	0.27	0	0.426	0.563
MAPT	DDX5	9606.ENSP00000340820	9606.ENSP00000225792	0	0	0	0	0	0.345	0	0.394	0.586
MAPT	SORL1	9606.ENSP00000340820	9606.ENSP00000260197	0	0	0	0	0.062	0	0	0.601	0.609
MAPT	SNCAIP	9606.ENSP00000340820	9606.ENSP00000261368	0	0	0	0	0	0.058	0	0.435	0.445
MAPT	CREBBP	9606.ENSP00000340820	9606.ENSP00000262367	0	0	0	0	0	0.27	0	0.213	0.4
MAPT	SYP	9606.ENSP00000340820	9606.ENSP00000263233	0	0	0	0	0.297	0	0	0.579	0.692
MAPT	EP300	9606.ENSP00000340820	9606.ENSP00000263253	0	0	0	0	0	0.675	0	0.24	0.742
MAPT	CDK2	9606.ENSP00000340820	9606.ENSP00000266970	0	0	0	0	0	0.27	0	0.234	0.416
MAPT	TP53	9606.ENSP00000340820	9606.ENSP00000269305	0	0	0	0	0	0	0	0.725	0.725
MAPT	SLC6A3	9606.ENSP00000340820	9606.ENSP00000270349	0	0	0	0	0	0.069	0	0.458	0.473
MAPT	APP	9606.ENSP00000340820	9606.ENSP00000284981	0	0	0	0	0.065	0.746	0	0.883	0.969
MAPT	NCSTN	9606.ENSP00000340820	9606.ENSP00000294785	0	0	0	0	0	0	0	0.563	0.563
MAPT	LRRK2	9606.ENSP00000340820	9606.ENSP00000298910	0	0	0	0	0	0.709	0	0.776	0.932
MAPT	HSPA4	9606.ENSP00000340820	9606.ENSP00000302961	0	0	0	0	0	0.882	0	0.59	0.949
MAPT	CASP3	9606.ENSP00000340820	9606.ENSP00000311032	0	0	0	0	0	0.731	0.9	0.601	0.988
MAPT	BACE1	9606.ENSP00000340820	9606.ENSP00000318585	0	0	0	0	0.07	0	0	0.739	0.747
MAPT	GSK3B	9606.ENSP00000340820	9606.ENSP00000324806	0	0	0	0	0.062	0.994	0.9	0.75	0.999
MAPT	PSEN1	9606.ENSP00000340820	9606.ENSP00000326366	0	0	0	0	0	0.27	0	0.882	0.91
MAPT	HSP90AA1	9606.ENSP00000340820	9606.ENSP00000335153	0	0	0	0	0	0.759	0	0.764	0.941
MAPT	TUBA1B	9606.ENSP00000340820	9606.ENSP00000336799	0	0	0	0	0.062	0.504	0.8	0.225	0.918
MAPT	SNCA	9606.ENSP00000340820	9606.ENSP00000338345	0	0	0	0	0.087	0.756	0	0.949	0.988
MAPT	TUBB	9606.ENSP00000340820	9606.ENSP00000339001	0	0	0	0	0.052	0.655	0.8	0.273	0.946
MAPT	TH	9606.ENSP00000340820	9606.ENSP00000370571	0	0	0	0	0.062	0	0	0.462	0.474
MAPT	GRIN1	9606.ENSP00000340820	9606.ENSP00000360608	0	0	0	0	0.298	0.204	0	0.389	0.629
MAPT	GAP43	9606.ENSP00000340820	9606.ENSP00000377372	0	0	0	0	0.179	0.27	0	0.474	0.657
MAPT	DLG4	9606.ENSP00000340820	9606.ENSP00000382428	0	0	0	0	0.095	0.057	0	0.664	0.688
MAPT	NEFL	9606.ENSP00000340820	9606.ENSP00000482169	0	0	0	0	0.159	0.176	0	0.681	0.759
MAPT	GFAP	9606.ENSP00000340820	9606.ENSP00000468500	0	0	0	0	0.308	0.526	0	0.567	0.845
MAPT	SRC	9606.ENSP00000340820	9606.ENSP00000362680	0	0	0	0	0	0.773	0	0.487	0.878
MAPT	SFN	9606.ENSP00000340820	9606.ENSP00000340989	0	0	0	0	0	0.68	0	0.693	0.898
MAPT	PARK2	9606.ENSP00000340820	9606.ENSP00000355865	0	0	0	0	0.076	0.675	0	0.703	0.903
MDM2	SIRT1	9606.ENSP00000258149	9606.ENSP00000212015	0	0	0	0	0.062	0.27	0	0.57	0.68
MDM2	AURKA	9606.ENSP00000258149	9606.ENSP00000216911	0	0	0	0	0	0.27	0	0.515	0.631
MDM2	DDX5	9606.ENSP00000258149	9606.ENSP00000225792	0	0	0	0	0	0.27	0	0.24	0.421
MDM2	UBE3A	9606.ENSP00000258149	9606.ENSP00000232165	0	0	0	0	0.065	0.27	0	0.595	0.699
MDM2	MFN2	9606.ENSP00000258149	9606.ENSP00000235329	0	0	0	0	0.063	0	0	0.451	0.464
MDM2	RPA1	9606.ENSP00000258149	9606.ENSP00000254719	0	0	0	0	0	0	0.9	0.439	0.941
MDM2	XRCC1	9606.ENSP00000258149	9606.ENSP00000262887	0	0	0	0	0	0	0	0.407	0.407
MDM2	TP53BP2	9606.ENSP00000258149	9606.ENSP00000341957	0	0	0	0	0	0	0	0.429	0.429
MDM2	PSEN1	9606.ENSP00000258149	9606.ENSP00000326366	0	0	0	0	0	0	0	0.45	0.45
MDM2	WRN	9606.ENSP00000258149	9606.ENSP00000298139	0	0	0	0	0.062	0.27	0	0.324	0.496
MDM2	BARD1	9606.ENSP00000258149	9606.ENSP00000260947	0	0	0	0	0	0	0	0.512	0.512
MDM2	S100A4	9606.ENSP00000258149	9606.ENSP00000357705	0	0	0	0	0	0.413	0	0.218	0.521
MDM2	CBL	9606.ENSP00000258149	9606.ENSP00000264033	0	0	0	0	0.055	0	0	0.522	0.529
MDM2	CDC25C	9606.ENSP00000258149	9606.ENSP00000321656	0	0	0	0	0.049	0.27	0	0.517	0.635
MDM2	NDN	9606.ENSP00000258149	9606.ENSP00000332643	0	0	0	0	0	0.182	0	0.576	0.639
MDM2	COPS5	9606.ENSP00000258149	9606.ENSP00000350512	0	0	0	0	0	0.27	0	0.538	0.648
MDM2	GSK3B	9606.ENSP00000258149	9606.ENSP00000324806	0	0	0	0	0.062	0.345	0	0.498	0.665
MDM2	BCL2L1	9606.ENSP00000258149	9606.ENSP00000302564	0	0	0	0	0.054	0.176	0	0.712	0.756
MDM2	APP	9606.ENSP00000258149	9606.ENSP00000284981	0	0	0	0	0	0.063	0	0.826	0.83
MDM2	RCHY1	9606.ENSP00000258149	9606.ENSP00000321239	0	0	0	0	0	0.486	0	0.696	0.837
MDM2	SFN	9606.ENSP00000258149	9606.ENSP00000340989	0	0	0	0	0	0.495	0	0.701	0.843
MDM2	HSPA4	9606.ENSP00000258149	9606.ENSP00000302961	0	0	0	0	0	0.27	0	0.813	0.857
MDM2	SRC	9606.ENSP00000258149	9606.ENSP00000362680	0	0	0	0	0	0.281	0.65	0.509	0.865
MDM2	XIAP	9606.ENSP00000258149	9606.ENSP00000360242	0	0	0	0	0.082	0.659	0	0.681	0.891
MDM2	ATR	9606.ENSP00000258149	9606.ENSP00000343741	0	0	0	0	0.062	0	0.9	0.464	0.945
MDM2	ERBB4	9606.ENSP00000258149	9606.ENSP00000342235	0	0	0	0	0	0.27	0.9	0.376	0.95
MDM2	UBE2I	9606.ENSP00000258149	9606.ENSP00000348056	0	0	0	0	0	0.329	0.9	0.466	0.961
MDM2	CASP3	9606.ENSP00000258149	9606.ENSP00000311032	0	0	0	0	0.063	0.875	0	0.73	0.965
MDM2	CDK2	9606.ENSP00000258149	9606.ENSP00000266970	0	0	0	0	0.051	0	0.9	0.727	0.971
MDM2	PTEN	9606.ENSP00000258149	9606.ENSP00000361021	0	0	0	0	0.062	0	0.9	0.775	0.977
MDM2	DLG4	9606.ENSP00000258149	9606.ENSP00000382428	0	0	0	0	0	0.775	0.8	0.543	0.977
MDM2	HSP90AA1	9606.ENSP00000258149	9606.ENSP00000335153	0	0	0	0	0	0.675	0	0.951	0.983
MDM2	SP1	9606.ENSP00000258149	9606.ENSP00000329357	0	0	0	0	0.062	0.345	0	0.976	0.984
MDM2	HDAC1	9606.ENSP00000258149	9606.ENSP00000362649	0	0	0	0	0	0.675	0	0.979	0.993
MDM2	NPM1	9606.ENSP00000258149	9606.ENSP00000296930	0	0	0	0	0	0.835	0	0.974	0.995
MDM2	CCNG1	9606.ENSP00000258149	9606.ENSP00000344635	0	0	0	0	0.633	0.518	0.9	0.757	0.995
MDM2	ATM	9606.ENSP00000258149	9606.ENSP00000278616	0	0	0	0	0.062	0.733	0.9	0.873	0.996
MDM2	CREBBP	9606.ENSP00000258149	9606.ENSP00000262367	0	0	0	0	0	0.866	0.9	0.856	0.997
MDM2	CHEK2	9606.ENSP00000258149	9606.ENSP00000372023	0	0	0	0	0	0.675	0.9	0.915	0.997
MDM2	KAT5	9606.ENSP00000258149	9606.ENSP00000340330	0	0	0	0	0	0.835	0.9	0.919	0.998
MDM2	USP7	9606.ENSP00000258149	9606.ENSP00000343535	0	0	0	0	0.062	0.92	0.9	0.989	0.999
MDM2	MDM4	9606.ENSP00000258149	9606.ENSP00000356150	0	0	0	0.795	0.083	0.998	0.9	0.992	0.999
MDM2	DAXX	9606.ENSP00000258149	9606.ENSP00000363668	0	0	0	0	0	0.881	0.9	0.989	0.999
MDM2	TP53	9606.ENSP00000258149	9606.ENSP00000269305	0	0	0	0	0.24	0.998	0.9	0.995	0.999
MDM2	EP300	9606.ENSP00000258149	9606.ENSP00000263253	0	0	0	0	0	0.874	0.9	0.989	0.999
MDM4	MDM2	9606.ENSP00000356150	9606.ENSP00000258149	0	0	0	0.795	0.083	0.998	0.9	0.992	0.999
MDM4	BARD1	9606.ENSP00000356150	9606.ENSP00000260947	0	0	0	0	0.062	0	0	0.398	0.412
MDM4	EP300	9606.ENSP00000356150	9606.ENSP00000263253	0	0	0	0	0.062	0.27	0	0.37	0.53
MDM4	TP53	9606.ENSP00000356150	9606.ENSP00000269305	0	0	0	0	0.138	0.998	0.8	0.99	0.999
MDM4	ATM	9606.ENSP00000356150	9606.ENSP00000278616	0	0	0	0	0.109	0.213	0.9	0.618	0.969
MDM4	BCL2L1	9606.ENSP00000356150	9606.ENSP00000302564	0	0	0	0	0	0.056	0	0.404	0.413
MDM4	CASP3	9606.ENSP00000356150	9606.ENSP00000311032	0	0	0	0	0.062	0.213	0	0.404	0.522
MDM4	RCHY1	9606.ENSP00000356150	9606.ENSP00000321239	0	0	0	0	0	0.27	0	0.606	0.7
MDM4	KAT5	9606.ENSP00000356150	9606.ENSP00000340330	0	0	0	0	0	0	0	0.407	0.407
MDM4	SFN	9606.ENSP00000356150	9606.ENSP00000340989	0	0	0	0	0	0.495	0	0.403	0.686
MDM4	USP7	9606.ENSP00000356150	9606.ENSP00000343535	0	0	0	0	0.055	0.882	0.6	0.981	0.999
MDM4	DAXX	9606.ENSP00000356150	9606.ENSP00000363668	0	0	0	0	0	0.297	0.6	0.34	0.798
MDM4	PTEN	9606.ENSP00000356150	9606.ENSP00000361021	0	0	0	0	0.073	0	0.9	0.517	0.951
MDM4	CHEK2	9606.ENSP00000356150	9606.ENSP00000372023	0	0	0	0	0.055	0.27	0.9	0.572	0.966
MFN2	SIRT1	9606.ENSP00000235329	9606.ENSP00000212015	0	0	0	0	0.062	0.072	0	0.853	0.862
MFN2	PSEN1	9606.ENSP00000235329	9606.ENSP00000326366	0	0	0	0	0.062	0	0	0.437	0.45
MFN2	PTEN	9606.ENSP00000235329	9606.ENSP00000361021	0	0	0	0	0.083	0.078	0	0.414	0.462
MFN2	MDM2	9606.ENSP00000235329	9606.ENSP00000258149	0	0	0	0	0.063	0	0	0.451	0.464
MFN2	APP	9606.ENSP00000235329	9606.ENSP00000284981	0	0	0	0	0.062	0.057	0	0.479	0.499
MFN2	CASP3	9606.ENSP00000235329	9606.ENSP00000311032	0	0	0	0	0	0.078	0	0.512	0.531
MFN2	NEFL	9606.ENSP00000235329	9606.ENSP00000482169	0	0	0	0	0	0.071	0	0.561	0.574
MFN2	SNCA	9606.ENSP00000235329	9606.ENSP00000338345	0	0	0	0	0	0	0	0.59	0.59
MFN2	LRRK2	9606.ENSP00000235329	9606.ENSP00000298910	0	0	0	0	0.077	0.321	0	0.522	0.674
MFN2	BCL2L1	9606.ENSP00000235329	9606.ENSP00000302564	0	0	0	0	0.089	0.248	0	0.961	0.971
MFN2	PARK2	9606.ENSP00000235329	9606.ENSP00000355865	0	0	0	0	0.062	0.962	0.9	0.889	0.999
NCSTN	SORL1	9606.ENSP00000294785	9606.ENSP00000260197	0	0	0	0	0	0	0	0.462	0.462
NCSTN	APP	9606.ENSP00000294785	9606.ENSP00000284981	0	0	0	0	0.062	0.896	0.9	0.972	0.999
NCSTN	GSK3B	9606.ENSP00000294785	9606.ENSP00000324806	0	0	0	0	0.073	0.056	0	0.407	0.436
NCSTN	MAPT	9606.ENSP00000294785	9606.ENSP00000340820	0	0	0	0	0	0	0	0.563	0.563
NCSTN	TPM3	9606.ENSP00000294785	9606.ENSP00000357516	0	0	0	0	0	0	0	0.604	0.604
NCSTN	ERBB4	9606.ENSP00000294785	9606.ENSP00000342235	0	0	0	0	0	0	0.9	0.641	0.962
NCSTN	BACE1	9606.ENSP00000294785	9606.ENSP00000318585	0	0	0	0	0	0.27	0	0.972	0.979
NCSTN	PSEN1	9606.ENSP00000294785	9606.ENSP00000326366	0	0	0	0	0.083	0.989	0.9	0.994	0.999
NDN	SIRT1	9606.ENSP00000332643	9606.ENSP00000212015	0	0	0	0	0.062	0.345	0	0.927	0.951
NDN	UBE3A	9606.ENSP00000332643	9606.ENSP00000232165	0	0	0	0	0	0	0	0.713	0.713
NDN	MDM2	9606.ENSP00000332643	9606.ENSP00000258149	0	0	0	0	0	0.182	0	0.576	0.639
NDN	TP53	9606.ENSP00000332643	9606.ENSP00000269305	0	0	0	0	0	0.836	0.9	0.986	0.999
NEFL	MFN2	9606.ENSP00000482169	9606.ENSP00000235329	0	0	0	0	0	0.071	0	0.561	0.574
NEFL	BARD1	9606.ENSP00000482169	9606.ENSP00000260947	0	0	0	0	0	0.123	0	0.431	0.48
NEFL	SYP	9606.ENSP00000482169	9606.ENSP00000263233	0	0	0	0	0.197	0	0	0.517	0.596
NEFL	APP	9606.ENSP00000482169	9606.ENSP00000284981	0	0	0	0	0.09	0.633	0	0.56	0.84
NEFL	LRRK2	9606.ENSP00000482169	9606.ENSP00000298910	0	0	0	0	0.059	0.281	0	0.231	0.434
NEFL	SNCA	9606.ENSP00000482169	9606.ENSP00000338345	0	0	0	0	0.153	0	0	0.562	0.613
NEFL	MAPT	9606.ENSP00000482169	9606.ENSP00000340820	0	0	0	0	0.159	0.176	0	0.681	0.759
NEFL	ERBB4	9606.ENSP00000482169	9606.ENSP00000342235	0	0	0	0	0.123	0	0.5	0.086	0.564
NEFL	GRIN1	9606.ENSP00000482169	9606.ENSP00000360608	0	0	0	0	0.303	0.263	0.5	0.184	0.762
NEFL	SRC	9606.ENSP00000482169	9606.ENSP00000362680	0	0	0	0	0	0.056	0.9	0.094	0.907
NEFL	GAP43	9606.ENSP00000482169	9606.ENSP00000377372	0	0	0	0	0.399	0	0	0.585	0.74
NEFL	DLG4	9606.ENSP00000482169	9606.ENSP00000382428	0	0	0	0	0.132	0.179	0.5	0.415	0.763
NEFL	GFAP	9606.ENSP00000482169	9606.ENSP00000468500	0	0	0	0.888	0.23	0.547	0	0.652	0.662
NEFL	PPP1R9B	9606.ENSP00000482169	9606.ENSP00000478767	0	0	0	0	0.064	0.76	0	0.453	0.866
NPM1	SIRT1	9606.ENSP00000296930	9606.ENSP00000212015	0	0	0	0	0.062	0.283	0	0.259	0.458
NPM1	AURKA	9606.ENSP00000296930	9606.ENSP00000216911	0	0	0	0	0.17	0.276	0	0.387	0.6
NPM1	DDX5	9606.ENSP00000296930	9606.ENSP00000225792	0	0	0	0	0.103	0.182	0	0.786	0.83
NPM1	MDM2	9606.ENSP00000296930	9606.ENSP00000258149	0	0	0	0	0	0.835	0	0.974	0.995
NPM1	BARD1	9606.ENSP00000296930	9606.ENSP00000260947	0	0	0	0	0.088	0.296	0	0.283	0.5
NPM1	XRCC1	9606.ENSP00000296930	9606.ENSP00000262887	0	0	0	0	0.079	0	0	0.391	0.415
NPM1	EP300	9606.ENSP00000296930	9606.ENSP00000263253	0	0	0	0	0	0.495	0	0.349	0.657
NPM1	CDK2	9606.ENSP00000296930	9606.ENSP00000266970	0	0	0	0	0.117	0.687	0	0.635	0.89
NPM1	TP53	9606.ENSP00000296930	9606.ENSP00000269305	0	0	0	0	0.096	0.875	0.65	0.983	0.999
NPM1	ATM	9606.ENSP00000296930	9606.ENSP00000278616	0	0	0	0	0.062	0	0	0.518	0.528
NPM1	TPM4	9606.ENSP00000296930	9606.ENSP00000345230	0	0	0	0	0.065	0	0	0.412	0.427
NPM1	ERBB4	9606.ENSP00000296930	9606.ENSP00000342235	0	0	0	0	0	0.059	0	0.454	0.464
NPM1	SRC	9606.ENSP00000296930	9606.ENSP00000362680	0	0	0	0	0	0.062	0	0.459	0.47
NPM1	CDC25C	9606.ENSP00000296930	9606.ENSP00000321656	0	0	0	0	0.146	0	0	0.424	0.487
NPM1	LRRK2	9606.ENSP00000296930	9606.ENSP00000298910	0	0	0	0	0	0.497	0	0.07	0.512
NPM1	BCL2L1	9606.ENSP00000296930	9606.ENSP00000302564	0	0	0	0	0	0	0	0.511	0.512
NPM1	PTEN	9606.ENSP00000296930	9606.ENSP00000361021	0	0	0	0	0.062	0	0	0.517	0.527
NPM1	TPM3	9606.ENSP00000296930	9606.ENSP00000357516	0	0	0	0	0.089	0	0	0.519	0.543
NPM1	HDAC1	9606.ENSP00000296930	9606.ENSP00000362649	0	0	0	0	0.166	0.289	0	0.38	0.6
NPM1	HSPA4	9606.ENSP00000296930	9606.ENSP00000302961	0	0	0	0	0.237	0.282	0	0.496	0.7
NPM1	SP1	9606.ENSP00000296930	9606.ENSP00000329357	0	0	0	0	0	0.283	0	0.713	0.786
NPM1	HSP90AA1	9606.ENSP00000296930	9606.ENSP00000335153	0	0	0	0	0.228	0.294	0	0.768	0.863
NPM1	UBE2I	9606.ENSP00000296930	9606.ENSP00000348056	0	0	0	0	0.071	0.057	0.9	0.199	0.92
NPY	SIRT1	9606.ENSP00000384364	9606.ENSP00000212015	0	0	0	0	0	0	0	0.424	0.424
NPY	SYP	9606.ENSP00000384364	9606.ENSP00000263233	0	0	0	0	0.111	0	0	0.509	0.545
NPY	SLC6A3	9606.ENSP00000384364	9606.ENSP00000270349	0	0	0	0	0	0	0	0.475	0.475
NPY	APP	9606.ENSP00000384364	9606.ENSP00000284981	0	0	0	0	0.062	0	0	0.392	0.405
NPY	TH	9606.ENSP00000384364	9606.ENSP00000370571	0	0	0	0	0	0	0	0.864	0.864
NPY	GAP43	9606.ENSP00000384364	9606.ENSP00000377372	0	0	0	0	0.159	0	0	0.48	0.544
NPY	GFAP	9606.ENSP00000384364	9606.ENSP00000468500	0	0	0	0	0.125	0	0	0.482	0.527
PARK2	SIRT1	9606.ENSP00000355865	9606.ENSP00000212015	0	0	0	0	0	0	0	0.479	0.479
PARK2	UBE3A	9606.ENSP00000355865	9606.ENSP00000232165	0	0	0	0	0	0	0	0.488	0.488
PARK2	MFN2	9606.ENSP00000355865	9606.ENSP00000235329	0	0	0	0	0.062	0.962	0.9	0.889	0.999
PARK2	SNCAIP	9606.ENSP00000355865	9606.ENSP00000261368	0	0	0	0	0	0.872	0.9	0.895	0.998
PARK2	TP53	9606.ENSP00000355865	9606.ENSP00000269305	0	0	0	0	0	0.345	0	0.508	0.664
PARK2	SLC6A3	9606.ENSP00000355865	9606.ENSP00000270349	0	0	0	0	0	0.334	0	0.729	0.812
PARK2	APP	9606.ENSP00000355865	9606.ENSP00000284981	0	0	0	0	0	0.493	0	0.662	0.821
PARK2	LRRK2	9606.ENSP00000355865	9606.ENSP00000298910	0	0	0	0	0.062	0.347	0	0.992	0.994
PARK2	BCL2L1	9606.ENSP00000355865	9606.ENSP00000302564	0	0	0	0	0	0.52	0	0.513	0.756
PARK2	HSPA4	9606.ENSP00000355865	9606.ENSP00000302961	0	0	0	0	0	0.873	0	0.863	0.981
PARK2	CASP3	9606.ENSP00000355865	9606.ENSP00000311032	0	0	0	0	0	0	0	0.465	0.465
PARK2	PSEN1	9606.ENSP00000355865	9606.ENSP00000326366	0	0	0	0	0	0	0	0.61	0.61
PARK2	HSP90AA1	9606.ENSP00000355865	9606.ENSP00000335153	0	0	0	0	0	0.473	0.65	0.457	0.891
PARK2	SNCA	9606.ENSP00000355865	9606.ENSP00000338345	0	0	0	0	0	0.872	0.9	0.965	0.999
PARK2	MAPT	9606.ENSP00000355865	9606.ENSP00000340820	0	0	0	0	0.076	0.675	0	0.703	0.903
PARK2	TPM1	9606.ENSP00000355865	9606.ENSP00000351022	0	0	0	0	0	0.094	0	0.593	0.616
PARK2	DLG4	9606.ENSP00000355865	9606.ENSP00000382428	0	0	0	0	0	0.297	0	0.263	0.46
PARK2	PTEN	9606.ENSP00000355865	9606.ENSP00000361021	0	0	0	0	0	0.289	0	0.672	0.756
PARK2	TH	9606.ENSP00000355865	9606.ENSP00000370571	0	0	0	0	0	0	0	0.776	0.776
PCP4	GAP43	9606.ENSP00000329403	9606.ENSP00000377372	0	0	0	0	0.19	0	0	0.467	0.55
POLB	RPA1	9606.ENSP00000265421	9606.ENSP00000254719	0	0	0	0	0	0	0.65	0.183	0.701
POLB	XRCC1	9606.ENSP00000265421	9606.ENSP00000262887	0	0	0	0	0.062	0.894	0.6	0.995	0.999
POLB	EP300	9606.ENSP00000265421	9606.ENSP00000263253	0	0	0	0	0	0.27	0	0.251	0.429
POLB	ATR	9606.ENSP00000265421	9606.ENSP00000343741	0	0	0	0	0.063	0	0	0.397	0.411
POLB	CHEK2	9606.ENSP00000265421	9606.ENSP00000372023	0	0	0	0	0.062	0	0	0.404	0.418
POLB	ATM	9606.ENSP00000265421	9606.ENSP00000278616	0	0	0	0	0	0.119	0	0.539	0.577
POLB	WRN	9606.ENSP00000265421	9606.ENSP00000298139	0	0	0	0	0.062	0.297	0	0.763	0.83
POLB	TP53	9606.ENSP00000265421	9606.ENSP00000269305	0	0	0	0	0	0	0	0.91	0.911
PPP1R9B	SYP	9606.ENSP00000478767	9606.ENSP00000263233	0	0	0	0	0.064	0.182	0	0.69	0.742
PPP1R9B	DLGAP1	9606.ENSP00000478767	9606.ENSP00000316377	0	0	0	0	0.062	0.373	0	0.203	0.49
PPP1R9B	GRIN1	9606.ENSP00000478767	9606.ENSP00000360608	0	0	0	0	0.108	0.373	0	0.507	0.7
PPP1R9B	DLG4	9606.ENSP00000478767	9606.ENSP00000382428	0	0	0	0.545	0.173	0.788	0	0.688	0.873
PPP1R9B	GFAP	9606.ENSP00000478767	9606.ENSP00000468500	0	0	0	0	0.062	0.373	0	0.194	0.484
PPP1R9B	NEFL	9606.ENSP00000478767	9606.ENSP00000482169	0	0	0	0	0.064	0.76	0	0.453	0.866
PSEN1	SIRT1	9606.ENSP00000326366	9606.ENSP00000212015	0	0	0	0	0.053	0	0	0.464	0.47
PSEN1	MFN2	9606.ENSP00000326366	9606.ENSP00000235329	0	0	0	0	0.062	0	0	0.437	0.45
PSEN1	MDM2	9606.ENSP00000326366	9606.ENSP00000258149	0	0	0	0	0	0	0	0.45	0.45
PSEN1	SORL1	9606.ENSP00000326366	9606.ENSP00000260197	0	0	0	0	0.084	0	0	0.723	0.735
PSEN1	SYP	9606.ENSP00000326366	9606.ENSP00000263233	0	0	0	0	0	0	0	0.697	0.697
PSEN1	APBA1	9606.ENSP00000326366	9606.ENSP00000265381	0	0	0	0	0	0.678	0	0.476	0.824
PSEN1	TP53	9606.ENSP00000326366	9606.ENSP00000269305	0	0	0	0	0.053	0	0	0.452	0.458
PSEN1	APP	9606.ENSP00000326366	9606.ENSP00000284981	0	0	0	0	0.048	0.974	0.9	0.972	0.999
PSEN1	NCSTN	9606.ENSP00000326366	9606.ENSP00000294785	0	0	0	0	0.083	0.989	0.9	0.994	0.999
PSEN1	LRRK2	9606.ENSP00000326366	9606.ENSP00000298910	0	0	0	0	0	0.058	0	0.588	0.595
PSEN1	BCL2L1	9606.ENSP00000326366	9606.ENSP00000302564	0	0	0	0	0.056	0.192	0	0.453	0.546
PSEN1	CASP3	9606.ENSP00000326366	9606.ENSP00000311032	0	0	0	0	0.062	0.213	0	0.565	0.651
PSEN1	BACE1	9606.ENSP00000326366	9606.ENSP00000318585	0	0	0	0	0	0.27	0	0.98	0.985
PSEN1	GSK3B	9606.ENSP00000326366	9606.ENSP00000324806	0	0	0	0	0.089	0.79	0.8	0.832	0.992
PSEN1	GAP43	9606.ENSP00000326366	9606.ENSP00000377372	0	0	0	0	0	0.27	0	0.322	0.483
PSEN1	GRIN1	9606.ENSP00000326366	9606.ENSP00000360608	0	0	0	0	0	0.182	0	0.524	0.594
PSEN1	PARK2	9606.ENSP00000326366	9606.ENSP00000355865	0	0	0	0	0	0	0	0.61	0.61
PSEN1	DLG4	9606.ENSP00000326366	9606.ENSP00000382428	0	0	0	0	0.049	0	0	0.669	0.672
PSEN1	SNCA	9606.ENSP00000326366	9606.ENSP00000338345	0	0	0	0	0	0	0	0.708	0.708
PSEN1	GFAP	9606.ENSP00000326366	9606.ENSP00000468500	0	0	0	0	0.065	0.27	0	0.653	0.742
PSEN1	MAPT	9606.ENSP00000326366	9606.ENSP00000340820	0	0	0	0	0	0.27	0	0.882	0.91
PSEN1	ERBB4	9606.ENSP00000326366	9606.ENSP00000342235	0	0	0	0	0	0	0.9	0.446	0.942
PTEN	SIRT1	9606.ENSP00000361021	9606.ENSP00000212015	0	0	0	0	0.064	0.141	0	0.8	0.826
PTEN	AURKA	9606.ENSP00000361021	9606.ENSP00000216911	0	0	0	0	0.077	0.147	0	0.512	0.583
PTEN	UBE3A	9606.ENSP00000361021	9606.ENSP00000232165	0	0	0	0	0.065	0.07	0.8	0.404	0.882
PTEN	MFN2	9606.ENSP00000361021	9606.ENSP00000235329	0	0	0	0	0.083	0.078	0	0.414	0.462
PTEN	MDM2	9606.ENSP00000361021	9606.ENSP00000258149	0	0	0	0	0.062	0	0.9	0.775	0.977
PTEN	BARD1	9606.ENSP00000361021	9606.ENSP00000260947	0	0	0	0	0.082	0.078	0	0.518	0.556
PTEN	CREBBP	9606.ENSP00000361021	9606.ENSP00000262367	0	0	0	0	0.062	0.121	0	0.546	0.593
PTEN	EP300	9606.ENSP00000361021	9606.ENSP00000263253	0	0	0	0	0.062	0.101	0	0.742	0.764
PTEN	CBL	9606.ENSP00000361021	9606.ENSP00000264033	0	0	0	0	0.054	0.27	0	0.39	0.541
PTEN	CDK2	9606.ENSP00000361021	9606.ENSP00000266970	0	0	0	0	0.063	0.157	0	0.661	0.709
PTEN	TP53	9606.ENSP00000361021	9606.ENSP00000269305	0	0	0	0	0	0.851	0.9	0.986	0.999
PTEN	ATM	9606.ENSP00000361021	9606.ENSP00000278616	0	0	0	0	0.065	0	0	0.887	0.89
PTEN	APP	9606.ENSP00000361021	9606.ENSP00000284981	0	0	0	0	0.062	0	0	0.403	0.416
PTEN	NPM1	9606.ENSP00000361021	9606.ENSP00000296930	0	0	0	0	0.062	0	0	0.517	0.527
PTEN	LRRK2	9606.ENSP00000361021	9606.ENSP00000298910	0	0	0	0	0.063	0.182	0	0.55	0.625
PTEN	BCL2L1	9606.ENSP00000361021	9606.ENSP00000302564	0	0	0	0	0	0.076	0	0.712	0.723
PTEN	HSPA4	9606.ENSP00000361021	9606.ENSP00000302961	0	0	0	0	0	0.058	0	0.462	0.471
PTEN	CASP3	9606.ENSP00000361021	9606.ENSP00000311032	0	0	0	0	0.062	0	0	0.762	0.767
PTEN	CDC25C	9606.ENSP00000361021	9606.ENSP00000321656	0	0	0	0	0.091	0.178	0	0.449	0.552
PTEN	GSK3B	9606.ENSP00000361021	9606.ENSP00000324806	0	0	0	0	0.062	0.113	0	0.771	0.793
PTEN	SP1	9606.ENSP00000361021	9606.ENSP00000329357	0	0	0	0	0.063	0.059	0	0.42	0.443
PTEN	HSP90AA1	9606.ENSP00000361021	9606.ENSP00000335153	0	0	0	0	0	0.434	0	0.606	0.767
PTEN	SNCA	9606.ENSP00000361021	9606.ENSP00000338345	0	0	0	0	0	0	0	0.47	0.47
PTEN	SFN	9606.ENSP00000361021	9606.ENSP00000340989	0	0	0	0	0	0.164	0	0.334	0.419
PTEN	ERBB4	9606.ENSP00000361021	9606.ENSP00000342235	0	0	0	0	0	0.136	0	0.721	0.749
PTEN	USP7	9606.ENSP00000361021	9606.ENSP00000343535	0	0	0	0	0.089	0.805	0.6	0.75	0.98
PTEN	UBE2I	9606.ENSP00000361021	9606.ENSP00000348056	0	0	0	0	0	0.494	0	0.23	0.594
PTEN	COPS5	9606.ENSP00000361021	9606.ENSP00000350512	0	0	0	0	0.049	0.057	0	0.409	0.424
PTEN	TPM1	9606.ENSP00000361021	9606.ENSP00000351022	0	0	0	0	0	0	0	0.563	0.563
PTEN	H3F3A	9606.ENSP00000361021	9606.ENSP00000355778	0	0	0	0	0.053	0.057	0	0.43	0.446
PTEN	PARK2	9606.ENSP00000361021	9606.ENSP00000355865	0	0	0	0	0	0.289	0	0.672	0.756
PTEN	MDM4	9606.ENSP00000361021	9606.ENSP00000356150	0	0	0	0	0.073	0	0.9	0.517	0.951
PTEN	XIAP	9606.ENSP00000361021	9606.ENSP00000360242	0	0	0	0	0.067	0.521	0.9	0.575	0.978
PTEN	GFAP	9606.ENSP00000361021	9606.ENSP00000468500	0	0	0	0	0	0	0	0.481	0.481
PTEN	HDAC1	9606.ENSP00000361021	9606.ENSP00000362649	0	0	0	0	0.062	0.061	0	0.525	0.545
PTEN	CHEK2	9606.ENSP00000361021	9606.ENSP00000372023	0	0	0	0	0	0.141	0	0.713	0.743
PTEN	DAXX	9606.ENSP00000361021	9606.ENSP00000363668	0	0	0	0	0.062	0.289	0	0.718	0.796
PTEN	SRC	9606.ENSP00000361021	9606.ENSP00000362680	0	0	0	0	0.062	0.176	0	0.78	0.815
PTEN	DLG4	9606.ENSP00000361021	9606.ENSP00000382428	0	0	0	0	0.062	0.176	0	0.973	0.978
RCHY1	UBE3A	9606.ENSP00000321239	9606.ENSP00000232165	0	0	0	0	0.065	0	0	0.52	0.532
RCHY1	RPA1	9606.ENSP00000321239	9606.ENSP00000254719	0	0	0	0	0	0	0.9	0.042	0.9
RCHY1	MDM2	9606.ENSP00000321239	9606.ENSP00000258149	0	0	0	0	0	0.486	0	0.696	0.837
RCHY1	TP53	9606.ENSP00000321239	9606.ENSP00000269305	0	0	0	0	0	0.887	0.8	0.973	0.999
RCHY1	CHEK2	9606.ENSP00000321239	9606.ENSP00000372023	0	0	0	0	0	0.345	0	0.282	0.509
RCHY1	USP7	9606.ENSP00000321239	9606.ENSP00000343535	0	0	0	0	0.085	0	0	0.521	0.543
RCHY1	MDM4	9606.ENSP00000321239	9606.ENSP00000356150	0	0	0	0	0	0.27	0	0.606	0.7
RCHY1	KAT5	9606.ENSP00000321239	9606.ENSP00000340330	0	0	0	0	0.066	0.5	0	0.637	0.815
RPA1	AURKA	9606.ENSP00000254719	9606.ENSP00000216911	0	0	0	0	0.456	0	0	0.074	0.475
RPA1	KAT5	9606.ENSP00000254719	9606.ENSP00000340330	0	0	0	0	0.082	0	0.6	0.152	0.661
RPA1	USP7	9606.ENSP00000254719	9606.ENSP00000343535	0	0	0	0	0.078	0.073	0.6	0.13	0.663
RPA1	POLB	9606.ENSP00000254719	9606.ENSP00000265421	0	0	0	0	0	0	0.65	0.183	0.701
RPA1	BARD1	9606.ENSP00000254719	9606.ENSP00000260947	0	0	0	0	0.171	0	0.6	0.398	0.783
RPA1	CHEK2	9606.ENSP00000254719	9606.ENSP00000372023	0	0	0	0	0.145	0.126	0	0.795	0.834
RPA1	CDK2	9606.ENSP00000254719	9606.ENSP00000266970	0	0	0	0	0.233	0.506	0.6	0.316	0.882
RPA1	RCHY1	9606.ENSP00000254719	9606.ENSP00000321239	0	0	0	0	0	0	0.9	0.042	0.9
RPA1	EP300	9606.ENSP00000254719	9606.ENSP00000263253	0	0	0	0	0.063	0.129	0.9	0.162	0.922
RPA1	XRCC1	9606.ENSP00000254719	9606.ENSP00000262887	0	0	0	0	0.094	0.276	0.9	0.171	0.938
RPA1	MDM2	9606.ENSP00000254719	9606.ENSP00000258149	0	0	0	0	0	0	0.9	0.439	0.941
RPA1	UBE2I	9606.ENSP00000254719	9606.ENSP00000348056	0	0	0	0	0.097	0	0.9	0.41	0.942
RPA1	ATM	9606.ENSP00000254719	9606.ENSP00000278616	0	0	0	0	0	0.373	0.9	0.769	0.984
RPA1	WRN	9606.ENSP00000254719	9606.ENSP00000298139	0	0	0	0	0.112	0.938	0.6	0.867	0.996
RPA1	ATR	9606.ENSP00000254719	9606.ENSP00000343741	0	0	0	0	0.065	0.888	0.9	0.788	0.997
RPA1	TP53	9606.ENSP00000254719	9606.ENSP00000269305	0	0	0	0	0.06	0.973	0.9	0.986	0.999
S100A4	MDM2	9606.ENSP00000357705	9606.ENSP00000258149	0	0	0	0	0	0.413	0	0.218	0.521
S100A4	TP53	9606.ENSP00000357705	9606.ENSP00000269305	0	0	0	0	0	0.87	0	0.994	0.999
S100A4	HSPA4	9606.ENSP00000357705	9606.ENSP00000302961	0	0	0	0	0	0	0	0.681	0.681
S100A4	ERBB4	9606.ENSP00000357705	9606.ENSP00000342235	0	0	0	0	0	0.417	0	0.119	0.464
SFN	SIRT1	9606.ENSP00000340989	9606.ENSP00000212015	0	0	0	0	0.062	0.244	0	0.267	0.435
SFN	MDM2	9606.ENSP00000340989	9606.ENSP00000258149	0	0	0	0	0	0.495	0	0.701	0.843
SFN	EP300	9606.ENSP00000340989	9606.ENSP00000263253	0	0	0	0	0	0.077	0.9	0.212	0.92
SFN	CDK2	9606.ENSP00000340989	9606.ENSP00000266970	0	0	0	0	0.062	0.102	0.9	0.828	0.983
SFN	TP53	9606.ENSP00000340989	9606.ENSP00000269305	0	0	0	0	0	0.973	0.9	0.967	0.999
SFN	ATM	9606.ENSP00000340989	9606.ENSP00000278616	0	0	0	0	0	0.32	0	0.506	0.65
SFN	LRRK2	9606.ENSP00000340989	9606.ENSP00000298910	0	0	0	0	0.064	0.96	0	0.706	0.988
SFN	HSPA4	9606.ENSP00000340989	9606.ENSP00000302961	0	0	0	0	0.065	0.174	0	0.319	0.428
SFN	CDC25C	9606.ENSP00000340989	9606.ENSP00000321656	0	0	0	0	0.062	0.427	0.6	0.9	0.975
SFN	GSK3B	9606.ENSP00000340989	9606.ENSP00000324806	0	0	0	0	0.058	0.319	0	0.178	0.427
SFN	HSP90AA1	9606.ENSP00000340989	9606.ENSP00000335153	0	0	0	0	0.065	0.178	0.9	0.271	0.936
SFN	TUBB	9606.ENSP00000340989	9606.ENSP00000339001	0	0	0	0	0.062	0.244	0	0.307	0.465
SFN	MAPT	9606.ENSP00000340989	9606.ENSP00000340820	0	0	0	0	0	0.68	0	0.693	0.898
SFN	PTEN	9606.ENSP00000340989	9606.ENSP00000361021	0	0	0	0	0	0.164	0	0.334	0.419
SFN	COPS5	9606.ENSP00000340989	9606.ENSP00000350512	0	0	0	0	0.049	0.343	0	0.194	0.452
SFN	CHEK2	9606.ENSP00000340989	9606.ENSP00000372023	0	0	0	0	0.062	0.178	0	0.539	0.613
SFN	MDM4	9606.ENSP00000340989	9606.ENSP00000356150	0	0	0	0	0	0.495	0	0.403	0.686
SIRT1	NPY	9606.ENSP00000212015	9606.ENSP00000384364	0	0	0	0	0	0	0	0.424	0.424
SIRT1	SFN	9606.ENSP00000212015	9606.ENSP00000340989	0	0	0	0	0.062	0.244	0	0.267	0.435
SIRT1	SRC	9606.ENSP00000212015	9606.ENSP00000362680	0	0	0	0	0.062	0	0	0.425	0.438
SIRT1	XIAP	9606.ENSP00000212015	9606.ENSP00000360242	0	0	0	0	0.062	0.147	0	0.363	0.446
SIRT1	NPM1	9606.ENSP00000212015	9606.ENSP00000296930	0	0	0	0	0.062	0.283	0	0.259	0.458
SIRT1	PSEN1	9606.ENSP00000212015	9606.ENSP00000326366	0	0	0	0	0.053	0	0	0.464	0.47
SIRT1	PARK2	9606.ENSP00000212015	9606.ENSP00000355865	0	0	0	0	0	0	0	0.479	0.479
SIRT1	BACE1	9606.ENSP00000212015	9606.ENSP00000318585	0	0	0	0	0.049	0.101	0	0.472	0.509
SIRT1	GSK3B	9606.ENSP00000212015	9606.ENSP00000324806	0	0	0	0	0	0	0	0.516	0.516
SIRT1	SNCA	9606.ENSP00000212015	9606.ENSP00000338345	0	0	0	0	0	0	0	0.52	0.52
SIRT1	H3F3A	9606.ENSP00000212015	9606.ENSP00000355778	0	0	0	0	0.062	0.213	0	0.402	0.52
SIRT1	BCL2L1	9606.ENSP00000212015	9606.ENSP00000302564	0	0	0	0	0.053	0	0	0.517	0.523
SIRT1	UBE2I	9606.ENSP00000212015	9606.ENSP00000348056	0	0	0	0	0.051	0.27	0	0.392	0.542
SIRT1	MAPT	9606.ENSP00000212015	9606.ENSP00000340820	0	0	0	0	0	0.27	0	0.426	0.563
SIRT1	APP	9606.ENSP00000212015	9606.ENSP00000284981	0	0	0	0	0	0	0	0.604	0.604
SIRT1	HSPA4	9606.ENSP00000212015	9606.ENSP00000302961	0	0	0	0	0.062	0.183	0	0.535	0.612
SIRT1	USP7	9606.ENSP00000212015	9606.ENSP00000343535	0	0	0	0	0.062	0.27	0	0.491	0.621
SIRT1	CDK2	9606.ENSP00000212015	9606.ENSP00000266970	0	0	0	0	0.062	0.142	0	0.599	0.65
SIRT1	ATR	9606.ENSP00000212015	9606.ENSP00000343741	0	0	0	0	0.062	0.158	0	0.608	0.663
SIRT1	MDM2	9606.ENSP00000212015	9606.ENSP00000258149	0	0	0	0	0.062	0.27	0	0.57	0.68
SIRT1	CASP3	9606.ENSP00000212015	9606.ENSP00000311032	0	0	0	0	0	0	0	0.689	0.689
SIRT1	XRCC1	9606.ENSP00000212015	9606.ENSP00000262887	0	0	0	0	0	0.27	0	0.627	0.716
SIRT1	CREBBP	9606.ENSP00000212015	9606.ENSP00000262367	0	0	0	0	0.066	0.213	0	0.682	0.746
SIRT1	CHEK2	9606.ENSP00000212015	9606.ENSP00000372023	0	0	0	0	0.066	0.39	0	0.608	0.757
SIRT1	HSP90AA1	9606.ENSP00000212015	9606.ENSP00000335153	0.045	0	0	0	0	0.426	0	0.627	0.778
SIRT1	WRN	9606.ENSP00000212015	9606.ENSP00000298139	0.044	0	0	0	0.065	0.414	0	0.67	0.804
SIRT1	PTEN	9606.ENSP00000212015	9606.ENSP00000361021	0	0	0	0	0.064	0.141	0	0.8	0.826
SIRT1	MFN2	9606.ENSP00000212015	9606.ENSP00000235329	0	0	0	0	0.062	0.072	0	0.853	0.862
SIRT1	ATM	9606.ENSP00000212015	9606.ENSP00000278616	0	0	0	0	0.063	0	0	0.864	0.867
SIRT1	NDN	9606.ENSP00000212015	9606.ENSP00000332643	0	0	0	0	0.062	0.345	0	0.927	0.951
SIRT1	KAT5	9606.ENSP00000212015	9606.ENSP00000340330	0	0	0	0	0.062	0.746	0	0.827	0.955
SIRT1	HDAC1	9606.ENSP00000212015	9606.ENSP00000362649	0	0	0	0	0.062	0.504	0	0.953	0.976
SIRT1	EP300	9606.ENSP00000212015	9606.ENSP00000263253	0	0	0	0	0.099	0.733	0.9	0.979	0.999
SIRT1	TP53	9606.ENSP00000212015	9606.ENSP00000269305	0	0	0	0	0.062	0.884	0.9	0.989	0.999
SLC6A3	SNCAIP	9606.ENSP00000270349	9606.ENSP00000261368	0	0	0	0	0.063	0.056	0	0.43	0.451
SLC6A3	SYP	9606.ENSP00000270349	9606.ENSP00000263233	0	0	0	0	0	0.144	0	0.456	0.514
SLC6A3	APP	9606.ENSP00000270349	9606.ENSP00000284981	0	0	0	0	0	0	0	0.409	0.409
SLC6A3	DLG4	9606.ENSP00000270349	9606.ENSP00000382428	0	0	0	0	0	0.078	0	0.393	0.416
SLC6A3	GFAP	9606.ENSP00000270349	9606.ENSP00000468500	0	0	0	0	0.063	0	0	0.45	0.462
SLC6A3	MAPT	9606.ENSP00000270349	9606.ENSP00000340820	0	0	0	0	0	0.069	0	0.458	0.473
SLC6A3	NPY	9606.ENSP00000270349	9606.ENSP00000384364	0	0	0	0	0	0	0	0.475	0.475
SLC6A3	LRRK2	9606.ENSP00000270349	9606.ENSP00000298910	0	0	0	0	0.102	0	0	0.677	0.698
SLC6A3	PARK2	9606.ENSP00000270349	9606.ENSP00000355865	0	0	0	0	0	0.334	0	0.729	0.812
SLC6A3	TH	9606.ENSP00000270349	9606.ENSP00000370571	0	0	0	0	0.063	0	0	0.909	0.911
SLC6A3	SNCA	9606.ENSP00000270349	9606.ENSP00000338345	0	0	0	0	0.062	0.888	0.9	0.971	0.999
SNCA	SIRT1	9606.ENSP00000338345	9606.ENSP00000212015	0	0	0	0	0	0	0	0.52	0.52
SNCA	MFN2	9606.ENSP00000338345	9606.ENSP00000235329	0	0	0	0	0	0	0	0.59	0.59
SNCA	SORL1	9606.ENSP00000338345	9606.ENSP00000260197	0	0	0	0	0.062	0	0	0.418	0.43
SNCA	SNCAIP	9606.ENSP00000338345	9606.ENSP00000261368	0	0	0	0	0	0.89	0.9	0.989	0.999
SNCA	SYP	9606.ENSP00000338345	9606.ENSP00000263233	0	0	0	0	0.1	0.173	0	0.662	0.726
SNCA	EP300	9606.ENSP00000338345	9606.ENSP00000263253	0	0	0	0	0	0	0	0.502	0.502
SNCA	TP53	9606.ENSP00000338345	9606.ENSP00000269305	0	0	0	0	0	0	0	0.505	0.505
SNCA	SLC6A3	9606.ENSP00000338345	9606.ENSP00000270349	0	0	0	0	0.062	0.888	0.9	0.971	0.999
SNCA	APP	9606.ENSP00000338345	9606.ENSP00000284981	0	0	0	0	0.064	0.81	0.5	0.872	0.987
SNCA	LRRK2	9606.ENSP00000338345	9606.ENSP00000298910	0	0	0	0	0.06	0.501	0	0.979	0.989
SNCA	BCL2L1	9606.ENSP00000338345	9606.ENSP00000302564	0	0	0	0	0.12	0.193	0	0.693	0.763
SNCA	HSPA4	9606.ENSP00000338345	9606.ENSP00000302961	0	0	0	0	0	0.875	0.9	0.95	0.999
SNCA	CASP3	9606.ENSP00000338345	9606.ENSP00000311032	0	0	0	0	0	0	0	0.575	0.575
SNCA	BACE1	9606.ENSP00000338345	9606.ENSP00000318585	0	0	0	0	0	0	0	0.649	0.65
SNCA	GSK3B	9606.ENSP00000338345	9606.ENSP00000324806	0	0	0	0	0.062	0.334	0	0.591	0.722
SNCA	PSEN1	9606.ENSP00000338345	9606.ENSP00000326366	0	0	0	0	0	0	0	0.708	0.708
SNCA	HSP90AA1	9606.ENSP00000338345	9606.ENSP00000335153	0	0	0	0	0	0.334	0	0.695	0.788
SNCA	TUBA1B	9606.ENSP00000338345	9606.ENSP00000336799	0	0	0	0	0	0.663	0	0.062	0.67
SNCA	GAP43	9606.ENSP00000338345	9606.ENSP00000377372	0	0	0	0	0.151	0	0	0.354	0.429
SNCA	TUBB	9606.ENSP00000338345	9606.ENSP00000339001	0	0	0	0	0.062	0.299	0	0.204	0.431
SNCA	PTEN	9606.ENSP00000338345	9606.ENSP00000361021	0	0	0	0	0	0	0	0.47	0.47
SNCA	DLG4	9606.ENSP00000338345	9606.ENSP00000382428	0	0	0	0	0.108	0.061	0	0.475	0.523
SNCA	NEFL	9606.ENSP00000338345	9606.ENSP00000482169	0	0	0	0	0.153	0	0	0.562	0.613
SNCA	GFAP	9606.ENSP00000338345	9606.ENSP00000468500	0	0	0	0	0.132	0	0	0.615	0.651
SNCA	SRC	9606.ENSP00000338345	9606.ENSP00000362680	0	0	0	0	0	0.281	0.9	0.289	0.944
SNCA	MAPT	9606.ENSP00000338345	9606.ENSP00000340820	0	0	0	0	0.087	0.756	0	0.949	0.988
SNCA	TH	9606.ENSP00000338345	9606.ENSP00000370571	0	0	0	0	0.062	0.296	0.8	0.952	0.992
SNCA	PARK2	9606.ENSP00000338345	9606.ENSP00000355865	0	0	0	0	0	0.872	0.9	0.965	0.999
SNCAIP	GSK3B	9606.ENSP00000261368	9606.ENSP00000324806	0	0	0	0	0.063	0.33	0	0.145	0.417
SNCAIP	MAPT	9606.ENSP00000261368	9606.ENSP00000340820	0	0	0	0	0	0.058	0	0.435	0.445
SNCAIP	SLC6A3	9606.ENSP00000261368	9606.ENSP00000270349	0	0	0	0	0.063	0.056	0	0.43	0.451
SNCAIP	LRRK2	9606.ENSP00000261368	9606.ENSP00000298910	0	0	0	0	0.062	0.225	0	0.696	0.76
SNCAIP	PARK2	9606.ENSP00000261368	9606.ENSP00000355865	0	0	0	0	0	0.872	0.9	0.895	0.998
SNCAIP	SNCA	9606.ENSP00000261368	9606.ENSP00000338345	0	0	0	0	0	0.89	0.9	0.989	0.999
SORBS1	CBL	9606.ENSP00000360293	9606.ENSP00000264033	0	0	0	0	0	0.894	0.9	0.967	0.999
SORBS1	CDK2	9606.ENSP00000360293	9606.ENSP00000266970	0	0	0	0	0.062	0	0	0.652	0.659
SORBS1	TPM4	9606.ENSP00000360293	9606.ENSP00000345230	0	0	0	0	0.065	0	0.6	0.063	0.618
SORBS1	TPM1	9606.ENSP00000360293	9606.ENSP00000351022	0	0	0	0	0.065	0	0.6	0.125	0.644
SORBS1	TPM3	9606.ENSP00000360293	9606.ENSP00000357516	0	0	0	0	0.065	0	0.6	0.113	0.639
SORBS1	SRC	9606.ENSP00000360293	9606.ENSP00000362680	0	0	0	0	0	0.281	0	0.265	0.449
SORBS1	TPM2	9606.ENSP00000360293	9606.ENSP00000367542	0	0	0	0	0.065	0	0.6	0.063	0.618
SORL1	SNCA	9606.ENSP00000260197	9606.ENSP00000338345	0	0	0	0	0.062	0	0	0.418	0.43
SORL1	LRRK2	9606.ENSP00000260197	9606.ENSP00000298910	0	0	0	0	0.152	0.075	0	0.335	0.433
SORL1	NCSTN	9606.ENSP00000260197	9606.ENSP00000294785	0	0	0	0	0	0	0	0.462	0.462
SORL1	MAPT	9606.ENSP00000260197	9606.ENSP00000340820	0	0	0	0	0.062	0	0	0.601	0.609
SORL1	PSEN1	9606.ENSP00000260197	9606.ENSP00000326366	0	0	0	0	0.084	0	0	0.723	0.735
SORL1	BACE1	9606.ENSP00000260197	9606.ENSP00000318585	0	0	0	0	0.062	0.058	0	0.926	0.93
SORL1	APP	9606.ENSP00000260197	9606.ENSP00000284981	0	0	0	0	0.063	0.887	0.8	0.989	0.999
SP1	MDM2	9606.ENSP00000329357	9606.ENSP00000258149	0	0	0	0	0.062	0.345	0	0.976	0.984
SP1	CREBBP	9606.ENSP00000329357	9606.ENSP00000262367	0	0	0	0	0.085	0.735	0.8	0.522	0.973
SP1	EP300	9606.ENSP00000329357	9606.ENSP00000263253	0	0	0	0	0.125	0.916	0.9	0.974	0.999
SP1	CDK2	9606.ENSP00000329357	9606.ENSP00000266970	0	0	0	0	0.086	0.308	0	0.507	0.661
SP1	TP53	9606.ENSP00000329357	9606.ENSP00000269305	0	0	0	0	0.054	0.946	0.9	0.988	0.999
SP1	ATM	9606.ENSP00000329357	9606.ENSP00000278616	0	0	0	0	0.062	0	0	0.41	0.423
SP1	NPM1	9606.ENSP00000329357	9606.ENSP00000296930	0	0	0	0	0	0.283	0	0.713	0.786
SP1	CASP3	9606.ENSP00000329357	9606.ENSP00000311032	0	0	0	0	0	0.281	0	0.416	0.562
SP1	GSK3B	9606.ENSP00000329357	9606.ENSP00000324806	0	0	0	0	0.063	0.289	0	0.223	0.438
SP1	PTEN	9606.ENSP00000329357	9606.ENSP00000361021	0	0	0	0	0.063	0.059	0	0.42	0.443
SP1	HSP90AA1	9606.ENSP00000329357	9606.ENSP00000335153	0	0	0	0	0.082	0.496	0	0.469	0.733
SP1	SRC	9606.ENSP00000329357	9606.ENSP00000362680	0	0	0	0	0.055	0.14	0.8	0.42	0.893
SP1	HDAC1	9606.ENSP00000329357	9606.ENSP00000362649	0	0	0	0	0.069	0.92	0.9	0.987	0.999
SRC	SIRT1	9606.ENSP00000362680	9606.ENSP00000212015	0	0	0	0	0.062	0	0	0.425	0.438
SRC	UBE3A	9606.ENSP00000362680	9606.ENSP00000232165	0	0	0	0	0.062	0.078	0	0.382	0.419
SRC	MDM2	9606.ENSP00000362680	9606.ENSP00000258149	0	0	0	0	0	0.281	0.65	0.509	0.865
SRC	CREBBP	9606.ENSP00000362680	9606.ENSP00000262367	0	0	0	0	0.063	0.528	0	0.791	0.9
SRC	SYP	9606.ENSP00000362680	9606.ENSP00000263233	0	0	0	0	0	0	0	0.433	0.433
SRC	EP300	9606.ENSP00000362680	9606.ENSP00000263253	0	0	0	0	0.063	0.345	0	0.833	0.889
SRC	CBL	9606.ENSP00000362680	9606.ENSP00000264033	0	0	0	0	0.062	0.935	0.9	0.989	0.999
SRC	TP53	9606.ENSP00000362680	9606.ENSP00000269305	0	0	0	0	0	0.281	0	0.9	0.925
SRC	ATM	9606.ENSP00000362680	9606.ENSP00000278616	0	0	0	0	0	0.056	0	0.516	0.523
SRC	APP	9606.ENSP00000362680	9606.ENSP00000284981	0	0	0	0	0.089	0.282	0	0.69	0.78
SRC	NPM1	9606.ENSP00000362680	9606.ENSP00000296930	0	0	0	0	0	0.062	0	0.459	0.47
SRC	BCL2L1	9606.ENSP00000362680	9606.ENSP00000302564	0	0	0	0	0.076	0	0	0.704	0.715
SRC	HSPA4	9606.ENSP00000362680	9606.ENSP00000302961	0	0	0	0	0.052	0.206	0	0.614	0.685
SRC	CASP3	9606.ENSP00000362680	9606.ENSP00000311032	0	0	0	0	0	0.063	0	0.682	0.689
SRC	GSK3B	9606.ENSP00000362680	9606.ENSP00000324806	0	0	0	0	0	0.077	0	0.586	0.601
SRC	SP1	9606.ENSP00000362680	9606.ENSP00000329357	0	0	0	0	0.055	0.14	0.8	0.42	0.893
SRC	HSP90AA1	9606.ENSP00000362680	9606.ENSP00000335153	0	0	0	0	0	0.821	0.9	0.989	0.999
SRC	SNCA	9606.ENSP00000362680	9606.ENSP00000338345	0	0	0	0	0	0.281	0.9	0.289	0.944
SRC	MAPT	9606.ENSP00000362680	9606.ENSP00000340820	0	0	0	0	0	0.773	0	0.487	0.878
SRC	TP53BP2	9606.ENSP00000362680	9606.ENSP00000341957	0	0	0	0	0	0.107	0	0.407	0.448
SRC	ERBB4	9606.ENSP00000362680	9606.ENSP00000342235	0	0	0	0.693	0	0.359	0.5	0.724	0.739
SRC	XIAP	9606.ENSP00000362680	9606.ENSP00000360242	0	0	0	0	0	0.116	0	0.533	0.57
SRC	SORBS1	9606.ENSP00000362680	9606.ENSP00000360293	0	0	0	0	0	0.281	0	0.265	0.449
SRC	GRIN1	9606.ENSP00000362680	9606.ENSP00000360608	0	0	0	0	0.062	0.386	0.6	0.682	0.917
SRC	PTEN	9606.ENSP00000362680	9606.ENSP00000361021	0	0	0	0	0.062	0.176	0	0.78	0.815
SRC	HDAC1	9606.ENSP00000362680	9606.ENSP00000362649	0	0	0	0	0.064	0.078	0	0.462	0.496
SRC	GFAP	9606.ENSP00000362680	9606.ENSP00000468500	0	0	0	0	0.062	0.24	0	0.289	0.449
SRC	NEFL	9606.ENSP00000362680	9606.ENSP00000482169	0	0	0	0	0	0.056	0.9	0.094	0.907
SRC	DLG4	9606.ENSP00000362680	9606.ENSP00000382428	0	0	0	0	0.091	0.236	0.9	0.989	0.999
SYP	GSK3B	9606.ENSP00000263233	9606.ENSP00000324806	0	0	0	0	0.062	0	0	0.406	0.419
SYP	SRC	9606.ENSP00000263233	9606.ENSP00000362680	0	0	0	0	0	0	0	0.433	0.433
SYP	HSPA4	9606.ENSP00000263233	9606.ENSP00000302961	0	0	0	0	0	0	0	0.442	0.442
SYP	DLGAP1	9606.ENSP00000263233	9606.ENSP00000316377	0	0	0	0	0.199	0	0	0.358	0.464
SYP	SLC6A3	9606.ENSP00000263233	9606.ENSP00000270349	0	0	0	0	0	0.144	0	0.456	0.514
SYP	NPY	9606.ENSP00000263233	9606.ENSP00000384364	0	0	0	0	0.111	0	0	0.509	0.545
SYP	CASP3	9606.ENSP00000263233	9606.ENSP00000311032	0	0	0	0	0	0	0	0.548	0.548
SYP	NEFL	9606.ENSP00000263233	9606.ENSP00000482169	0	0	0	0	0.197	0	0	0.517	0.596
SYP	TP53	9606.ENSP00000263233	9606.ENSP00000269305	0	0	0	0	0	0	0	0.621	0.621
SYP	BACE1	9606.ENSP00000263233	9606.ENSP00000318585	0	0	0	0	0.089	0	0	0.657	0.675
SYP	TH	9606.ENSP00000263233	9606.ENSP00000370571	0	0	0	0	0.062	0	0	0.669	0.676
SYP	MAPT	9606.ENSP00000263233	9606.ENSP00000340820	0	0	0	0	0.297	0	0	0.579	0.692
SYP	PSEN1	9606.ENSP00000263233	9606.ENSP00000326366	0	0	0	0	0	0	0	0.697	0.697
SYP	SNCA	9606.ENSP00000263233	9606.ENSP00000338345	0	0	0	0	0.1	0.173	0	0.662	0.726
SYP	PPP1R9B	9606.ENSP00000263233	9606.ENSP00000478767	0	0	0	0	0.064	0.182	0	0.69	0.742
SYP	GRIN1	9606.ENSP00000263233	9606.ENSP00000360608	0	0	0	0	0.348	0	0	0.627	0.746
SYP	GAP43	9606.ENSP00000263233	9606.ENSP00000377372	0	0	0	0	0.229	0	0	0.733	0.786
SYP	APP	9606.ENSP00000263233	9606.ENSP00000284981	0	0	0	0	0.063	0.043	0	0.788	0.794
SYP	GFAP	9606.ENSP00000263233	9606.ENSP00000468500	0	0	0	0	0.315	0	0	0.823	0.874
SYP	DLG4	9606.ENSP00000263233	9606.ENSP00000382428	0	0	0	0	0.151	0.061	0	0.886	0.901
TH	CREBBP	9606.ENSP00000370571	9606.ENSP00000262367	0	0	0	0	0	0.273	0	0.236	0.421
TH	SYP	9606.ENSP00000370571	9606.ENSP00000263233	0	0	0	0	0.062	0	0	0.669	0.676
TH	SLC6A3	9606.ENSP00000370571	9606.ENSP00000270349	0	0	0	0	0.063	0	0	0.909	0.911
TH	APP	9606.ENSP00000370571	9606.ENSP00000284981	0	0	0	0	0.062	0	0	0.499	0.51
TH	LRRK2	9606.ENSP00000370571	9606.ENSP00000298910	0	0	0	0	0	0.059	0	0.748	0.752
TH	CASP3	9606.ENSP00000370571	9606.ENSP00000311032	0	0	0	0	0	0	0	0.576	0.576
TH	HSP90AA1	9606.ENSP00000370571	9606.ENSP00000335153	0	0	0	0	0	0	0	0.452	0.452
TH	SNCA	9606.ENSP00000370571	9606.ENSP00000338345	0	0	0	0	0.062	0.296	0.8	0.952	0.992
TH	MAPT	9606.ENSP00000370571	9606.ENSP00000340820	0	0	0	0	0.062	0	0	0.462	0.474
TH	PARK2	9606.ENSP00000370571	9606.ENSP00000355865	0	0	0	0	0	0	0	0.776	0.776
TH	GRIN1	9606.ENSP00000370571	9606.ENSP00000360608	0	0	0	0	0.091	0	0	0.491	0.518
TH	DLG4	9606.ENSP00000370571	9606.ENSP00000382428	0	0	0	0	0.062	0	0	0.478	0.49
TH	GAP43	9606.ENSP00000370571	9606.ENSP00000377372	0	0	0	0	0.062	0	0	0.637	0.644
TH	GFAP	9606.ENSP00000370571	9606.ENSP00000468500	0	0	0	0	0.062	0	0	0.713	0.719
TH	NPY	9606.ENSP00000370571	9606.ENSP00000384364	0	0	0	0	0	0	0	0.864	0.864
TP53	SIRT1	9606.ENSP00000269305	9606.ENSP00000212015	0	0	0	0	0.062	0.884	0.9	0.989	0.999
TP53	AURKA	9606.ENSP00000269305	9606.ENSP00000216911	0	0	0	0	0.096	0.875	0.9	0.935	0.999
TP53	DDX5	9606.ENSP00000269305	9606.ENSP00000225792	0	0	0	0	0	0.748	0.9	0.988	0.999
TP53	UBE3A	9606.ENSP00000269305	9606.ENSP00000232165	0	0	0	0	0	0.919	0.8	0.989	0.999
TP53	RPA1	9606.ENSP00000269305	9606.ENSP00000254719	0	0	0	0	0.06	0.973	0.9	0.986	0.999
TP53	MDM2	9606.ENSP00000269305	9606.ENSP00000258149	0	0	0	0	0.24	0.998	0.9	0.995	0.999
TP53	BARD1	9606.ENSP00000269305	9606.ENSP00000260947	0	0	0	0	0.062	0.848	0.9	0.938	0.999
TP53	CREBBP	9606.ENSP00000269305	9606.ENSP00000262367	0	0	0	0	0	0.983	0.9	0.988	0.999
TP53	XRCC1	9606.ENSP00000269305	9606.ENSP00000262887	0	0	0	0	0.062	0.27	0	0.668	0.753
TP53	SYP	9606.ENSP00000269305	9606.ENSP00000263233	0	0	0	0	0	0	0	0.621	0.621
TP53	EP300	9606.ENSP00000269305	9606.ENSP00000263253	0	0	0	0	0	0.998	0.9	0.989	0.999
TP53	POLB	9606.ENSP00000269305	9606.ENSP00000265421	0	0	0	0	0	0	0	0.91	0.911
TP53	CDK2	9606.ENSP00000269305	9606.ENSP00000266970	0	0	0	0	0.095	0.79	0.9	0.97	0.999
TP53	TUBB	9606.ENSP00000269305	9606.ENSP00000339001	0	0	0	0	0.083	0.281	0	0.243	0.457
TP53	PSEN1	9606.ENSP00000269305	9606.ENSP00000326366	0	0	0	0	0.053	0	0	0.452	0.458
TP53	SNCA	9606.ENSP00000269305	9606.ENSP00000338345	0	0	0	0	0	0	0	0.505	0.505
TP53	GFAP	9606.ENSP00000269305	9606.ENSP00000468500	0	0	0	0	0	0	0	0.563	0.563
TP53	H3F3A	9606.ENSP00000269305	9606.ENSP00000355778	0	0	0	0	0	0	0	0.568	0.568
TP53	APP	9606.ENSP00000269305	9606.ENSP00000284981	0	0	0	0	0	0	0	0.621	0.621
TP53	PARK2	9606.ENSP00000269305	9606.ENSP00000355865	0	0	0	0	0	0.345	0	0.508	0.664
TP53	ERBB4	9606.ENSP00000269305	9606.ENSP00000342235	0	0	0	0	0	0.27	0	0.607	0.701
TP53	MAPT	9606.ENSP00000269305	9606.ENSP00000340820	0	0	0	0	0	0	0	0.725	0.725
TP53	XIAP	9606.ENSP00000269305	9606.ENSP00000360242	0	0	0	0	0	0	0	0.739	0.739
TP53	LRRK2	9606.ENSP00000269305	9606.ENSP00000298910	0	0	0	0	0	0.68	0	0.294	0.764
TP53	CASP3	9606.ENSP00000269305	9606.ENSP00000311032	0	0	0	0	0.062	0.27	0	0.9	0.925
TP53	SRC	9606.ENSP00000269305	9606.ENSP00000362680	0	0	0	0	0	0.281	0	0.9	0.925
TP53	CDC25C	9606.ENSP00000269305	9606.ENSP00000321656	0	0	0	0	0.087	0.213	0.9	0.838	0.986
TP53	ATR	9606.ENSP00000269305	9606.ENSP00000343741	0	0	0	0	0	0.872	0.9	0.68	0.995
TP53	CHEK2	9606.ENSP00000269305	9606.ENSP00000372023	0	0	0	0	0.096	0.87	0.9	0.884	0.998
TP53	HSPA4	9606.ENSP00000269305	9606.ENSP00000302961	0	0	0	0	0.065	0.873	0	0.989	0.998
TP53	GSK3B	9606.ENSP00000269305	9606.ENSP00000324806	0	0	0	0	0	0.866	0.9	0.973	0.999
TP53	CCNG1	9606.ENSP00000269305	9606.ENSP00000344635	0	0	0	0	0.477	0.522	0.9	0.976	0.999
TP53	MDM4	9606.ENSP00000269305	9606.ENSP00000356150	0	0	0	0	0.138	0.998	0.8	0.99	0.999
TP53	NPM1	9606.ENSP00000269305	9606.ENSP00000296930	0	0	0	0	0.096	0.875	0.65	0.983	0.999
TP53	KAT5	9606.ENSP00000269305	9606.ENSP00000340330	0	0	0	0	0	0.871	0.9	0.967	0.999
TP53	WRN	9606.ENSP00000269305	9606.ENSP00000298139	0	0	0	0	0	0.866	0.9	0.985	0.999
TP53	SP1	9606.ENSP00000269305	9606.ENSP00000329357	0	0	0	0	0.054	0.946	0.9	0.988	0.999
TP53	BCL2L1	9606.ENSP00000269305	9606.ENSP00000302564	0	0	0	0	0.051	0.977	0.9	0.99	0.999
TP53	NDN	9606.ENSP00000269305	9606.ENSP00000332643	0	0	0	0	0	0.836	0.9	0.986	0.999
TP53	DAXX	9606.ENSP00000269305	9606.ENSP00000363668	0	0	0	0	0.062	0.894	0.8	0.966	0.999
TP53	HDAC1	9606.ENSP00000269305	9606.ENSP00000362649	0	0	0	0	0.062	0.927	0.9	0.989	0.999
TP53	SFN	9606.ENSP00000269305	9606.ENSP00000340989	0	0	0	0	0	0.973	0.9	0.967	0.999
TP53	ATM	9606.ENSP00000269305	9606.ENSP00000278616	0	0	0	0	0	0.915	0.9	0.989	0.999
TP53	PTEN	9606.ENSP00000269305	9606.ENSP00000361021	0	0	0	0	0	0.851	0.9	0.986	0.999
TP53	TP53BP2	9606.ENSP00000269305	9606.ENSP00000341957	0	0	0	0	0	0.978	0.6	0.989	0.999
TP53	RCHY1	9606.ENSP00000269305	9606.ENSP00000321239	0	0	0	0	0	0.887	0.8	0.973	0.999
TP53	COPS5	9606.ENSP00000269305	9606.ENSP00000350512	0	0	0	0	0	0.874	0.9	0.961	0.999
TP53	S100A4	9606.ENSP00000269305	9606.ENSP00000357705	0	0	0	0	0	0.87	0	0.994	0.999
TP53	UBE2I	9606.ENSP00000269305	9606.ENSP00000348056	0	0	0	0	0.062	0.92	0.9	0.895	0.999
TP53	USP7	9606.ENSP00000269305	9606.ENSP00000343535	0	0	0	0	0.056	0.915	0.9	0.989	0.999
TP53	HSP90AA1	9606.ENSP00000269305	9606.ENSP00000335153	0	0	0	0	0.049	0.899	0.9	0.989	0.999
TP53BP2	MDM2	9606.ENSP00000341957	9606.ENSP00000258149	0	0	0	0	0	0	0	0.429	0.429
TP53BP2	EP300	9606.ENSP00000341957	9606.ENSP00000263253	0	0	0	0	0	0.27	0	0.211	0.4
TP53BP2	TP53	9606.ENSP00000341957	9606.ENSP00000269305	0	0	0	0	0	0.978	0.6	0.989	0.999
TP53BP2	APP	9606.ENSP00000341957	9606.ENSP00000284981	0	0	0	0	0	0.291	0	0.453	0.595
TP53BP2	BCL2L1	9606.ENSP00000341957	9606.ENSP00000302564	0	0	0	0	0	0.432	0	0.355	0.618
TP53BP2	HSPA4	9606.ENSP00000341957	9606.ENSP00000302961	0	0	0	0	0	0.131	0	0.438	0.49
TP53BP2	SRC	9606.ENSP00000341957	9606.ENSP00000362680	0	0	0	0	0	0.107	0	0.407	0.448
TPM1	TPM4	9606.ENSP00000351022	9606.ENSP00000345230	0	0	0	0.979	0	0.816	0.9	0.738	0.981
TPM1	PTEN	9606.ENSP00000351022	9606.ENSP00000361021	0	0	0	0	0	0	0	0.563	0.563
TPM1	PARK2	9606.ENSP00000351022	9606.ENSP00000355865	0	0	0	0	0	0.094	0	0.593	0.616
TPM1	SORBS1	9606.ENSP00000351022	9606.ENSP00000360293	0	0	0	0	0.065	0	0.6	0.125	0.644
TPM1	TPM3	9606.ENSP00000351022	9606.ENSP00000357516	0	0	0.43	0.976	0	0.874	0.9	0.574	0.987
TPM1	TPM2	9606.ENSP00000351022	9606.ENSP00000367542	0	0	0.428	0.98	0.16	0.878	0.9	0.796	0.989
TPM2	TPM4	9606.ENSP00000367542	9606.ENSP00000345230	0	0	0	0.979	0.076	0.627	0.9	0.764	0.963
TPM2	TPM1	9606.ENSP00000367542	9606.ENSP00000351022	0	0	0.428	0.98	0.16	0.878	0.9	0.796	0.989
TPM2	TPM3	9606.ENSP00000367542	9606.ENSP00000357516	0	0	0.408	0.975	0.064	0.645	0.9	0.765	0.964
TPM2	SORBS1	9606.ENSP00000367542	9606.ENSP00000360293	0	0	0	0	0.065	0	0.6	0.063	0.618
TPM3	NCSTN	9606.ENSP00000357516	9606.ENSP00000294785	0	0	0	0	0	0	0	0.604	0.604
TPM3	NPM1	9606.ENSP00000357516	9606.ENSP00000296930	0	0	0	0	0.089	0	0	0.519	0.543
TPM3	LRRK2	9606.ENSP00000357516	9606.ENSP00000298910	0	0	0	0	0.051	0.506	0	0	0.512
TPM3	TPM4	9606.ENSP00000357516	9606.ENSP00000345230	0	0	0	0.978	0.065	0.675	0.9	0.768	0.967
TPM3	TPM1	9606.ENSP00000357516	9606.ENSP00000351022	0	0	0.43	0.976	0	0.874	0.9	0.574	0.987
TPM3	SORBS1	9606.ENSP00000357516	9606.ENSP00000360293	0	0	0	0	0.065	0	0.6	0.113	0.639
TPM3	TPM2	9606.ENSP00000357516	9606.ENSP00000367542	0	0	0.408	0.975	0.064	0.645	0.9	0.765	0.964
TPM4	NPM1	9606.ENSP00000345230	9606.ENSP00000296930	0	0	0	0	0.065	0	0	0.412	0.427
TPM4	SORBS1	9606.ENSP00000345230	9606.ENSP00000360293	0	0	0	0	0.065	0	0.6	0.063	0.618
TPM4	TPM2	9606.ENSP00000345230	9606.ENSP00000367542	0	0	0	0.979	0.076	0.627	0.9	0.764	0.963
TPM4	TPM3	9606.ENSP00000345230	9606.ENSP00000357516	0	0	0	0.978	0.065	0.675	0.9	0.768	0.967
TPM4	TPM1	9606.ENSP00000345230	9606.ENSP00000351022	0	0	0	0.979	0	0.816	0.9	0.738	0.981
TUBA1B	HSPA4	9606.ENSP00000336799	9606.ENSP00000302961	0	0	0	0	0.104	0.151	0	0.347	0.46
TUBA1B	HSP90AA1	9606.ENSP00000336799	9606.ENSP00000335153	0	0	0	0	0.142	0.058	0	0.417	0.488
TUBA1B	SNCA	9606.ENSP00000336799	9606.ENSP00000338345	0	0	0	0	0	0.663	0	0.062	0.67
TUBA1B	MAPT	9606.ENSP00000336799	9606.ENSP00000340820	0	0	0	0	0.062	0.504	0.8	0.225	0.918
TUBA1B	TUBB	9606.ENSP00000336799	9606.ENSP00000339001	0	0	0	0.921	0.96	0.946	0.8	0.569	0.999
TUBB	CBL	9606.ENSP00000339001	9606.ENSP00000264033	0	0	0	0	0	0.488	0	0	0.488
TUBB	TP53	9606.ENSP00000339001	9606.ENSP00000269305	0	0	0	0	0.083	0.281	0	0.243	0.457
TUBB	LRRK2	9606.ENSP00000339001	9606.ENSP00000298910	0	0	0	0	0.054	0.757	0	0.128	0.782
TUBB	HSPA4	9606.ENSP00000339001	9606.ENSP00000302961	0	0	0	0	0.096	0.355	0	0.325	0.572
TUBB	HSP90AA1	9606.ENSP00000339001	9606.ENSP00000335153	0	0	0	0	0.129	0.282	0	0.445	0.623
TUBB	TUBA1B	9606.ENSP00000339001	9606.ENSP00000336799	0	0	0	0.921	0.96	0.946	0.8	0.569	0.999
TUBB	SNCA	9606.ENSP00000339001	9606.ENSP00000338345	0	0	0	0	0.062	0.299	0	0.204	0.431
TUBB	SFN	9606.ENSP00000339001	9606.ENSP00000340989	0	0	0	0	0.062	0.244	0	0.307	0.465
TUBB	MAPT	9606.ENSP00000339001	9606.ENSP00000340820	0	0	0	0	0.052	0.655	0.8	0.273	0.946
UBE2I	SIRT1	9606.ENSP00000348056	9606.ENSP00000212015	0	0	0	0	0.051	0.27	0	0.392	0.542
UBE2I	AURKA	9606.ENSP00000348056	9606.ENSP00000216911	0	0	0	0	0.083	0.282	0.9	0.164	0.937
UBE2I	DDX5	9606.ENSP00000348056	9606.ENSP00000225792	0	0	0	0	0.073	0.33	0.9	0.146	0.939
UBE2I	UBE3A	9606.ENSP00000348056	9606.ENSP00000232165	0	0	0	0	0.068	0.16	0	0.562	0.628
UBE2I	RPA1	9606.ENSP00000348056	9606.ENSP00000254719	0	0	0	0	0.097	0	0.9	0.41	0.942
UBE2I	MDM2	9606.ENSP00000348056	9606.ENSP00000258149	0	0	0	0	0	0.329	0.9	0.466	0.961
UBE2I	BARD1	9606.ENSP00000348056	9606.ENSP00000260947	0	0	0	0	0.062	0.154	0.9	0.343	0.94
UBE2I	CREBBP	9606.ENSP00000348056	9606.ENSP00000262367	0	0	0	0	0	0.736	0.9	0.309	0.98
UBE2I	XRCC1	9606.ENSP00000348056	9606.ENSP00000262887	0	0	0	0	0	0.488	0	0.087	0.512
UBE2I	EP300	9606.ENSP00000348056	9606.ENSP00000263253	0	0	0	0	0	0.683	0.9	0.477	0.981
UBE2I	CBL	9606.ENSP00000348056	9606.ENSP00000264033	0	0	0	0	0.062	0.056	0	0.66	0.672
UBE2I	TP53	9606.ENSP00000348056	9606.ENSP00000269305	0	0	0	0	0.062	0.92	0.9	0.895	0.999
UBE2I	ATM	9606.ENSP00000348056	9606.ENSP00000278616	0	0	0	0	0.062	0	0.9	0.509	0.949
UBE2I	APP	9606.ENSP00000348056	9606.ENSP00000284981	0	0	0	0	0	0.27	0	0.235	0.417
UBE2I	NPM1	9606.ENSP00000348056	9606.ENSP00000296930	0	0	0	0	0.071	0.057	0.9	0.199	0.92
UBE2I	WRN	9606.ENSP00000348056	9606.ENSP00000298139	0	0	0	0	0.062	0.216	0.9	0.843	0.987
UBE2I	KAT5	9606.ENSP00000348056	9606.ENSP00000340330	0	0	0	0	0.064	0.282	0.9	0.252	0.943
UBE2I	USP7	9606.ENSP00000348056	9606.ENSP00000343535	0	0	0	0	0.12	0.102	0	0.357	0.447
UBE2I	ATR	9606.ENSP00000348056	9606.ENSP00000343741	0	0	0	0	0	0.17	0	0.476	0.547
UBE2I	CHEK2	9606.ENSP00000348056	9606.ENSP00000372023	0	0	0	0	0.066	0.069	0	0.402	0.434
UBE2I	DLG4	9606.ENSP00000348056	9606.ENSP00000382428	0	0	0	0	0	0.056	0	0.448	0.457
UBE2I	PTEN	9606.ENSP00000348056	9606.ENSP00000361021	0	0	0	0	0	0.494	0	0.23	0.594
UBE2I	HDAC1	9606.ENSP00000348056	9606.ENSP00000362649	0	0	0	0	0.09	0.471	0.9	0.401	0.967
UBE2I	DAXX	9606.ENSP00000348056	9606.ENSP00000363668	0	0	0	0	0.057	0.872	0.9	0.881	0.998
UBE3A	GSK3B	9606.ENSP00000232165	9606.ENSP00000324806	0	0	0	0	0.064	0.324	0	0.129	0.401
UBE3A	SRC	9606.ENSP00000232165	9606.ENSP00000362680	0	0	0	0	0.062	0.078	0	0.382	0.419
UBE3A	CBL	9606.ENSP00000232165	9606.ENSP00000264033	0	0	0	0	0	0.156	0	0.403	0.475
UBE3A	PARK2	9606.ENSP00000232165	9606.ENSP00000355865	0	0	0	0	0	0	0	0.488	0.488
UBE3A	BARD1	9606.ENSP00000232165	9606.ENSP00000260947	0	0	0	0	0.065	0.296	0	0.306	0.503
UBE3A	DLG4	9606.ENSP00000232165	9606.ENSP00000382428	0	0	0	0	0.062	0.076	0	0.474	0.504
UBE3A	RCHY1	9606.ENSP00000232165	9606.ENSP00000321239	0	0	0	0	0.065	0	0	0.52	0.532
UBE3A	ERBB4	9606.ENSP00000232165	9606.ENSP00000342235	0	0	0	0	0	0.058	0	0.563	0.571
UBE3A	EP300	9606.ENSP00000232165	9606.ENSP00000263253	0	0	0	0	0.061	0.061	0	0.553	0.572
UBE3A	UBE2I	9606.ENSP00000232165	9606.ENSP00000348056	0	0	0	0	0.068	0.16	0	0.562	0.628
UBE3A	USP7	9606.ENSP00000232165	9606.ENSP00000343535	0	0	0	0	0.103	0.159	0	0.547	0.629
UBE3A	MDM2	9606.ENSP00000232165	9606.ENSP00000258149	0	0	0	0	0.065	0.27	0	0.595	0.699
UBE3A	NDN	9606.ENSP00000232165	9606.ENSP00000332643	0	0	0	0	0	0	0	0.713	0.713
UBE3A	PTEN	9606.ENSP00000232165	9606.ENSP00000361021	0	0	0	0	0.065	0.07	0.8	0.404	0.882
UBE3A	HSPA4	9606.ENSP00000232165	9606.ENSP00000302961	0	0	0	0	0.064	0.549	0	0.805	0.91
UBE3A	HDAC1	9606.ENSP00000232165	9606.ENSP00000362649	0	0	0	0	0.062	0	0.9	0.272	0.925
UBE3A	HSP90AA1	9606.ENSP00000232165	9606.ENSP00000335153	0	0	0	0	0	0.07	0.9	0.334	0.932
UBE3A	TP53	9606.ENSP00000232165	9606.ENSP00000269305	0	0	0	0	0	0.919	0.8	0.989	0.999
USP7	SIRT1	9606.ENSP00000343535	9606.ENSP00000212015	0	0	0	0	0.062	0.27	0	0.491	0.621
USP7	UBE3A	9606.ENSP00000343535	9606.ENSP00000232165	0	0	0	0	0.103	0.159	0	0.547	0.629
USP7	RPA1	9606.ENSP00000343535	9606.ENSP00000254719	0	0	0	0	0.078	0.073	0.6	0.13	0.663
USP7	MDM2	9606.ENSP00000343535	9606.ENSP00000258149	0	0	0	0	0.062	0.92	0.9	0.989	0.999
USP7	CREBBP	9606.ENSP00000343535	9606.ENSP00000262367	0	0	0	0	0.122	0.308	0	0.255	0.508
USP7	EP300	9606.ENSP00000343535	9606.ENSP00000263253	0	0	0	0	0.122	0.092	0.6	0.403	0.784
USP7	TP53	9606.ENSP00000343535	9606.ENSP00000269305	0	0	0	0	0.056	0.915	0.9	0.989	0.999
USP7	ATM	9606.ENSP00000343535	9606.ENSP00000278616	0	0	0	0	0.078	0	0	0.677	0.69
USP7	RCHY1	9606.ENSP00000343535	9606.ENSP00000321239	0	0	0	0	0.085	0	0	0.521	0.543
USP7	KAT5	9606.ENSP00000343535	9606.ENSP00000340330	0	0	0	0	0.065	0.695	0	0.69	0.904
USP7	CHEK2	9606.ENSP00000343535	9606.ENSP00000372023	0	0	0	0	0.054	0.095	0	0.405	0.446
USP7	UBE2I	9606.ENSP00000343535	9606.ENSP00000348056	0	0	0	0	0.12	0.102	0	0.357	0.447
USP7	COPS5	9606.ENSP00000343535	9606.ENSP00000350512	0	0	0	0	0.066	0	0	0.662	0.671
USP7	HDAC1	9606.ENSP00000343535	9606.ENSP00000362649	0	0	0	0	0.097	0.486	0	0.575	0.786
USP7	PTEN	9606.ENSP00000343535	9606.ENSP00000361021	0	0	0	0	0.089	0.805	0.6	0.75	0.98
USP7	MDM4	9606.ENSP00000343535	9606.ENSP00000356150	0	0	0	0	0.055	0.882	0.6	0.981	0.999
USP7	DAXX	9606.ENSP00000343535	9606.ENSP00000363668	0	0	0	0	0.065	0.759	0.9	0.988	0.999
WRN	SIRT1	9606.ENSP00000298139	9606.ENSP00000212015	0.044	0	0	0	0.065	0.414	0	0.67	0.804
WRN	AURKA	9606.ENSP00000298139	9606.ENSP00000216911	0	0	0	0	0.135	0.368	0	0.104	0.468
WRN	RPA1	9606.ENSP00000298139	9606.ENSP00000254719	0	0	0	0	0.112	0.938	0.6	0.867	0.996
WRN	MDM2	9606.ENSP00000298139	9606.ENSP00000258149	0	0	0	0	0.062	0.27	0	0.324	0.496
WRN	BARD1	9606.ENSP00000298139	9606.ENSP00000260947	0	0	0	0	0.115	0.27	0.6	0.713	0.916
WRN	XRCC1	9606.ENSP00000298139	9606.ENSP00000262887	0	0	0	0	0.062	0.154	0	0.672	0.717
WRN	POLB	9606.ENSP00000298139	9606.ENSP00000265421	0	0	0	0	0.062	0.297	0	0.763	0.83
WRN	CDK2	9606.ENSP00000298139	9606.ENSP00000266970	0	0	0	0	0.105	0.213	0	0.34	0.495
WRN	TP53	9606.ENSP00000298139	9606.ENSP00000269305	0	0	0	0	0	0.866	0.9	0.985	0.999
WRN	ATM	9606.ENSP00000298139	9606.ENSP00000278616	0	0	0	0	0.152	0.658	0.6	0.833	0.978
WRN	HDAC1	9606.ENSP00000298139	9606.ENSP00000362649	0.047	0	0	0	0.062	0.27	0	0.427	0.576
WRN	KAT5	9606.ENSP00000298139	9606.ENSP00000340330	0	0	0	0	0.069	0.213	0.6	0.274	0.758
WRN	CHEK2	9606.ENSP00000298139	9606.ENSP00000372023	0	0	0	0	0.165	0.443	0	0.752	0.874
WRN	UBE2I	9606.ENSP00000298139	9606.ENSP00000348056	0	0	0	0	0.062	0.216	0.9	0.843	0.987
WRN	ATR	9606.ENSP00000298139	9606.ENSP00000343741	0	0	0	0	0.186	0.905	0.6	0.689	0.989
XIAP	SIRT1	9606.ENSP00000360242	9606.ENSP00000212015	0	0	0	0	0.062	0.147	0	0.363	0.446
XIAP	AURKA	9606.ENSP00000360242	9606.ENSP00000216911	0	0	0	0	0.107	0.367	0	0.332	0.589
XIAP	MDM2	9606.ENSP00000360242	9606.ENSP00000258149	0	0	0	0	0.082	0.659	0	0.681	0.891
XIAP	CDK2	9606.ENSP00000360242	9606.ENSP00000266970	0	0	0	0	0.065	0	0	0.536	0.547
XIAP	TP53	9606.ENSP00000360242	9606.ENSP00000269305	0	0	0	0	0	0	0	0.739	0.739
XIAP	ATM	9606.ENSP00000360242	9606.ENSP00000278616	0	0	0	0	0.072	0	0	0.482	0.499
XIAP	BCL2L1	9606.ENSP00000360242	9606.ENSP00000302564	0	0	0	0	0.053	0.063	0	0.905	0.908
XIAP	HSPA4	9606.ENSP00000360242	9606.ENSP00000302961	0	0	0	0	0.099	0.283	0	0.605	0.723
XIAP	CASP3	9606.ENSP00000360242	9606.ENSP00000311032	0	0	0	0	0.062	0.984	0.9	0.995	0.999
XIAP	CDC25C	9606.ENSP00000360242	9606.ENSP00000321656	0	0	0	0	0.062	0	0	0.39	0.403
XIAP	GSK3B	9606.ENSP00000360242	9606.ENSP00000324806	0	0	0	0	0.062	0.526	0	0.359	0.69
XIAP	HSP90AA1	9606.ENSP00000360242	9606.ENSP00000335153	0	0	0	0	0.097	0	0	0.505	0.534
XIAP	SRC	9606.ENSP00000360242	9606.ENSP00000362680	0	0	0	0	0	0.116	0	0.533	0.57
XIAP	PTEN	9606.ENSP00000360242	9606.ENSP00000361021	0	0	0	0	0.067	0.521	0.9	0.575	0.978
XRCC1	SIRT1	9606.ENSP00000262887	9606.ENSP00000212015	0	0	0	0	0	0.27	0	0.627	0.716
XRCC1	RPA1	9606.ENSP00000262887	9606.ENSP00000254719	0	0	0	0	0.094	0.276	0.9	0.171	0.938
XRCC1	MDM2	9606.ENSP00000262887	9606.ENSP00000258149	0	0	0	0	0	0	0	0.407	0.407
XRCC1	BARD1	9606.ENSP00000262887	9606.ENSP00000260947	0	0	0	0	0	0	0	0.427	0.427
XRCC1	NPM1	9606.ENSP00000262887	9606.ENSP00000296930	0	0	0	0	0.079	0	0	0.391	0.415
XRCC1	ATR	9606.ENSP00000262887	9606.ENSP00000343741	0	0	0	0	0.073	0	0	0.493	0.509
XRCC1	UBE2I	9606.ENSP00000262887	9606.ENSP00000348056	0	0	0	0	0	0.488	0	0.087	0.512
XRCC1	HSP90AA1	9606.ENSP00000262887	9606.ENSP00000335153	0	0	0	0	0	0.27	0	0.469	0.596
XRCC1	WRN	9606.ENSP00000262887	9606.ENSP00000298139	0	0	0	0	0.062	0.154	0	0.672	0.717
XRCC1	TP53	9606.ENSP00000262887	9606.ENSP00000269305	0	0	0	0	0.062	0.27	0	0.668	0.753
XRCC1	CHEK2	9606.ENSP00000262887	9606.ENSP00000372023	0	0	0	0	0.062	0.27	0	0.71	0.784
XRCC1	ATM	9606.ENSP00000262887	9606.ENSP00000278616	0	0	0	0	0	0	0.36	0.827	0.885
XRCC1	POLB	9606.ENSP00000262887	9606.ENSP00000265421	0	0	0	0	0.062	0.894	0.6	0.995	0.999

## Sheet: Biological Process (GO)
#term ID	term description	observed gene count	background gene count	strength	false discovery rate	matching proteins in your network (IDs)	matching proteins in your network (labels)
GO:0033554	Cellular response to stress	41	1725	0.79	2.52e-19	9606.ENSP00000212015,9606.ENSP00000216911,9606.ENSP00000235329,9606.ENSP00000254719,9606.ENSP00000258149,9606.ENSP00000260947,9606.ENSP00000262367,9606.ENSP00000262887,9606.ENSP00000263253,9606.ENSP00000264033,9606.ENSP00000265421,9606.ENSP00000266970,9606.ENSP00000269305,9606.ENSP00000278616,9606.ENSP00000296930,9606.ENSP00000298139,9606.ENSP00000298910,9606.ENSP00000302564,9606.ENSP00000311032,…	SIRT1,AURKA,MFN2,RPA1,MDM2,BARD1,CREBBP,XRCC1,EP300,CBL,POLB,CDK2,TP53,ATM,NPM1,WRN,LRRK2,BCL2L1,CASP3,RCHY1,CDC25C,GSK3B,PSEN1,HSP90AA1,SNCA,KAT5,MAPT,SFN,USP7,ATR,COPS5,TPM1,PARK2,MDM4,XIAP,PTEN,SRC,DAXX,CHEK2,GAP43,NEFL
GO:0006950	Response to stress	51	3485	0.58	3.26e-17	9606.ENSP00000212015,9606.ENSP00000216911,9606.ENSP00000232165,9606.ENSP00000235329,9606.ENSP00000254719,9606.ENSP00000258149,9606.ENSP00000260947,9606.ENSP00000262367,9606.ENSP00000262887,9606.ENSP00000263253,9606.ENSP00000264033,9606.ENSP00000265421,9606.ENSP00000266970,9606.ENSP00000269305,9606.ENSP00000278616,9606.ENSP00000284981,9606.ENSP00000296930,9606.ENSP00000298139,9606.ENSP00000298910,…	SIRT1,AURKA,UBE3A,MFN2,RPA1,MDM2,BARD1,CREBBP,XRCC1,EP300,CBL,POLB,CDK2,TP53,ATM,APP,NPM1,WRN,LRRK2,BCL2L1,HSPA4,CASP3,RCHY1,CDC25C,GSK3B,PSEN1,SP1,HSP90AA1,SNCA,TUBB,KAT5,MAPT,SFN,USP7,ATR,COPS5,TPM1,H3F3A,PARK2,MDM4,XIAP,PTEN,HDAC1,SRC,DAXX,TH,CHEK2,GAP43,NPY,PPP1R9B,NEFL
GO:0065008	Regulation of biological quality	54	4042	0.54	3.26e-17	9606.ENSP00000212015,9606.ENSP00000216911,9606.ENSP00000232165,9606.ENSP00000235329,9606.ENSP00000254719,9606.ENSP00000258149,9606.ENSP00000260197,9606.ENSP00000260947,9606.ENSP00000261368,9606.ENSP00000262367,9606.ENSP00000262887,9606.ENSP00000263233,9606.ENSP00000263253,9606.ENSP00000265381,9606.ENSP00000265421,9606.ENSP00000269305,9606.ENSP00000270349,9606.ENSP00000278616,9606.ENSP00000284981,…	SIRT1,AURKA,UBE3A,MFN2,RPA1,MDM2,SORL1,BARD1,SNCAIP,CREBBP,XRCC1,SYP,EP300,APBA1,POLB,TP53,SLC6A3,ATM,APP,NCSTN,NPM1,WRN,LRRK2,BCL2L1,CASP3,BACE1,GSK3B,PSEN1,NDN,HSP90AA1,SNCA,TUBB,MAPT,SFN,TP53BP2,ERBB4,USP7,ATR,TPM1,H3F3A,PARK2,MDM4,XIAP,GRIN1,PTEN,HDAC1,SRC,APRT,TH,CHEK2,GAP43,DLG4,NPY,NEFL
GO:1901796	Regulation of signal transduction by p53 class mediator	18	182	1.41	1.53e-16	9606.ENSP00000212015,9606.ENSP00000216911,9606.ENSP00000225792,9606.ENSP00000254719,9606.ENSP00000258149,9606.ENSP00000260947,9606.ENSP00000263253,9606.ENSP00000266970,9606.ENSP00000269305,9606.ENSP00000278616,9606.ENSP00000298139,9606.ENSP00000340330,9606.ENSP00000341957,9606.ENSP00000343741,9606.ENSP00000355865,9606.ENSP00000356150,9606.ENSP00000362649,9606.ENSP00000372023	SIRT1,AURKA,DDX5,RPA1,MDM2,BARD1,EP300,CDK2,TP53,ATM,WRN,KAT5,TP53BP2,ATR,PARK2,MDM4,HDAC1,CHEK2
GO:0010646	Regulation of cell communication	50	3514	0.56	1.69e-16	9606.ENSP00000212015,9606.ENSP00000216911,9606.ENSP00000225792,9606.ENSP00000232165,9606.ENSP00000235329,9606.ENSP00000254719,9606.ENSP00000258149,9606.ENSP00000260197,9606.ENSP00000260947,9606.ENSP00000261368,9606.ENSP00000262367,9606.ENSP00000263233,9606.ENSP00000263253,9606.ENSP00000264033,9606.ENSP00000265381,9606.ENSP00000266970,9606.ENSP00000269305,9606.ENSP00000278616,9606.ENSP00000284981,…	SIRT1,AURKA,DDX5,UBE3A,MFN2,RPA1,MDM2,SORL1,BARD1,SNCAIP,CREBBP,SYP,EP300,CBL,APBA1,CDK2,TP53,ATM,APP,NCSTN,WRN,LRRK2,BCL2L1,BACE1,GSK3B,PSEN1,HSP90AA1,SNCA,KAT5,MAPT,SFN,TP53BP2,ERBB4,ATR,UBE2I,COPS5,PARK2,MDM4,S100A4,XIAP,SORBS1,GRIN1,PTEN,HDAC1,SRC,DAXX,CHEK2,DLG4,PPP1R9B,NEFL
GO:0023051	Regulation of signaling	50	3553	0.56	2.3e-16	9606.ENSP00000212015,9606.ENSP00000216911,9606.ENSP00000225792,9606.ENSP00000232165,9606.ENSP00000235329,9606.ENSP00000254719,9606.ENSP00000258149,9606.ENSP00000260197,9606.ENSP00000260947,9606.ENSP00000261368,9606.ENSP00000262367,9606.ENSP00000263233,9606.ENSP00000263253,9606.ENSP00000264033,9606.ENSP00000265381,9606.ENSP00000266970,9606.ENSP00000269305,9606.ENSP00000278616,9606.ENSP00000284981,…	SIRT1,AURKA,DDX5,UBE3A,MFN2,RPA1,MDM2,SORL1,BARD1,SNCAIP,CREBBP,SYP,EP300,CBL,APBA1,CDK2,TP53,ATM,APP,NCSTN,WRN,LRRK2,BCL2L1,BACE1,GSK3B,PSEN1,HSP90AA1,SNCA,KAT5,MAPT,SFN,TP53BP2,ERBB4,ATR,UBE2I,COPS5,PARK2,MDM4,S100A4,XIAP,SORBS1,GRIN1,PTEN,HDAC1,SRC,DAXX,CHEK2,DLG4,PPP1R9B,NEFL
GO:0042981	Regulation of apoptotic process	35	1550	0.76	1.46e-15	9606.ENSP00000212015,9606.ENSP00000216911,9606.ENSP00000235329,9606.ENSP00000258149,9606.ENSP00000260947,9606.ENSP00000262367,9606.ENSP00000264033,9606.ENSP00000269305,9606.ENSP00000278616,9606.ENSP00000284981,9606.ENSP00000294785,9606.ENSP00000296930,9606.ENSP00000298139,9606.ENSP00000298910,9606.ENSP00000302564,9606.ENSP00000311032,9606.ENSP00000318585,9606.ENSP00000324806,9606.ENSP00000326366,…	SIRT1,AURKA,MFN2,MDM2,BARD1,CREBBP,CBL,TP53,ATM,APP,NCSTN,NPM1,WRN,LRRK2,BCL2L1,CASP3,BACE1,GSK3B,PSEN1,SNCA,MAPT,SFN,TP53BP2,ERBB4,COPS5,PARK2,MDM4,XIAP,GRIN1,PTEN,HDAC1,SRC,DAXX,CHEK2,NEFL
GO:0006974	Cellular response to DNA damage stimulus	27	793	0.94	1.87e-15	9606.ENSP00000212015,9606.ENSP00000216911,9606.ENSP00000254719,9606.ENSP00000258149,9606.ENSP00000260947,9606.ENSP00000262887,9606.ENSP00000263253,9606.ENSP00000264033,9606.ENSP00000265421,9606.ENSP00000266970,9606.ENSP00000269305,9606.ENSP00000278616,9606.ENSP00000296930,9606.ENSP00000298139,9606.ENSP00000302564,9606.ENSP00000311032,9606.ENSP00000321239,9606.ENSP00000321656,9606.ENSP00000326366,…	SIRT1,AURKA,RPA1,MDM2,BARD1,XRCC1,EP300,CBL,POLB,CDK2,TP53,ATM,NPM1,WRN,BCL2L1,CASP3,RCHY1,CDC25C,PSEN1,KAT5,SFN,USP7,ATR,COPS5,MDM4,XIAP,CHEK2
GO:0010941	Regulation of cell death	36	1696	0.74	1.87e-15	9606.ENSP00000212015,9606.ENSP00000216911,9606.ENSP00000235329,9606.ENSP00000258149,9606.ENSP00000260197,9606.ENSP00000260947,9606.ENSP00000262367,9606.ENSP00000264033,9606.ENSP00000269305,9606.ENSP00000278616,9606.ENSP00000284981,9606.ENSP00000294785,9606.ENSP00000296930,9606.ENSP00000298139,9606.ENSP00000298910,9606.ENSP00000302564,9606.ENSP00000311032,9606.ENSP00000318585,9606.ENSP00000324806,…	SIRT1,AURKA,MFN2,MDM2,SORL1,BARD1,CREBBP,CBL,TP53,ATM,APP,NCSTN,NPM1,WRN,LRRK2,BCL2L1,CASP3,BACE1,GSK3B,PSEN1,SNCA,MAPT,SFN,TP53BP2,ERBB4,COPS5,PARK2,MDM4,XIAP,GRIN1,PTEN,HDAC1,SRC,DAXX,CHEK2,NEFL
GO:1902531	Regulation of intracellular signal transduction	37	1807	0.72	1.87e-15	9606.ENSP00000212015,9606.ENSP00000216911,9606.ENSP00000225792,9606.ENSP00000232165,9606.ENSP00000235329,9606.ENSP00000254719,9606.ENSP00000258149,9606.ENSP00000260197,9606.ENSP00000260947,9606.ENSP00000263253,9606.ENSP00000264033,9606.ENSP00000266970,9606.ENSP00000269305,9606.ENSP00000278616,9606.ENSP00000284981,9606.ENSP00000298139,9606.ENSP00000298910,9606.ENSP00000302564,9606.ENSP00000324806,…	SIRT1,AURKA,DDX5,UBE3A,MFN2,RPA1,MDM2,SORL1,BARD1,EP300,CBL,CDK2,TP53,ATM,APP,WRN,LRRK2,BCL2L1,GSK3B,PSEN1,HSP90AA1,KAT5,MAPT,TP53BP2,ERBB4,ATR,UBE2I,COPS5,PARK2,MDM4,S100A4,XIAP,PTEN,HDAC1,SRC,DAXX,CHEK2
GO:0009966	Regulation of signal transduction	46	3107	0.58	1.9e-15	9606.ENSP00000212015,9606.ENSP00000216911,9606.ENSP00000225792,9606.ENSP00000232165,9606.ENSP00000235329,9606.ENSP00000254719,9606.ENSP00000258149,9606.ENSP00000260197,9606.ENSP00000260947,9606.ENSP00000262367,9606.ENSP00000263233,9606.ENSP00000263253,9606.ENSP00000264033,9606.ENSP00000266970,9606.ENSP00000269305,9606.ENSP00000278616,9606.ENSP00000284981,9606.ENSP00000298139,9606.ENSP00000298910,…	SIRT1,AURKA,DDX5,UBE3A,MFN2,RPA1,MDM2,SORL1,BARD1,CREBBP,SYP,EP300,CBL,CDK2,TP53,ATM,APP,WRN,LRRK2,BCL2L1,GSK3B,PSEN1,HSP90AA1,SNCA,KAT5,MAPT,SFN,TP53BP2,ERBB4,ATR,UBE2I,COPS5,PARK2,MDM4,S100A4,XIAP,SORBS1,GRIN1,PTEN,HDAC1,SRC,DAXX,CHEK2,DLG4,PPP1R9B,NEFL
GO:0048583	Regulation of response to stimulus	51	4114	0.5	8.5e-15	9606.ENSP00000212015,9606.ENSP00000216911,9606.ENSP00000225792,9606.ENSP00000232165,9606.ENSP00000235329,9606.ENSP00000254719,9606.ENSP00000258149,9606.ENSP00000260197,9606.ENSP00000260947,9606.ENSP00000262367,9606.ENSP00000262887,9606.ENSP00000263233,9606.ENSP00000263253,9606.ENSP00000264033,9606.ENSP00000266970,9606.ENSP00000269305,9606.ENSP00000270349,9606.ENSP00000278616,9606.ENSP00000284981,…	SIRT1,AURKA,DDX5,UBE3A,MFN2,RPA1,MDM2,SORL1,BARD1,CREBBP,XRCC1,SYP,EP300,CBL,CDK2,TP53,SLC6A3,ATM,APP,NPM1,WRN,LRRK2,BCL2L1,BACE1,GSK3B,PSEN1,HSP90AA1,SNCA,KAT5,MAPT,SFN,TP53BP2,ERBB4,ATR,UBE2I,COPS5,PARK2,MDM4,S100A4,XIAP,SORBS1,GRIN1,PTEN,HDAC1,SRC,DAXX,CHEK2,DLG4,NPY,PPP1R9B,NEFL
GO:0048522	Positive regulation of cellular process	58	5579	0.43	9.09e-15	9606.ENSP00000212015,9606.ENSP00000216911,9606.ENSP00000225792,9606.ENSP00000232165,9606.ENSP00000235329,9606.ENSP00000254719,9606.ENSP00000258149,9606.ENSP00000260197,9606.ENSP00000260947,9606.ENSP00000262367,9606.ENSP00000262887,9606.ENSP00000263253,9606.ENSP00000264033,9606.ENSP00000266970,9606.ENSP00000269305,9606.ENSP00000278616,9606.ENSP00000284981,9606.ENSP00000294785,9606.ENSP00000296930,…	SIRT1,AURKA,DDX5,UBE3A,MFN2,RPA1,MDM2,SORL1,BARD1,CREBBP,XRCC1,EP300,CBL,CDK2,TP53,ATM,APP,NCSTN,NPM1,WRN,LRRK2,BCL2L1,CASP3,BACE1,RCHY1,CDC25C,GSK3B,PSEN1,SP1,PCP4,NDN,HSP90AA1,SNCA,KAT5,MAPT,SFN,TP53BP2,ERBB4,USP7,ATR,UBE2I,COPS5,TPM1,H3F3A,PARK2,MDM4,S100A4,XIAP,SORBS1,GRIN1,PTEN,HDAC1,SRC,DAXX,CHEK2,DLG4,PPP1R9B,NEFL
GO:0048518	Positive regulation of biological process	60	6112	0.4	1.48e-14	9606.ENSP00000212015,9606.ENSP00000216911,9606.ENSP00000225792,9606.ENSP00000232165,9606.ENSP00000235329,9606.ENSP00000254719,9606.ENSP00000258149,9606.ENSP00000260197,9606.ENSP00000260947,9606.ENSP00000262367,9606.ENSP00000262887,9606.ENSP00000263253,9606.ENSP00000264033,9606.ENSP00000266970,9606.ENSP00000269305,9606.ENSP00000270349,9606.ENSP00000278616,9606.ENSP00000284981,9606.ENSP00000294785,…	SIRT1,AURKA,DDX5,UBE3A,MFN2,RPA1,MDM2,SORL1,BARD1,CREBBP,XRCC1,EP300,CBL,CDK2,TP53,SLC6A3,ATM,APP,NCSTN,NPM1,WRN,LRRK2,BCL2L1,CASP3,BACE1,RCHY1,CDC25C,GSK3B,PSEN1,SP1,PCP4,NDN,HSP90AA1,SNCA,KAT5,MAPT,SFN,TP53BP2,ERBB4,USP7,ATR,UBE2I,COPS5,TPM1,H3F3A,PARK2,MDM4,S100A4,XIAP,SORBS1,GRIN1,PTEN,HDAC1,SRC,DAXX,CHEK2,DLG4,NPY,PPP1R9B,NEFL
GO:0051246	Regulation of protein metabolic process	43	2828	0.59	1.8e-14	9606.ENSP00000212015,9606.ENSP00000216911,9606.ENSP00000232165,9606.ENSP00000258149,9606.ENSP00000260197,9606.ENSP00000260947,9606.ENSP00000262887,9606.ENSP00000263253,9606.ENSP00000264033,9606.ENSP00000269305,9606.ENSP00000278616,9606.ENSP00000284981,9606.ENSP00000294785,9606.ENSP00000296930,9606.ENSP00000298910,9606.ENSP00000311032,9606.ENSP00000321239,9606.ENSP00000321656,9606.ENSP00000324806,…	SIRT1,AURKA,UBE3A,MDM2,SORL1,BARD1,XRCC1,EP300,CBL,TP53,ATM,APP,NCSTN,NPM1,LRRK2,CASP3,RCHY1,CDC25C,GSK3B,PSEN1,SP1,HSP90AA1,SNCA,KAT5,MAPT,SFN,ERBB4,USP7,CCNG1,UBE2I,COPS5,PARK2,MDM4,XIAP,GRIN1,PTEN,HDAC1,SRC,DAXX,CHEK2,DLG4,GFAP,PPP1R9B
GO:1901214	Regulation of neuron death	19	317	1.19	1.93e-14	9606.ENSP00000212015,9606.ENSP00000260197,9606.ENSP00000264033,9606.ENSP00000269305,9606.ENSP00000278616,9606.ENSP00000284981,9606.ENSP00000298910,9606.ENSP00000302564,9606.ENSP00000311032,9606.ENSP00000318585,9606.ENSP00000324806,9606.ENSP00000326366,9606.ENSP00000338345,9606.ENSP00000340820,9606.ENSP00000341957,9606.ENSP00000355865,9606.ENSP00000360608,9606.ENSP00000363668,9606.ENSP00000482169	SIRT1,SORL1,CBL,TP53,ATM,APP,LRRK2,BCL2L1,CASP3,BACE1,GSK3B,PSEN1,SNCA,MAPT,TP53BP2,PARK2,GRIN1,DAXX,NEFL
GO:0051716	Cellular response to stimulus	61	6489	0.38	3.66e-14	9606.ENSP00000212015,9606.ENSP00000216911,9606.ENSP00000225792,9606.ENSP00000232165,9606.ENSP00000235329,9606.ENSP00000254719,9606.ENSP00000258149,9606.ENSP00000260197,9606.ENSP00000260947,9606.ENSP00000262367,9606.ENSP00000262887,9606.ENSP00000263233,9606.ENSP00000263253,9606.ENSP00000264033,9606.ENSP00000265421,9606.ENSP00000266970,9606.ENSP00000269305,9606.ENSP00000278616,9606.ENSP00000284981,…	SIRT1,AURKA,DDX5,UBE3A,MFN2,RPA1,MDM2,SORL1,BARD1,CREBBP,XRCC1,SYP,EP300,CBL,POLB,CDK2,TP53,ATM,APP,NCSTN,NPM1,WRN,LRRK2,BCL2L1,CASP3,BACE1,RCHY1,CDC25C,GSK3B,PSEN1,SP1,PCP4,NDN,HSP90AA1,TUBA1B,SNCA,KAT5,MAPT,SFN,TP53BP2,ERBB4,USP7,ATR,COPS5,TPM1,PARK2,MDM4,XIAP,SORBS1,GRIN1,PTEN,SRC,DAXX,APRT,TH,CHEK2,GAP43,DLG4,NPY,PPP1R9B,NEFL
GO:1901700	Response to oxygen-containing compound	33	1567	0.73	6.41e-14	9606.ENSP00000212015,9606.ENSP00000232165,9606.ENSP00000258149,9606.ENSP00000262887,9606.ENSP00000264033,9606.ENSP00000265421,9606.ENSP00000266970,9606.ENSP00000269305,9606.ENSP00000270349,9606.ENSP00000278616,9606.ENSP00000284981,9606.ENSP00000294785,9606.ENSP00000298910,9606.ENSP00000302564,9606.ENSP00000311032,9606.ENSP00000318585,9606.ENSP00000324806,9606.ENSP00000326366,9606.ENSP00000329357,…	SIRT1,UBE3A,MDM2,XRCC1,CBL,POLB,CDK2,TP53,SLC6A3,ATM,APP,NCSTN,LRRK2,BCL2L1,CASP3,BACE1,GSK3B,PSEN1,SP1,SNCA,KAT5,MAPT,TPM1,PARK2,SORBS1,GRIN1,PTEN,SRC,APRT,TH,CHEK2,PPP1R9B,NEFL
GO:0009894	Regulation of catabolic process	28	1038	0.84	6.81e-14	9606.ENSP00000212015,9606.ENSP00000216911,9606.ENSP00000232165,9606.ENSP00000235329,9606.ENSP00000258149,9606.ENSP00000260197,9606.ENSP00000260947,9606.ENSP00000263253,9606.ENSP00000269305,9606.ENSP00000278616,9606.ENSP00000284981,9606.ENSP00000296930,9606.ENSP00000298910,9606.ENSP00000302564,9606.ENSP00000311032,9606.ENSP00000321239,9606.ENSP00000324806,9606.ENSP00000326366,9606.ENSP00000335153,…	SIRT1,AURKA,UBE3A,MFN2,MDM2,SORL1,BARD1,EP300,TP53,ATM,APP,NPM1,LRRK2,BCL2L1,CASP3,RCHY1,GSK3B,PSEN1,HSP90AA1,SNCA,KAT5,MAPT,USP7,PARK2,MDM4,PTEN,CHEK2,GFAP
GO:0006996	Organelle organization	46	3450	0.54	7.04e-14	9606.ENSP00000212015,9606.ENSP00000216911,9606.ENSP00000235329,9606.ENSP00000254719,9606.ENSP00000262367,9606.ENSP00000262887,9606.ENSP00000263233,9606.ENSP00000263253,9606.ENSP00000266970,9606.ENSP00000269305,9606.ENSP00000278616,9606.ENSP00000296930,9606.ENSP00000298139,9606.ENSP00000298910,9606.ENSP00000302564,9606.ENSP00000302961,9606.ENSP00000324806,9606.ENSP00000326366,9606.ENSP00000335153,…	SIRT1,AURKA,MFN2,RPA1,CREBBP,XRCC1,SYP,EP300,CDK2,TP53,ATM,NPM1,WRN,LRRK2,BCL2L1,HSPA4,GSK3B,PSEN1,HSP90AA1,TUBA1B,SNCA,TUBB,KAT5,MAPT,SFN,TP53BP2,ERBB4,USP7,ATR,TPM4,COPS5,TPM1,H3F3A,PARK2,TPM3,SORBS1,PTEN,HDAC1,SRC,DAXX,TPM2,CHEK2,DLG4,GFAP,PPP1R9B,NEFL
GO:0072331	Signal transduction by p53 class mediator	14	123	1.47	9.09e-14	9606.ENSP00000212015,9606.ENSP00000216911,9606.ENSP00000225792,9606.ENSP00000258149,9606.ENSP00000263253,9606.ENSP00000266970,9606.ENSP00000269305,9606.ENSP00000278616,9606.ENSP00000321656,9606.ENSP00000340330,9606.ENSP00000340989,9606.ENSP00000341957,9606.ENSP00000356150,9606.ENSP00000372023	SIRT1,AURKA,DDX5,MDM2,EP300,CDK2,TP53,ATM,CDC25C,KAT5,SFN,TP53BP2,MDM4,CHEK2
GO:0016043	Cellular component organization	56	5447	0.42	9.6e-14	9606.ENSP00000212015,9606.ENSP00000216911,9606.ENSP00000235329,9606.ENSP00000254719,9606.ENSP00000258149,9606.ENSP00000262367,9606.ENSP00000262887,9606.ENSP00000263233,9606.ENSP00000263253,9606.ENSP00000264033,9606.ENSP00000265381,9606.ENSP00000266970,9606.ENSP00000269305,9606.ENSP00000278616,9606.ENSP00000284981,9606.ENSP00000296930,9606.ENSP00000298139,9606.ENSP00000298910,9606.ENSP00000302564,…	SIRT1,AURKA,MFN2,RPA1,MDM2,CREBBP,XRCC1,SYP,EP300,CBL,APBA1,CDK2,TP53,ATM,APP,NPM1,WRN,LRRK2,BCL2L1,HSPA4,CASP3,GSK3B,PSEN1,NDN,HSP90AA1,TUBA1B,SNCA,TUBB,KAT5,MAPT,SFN,TP53BP2,ERBB4,USP7,ATR,TPM4,COPS5,TPM1,H3F3A,PARK2,MDM4,TPM3,SORBS1,GRIN1,PTEN,HDAC1,SRC,DAXX,TPM2,CHEK2,GAP43,DLG4,NPY,GFAP,PPP1R9B,NEFL
GO:0050896	Response to stimulus	66	8046	0.32	1.1e-13	9606.ENSP00000212015,9606.ENSP00000216911,9606.ENSP00000225792,9606.ENSP00000232165,9606.ENSP00000235329,9606.ENSP00000254719,9606.ENSP00000258149,9606.ENSP00000260197,9606.ENSP00000260947,9606.ENSP00000262367,9606.ENSP00000262887,9606.ENSP00000263233,9606.ENSP00000263253,9606.ENSP00000264033,9606.ENSP00000265421,9606.ENSP00000266970,9606.ENSP00000269305,9606.ENSP00000270349,9606.ENSP00000278616,…	SIRT1,AURKA,DDX5,UBE3A,MFN2,RPA1,MDM2,SORL1,BARD1,CREBBP,XRCC1,SYP,EP300,CBL,POLB,CDK2,TP53,SLC6A3,ATM,APP,NCSTN,NPM1,WRN,LRRK2,BCL2L1,HSPA4,CASP3,BACE1,RCHY1,CDC25C,GSK3B,PSEN1,SP1,PCP4,NDN,HSP90AA1,TUBA1B,SNCA,TUBB,KAT5,MAPT,SFN,TP53BP2,ERBB4,USP7,ATR,COPS5,TPM1,H3F3A,PARK2,MDM4,XIAP,SORBS1,GRIN1,PTEN,HDAC1,SRC,DAXX,APRT,TH,CHEK2,GAP43,DLG4,NPY,PPP1R9B,NEFL
GO:0051128	Regulation of cellular component organization	39	2402	0.62	1.15e-13	9606.ENSP00000212015,9606.ENSP00000216911,9606.ENSP00000232165,9606.ENSP00000235329,9606.ENSP00000254719,9606.ENSP00000258149,9606.ENSP00000260197,9606.ENSP00000261368,9606.ENSP00000262887,9606.ENSP00000263253,9606.ENSP00000264033,9606.ENSP00000269305,9606.ENSP00000278616,9606.ENSP00000284981,9606.ENSP00000296930,9606.ENSP00000298910,9606.ENSP00000302564,9606.ENSP00000321656,9606.ENSP00000324806,…	SIRT1,AURKA,UBE3A,MFN2,RPA1,MDM2,SORL1,SNCAIP,XRCC1,EP300,CBL,TP53,ATM,APP,NPM1,LRRK2,BCL2L1,CDC25C,GSK3B,PSEN1,HSP90AA1,SNCA,TUBB,MAPT,SFN,TP53BP2,USP7,ATR,TPM1,H3F3A,PARK2,GRIN1,PTEN,SRC,GAP43,DLG4,GFAP,PPP1R9B,NEFL
GO:0070997	Neuron death	11	56	1.7	7.04e-13	9606.ENSP00000264033,9606.ENSP00000265421,9606.ENSP00000269305,9606.ENSP00000278616,9606.ENSP00000284981,9606.ENSP00000294785,9606.ENSP00000298910,9606.ENSP00000302564,9606.ENSP00000311032,9606.ENSP00000326366,9606.ENSP00000360242	CBL,POLB,TP53,ATM,APP,NCSTN,LRRK2,BCL2L1,CASP3,PSEN1,XIAP
GO:0010033	Response to organic substance	42	3011	0.56	7.27e-13	9606.ENSP00000212015,9606.ENSP00000225792,9606.ENSP00000232165,9606.ENSP00000235329,9606.ENSP00000258149,9606.ENSP00000262887,9606.ENSP00000263233,9606.ENSP00000263253,9606.ENSP00000264033,9606.ENSP00000265421,9606.ENSP00000269305,9606.ENSP00000270349,9606.ENSP00000278616,9606.ENSP00000284981,9606.ENSP00000294785,9606.ENSP00000296930,9606.ENSP00000298910,9606.ENSP00000302564,9606.ENSP00000302961,…	SIRT1,DDX5,UBE3A,MFN2,MDM2,XRCC1,SYP,EP300,CBL,POLB,TP53,SLC6A3,ATM,APP,NCSTN,NPM1,LRRK2,BCL2L1,HSPA4,CASP3,BACE1,GSK3B,PSEN1,SP1,NDN,HSP90AA1,TUBA1B,SNCA,KAT5,MAPT,ERBB4,PARK2,SORBS1,GRIN1,PTEN,SRC,DAXX,APRT,TH,CHEK2,PPP1R9B,NEFL
GO:0031329	Regulation of cellular catabolic process	25	875	0.87	9.06e-13	9606.ENSP00000212015,9606.ENSP00000216911,9606.ENSP00000232165,9606.ENSP00000235329,9606.ENSP00000258149,9606.ENSP00000260197,9606.ENSP00000263253,9606.ENSP00000269305,9606.ENSP00000278616,9606.ENSP00000284981,9606.ENSP00000296930,9606.ENSP00000298910,9606.ENSP00000302564,9606.ENSP00000311032,9606.ENSP00000321239,9606.ENSP00000324806,9606.ENSP00000326366,9606.ENSP00000335153,9606.ENSP00000338345,…	SIRT1,AURKA,UBE3A,MFN2,MDM2,SORL1,EP300,TP53,ATM,APP,NPM1,LRRK2,BCL2L1,CASP3,RCHY1,GSK3B,PSEN1,HSP90AA1,SNCA,KAT5,MAPT,USP7,PARK2,PTEN,GFAP
GO:1901698	Response to nitrogen compound	27	1070	0.81	9.42e-13	9606.ENSP00000212015,9606.ENSP00000232165,9606.ENSP00000258149,9606.ENSP00000266970,9606.ENSP00000269305,9606.ENSP00000270349,9606.ENSP00000284981,9606.ENSP00000294785,9606.ENSP00000296930,9606.ENSP00000298910,9606.ENSP00000302564,9606.ENSP00000311032,9606.ENSP00000318585,9606.ENSP00000324806,9606.ENSP00000326366,9606.ENSP00000329357,9606.ENSP00000338345,9606.ENSP00000355865,9606.ENSP00000360293,…	SIRT1,UBE3A,MDM2,CDK2,TP53,SLC6A3,APP,NCSTN,NPM1,LRRK2,BCL2L1,CASP3,BACE1,GSK3B,PSEN1,SP1,SNCA,PARK2,SORBS1,GRIN1,PTEN,SRC,DAXX,APRT,TH,PPP1R9B,NEFL
GO:0070887	Cellular response to chemical stimulus	41	2919	0.56	1.47e-12	9606.ENSP00000212015,9606.ENSP00000225792,9606.ENSP00000232165,9606.ENSP00000258149,9606.ENSP00000262367,9606.ENSP00000263233,9606.ENSP00000263253,9606.ENSP00000264033,9606.ENSP00000266970,9606.ENSP00000269305,9606.ENSP00000278616,9606.ENSP00000284981,9606.ENSP00000294785,9606.ENSP00000296930,9606.ENSP00000298910,9606.ENSP00000302564,9606.ENSP00000311032,9606.ENSP00000318585,9606.ENSP00000324806,…	SIRT1,DDX5,UBE3A,MDM2,CREBBP,SYP,EP300,CBL,CDK2,TP53,ATM,APP,NCSTN,NPM1,LRRK2,BCL2L1,CASP3,BACE1,GSK3B,PSEN1,SP1,NDN,HSP90AA1,TUBA1B,SNCA,KAT5,MAPT,ERBB4,TPM1,PARK2,MDM4,SORBS1,GRIN1,PTEN,SRC,DAXX,APRT,TH,CHEK2,DLG4,PPP1R9B
GO:0042221	Response to chemical	49	4333	0.46	1.52e-12	9606.ENSP00000212015,9606.ENSP00000225792,9606.ENSP00000232165,9606.ENSP00000235329,9606.ENSP00000258149,9606.ENSP00000262367,9606.ENSP00000262887,9606.ENSP00000263233,9606.ENSP00000263253,9606.ENSP00000264033,9606.ENSP00000265421,9606.ENSP00000266970,9606.ENSP00000269305,9606.ENSP00000270349,9606.ENSP00000278616,9606.ENSP00000284981,9606.ENSP00000294785,9606.ENSP00000296930,9606.ENSP00000298910,…	SIRT1,DDX5,UBE3A,MFN2,MDM2,CREBBP,XRCC1,SYP,EP300,CBL,POLB,CDK2,TP53,SLC6A3,ATM,APP,NCSTN,NPM1,LRRK2,BCL2L1,HSPA4,CASP3,BACE1,GSK3B,PSEN1,SP1,NDN,HSP90AA1,TUBA1B,SNCA,KAT5,MAPT,ERBB4,ATR,TPM1,PARK2,MDM4,SORBS1,GRIN1,PTEN,SRC,DAXX,APRT,TH,CHEK2,GAP43,DLG4,PPP1R9B,NEFL
GO:0060548	Negative regulation of cell death	26	999	0.83	1.62e-12	9606.ENSP00000212015,9606.ENSP00000216911,9606.ENSP00000258149,9606.ENSP00000260197,9606.ENSP00000260947,9606.ENSP00000264033,9606.ENSP00000269305,9606.ENSP00000284981,9606.ENSP00000296930,9606.ENSP00000298910,9606.ENSP00000302564,9606.ENSP00000311032,9606.ENSP00000324806,9606.ENSP00000326366,9606.ENSP00000338345,9606.ENSP00000340989,9606.ENSP00000342235,9606.ENSP00000350512,9606.ENSP00000355865,…	SIRT1,AURKA,MDM2,SORL1,BARD1,CBL,TP53,APP,NPM1,LRRK2,BCL2L1,CASP3,GSK3B,PSEN1,SNCA,SFN,ERBB4,COPS5,PARK2,MDM4,XIAP,GRIN1,PTEN,HDAC1,SRC,NEFL
GO:1901699	Cellular response to nitrogen compound	22	645	0.94	1.67e-12	9606.ENSP00000258149,9606.ENSP00000266970,9606.ENSP00000269305,9606.ENSP00000284981,9606.ENSP00000294785,9606.ENSP00000296930,9606.ENSP00000298910,9606.ENSP00000302564,9606.ENSP00000311032,9606.ENSP00000318585,9606.ENSP00000324806,9606.ENSP00000326366,9606.ENSP00000329357,9606.ENSP00000338345,9606.ENSP00000355865,9606.ENSP00000360293,9606.ENSP00000361021,9606.ENSP00000362680,9606.ENSP00000363668,…	MDM2,CDK2,TP53,APP,NCSTN,NPM1,LRRK2,BCL2L1,CASP3,BACE1,GSK3B,PSEN1,SP1,SNCA,PARK2,SORBS1,PTEN,SRC,DAXX,APRT,TH,PPP1R9B
GO:0009314	Response to radiation	19	431	1.05	2.01e-12	9606.ENSP00000212015,9606.ENSP00000258149,9606.ENSP00000262367,9606.ENSP00000263253,9606.ENSP00000264033,9606.ENSP00000265421,9606.ENSP00000269305,9606.ENSP00000278616,9606.ENSP00000284981,9606.ENSP00000296930,9606.ENSP00000298139,9606.ENSP00000302564,9606.ENSP00000311032,9606.ENSP00000318585,9606.ENSP00000340330,9606.ENSP00000343741,9606.ENSP00000360608,9606.ENSP00000370571,9606.ENSP00000372023	SIRT1,MDM2,CREBBP,EP300,CBL,POLB,TP53,ATM,APP,NPM1,WRN,BCL2L1,CASP3,BACE1,KAT5,ATR,GRIN1,TH,CHEK2
GO:0022607	Cellular component assembly	37	2359	0.61	2.28e-12	9606.ENSP00000212015,9606.ENSP00000216911,9606.ENSP00000235329,9606.ENSP00000254719,9606.ENSP00000258149,9606.ENSP00000262367,9606.ENSP00000263253,9606.ENSP00000265381,9606.ENSP00000266970,9606.ENSP00000269305,9606.ENSP00000284981,9606.ENSP00000296930,9606.ENSP00000298139,9606.ENSP00000298910,9606.ENSP00000302961,9606.ENSP00000324806,9606.ENSP00000326366,9606.ENSP00000335153,9606.ENSP00000338345,…	SIRT1,AURKA,MFN2,RPA1,MDM2,CREBBP,EP300,APBA1,CDK2,TP53,APP,NPM1,WRN,LRRK2,HSPA4,GSK3B,PSEN1,HSP90AA1,SNCA,TUBB,KAT5,MAPT,ERBB4,TPM1,H3F3A,PARK2,MDM4,SORBS1,GRIN1,PTEN,HDAC1,SRC,DAXX,CHEK2,DLG4,PPP1R9B,NEFL
GO:0031399	Regulation of protein modification process	33	1870	0.66	5.26e-12	9606.ENSP00000212015,9606.ENSP00000232165,9606.ENSP00000260197,9606.ENSP00000262887,9606.ENSP00000263253,9606.ENSP00000264033,9606.ENSP00000269305,9606.ENSP00000278616,9606.ENSP00000284981,9606.ENSP00000296930,9606.ENSP00000298910,9606.ENSP00000311032,9606.ENSP00000321239,9606.ENSP00000321656,9606.ENSP00000324806,9606.ENSP00000326366,9606.ENSP00000335153,9606.ENSP00000338345,9606.ENSP00000340330,…	SIRT1,UBE3A,SORL1,XRCC1,EP300,CBL,TP53,ATM,APP,NPM1,LRRK2,CASP3,RCHY1,CDC25C,GSK3B,PSEN1,HSP90AA1,SNCA,KAT5,MAPT,SFN,ERBB4,CCNG1,UBE2I,COPS5,PARK2,XIAP,PTEN,SRC,DAXX,CHEK2,DLG4,PPP1R9B
GO:0044085	Cellular component biogenesis	38	2583	0.58	5.78e-12	9606.ENSP00000212015,9606.ENSP00000216911,9606.ENSP00000235329,9606.ENSP00000254719,9606.ENSP00000258149,9606.ENSP00000262367,9606.ENSP00000263253,9606.ENSP00000265381,9606.ENSP00000266970,9606.ENSP00000269305,9606.ENSP00000284981,9606.ENSP00000296930,9606.ENSP00000298139,9606.ENSP00000298910,9606.ENSP00000302961,9606.ENSP00000324806,9606.ENSP00000326366,9606.ENSP00000335153,9606.ENSP00000338345,…	SIRT1,AURKA,MFN2,RPA1,MDM2,CREBBP,EP300,APBA1,CDK2,TP53,APP,NPM1,WRN,LRRK2,HSPA4,GSK3B,PSEN1,HSP90AA1,SNCA,TUBB,KAT5,MAPT,ERBB4,COPS5,TPM1,H3F3A,PARK2,MDM4,SORBS1,GRIN1,PTEN,HDAC1,SRC,DAXX,CHEK2,DLG4,PPP1R9B,NEFL
GO:0051173	Positive regulation of nitrogen compound metabolic process	42	3239	0.52	6.95e-12	9606.ENSP00000212015,9606.ENSP00000216911,9606.ENSP00000225792,9606.ENSP00000232165,9606.ENSP00000258149,9606.ENSP00000260197,9606.ENSP00000260947,9606.ENSP00000262367,9606.ENSP00000262887,9606.ENSP00000263253,9606.ENSP00000266970,9606.ENSP00000269305,9606.ENSP00000278616,9606.ENSP00000284981,9606.ENSP00000294785,9606.ENSP00000296930,9606.ENSP00000298139,9606.ENSP00000298910,9606.ENSP00000311032,…	SIRT1,AURKA,DDX5,UBE3A,MDM2,SORL1,BARD1,CREBBP,XRCC1,EP300,CDK2,TP53,ATM,APP,NCSTN,NPM1,WRN,LRRK2,CASP3,RCHY1,GSK3B,PSEN1,SP1,NDN,HSP90AA1,SNCA,KAT5,MAPT,ERBB4,USP7,ATR,UBE2I,COPS5,PARK2,XIAP,GRIN1,PTEN,HDAC1,SRC,DAXX,CHEK2,DLG4
GO:0071495	Cellular response to endogenous stimulus	27	1181	0.77	7.41e-12	9606.ENSP00000212015,9606.ENSP00000225792,9606.ENSP00000232165,9606.ENSP00000258149,9606.ENSP00000264033,9606.ENSP00000269305,9606.ENSP00000284981,9606.ENSP00000294785,9606.ENSP00000298910,9606.ENSP00000302564,9606.ENSP00000311032,9606.ENSP00000318585,9606.ENSP00000324806,9606.ENSP00000326366,9606.ENSP00000329357,9606.ENSP00000338345,9606.ENSP00000340330,9606.ENSP00000340820,9606.ENSP00000342235,…	SIRT1,DDX5,UBE3A,MDM2,CBL,TP53,APP,NCSTN,LRRK2,BCL2L1,CASP3,BACE1,GSK3B,PSEN1,SP1,SNCA,KAT5,MAPT,ERBB4,PARK2,SORBS1,PTEN,SRC,DAXX,APRT,TH,PPP1R9B
GO:0007417	Central nervous system development	25	988	0.81	9.53e-12	9606.ENSP00000232165,9606.ENSP00000262887,9606.ENSP00000269305,9606.ENSP00000270349,9606.ENSP00000278616,9606.ENSP00000284981,9606.ENSP00000294785,9606.ENSP00000298139,9606.ENSP00000298910,9606.ENSP00000311032,9606.ENSP00000324806,9606.ENSP00000326366,9606.ENSP00000332643,9606.ENSP00000335153,9606.ENSP00000340820,9606.ENSP00000342235,9606.ENSP00000355865,9606.ENSP00000360608,9606.ENSP00000361021,…	UBE3A,XRCC1,TP53,SLC6A3,ATM,APP,NCSTN,WRN,LRRK2,CASP3,GSK3B,PSEN1,NDN,HSP90AA1,MAPT,ERBB4,PARK2,GRIN1,PTEN,HDAC1,SRC,TH,NPY,PPP1R9B,NEFL
GO:0043066	Negative regulation of apoptotic process	24	893	0.84	9.73e-12	9606.ENSP00000212015,9606.ENSP00000216911,9606.ENSP00000258149,9606.ENSP00000260947,9606.ENSP00000264033,9606.ENSP00000269305,9606.ENSP00000296930,9606.ENSP00000298910,9606.ENSP00000302564,9606.ENSP00000311032,9606.ENSP00000324806,9606.ENSP00000326366,9606.ENSP00000338345,9606.ENSP00000340989,9606.ENSP00000342235,9606.ENSP00000350512,9606.ENSP00000355865,9606.ENSP00000356150,9606.ENSP00000360242,…	SIRT1,AURKA,MDM2,BARD1,CBL,TP53,NPM1,LRRK2,BCL2L1,CASP3,GSK3B,PSEN1,SNCA,SFN,ERBB4,COPS5,PARK2,MDM4,XIAP,GRIN1,PTEN,HDAC1,SRC,NEFL
GO:0044260	Cellular macromolecule metabolic process	51	4976	0.42	9.88e-12	9606.ENSP00000212015,9606.ENSP00000216911,9606.ENSP00000225792,9606.ENSP00000232165,9606.ENSP00000254719,9606.ENSP00000258149,9606.ENSP00000260197,9606.ENSP00000260947,9606.ENSP00000261368,9606.ENSP00000262367,9606.ENSP00000262887,9606.ENSP00000263253,9606.ENSP00000264033,9606.ENSP00000265421,9606.ENSP00000266970,9606.ENSP00000269305,9606.ENSP00000278616,9606.ENSP00000284981,9606.ENSP00000294785,…	SIRT1,AURKA,DDX5,UBE3A,RPA1,MDM2,SORL1,BARD1,SNCAIP,CREBBP,XRCC1,EP300,CBL,POLB,CDK2,TP53,ATM,APP,NCSTN,NPM1,WRN,LRRK2,CASP3,BACE1,RCHY1,CDC25C,GSK3B,PSEN1,SP1,HSP90AA1,SNCA,KAT5,MAPT,ERBB4,USP7,ATR,UBE2I,COPS5,H3F3A,PARK2,MDM4,XIAP,GRIN1,PTEN,HDAC1,SRC,DAXX,CHEK2,DLG4,PPP1R9B,NEFL
GO:0010942	Positive regulation of cell death	22	719	0.9	1.11e-11	9606.ENSP00000212015,9606.ENSP00000235329,9606.ENSP00000260947,9606.ENSP00000269305,9606.ENSP00000278616,9606.ENSP00000284981,9606.ENSP00000294785,9606.ENSP00000298910,9606.ENSP00000302564,9606.ENSP00000311032,9606.ENSP00000318585,9606.ENSP00000324806,9606.ENSP00000326366,9606.ENSP00000338345,9606.ENSP00000340820,9606.ENSP00000340989,9606.ENSP00000341957,9606.ENSP00000360608,9606.ENSP00000361021,…	SIRT1,MFN2,BARD1,TP53,ATM,APP,NCSTN,LRRK2,BCL2L1,CASP3,BACE1,GSK3B,PSEN1,SNCA,MAPT,SFN,TP53BP2,GRIN1,PTEN,SRC,DAXX,CHEK2
GO:0042176	Regulation of protein catabolic process	18	415	1.05	1.18e-11	9606.ENSP00000216911,9606.ENSP00000232165,9606.ENSP00000258149,9606.ENSP00000260197,9606.ENSP00000260947,9606.ENSP00000284981,9606.ENSP00000298910,9606.ENSP00000321239,9606.ENSP00000324806,9606.ENSP00000326366,9606.ENSP00000335153,9606.ENSP00000338345,9606.ENSP00000343535,9606.ENSP00000355865,9606.ENSP00000356150,9606.ENSP00000361021,9606.ENSP00000372023,9606.ENSP00000468500	AURKA,UBE3A,MDM2,SORL1,BARD1,APP,LRRK2,RCHY1,GSK3B,PSEN1,HSP90AA1,SNCA,USP7,PARK2,MDM4,PTEN,CHEK2,GFAP
GO:0031647	Regulation of protein stability	16	293	1.15	1.23e-11	9606.ENSP00000212015,9606.ENSP00000216911,9606.ENSP00000258149,9606.ENSP00000262367,9606.ENSP00000263253,9606.ENSP00000269305,9606.ENSP00000298910,9606.ENSP00000311032,9606.ENSP00000335153,9606.ENSP00000338345,9606.ENSP00000343535,9606.ENSP00000355865,9606.ENSP00000356150,9606.ENSP00000361021,9606.ENSP00000362680,9606.ENSP00000372023	SIRT1,AURKA,MDM2,CREBBP,EP300,TP53,LRRK2,CASP3,HSP90AA1,SNCA,USP7,PARK2,MDM4,PTEN,SRC,CHEK2
GO:0009719	Response to endogenous stimulus	29	1447	0.71	1.33e-11	9606.ENSP00000212015,9606.ENSP00000225792,9606.ENSP00000232165,9606.ENSP00000258149,9606.ENSP00000263253,9606.ENSP00000264033,9606.ENSP00000269305,9606.ENSP00000284981,9606.ENSP00000294785,9606.ENSP00000298910,9606.ENSP00000302564,9606.ENSP00000311032,9606.ENSP00000318585,9606.ENSP00000324806,9606.ENSP00000326366,9606.ENSP00000329357,9606.ENSP00000338345,9606.ENSP00000340330,9606.ENSP00000340820,…	SIRT1,DDX5,UBE3A,MDM2,EP300,CBL,TP53,APP,NCSTN,LRRK2,BCL2L1,CASP3,BACE1,GSK3B,PSEN1,SP1,SNCA,KAT5,MAPT,ERBB4,PARK2,SORBS1,PTEN,SRC,DAXX,APRT,TH,PPP1R9B,NEFL
GO:0030330	DNA damage response, signal transduction by p53 class mediator	11	82	1.54	1.7e-11	9606.ENSP00000216911,9606.ENSP00000258149,9606.ENSP00000263253,9606.ENSP00000266970,9606.ENSP00000269305,9606.ENSP00000278616,9606.ENSP00000321656,9606.ENSP00000340330,9606.ENSP00000340989,9606.ENSP00000356150,9606.ENSP00000372023	AURKA,MDM2,EP300,CDK2,TP53,ATM,CDC25C,KAT5,SFN,MDM4,CHEK2
GO:0080135	Regulation of cellular response to stress	22	739	0.88	1.7e-11	9606.ENSP00000212015,9606.ENSP00000225792,9606.ENSP00000254719,9606.ENSP00000258149,9606.ENSP00000262367,9606.ENSP00000262887,9606.ENSP00000263253,9606.ENSP00000269305,9606.ENSP00000278616,9606.ENSP00000284981,9606.ENSP00000296930,9606.ENSP00000298910,9606.ENSP00000302564,9606.ENSP00000324806,9606.ENSP00000335153,9606.ENSP00000340820,9606.ENSP00000343741,9606.ENSP00000350512,9606.ENSP00000355865,…	SIRT1,DDX5,RPA1,MDM2,CREBBP,XRCC1,EP300,TP53,ATM,APP,NPM1,LRRK2,BCL2L1,GSK3B,HSP90AA1,MAPT,ATR,COPS5,PARK2,PTEN,DAXX,CHEK2
GO:0051247	Positive regulation of protein metabolic process	31	1715	0.67	1.8e-11	9606.ENSP00000212015,9606.ENSP00000216911,9606.ENSP00000232165,9606.ENSP00000258149,9606.ENSP00000260197,9606.ENSP00000260947,9606.ENSP00000269305,9606.ENSP00000278616,9606.ENSP00000284981,9606.ENSP00000294785,9606.ENSP00000296930,9606.ENSP00000298910,9606.ENSP00000311032,9606.ENSP00000321239,9606.ENSP00000324806,9606.ENSP00000326366,9606.ENSP00000329357,9606.ENSP00000335153,9606.ENSP00000338345,…	SIRT1,AURKA,UBE3A,MDM2,SORL1,BARD1,TP53,ATM,APP,NCSTN,NPM1,LRRK2,CASP3,RCHY1,GSK3B,PSEN1,SP1,HSP90AA1,SNCA,KAT5,MAPT,ERBB4,UBE2I,PARK2,XIAP,GRIN1,PTEN,SRC,DAXX,CHEK2,DLG4
GO:0060341	Regulation of cellular localization	25	1027	0.8	1.8e-11	9606.ENSP00000258149,9606.ENSP00000260197,9606.ENSP00000260947,9606.ENSP00000261368,9606.ENSP00000263233,9606.ENSP00000265381,9606.ENSP00000269305,9606.ENSP00000284981,9606.ENSP00000298910,9606.ENSP00000302564,9606.ENSP00000318585,9606.ENSP00000324806,9606.ENSP00000326366,9606.ENSP00000335153,9606.ENSP00000338345,9606.ENSP00000340820,9606.ENSP00000340989,9606.ENSP00000341957,9606.ENSP00000342235,…	MDM2,SORL1,BARD1,SNCAIP,SYP,APBA1,TP53,APP,LRRK2,BCL2L1,BACE1,GSK3B,PSEN1,HSP90AA1,SNCA,MAPT,SFN,TP53BP2,ERBB4,PARK2,SORBS1,GRIN1,PTEN,SRC,PPP1R9B
GO:0043068	Positive regulation of programmed cell death	21	666	0.91	2.25e-11	9606.ENSP00000212015,9606.ENSP00000235329,9606.ENSP00000260947,9606.ENSP00000269305,9606.ENSP00000278616,9606.ENSP00000284981,9606.ENSP00000294785,9606.ENSP00000298910,9606.ENSP00000302564,9606.ENSP00000311032,9606.ENSP00000318585,9606.ENSP00000324806,9606.ENSP00000326366,9606.ENSP00000338345,9606.ENSP00000340820,9606.ENSP00000340989,9606.ENSP00000341957,9606.ENSP00000360608,9606.ENSP00000361021,…	SIRT1,MFN2,BARD1,TP53,ATM,APP,NCSTN,LRRK2,BCL2L1,CASP3,BACE1,GSK3B,PSEN1,SNCA,MAPT,SFN,TP53BP2,GRIN1,PTEN,SRC,CHEK2
GO:0009628	Response to abiotic stimulus	26	1147	0.77	2.35e-11	9606.ENSP00000212015,9606.ENSP00000258149,9606.ENSP00000262367,9606.ENSP00000262887,9606.ENSP00000263253,9606.ENSP00000264033,9606.ENSP00000265421,9606.ENSP00000269305,9606.ENSP00000278616,9606.ENSP00000284981,9606.ENSP00000296930,9606.ENSP00000298139,9606.ENSP00000302564,9606.ENSP00000311032,9606.ENSP00000318585,9606.ENSP00000335153,9606.ENSP00000340330,9606.ENSP00000340820,9606.ENSP00000343741,…	SIRT1,MDM2,CREBBP,XRCC1,EP300,CBL,POLB,TP53,ATM,APP,NPM1,WRN,BCL2L1,CASP3,BACE1,HSP90AA1,KAT5,MAPT,ATR,MDM4,GRIN1,PTEN,SRC,DAXX,TH,CHEK2
GO:0006977	DNA damage response, signal transduction by p53 class mediator resulting in cell cycle arrest	10	59	1.64	2.69e-11	9606.ENSP00000216911,9606.ENSP00000258149,9606.ENSP00000263253,9606.ENSP00000266970,9606.ENSP00000269305,9606.ENSP00000278616,9606.ENSP00000321656,9606.ENSP00000340989,9606.ENSP00000356150,9606.ENSP00000372023	AURKA,MDM2,EP300,CDK2,TP53,ATM,CDC25C,SFN,MDM4,CHEK2
GO:1901701	Cellular response to oxygen-containing compound	25	1055	0.79	2.96e-11	9606.ENSP00000212015,9606.ENSP00000258149,9606.ENSP00000266970,9606.ENSP00000269305,9606.ENSP00000278616,9606.ENSP00000284981,9606.ENSP00000294785,9606.ENSP00000298910,9606.ENSP00000302564,9606.ENSP00000318585,9606.ENSP00000324806,9606.ENSP00000326366,9606.ENSP00000329357,9606.ENSP00000338345,9606.ENSP00000340330,9606.ENSP00000340820,9606.ENSP00000351022,9606.ENSP00000355865,9606.ENSP00000360293,…	SIRT1,MDM2,CDK2,TP53,ATM,APP,NCSTN,LRRK2,BCL2L1,BACE1,GSK3B,PSEN1,SP1,SNCA,KAT5,MAPT,TPM1,PARK2,SORBS1,PTEN,SRC,APRT,TH,CHEK2,PPP1R9B
GO:0031325	Positive regulation of cellular metabolic process	42	3413	0.5	2.97e-11	9606.ENSP00000212015,9606.ENSP00000216911,9606.ENSP00000225792,9606.ENSP00000232165,9606.ENSP00000235329,9606.ENSP00000258149,9606.ENSP00000262367,9606.ENSP00000262887,9606.ENSP00000263253,9606.ENSP00000266970,9606.ENSP00000269305,9606.ENSP00000278616,9606.ENSP00000284981,9606.ENSP00000294785,9606.ENSP00000296930,9606.ENSP00000298139,9606.ENSP00000298910,9606.ENSP00000311032,9606.ENSP00000321239,…	SIRT1,AURKA,DDX5,UBE3A,MFN2,MDM2,CREBBP,XRCC1,EP300,CDK2,TP53,ATM,APP,NCSTN,NPM1,WRN,LRRK2,CASP3,RCHY1,GSK3B,PSEN1,SP1,NDN,HSP90AA1,SNCA,KAT5,MAPT,ERBB4,USP7,ATR,UBE2I,COPS5,PARK2,XIAP,SORBS1,GRIN1,PTEN,HDAC1,SRC,DAXX,CHEK2,DLG4
GO:0010604	Positive regulation of macromolecule metabolic process	43	3600	0.49	3.03e-11	9606.ENSP00000212015,9606.ENSP00000216911,9606.ENSP00000225792,9606.ENSP00000232165,9606.ENSP00000258149,9606.ENSP00000260197,9606.ENSP00000260947,9606.ENSP00000262367,9606.ENSP00000262887,9606.ENSP00000263253,9606.ENSP00000266970,9606.ENSP00000269305,9606.ENSP00000278616,9606.ENSP00000284981,9606.ENSP00000294785,9606.ENSP00000296930,9606.ENSP00000298139,9606.ENSP00000298910,9606.ENSP00000311032,…	SIRT1,AURKA,DDX5,UBE3A,MDM2,SORL1,BARD1,CREBBP,XRCC1,EP300,CDK2,TP53,ATM,APP,NCSTN,NPM1,WRN,LRRK2,CASP3,RCHY1,GSK3B,PSEN1,SP1,NDN,HSP90AA1,SNCA,KAT5,MAPT,ERBB4,USP7,ATR,UBE2I,COPS5,PARK2,XIAP,SORBS1,GRIN1,PTEN,HDAC1,SRC,DAXX,CHEK2,DLG4
GO:0031324	Negative regulation of cellular metabolic process	37	2630	0.56	3.83e-11	9606.ENSP00000212015,9606.ENSP00000225792,9606.ENSP00000258149,9606.ENSP00000260197,9606.ENSP00000260947,9606.ENSP00000262367,9606.ENSP00000262887,9606.ENSP00000263253,9606.ENSP00000264033,9606.ENSP00000266970,9606.ENSP00000269305,9606.ENSP00000278616,9606.ENSP00000284981,9606.ENSP00000296930,9606.ENSP00000298910,9606.ENSP00000302564,9606.ENSP00000311032,9606.ENSP00000324806,9606.ENSP00000326366,…	SIRT1,DDX5,MDM2,SORL1,BARD1,CREBBP,XRCC1,EP300,CBL,CDK2,TP53,ATM,APP,NPM1,LRRK2,BCL2L1,CASP3,GSK3B,PSEN1,SNCA,KAT5,MAPT,SFN,USP7,ATR,UBE2I,H3F3A,PARK2,MDM4,XIAP,PTEN,HDAC1,SRC,DAXX,CHEK2,DLG4,PPP1R9B
GO:0060322	Head development	22	788	0.86	4.53e-11	9606.ENSP00000232165,9606.ENSP00000262887,9606.ENSP00000263253,9606.ENSP00000269305,9606.ENSP00000270349,9606.ENSP00000278616,9606.ENSP00000284981,9606.ENSP00000294785,9606.ENSP00000298139,9606.ENSP00000298910,9606.ENSP00000311032,9606.ENSP00000324806,9606.ENSP00000326366,9606.ENSP00000342235,9606.ENSP00000360608,9606.ENSP00000361021,9606.ENSP00000362649,9606.ENSP00000362680,9606.ENSP00000370571,…	UBE3A,XRCC1,EP300,TP53,SLC6A3,ATM,APP,NCSTN,WRN,LRRK2,CASP3,GSK3B,PSEN1,ERBB4,GRIN1,PTEN,HDAC1,SRC,TH,NPY,PPP1R9B,NEFL
GO:0006979	Response to oxidative stress	17	393	1.05	4.71e-11	9606.ENSP00000212015,9606.ENSP00000232165,9606.ENSP00000258149,9606.ENSP00000262887,9606.ENSP00000266970,9606.ENSP00000269305,9606.ENSP00000284981,9606.ENSP00000298139,9606.ENSP00000298910,9606.ENSP00000311032,9606.ENSP00000326366,9606.ENSP00000329357,9606.ENSP00000338345,9606.ENSP00000340820,9606.ENSP00000351022,9606.ENSP00000355865,9606.ENSP00000362680	SIRT1,UBE3A,MDM2,XRCC1,CDK2,TP53,APP,WRN,LRRK2,CASP3,PSEN1,SP1,SNCA,MAPT,TPM1,PARK2,SRC
GO:0010035	Response to inorganic substance	19	538	0.96	4.81e-11	9606.ENSP00000212015,9606.ENSP00000232165,9606.ENSP00000258149,9606.ENSP00000266970,9606.ENSP00000270349,9606.ENSP00000284981,9606.ENSP00000294785,9606.ENSP00000298910,9606.ENSP00000311032,9606.ENSP00000318585,9606.ENSP00000338345,9606.ENSP00000340820,9606.ENSP00000355865,9606.ENSP00000361021,9606.ENSP00000362680,9606.ENSP00000363668,9606.ENSP00000370571,9606.ENSP00000382428,9606.ENSP00000482169	SIRT1,UBE3A,MDM2,CDK2,SLC6A3,APP,NCSTN,LRRK2,CASP3,BACE1,SNCA,MAPT,PARK2,PTEN,SRC,DAXX,TH,DLG4,NEFL
GO:0010243	Response to organonitrogen compound	24	987	0.8	5.01e-11	9606.ENSP00000212015,9606.ENSP00000232165,9606.ENSP00000258149,9606.ENSP00000269305,9606.ENSP00000270349,9606.ENSP00000284981,9606.ENSP00000294785,9606.ENSP00000298910,9606.ENSP00000302564,9606.ENSP00000311032,9606.ENSP00000318585,9606.ENSP00000324806,9606.ENSP00000326366,9606.ENSP00000329357,9606.ENSP00000338345,9606.ENSP00000355865,9606.ENSP00000360293,9606.ENSP00000360608,9606.ENSP00000361021,…	SIRT1,UBE3A,MDM2,TP53,SLC6A3,APP,NCSTN,LRRK2,BCL2L1,CASP3,BACE1,GSK3B,PSEN1,SP1,SNCA,PARK2,SORBS1,GRIN1,PTEN,SRC,APRT,TH,PPP1R9B,NEFL
GO:0007568	Aging	15	274	1.15	5.4e-11	9606.ENSP00000212015,9606.ENSP00000265421,9606.ENSP00000269305,9606.ENSP00000270349,9606.ENSP00000278616,9606.ENSP00000284981,9606.ENSP00000296930,9606.ENSP00000298139,9606.ENSP00000298910,9606.ENSP00000326366,9606.ENSP00000343741,9606.ENSP00000361021,9606.ENSP00000370571,9606.ENSP00000372023,9606.ENSP00000478767	SIRT1,POLB,TP53,SLC6A3,ATM,APP,NPM1,WRN,LRRK2,PSEN1,ATR,PTEN,TH,CHEK2,PPP1R9B
GO:0071310	Cellular response to organic substance	35	2369	0.58	5.69e-11	9606.ENSP00000212015,9606.ENSP00000225792,9606.ENSP00000232165,9606.ENSP00000258149,9606.ENSP00000263233,9606.ENSP00000263253,9606.ENSP00000264033,9606.ENSP00000269305,9606.ENSP00000278616,9606.ENSP00000284981,9606.ENSP00000294785,9606.ENSP00000296930,9606.ENSP00000298910,9606.ENSP00000302564,9606.ENSP00000311032,9606.ENSP00000318585,9606.ENSP00000324806,9606.ENSP00000326366,9606.ENSP00000329357,…	SIRT1,DDX5,UBE3A,MDM2,SYP,EP300,CBL,TP53,ATM,APP,NCSTN,NPM1,LRRK2,BCL2L1,CASP3,BACE1,GSK3B,PSEN1,SP1,NDN,HSP90AA1,TUBA1B,SNCA,KAT5,MAPT,ERBB4,PARK2,SORBS1,PTEN,SRC,DAXX,APRT,TH,CHEK2,PPP1R9B
GO:0051129	Negative regulation of cellular component organization	21	713	0.88	6.03e-11	9606.ENSP00000212015,9606.ENSP00000232165,9606.ENSP00000258149,9606.ENSP00000260197,9606.ENSP00000262887,9606.ENSP00000263253,9606.ENSP00000269305,9606.ENSP00000278616,9606.ENSP00000284981,9606.ENSP00000296930,9606.ENSP00000298910,9606.ENSP00000302564,9606.ENSP00000324806,9606.ENSP00000326366,9606.ENSP00000338345,9606.ENSP00000340820,9606.ENSP00000355778,9606.ENSP00000355865,9606.ENSP00000361021,…	SIRT1,UBE3A,MDM2,SORL1,XRCC1,EP300,TP53,ATM,APP,NPM1,LRRK2,BCL2L1,GSK3B,PSEN1,SNCA,MAPT,H3F3A,PARK2,PTEN,SRC,DLG4
GO:0044267	Cellular protein metabolic process	43	3696	0.48	6.55e-11	9606.ENSP00000212015,9606.ENSP00000216911,9606.ENSP00000232165,9606.ENSP00000258149,9606.ENSP00000260197,9606.ENSP00000260947,9606.ENSP00000261368,9606.ENSP00000262367,9606.ENSP00000263253,9606.ENSP00000264033,9606.ENSP00000265421,9606.ENSP00000266970,9606.ENSP00000269305,9606.ENSP00000278616,9606.ENSP00000284981,9606.ENSP00000294785,9606.ENSP00000298910,9606.ENSP00000318585,9606.ENSP00000321239,…	SIRT1,AURKA,UBE3A,MDM2,SORL1,BARD1,SNCAIP,CREBBP,EP300,CBL,POLB,CDK2,TP53,ATM,APP,NCSTN,LRRK2,BACE1,RCHY1,CDC25C,GSK3B,PSEN1,SNCA,KAT5,MAPT,ERBB4,USP7,ATR,UBE2I,COPS5,H3F3A,PARK2,MDM4,XIAP,GRIN1,PTEN,HDAC1,SRC,DAXX,CHEK2,DLG4,PPP1R9B,NEFL
GO:0032268	Regulation of cellular protein metabolic process	37	2693	0.55	6.78e-11	9606.ENSP00000212015,9606.ENSP00000216911,9606.ENSP00000232165,9606.ENSP00000258149,9606.ENSP00000260197,9606.ENSP00000262887,9606.ENSP00000263253,9606.ENSP00000264033,9606.ENSP00000269305,9606.ENSP00000278616,9606.ENSP00000284981,9606.ENSP00000296930,9606.ENSP00000298910,9606.ENSP00000311032,9606.ENSP00000321239,9606.ENSP00000321656,9606.ENSP00000324806,9606.ENSP00000326366,9606.ENSP00000335153,…	SIRT1,AURKA,UBE3A,MDM2,SORL1,XRCC1,EP300,CBL,TP53,ATM,APP,NPM1,LRRK2,CASP3,RCHY1,CDC25C,GSK3B,PSEN1,HSP90AA1,SNCA,KAT5,MAPT,SFN,ERBB4,USP7,CCNG1,UBE2I,COPS5,PARK2,XIAP,GRIN1,PTEN,SRC,DAXX,CHEK2,DLG4,PPP1R9B
GO:0009893	Positive regulation of metabolic process	44	3893	0.46	7.23e-11	9606.ENSP00000212015,9606.ENSP00000216911,9606.ENSP00000225792,9606.ENSP00000232165,9606.ENSP00000235329,9606.ENSP00000258149,9606.ENSP00000260197,9606.ENSP00000260947,9606.ENSP00000262367,9606.ENSP00000262887,9606.ENSP00000263253,9606.ENSP00000266970,9606.ENSP00000269305,9606.ENSP00000278616,9606.ENSP00000284981,9606.ENSP00000294785,9606.ENSP00000296930,9606.ENSP00000298139,9606.ENSP00000298910,…	SIRT1,AURKA,DDX5,UBE3A,MFN2,MDM2,SORL1,BARD1,CREBBP,XRCC1,EP300,CDK2,TP53,ATM,APP,NCSTN,NPM1,WRN,LRRK2,CASP3,RCHY1,GSK3B,PSEN1,SP1,NDN,HSP90AA1,SNCA,KAT5,MAPT,ERBB4,USP7,ATR,UBE2I,COPS5,PARK2,XIAP,SORBS1,GRIN1,PTEN,HDAC1,SRC,DAXX,CHEK2,DLG4
GO:0014070	Response to organic cyclic compound	23	911	0.81	7.31e-11	9606.ENSP00000225792,9606.ENSP00000232165,9606.ENSP00000258149,9606.ENSP00000264033,9606.ENSP00000270349,9606.ENSP00000284981,9606.ENSP00000294785,9606.ENSP00000296930,9606.ENSP00000298910,9606.ENSP00000302564,9606.ENSP00000311032,9606.ENSP00000324806,9606.ENSP00000338345,9606.ENSP00000340330,9606.ENSP00000355865,9606.ENSP00000360608,9606.ENSP00000361021,9606.ENSP00000362680,9606.ENSP00000363668,…	DDX5,UBE3A,MDM2,CBL,SLC6A3,APP,NCSTN,NPM1,LRRK2,BCL2L1,CASP3,GSK3B,SNCA,KAT5,PARK2,GRIN1,PTEN,SRC,DAXX,TH,CHEK2,PPP1R9B,NEFL
GO:0051402	Neuron apoptotic process	9	46	1.7	1.07e-10	9606.ENSP00000265421,9606.ENSP00000269305,9606.ENSP00000278616,9606.ENSP00000284981,9606.ENSP00000294785,9606.ENSP00000302564,9606.ENSP00000311032,9606.ENSP00000326366,9606.ENSP00000360242	POLB,TP53,ATM,APP,NCSTN,BCL2L1,CASP3,PSEN1,XIAP
GO:0007420	Brain development	21	745	0.86	1.22e-10	9606.ENSP00000232165,9606.ENSP00000262887,9606.ENSP00000269305,9606.ENSP00000270349,9606.ENSP00000278616,9606.ENSP00000284981,9606.ENSP00000294785,9606.ENSP00000298139,9606.ENSP00000298910,9606.ENSP00000311032,9606.ENSP00000324806,9606.ENSP00000326366,9606.ENSP00000342235,9606.ENSP00000360608,9606.ENSP00000361021,9606.ENSP00000362649,9606.ENSP00000362680,9606.ENSP00000370571,9606.ENSP00000384364,…	UBE3A,XRCC1,TP53,SLC6A3,ATM,APP,NCSTN,WRN,LRRK2,CASP3,GSK3B,PSEN1,ERBB4,GRIN1,PTEN,HDAC1,SRC,TH,NPY,PPP1R9B,NEFL
GO:0030162	Regulation of proteolysis	21	747	0.86	1.26e-10	9606.ENSP00000212015,9606.ENSP00000216911,9606.ENSP00000232165,9606.ENSP00000258149,9606.ENSP00000260197,9606.ENSP00000269305,9606.ENSP00000284981,9606.ENSP00000298910,9606.ENSP00000321239,9606.ENSP00000324806,9606.ENSP00000326366,9606.ENSP00000338345,9606.ENSP00000340820,9606.ENSP00000340989,9606.ENSP00000343535,9606.ENSP00000355865,9606.ENSP00000360242,9606.ENSP00000360608,9606.ENSP00000361021,…	SIRT1,AURKA,UBE3A,MDM2,SORL1,TP53,APP,LRRK2,RCHY1,GSK3B,PSEN1,SNCA,MAPT,SFN,USP7,PARK2,XIAP,GRIN1,PTEN,HDAC1,SRC
GO:0043065	Positive regulation of apoptotic process	20	660	0.89	1.29e-10	9606.ENSP00000212015,9606.ENSP00000235329,9606.ENSP00000260947,9606.ENSP00000269305,9606.ENSP00000278616,9606.ENSP00000284981,9606.ENSP00000294785,9606.ENSP00000302564,9606.ENSP00000311032,9606.ENSP00000318585,9606.ENSP00000324806,9606.ENSP00000326366,9606.ENSP00000338345,9606.ENSP00000340820,9606.ENSP00000340989,9606.ENSP00000341957,9606.ENSP00000360608,9606.ENSP00000361021,9606.ENSP00000362680,…	SIRT1,MFN2,BARD1,TP53,ATM,APP,NCSTN,BCL2L1,CASP3,BACE1,GSK3B,PSEN1,SNCA,MAPT,SFN,TP53BP2,GRIN1,PTEN,SRC,CHEK2
GO:0010212	Response to ionizing radiation	12	145	1.33	1.37e-10	9606.ENSP00000212015,9606.ENSP00000258149,9606.ENSP00000264033,9606.ENSP00000265421,9606.ENSP00000269305,9606.ENSP00000278616,9606.ENSP00000298139,9606.ENSP00000302564,9606.ENSP00000311032,9606.ENSP00000340330,9606.ENSP00000343741,9606.ENSP00000372023	SIRT1,MDM2,CBL,POLB,TP53,ATM,WRN,BCL2L1,CASP3,KAT5,ATR,CHEK2
GO:2000134	Negative regulation of G1/S transition of mitotic cell cycle	11	107	1.42	1.44e-10	9606.ENSP00000216911,9606.ENSP00000258149,9606.ENSP00000263253,9606.ENSP00000266970,9606.ENSP00000269305,9606.ENSP00000278616,9606.ENSP00000321656,9606.ENSP00000340989,9606.ENSP00000356150,9606.ENSP00000361021,9606.ENSP00000372023	AURKA,MDM2,EP300,CDK2,TP53,ATM,CDC25C,SFN,MDM4,PTEN,CHEK2
GO:0071417	Cellular response to organonitrogen compound	19	590	0.92	1.75e-10	9606.ENSP00000258149,9606.ENSP00000269305,9606.ENSP00000284981,9606.ENSP00000294785,9606.ENSP00000298910,9606.ENSP00000302564,9606.ENSP00000311032,9606.ENSP00000318585,9606.ENSP00000324806,9606.ENSP00000326366,9606.ENSP00000329357,9606.ENSP00000338345,9606.ENSP00000355865,9606.ENSP00000360293,9606.ENSP00000361021,9606.ENSP00000362680,9606.ENSP00000367615,9606.ENSP00000370571,9606.ENSP00000478767	MDM2,TP53,APP,NCSTN,LRRK2,BCL2L1,CASP3,BACE1,GSK3B,PSEN1,SP1,SNCA,PARK2,SORBS1,PTEN,SRC,APRT,TH,PPP1R9B
GO:0009967	Positive regulation of signal transduction	29	1654	0.65	1.95e-10	9606.ENSP00000212015,9606.ENSP00000225792,9606.ENSP00000232165,9606.ENSP00000260197,9606.ENSP00000262367,9606.ENSP00000263253,9606.ENSP00000264033,9606.ENSP00000269305,9606.ENSP00000278616,9606.ENSP00000284981,9606.ENSP00000298910,9606.ENSP00000302564,9606.ENSP00000324806,9606.ENSP00000326366,9606.ENSP00000335153,9606.ENSP00000340989,9606.ENSP00000341957,9606.ENSP00000342235,9606.ENSP00000343741,…	SIRT1,DDX5,UBE3A,SORL1,CREBBP,EP300,CBL,TP53,ATM,APP,LRRK2,BCL2L1,GSK3B,PSEN1,HSP90AA1,SFN,TP53BP2,ERBB4,ATR,UBE2I,PARK2,S100A4,XIAP,SORBS1,GRIN1,PTEN,SRC,DAXX,DLG4
GO:0050804	Modulation of chemical synaptic transmission	17	446	0.99	2.38e-10	9606.ENSP00000261368,9606.ENSP00000263233,9606.ENSP00000265381,9606.ENSP00000284981,9606.ENSP00000294785,9606.ENSP00000298910,9606.ENSP00000318585,9606.ENSP00000324806,9606.ENSP00000326366,9606.ENSP00000338345,9606.ENSP00000340820,9606.ENSP00000355865,9606.ENSP00000360608,9606.ENSP00000361021,9606.ENSP00000362680,9606.ENSP00000382428,9606.ENSP00000478767	SNCAIP,SYP,APBA1,APP,NCSTN,LRRK2,BACE1,GSK3B,PSEN1,SNCA,MAPT,PARK2,GRIN1,PTEN,SRC,DLG4,PPP1R9B
GO:0019538	Protein metabolic process	45	4251	0.44	2.68e-10	9606.ENSP00000212015,9606.ENSP00000216911,9606.ENSP00000232165,9606.ENSP00000258149,9606.ENSP00000260197,9606.ENSP00000260947,9606.ENSP00000261368,9606.ENSP00000262367,9606.ENSP00000263253,9606.ENSP00000264033,9606.ENSP00000265421,9606.ENSP00000266970,9606.ENSP00000269305,9606.ENSP00000278616,9606.ENSP00000284981,9606.ENSP00000294785,9606.ENSP00000298910,9606.ENSP00000311032,9606.ENSP00000318585,…	SIRT1,AURKA,UBE3A,MDM2,SORL1,BARD1,SNCAIP,CREBBP,EP300,CBL,POLB,CDK2,TP53,ATM,APP,NCSTN,LRRK2,CASP3,BACE1,RCHY1,CDC25C,GSK3B,PSEN1,HSP90AA1,SNCA,KAT5,MAPT,ERBB4,USP7,ATR,UBE2I,COPS5,H3F3A,PARK2,MDM4,XIAP,GRIN1,PTEN,HDAC1,SRC,DAXX,CHEK2,DLG4,PPP1R9B,NEFL
GO:0008219	Cell death	24	1091	0.75	2.92e-10	9606.ENSP00000212015,9606.ENSP00000225792,9606.ENSP00000235329,9606.ENSP00000261368,9606.ENSP00000263253,9606.ENSP00000264033,9606.ENSP00000265421,9606.ENSP00000269305,9606.ENSP00000278616,9606.ENSP00000284981,9606.ENSP00000294785,9606.ENSP00000298910,9606.ENSP00000302564,9606.ENSP00000311032,9606.ENSP00000324806,9606.ENSP00000326366,9606.ENSP00000338345,9606.ENSP00000340989,9606.ENSP00000341957,…	SIRT1,DDX5,MFN2,SNCAIP,EP300,CBL,POLB,TP53,ATM,APP,NCSTN,LRRK2,BCL2L1,CASP3,GSK3B,PSEN1,SNCA,SFN,TP53BP2,ERBB4,XIAP,PTEN,DAXX,CHEK2
GO:0048523	Negative regulation of cellular process	48	4874	0.4	3.22e-10	9606.ENSP00000212015,9606.ENSP00000216911,9606.ENSP00000225792,9606.ENSP00000232165,9606.ENSP00000235329,9606.ENSP00000258149,9606.ENSP00000260197,9606.ENSP00000260947,9606.ENSP00000262367,9606.ENSP00000262887,9606.ENSP00000263253,9606.ENSP00000264033,9606.ENSP00000266970,9606.ENSP00000269305,9606.ENSP00000278616,9606.ENSP00000284981,9606.ENSP00000296930,9606.ENSP00000298910,9606.ENSP00000302564,…	SIRT1,AURKA,DDX5,UBE3A,MFN2,MDM2,SORL1,BARD1,CREBBP,XRCC1,EP300,CBL,CDK2,TP53,ATM,APP,NPM1,LRRK2,BCL2L1,CASP3,CDC25C,GSK3B,PSEN1,NDN,SNCA,KAT5,MAPT,SFN,TP53BP2,ERBB4,USP7,ATR,UBE2I,COPS5,TPM1,H3F3A,PARK2,MDM4,XIAP,GRIN1,PTEN,HDAC1,SRC,DAXX,CHEK2,DLG4,PPP1R9B,NEFL
GO:0030900	Forebrain development	16	387	1.03	3.42e-10	9606.ENSP00000262887,9606.ENSP00000270349,9606.ENSP00000284981,9606.ENSP00000298910,9606.ENSP00000311032,9606.ENSP00000324806,9606.ENSP00000326366,9606.ENSP00000342235,9606.ENSP00000360608,9606.ENSP00000361021,9606.ENSP00000362649,9606.ENSP00000362680,9606.ENSP00000370571,9606.ENSP00000384364,9606.ENSP00000478767,9606.ENSP00000482169	XRCC1,SLC6A3,APP,LRRK2,CASP3,GSK3B,PSEN1,ERBB4,GRIN1,PTEN,HDAC1,SRC,TH,NPY,PPP1R9B,NEFL
GO:0023056	Positive regulation of signaling	30	1831	0.63	3.5e-10	9606.ENSP00000212015,9606.ENSP00000225792,9606.ENSP00000232165,9606.ENSP00000260197,9606.ENSP00000262367,9606.ENSP00000263253,9606.ENSP00000264033,9606.ENSP00000269305,9606.ENSP00000278616,9606.ENSP00000284981,9606.ENSP00000298910,9606.ENSP00000302564,9606.ENSP00000324806,9606.ENSP00000326366,9606.ENSP00000335153,9606.ENSP00000338345,9606.ENSP00000340989,9606.ENSP00000341957,9606.ENSP00000342235,…	SIRT1,DDX5,UBE3A,SORL1,CREBBP,EP300,CBL,TP53,ATM,APP,LRRK2,BCL2L1,GSK3B,PSEN1,HSP90AA1,SNCA,SFN,TP53BP2,ERBB4,ATR,UBE2I,PARK2,S100A4,XIAP,SORBS1,GRIN1,PTEN,SRC,DAXX,DLG4
GO:0007154	Cell communication	50	5320	0.38	3.74e-10	9606.ENSP00000212015,9606.ENSP00000216911,9606.ENSP00000225792,9606.ENSP00000232165,9606.ENSP00000258149,9606.ENSP00000260197,9606.ENSP00000262367,9606.ENSP00000263253,9606.ENSP00000264033,9606.ENSP00000265381,9606.ENSP00000265421,9606.ENSP00000266970,9606.ENSP00000269305,9606.ENSP00000270349,9606.ENSP00000278616,9606.ENSP00000284981,9606.ENSP00000294785,9606.ENSP00000296930,9606.ENSP00000298139,…	SIRT1,AURKA,DDX5,UBE3A,MDM2,SORL1,CREBBP,EP300,CBL,APBA1,POLB,CDK2,TP53,SLC6A3,ATM,APP,NCSTN,NPM1,WRN,LRRK2,BCL2L1,CASP3,DLGAP1,CDC25C,GSK3B,PSEN1,PCP4,NDN,HSP90AA1,SNCA,KAT5,MAPT,SFN,TP53BP2,ERBB4,PARK2,MDM4,XIAP,SORBS1,GRIN1,PTEN,SRC,DAXX,TH,CHEK2,GAP43,DLG4,NPY,PPP1R9B,NEFL
GO:0010605	Negative regulation of macromolecule metabolic process	37	2875	0.52	3.74e-10	9606.ENSP00000212015,9606.ENSP00000216911,9606.ENSP00000225792,9606.ENSP00000258149,9606.ENSP00000260197,9606.ENSP00000260947,9606.ENSP00000262367,9606.ENSP00000262887,9606.ENSP00000263253,9606.ENSP00000264033,9606.ENSP00000266970,9606.ENSP00000269305,9606.ENSP00000278616,9606.ENSP00000284981,9606.ENSP00000296930,9606.ENSP00000298910,9606.ENSP00000311032,9606.ENSP00000324806,9606.ENSP00000326366,…	SIRT1,AURKA,DDX5,MDM2,SORL1,BARD1,CREBBP,XRCC1,EP300,CBL,CDK2,TP53,ATM,APP,NPM1,LRRK2,CASP3,GSK3B,PSEN1,SNCA,KAT5,MAPT,SFN,USP7,ATR,UBE2I,H3F3A,PARK2,MDM4,XIAP,PTEN,HDAC1,SRC,DAXX,CHEK2,DLG4,PPP1R9B
GO:0009896	Positive regulation of catabolic process	17	465	0.97	4.05e-10	9606.ENSP00000212015,9606.ENSP00000216911,9606.ENSP00000235329,9606.ENSP00000258149,9606.ENSP00000260197,9606.ENSP00000260947,9606.ENSP00000278616,9606.ENSP00000284981,9606.ENSP00000298910,9606.ENSP00000321239,9606.ENSP00000324806,9606.ENSP00000326366,9606.ENSP00000335153,9606.ENSP00000338345,9606.ENSP00000340330,9606.ENSP00000355865,9606.ENSP00000361021	SIRT1,AURKA,MFN2,MDM2,SORL1,BARD1,ATM,APP,LRRK2,RCHY1,GSK3B,PSEN1,HSP90AA1,SNCA,KAT5,PARK2,PTEN
GO:0035556	Intracellular signal transduction	29	1712	0.64	4.05e-10	9606.ENSP00000212015,9606.ENSP00000216911,9606.ENSP00000225792,9606.ENSP00000258149,9606.ENSP00000263253,9606.ENSP00000265421,9606.ENSP00000266970,9606.ENSP00000269305,9606.ENSP00000278616,9606.ENSP00000284981,9606.ENSP00000298910,9606.ENSP00000302564,9606.ENSP00000311032,9606.ENSP00000321656,9606.ENSP00000324806,9606.ENSP00000326366,9606.ENSP00000340330,9606.ENSP00000340989,9606.ENSP00000341957,…	SIRT1,AURKA,DDX5,MDM2,EP300,POLB,CDK2,TP53,ATM,APP,LRRK2,BCL2L1,CASP3,CDC25C,GSK3B,PSEN1,KAT5,SFN,TP53BP2,ERBB4,MDM4,GRIN1,PTEN,SRC,DAXX,CHEK2,DLG4,PPP1R9B,NEFL
GO:0031323	Regulation of cellular metabolic process	54	6239	0.35	4.12e-10	9606.ENSP00000212015,9606.ENSP00000216911,9606.ENSP00000225792,9606.ENSP00000232165,9606.ENSP00000235329,9606.ENSP00000258149,9606.ENSP00000260197,9606.ENSP00000260947,9606.ENSP00000262367,9606.ENSP00000262887,9606.ENSP00000263253,9606.ENSP00000264033,9606.ENSP00000266970,9606.ENSP00000269305,9606.ENSP00000270349,9606.ENSP00000278616,9606.ENSP00000284981,9606.ENSP00000294785,9606.ENSP00000296930,…	SIRT1,AURKA,DDX5,UBE3A,MFN2,MDM2,SORL1,BARD1,CREBBP,XRCC1,EP300,CBL,CDK2,TP53,SLC6A3,ATM,APP,NCSTN,NPM1,WRN,LRRK2,BCL2L1,CASP3,RCHY1,CDC25C,GSK3B,PSEN1,SP1,NDN,HSP90AA1,SNCA,KAT5,MAPT,SFN,ERBB4,USP7,ATR,CCNG1,UBE2I,COPS5,H3F3A,PARK2,MDM4,XIAP,SORBS1,GRIN1,PTEN,HDAC1,SRC,DAXX,CHEK2,DLG4,GFAP,PPP1R9B
GO:0051726	Regulation of cell cycle	25	1230	0.72	4.42e-10	9606.ENSP00000212015,9606.ENSP00000216911,9606.ENSP00000258149,9606.ENSP00000260947,9606.ENSP00000263253,9606.ENSP00000266970,9606.ENSP00000269305,9606.ENSP00000278616,9606.ENSP00000284981,9606.ENSP00000296930,9606.ENSP00000302564,9606.ENSP00000311032,9606.ENSP00000321656,9606.ENSP00000335153,9606.ENSP00000339001,9606.ENSP00000340989,9606.ENSP00000341957,9606.ENSP00000343741,9606.ENSP00000344635,…	SIRT1,AURKA,MDM2,BARD1,EP300,CDK2,TP53,ATM,APP,NPM1,BCL2L1,CASP3,CDC25C,HSP90AA1,TUBB,SFN,TP53BP2,ATR,CCNG1,COPS5,MDM4,PTEN,SRC,CHEK2,PPP1R9B
GO:0048511	Rhythmic process	14	271	1.12	4.96e-10	9606.ENSP00000212015,9606.ENSP00000225792,9606.ENSP00000232165,9606.ENSP00000262367,9606.ENSP00000263253,9606.ENSP00000269305,9606.ENSP00000311032,9606.ENSP00000324806,9606.ENSP00000329357,9606.ENSP00000343535,9606.ENSP00000361021,9606.ENSP00000362649,9606.ENSP00000362680,9606.ENSP00000370571	SIRT1,DDX5,UBE3A,CREBBP,EP300,TP53,CASP3,GSK3B,SP1,USP7,PTEN,HDAC1,SRC,TH
GO:0010332	Response to gamma radiation	9	58	1.6	5.11e-10	9606.ENSP00000258149,9606.ENSP00000264033,9606.ENSP00000265421,9606.ENSP00000269305,9606.ENSP00000278616,9606.ENSP00000298139,9606.ENSP00000302564,9606.ENSP00000343741,9606.ENSP00000372023	MDM2,CBL,POLB,TP53,ATM,WRN,BCL2L1,ATR,CHEK2
GO:0048519	Negative regulation of biological process	50	5389	0.38	5.82e-10	9606.ENSP00000212015,9606.ENSP00000216911,9606.ENSP00000225792,9606.ENSP00000232165,9606.ENSP00000235329,9606.ENSP00000258149,9606.ENSP00000260197,9606.ENSP00000260947,9606.ENSP00000262367,9606.ENSP00000262887,9606.ENSP00000263253,9606.ENSP00000264033,9606.ENSP00000266970,9606.ENSP00000269305,9606.ENSP00000270349,9606.ENSP00000278616,9606.ENSP00000284981,9606.ENSP00000296930,9606.ENSP00000298910,…	SIRT1,AURKA,DDX5,UBE3A,MFN2,MDM2,SORL1,BARD1,CREBBP,XRCC1,EP300,CBL,CDK2,TP53,SLC6A3,ATM,APP,NPM1,LRRK2,BCL2L1,CASP3,BACE1,CDC25C,GSK3B,PSEN1,NDN,SNCA,KAT5,MAPT,SFN,TP53BP2,ERBB4,USP7,ATR,UBE2I,COPS5,TPM1,H3F3A,PARK2,MDM4,XIAP,GRIN1,PTEN,HDAC1,SRC,DAXX,CHEK2,DLG4,PPP1R9B,NEFL
GO:0032502	Developmental process	52	5841	0.36	6.16e-10	9606.ENSP00000212015,9606.ENSP00000216911,9606.ENSP00000225792,9606.ENSP00000232165,9606.ENSP00000235329,9606.ENSP00000258149,9606.ENSP00000260197,9606.ENSP00000262367,9606.ENSP00000262887,9606.ENSP00000263233,9606.ENSP00000263253,9606.ENSP00000264033,9606.ENSP00000265381,9606.ENSP00000265421,9606.ENSP00000269305,9606.ENSP00000270349,9606.ENSP00000278616,9606.ENSP00000284981,9606.ENSP00000294785,…	SIRT1,AURKA,DDX5,UBE3A,MFN2,MDM2,SORL1,CREBBP,XRCC1,SYP,EP300,CBL,APBA1,POLB,TP53,SLC6A3,ATM,APP,NCSTN,NPM1,WRN,LRRK2,BCL2L1,CASP3,GSK3B,PSEN1,PCP4,NDN,HSP90AA1,MAPT,SFN,ERBB4,USP7,ATR,TPM4,TPM1,H3F3A,PARK2,MDM4,S100A4,GRIN1,PTEN,HDAC1,SRC,APRT,TH,CHEK2,GAP43,DLG4,NPY,PPP1R9B,NEFL
GO:0051338	Regulation of transferase activity	23	1036	0.76	6.86e-10	9606.ENSP00000212015,9606.ENSP00000260197,9606.ENSP00000264033,9606.ENSP00000269305,9606.ENSP00000284981,9606.ENSP00000296930,9606.ENSP00000298910,9606.ENSP00000311032,9606.ENSP00000321656,9606.ENSP00000324806,9606.ENSP00000326366,9606.ENSP00000335153,9606.ENSP00000338345,9606.ENSP00000340820,9606.ENSP00000340989,9606.ENSP00000342235,9606.ENSP00000344635,9606.ENSP00000348056,9606.ENSP00000355865,…	SIRT1,SORL1,CBL,TP53,APP,NPM1,LRRK2,CASP3,CDC25C,GSK3B,PSEN1,HSP90AA1,SNCA,MAPT,SFN,ERBB4,CCNG1,UBE2I,PARK2,PTEN,SRC,DAXX,DLG4
GO:0009892	Negative regulation of metabolic process	38	3124	0.5	7.86e-10	9606.ENSP00000212015,9606.ENSP00000216911,9606.ENSP00000225792,9606.ENSP00000258149,9606.ENSP00000260197,9606.ENSP00000260947,9606.ENSP00000262367,9606.ENSP00000262887,9606.ENSP00000263253,9606.ENSP00000264033,9606.ENSP00000266970,9606.ENSP00000269305,9606.ENSP00000278616,9606.ENSP00000284981,9606.ENSP00000296930,9606.ENSP00000298910,9606.ENSP00000302564,9606.ENSP00000311032,9606.ENSP00000324806,…	SIRT1,AURKA,DDX5,MDM2,SORL1,BARD1,CREBBP,XRCC1,EP300,CBL,CDK2,TP53,ATM,APP,NPM1,LRRK2,BCL2L1,CASP3,GSK3B,PSEN1,SNCA,KAT5,MAPT,SFN,USP7,ATR,UBE2I,H3F3A,PARK2,MDM4,XIAP,PTEN,HDAC1,SRC,DAXX,CHEK2,DLG4,PPP1R9B
GO:1903827	Regulation of cellular protein localization	18	568	0.91	7.86e-10	9606.ENSP00000258149,9606.ENSP00000260197,9606.ENSP00000260947,9606.ENSP00000269305,9606.ENSP00000284981,9606.ENSP00000298910,9606.ENSP00000302564,9606.ENSP00000324806,9606.ENSP00000326366,9606.ENSP00000335153,9606.ENSP00000340820,9606.ENSP00000340989,9606.ENSP00000341957,9606.ENSP00000342235,9606.ENSP00000355865,9606.ENSP00000360293,9606.ENSP00000362680,9606.ENSP00000478767	MDM2,SORL1,BARD1,TP53,APP,LRRK2,BCL2L1,GSK3B,PSEN1,HSP90AA1,MAPT,SFN,TP53BP2,ERBB4,PARK2,SORBS1,SRC,PPP1R9B
GO:0045786	Negative regulation of cell cycle	18	571	0.91	8.4e-10	9606.ENSP00000216911,9606.ENSP00000258149,9606.ENSP00000260947,9606.ENSP00000263253,9606.ENSP00000266970,9606.ENSP00000269305,9606.ENSP00000278616,9606.ENSP00000296930,9606.ENSP00000302564,9606.ENSP00000311032,9606.ENSP00000321656,9606.ENSP00000340989,9606.ENSP00000341957,9606.ENSP00000343741,9606.ENSP00000356150,9606.ENSP00000361021,9606.ENSP00000372023,9606.ENSP00000478767	AURKA,MDM2,BARD1,EP300,CDK2,TP53,ATM,NPM1,BCL2L1,CASP3,CDC25C,SFN,TP53BP2,ATR,MDM4,PTEN,CHEK2,PPP1R9B
GO:0007610	Behavior	18	572	0.91	8.57e-10	9606.ENSP00000263253,9606.ENSP00000265381,9606.ENSP00000269305,9606.ENSP00000270349,9606.ENSP00000284981,9606.ENSP00000294785,9606.ENSP00000298910,9606.ENSP00000311032,9606.ENSP00000326366,9606.ENSP00000340820,9606.ENSP00000355865,9606.ENSP00000360608,9606.ENSP00000361021,9606.ENSP00000367615,9606.ENSP00000370571,9606.ENSP00000382428,9606.ENSP00000384364,9606.ENSP00000478767	EP300,APBA1,TP53,SLC6A3,APP,NCSTN,LRRK2,CASP3,PSEN1,MAPT,PARK2,GRIN1,PTEN,APRT,TH,DLG4,NPY,PPP1R9B
GO:0007275	Multicellular organism development	48	5023	0.39	8.6e-10	9606.ENSP00000212015,9606.ENSP00000216911,9606.ENSP00000225792,9606.ENSP00000232165,9606.ENSP00000235329,9606.ENSP00000258149,9606.ENSP00000260197,9606.ENSP00000262367,9606.ENSP00000262887,9606.ENSP00000263253,9606.ENSP00000264033,9606.ENSP00000265381,9606.ENSP00000265421,9606.ENSP00000269305,9606.ENSP00000270349,9606.ENSP00000278616,9606.ENSP00000284981,9606.ENSP00000294785,9606.ENSP00000298139,…	SIRT1,AURKA,DDX5,UBE3A,MFN2,MDM2,SORL1,CREBBP,XRCC1,EP300,CBL,APBA1,POLB,TP53,SLC6A3,ATM,APP,NCSTN,WRN,LRRK2,BCL2L1,CASP3,GSK3B,PSEN1,PCP4,NDN,HSP90AA1,MAPT,SFN,ERBB4,USP7,ATR,TPM1,H3F3A,PARK2,MDM4,S100A4,GRIN1,PTEN,HDAC1,SRC,APRT,TH,GAP43,DLG4,NPY,PPP1R9B,NEFL
GO:0023052	Signaling	49	5239	0.38	8.83e-10	9606.ENSP00000212015,9606.ENSP00000216911,9606.ENSP00000225792,9606.ENSP00000232165,9606.ENSP00000258149,9606.ENSP00000260197,9606.ENSP00000262367,9606.ENSP00000263253,9606.ENSP00000264033,9606.ENSP00000265381,9606.ENSP00000265421,9606.ENSP00000266970,9606.ENSP00000269305,9606.ENSP00000270349,9606.ENSP00000278616,9606.ENSP00000284981,9606.ENSP00000294785,9606.ENSP00000296930,9606.ENSP00000298910,…	SIRT1,AURKA,DDX5,UBE3A,MDM2,SORL1,CREBBP,EP300,CBL,APBA1,POLB,CDK2,TP53,SLC6A3,ATM,APP,NCSTN,NPM1,LRRK2,BCL2L1,CASP3,DLGAP1,CDC25C,GSK3B,PSEN1,PCP4,NDN,HSP90AA1,SNCA,KAT5,MAPT,SFN,TP53BP2,ERBB4,PARK2,MDM4,XIAP,SORBS1,GRIN1,PTEN,SRC,DAXX,TH,CHEK2,GAP43,DLG4,NPY,PPP1R9B,NEFL
GO:0048731	System development	45	4426	0.42	9.29e-10	9606.ENSP00000212015,9606.ENSP00000216911,9606.ENSP00000225792,9606.ENSP00000232165,9606.ENSP00000235329,9606.ENSP00000258149,9606.ENSP00000260197,9606.ENSP00000262887,9606.ENSP00000263253,9606.ENSP00000264033,9606.ENSP00000265381,9606.ENSP00000265421,9606.ENSP00000269305,9606.ENSP00000270349,9606.ENSP00000278616,9606.ENSP00000284981,9606.ENSP00000294785,9606.ENSP00000298139,9606.ENSP00000298910,…	SIRT1,AURKA,DDX5,UBE3A,MFN2,MDM2,SORL1,XRCC1,EP300,CBL,APBA1,POLB,TP53,SLC6A3,ATM,APP,NCSTN,WRN,LRRK2,BCL2L1,CASP3,GSK3B,PSEN1,PCP4,NDN,HSP90AA1,MAPT,SFN,ERBB4,TPM1,H3F3A,PARK2,MDM4,S100A4,GRIN1,PTEN,HDAC1,SRC,APRT,TH,GAP43,DLG4,NPY,PPP1R9B,NEFL
GO:0022008	Neurogenesis	28	1657	0.64	1.02e-09	9606.ENSP00000216911,9606.ENSP00000232165,9606.ENSP00000258149,9606.ENSP00000260197,9606.ENSP00000263253,9606.ENSP00000269305,9606.ENSP00000284981,9606.ENSP00000294785,9606.ENSP00000298910,9606.ENSP00000311032,9606.ENSP00000324806,9606.ENSP00000326366,9606.ENSP00000329403,9606.ENSP00000332643,9606.ENSP00000335153,9606.ENSP00000340820,9606.ENSP00000342235,9606.ENSP00000355865,9606.ENSP00000360608,…	AURKA,UBE3A,MDM2,SORL1,EP300,TP53,APP,NCSTN,LRRK2,CASP3,GSK3B,PSEN1,PCP4,NDN,HSP90AA1,MAPT,ERBB4,PARK2,GRIN1,PTEN,HDAC1,SRC,TH,GAP43,DLG4,NPY,PPP1R9B,NEFL
GO:0007399	Nervous system development	33	2371	0.55	1.18e-09	9606.ENSP00000216911,9606.ENSP00000232165,9606.ENSP00000258149,9606.ENSP00000260197,9606.ENSP00000262887,9606.ENSP00000263253,9606.ENSP00000265381,9606.ENSP00000269305,9606.ENSP00000270349,9606.ENSP00000278616,9606.ENSP00000284981,9606.ENSP00000294785,9606.ENSP00000298139,9606.ENSP00000298910,9606.ENSP00000311032,9606.ENSP00000324806,9606.ENSP00000326366,9606.ENSP00000329403,9606.ENSP00000332643,…	AURKA,UBE3A,MDM2,SORL1,XRCC1,EP300,APBA1,TP53,SLC6A3,ATM,APP,NCSTN,WRN,LRRK2,CASP3,GSK3B,PSEN1,PCP4,NDN,HSP90AA1,MAPT,ERBB4,PARK2,GRIN1,PTEN,HDAC1,SRC,TH,GAP43,DLG4,NPY,PPP1R9B,NEFL
GO:0051348	Negative regulation of transferase activity	14	294	1.09	1.24e-09	9606.ENSP00000212015,9606.ENSP00000260197,9606.ENSP00000264033,9606.ENSP00000269305,9606.ENSP00000296930,9606.ENSP00000311032,9606.ENSP00000324806,9606.ENSP00000326366,9606.ENSP00000338345,9606.ENSP00000340820,9606.ENSP00000340989,9606.ENSP00000355865,9606.ENSP00000361021,9606.ENSP00000362680	SIRT1,SORL1,CBL,TP53,NPM1,CASP3,GSK3B,PSEN1,SNCA,MAPT,SFN,PARK2,PTEN,SRC
GO:1901216	Positive regulation of neuron death	10	98	1.42	1.24e-09	9606.ENSP00000269305,9606.ENSP00000278616,9606.ENSP00000284981,9606.ENSP00000311032,9606.ENSP00000318585,9606.ENSP00000324806,9606.ENSP00000338345,9606.ENSP00000340820,9606.ENSP00000341957,9606.ENSP00000363668	TP53,ATM,APP,CASP3,BACE1,GSK3B,SNCA,MAPT,TP53BP2,DAXX
GO:0033043	Regulation of organelle organization	25	1306	0.69	1.36e-09	9606.ENSP00000212015,9606.ENSP00000216911,9606.ENSP00000235329,9606.ENSP00000262887,9606.ENSP00000263253,9606.ENSP00000269305,9606.ENSP00000278616,9606.ENSP00000284981,9606.ENSP00000296930,9606.ENSP00000298910,9606.ENSP00000302564,9606.ENSP00000321656,9606.ENSP00000324806,9606.ENSP00000338345,9606.ENSP00000340820,9606.ENSP00000340989,9606.ENSP00000341957,9606.ENSP00000343535,9606.ENSP00000343741,…	SIRT1,AURKA,MFN2,XRCC1,EP300,TP53,ATM,APP,NPM1,LRRK2,BCL2L1,CDC25C,GSK3B,SNCA,MAPT,SFN,TP53BP2,USP7,ATR,TPM1,H3F3A,PARK2,SRC,GAP43,PPP1R9B
GO:0044087	Regulation of cellular component biogenesis	22	971	0.77	1.36e-09	9606.ENSP00000254719,9606.ENSP00000260197,9606.ENSP00000261368,9606.ENSP00000263253,9606.ENSP00000269305,9606.ENSP00000278616,9606.ENSP00000284981,9606.ENSP00000296930,9606.ENSP00000298910,9606.ENSP00000324806,9606.ENSP00000335153,9606.ENSP00000338345,9606.ENSP00000340820,9606.ENSP00000343741,9606.ENSP00000351022,9606.ENSP00000355778,9606.ENSP00000355865,9606.ENSP00000360608,9606.ENSP00000361021,…	RPA1,SORL1,SNCAIP,EP300,TP53,ATM,APP,NPM1,LRRK2,GSK3B,HSP90AA1,SNCA,MAPT,ATR,TPM1,H3F3A,PARK2,GRIN1,PTEN,SRC,GAP43,GFAP
GO:0048699	Generation of neurons	27	1551	0.65	1.36e-09	9606.ENSP00000216911,9606.ENSP00000232165,9606.ENSP00000258149,9606.ENSP00000260197,9606.ENSP00000263253,9606.ENSP00000269305,9606.ENSP00000284981,9606.ENSP00000298910,9606.ENSP00000311032,9606.ENSP00000324806,9606.ENSP00000326366,9606.ENSP00000329403,9606.ENSP00000332643,9606.ENSP00000335153,9606.ENSP00000340820,9606.ENSP00000342235,9606.ENSP00000355865,9606.ENSP00000360608,9606.ENSP00000361021,…	AURKA,UBE3A,MDM2,SORL1,EP300,TP53,APP,LRRK2,CASP3,GSK3B,PSEN1,PCP4,NDN,HSP90AA1,MAPT,ERBB4,PARK2,GRIN1,PTEN,HDAC1,SRC,TH,GAP43,DLG4,NPY,PPP1R9B,NEFL
GO:0050790	Regulation of catalytic activity	33	2386	0.55	1.36e-09	9606.ENSP00000212015,9606.ENSP00000258149,9606.ENSP00000260197,9606.ENSP00000262887,9606.ENSP00000264033,9606.ENSP00000269305,9606.ENSP00000284981,9606.ENSP00000294785,9606.ENSP00000296930,9606.ENSP00000298139,9606.ENSP00000298910,9606.ENSP00000311032,9606.ENSP00000321656,9606.ENSP00000324806,9606.ENSP00000326366,9606.ENSP00000335153,9606.ENSP00000338345,9606.ENSP00000340820,9606.ENSP00000340989,…	SIRT1,MDM2,SORL1,XRCC1,CBL,TP53,APP,NCSTN,NPM1,WRN,LRRK2,CASP3,CDC25C,GSK3B,PSEN1,HSP90AA1,SNCA,MAPT,SFN,ERBB4,CCNG1,UBE2I,TPM1,PARK2,XIAP,GRIN1,PTEN,HDAC1,SRC,DAXX,TPM2,DLG4,PPP1R9B
GO:0000077	DNA damage checkpoint	11	140	1.31	1.46e-09	9606.ENSP00000216911,9606.ENSP00000258149,9606.ENSP00000263253,9606.ENSP00000266970,9606.ENSP00000269305,9606.ENSP00000278616,9606.ENSP00000321656,9606.ENSP00000340989,9606.ENSP00000343741,9606.ENSP00000356150,9606.ENSP00000372023	AURKA,MDM2,EP300,CDK2,TP53,ATM,CDC25C,SFN,ATR,MDM4,CHEK2
GO:0048584	Positive regulation of response to stimulus	32	2257	0.56	1.64e-09	9606.ENSP00000212015,9606.ENSP00000225792,9606.ENSP00000232165,9606.ENSP00000260197,9606.ENSP00000262367,9606.ENSP00000262887,9606.ENSP00000263253,9606.ENSP00000264033,9606.ENSP00000269305,9606.ENSP00000278616,9606.ENSP00000284981,9606.ENSP00000298910,9606.ENSP00000302564,9606.ENSP00000324806,9606.ENSP00000326366,9606.ENSP00000335153,9606.ENSP00000338345,9606.ENSP00000340989,9606.ENSP00000341957,…	SIRT1,DDX5,UBE3A,SORL1,CREBBP,XRCC1,EP300,CBL,TP53,ATM,APP,LRRK2,BCL2L1,GSK3B,PSEN1,HSP90AA1,SNCA,SFN,TP53BP2,ERBB4,ATR,UBE2I,PARK2,S100A4,XIAP,SORBS1,GRIN1,PTEN,SRC,DAXX,DLG4,NPY
GO:0048869	Cellular developmental process	41	3757	0.45	1.79e-09	9606.ENSP00000212015,9606.ENSP00000216911,9606.ENSP00000225792,9606.ENSP00000232165,9606.ENSP00000258149,9606.ENSP00000260197,9606.ENSP00000263253,9606.ENSP00000269305,9606.ENSP00000278616,9606.ENSP00000284981,9606.ENSP00000294785,9606.ENSP00000296930,9606.ENSP00000298139,9606.ENSP00000298910,9606.ENSP00000302564,9606.ENSP00000311032,9606.ENSP00000324806,9606.ENSP00000326366,9606.ENSP00000329403,…	SIRT1,AURKA,DDX5,UBE3A,MDM2,SORL1,EP300,TP53,ATM,APP,NCSTN,NPM1,WRN,LRRK2,BCL2L1,CASP3,GSK3B,PSEN1,PCP4,NDN,HSP90AA1,MAPT,SFN,ERBB4,ATR,TPM4,TPM1,H3F3A,PARK2,S100A4,GRIN1,PTEN,HDAC1,SRC,TH,CHEK2,GAP43,DLG4,NPY,PPP1R9B,NEFL
GO:0006281	DNA repair	17	522	0.92	1.85e-09	9606.ENSP00000212015,9606.ENSP00000254719,9606.ENSP00000260947,9606.ENSP00000262887,9606.ENSP00000263253,9606.ENSP00000265421,9606.ENSP00000266970,9606.ENSP00000269305,9606.ENSP00000278616,9606.ENSP00000296930,9606.ENSP00000298139,9606.ENSP00000321239,9606.ENSP00000340330,9606.ENSP00000343535,9606.ENSP00000343741,9606.ENSP00000350512,9606.ENSP00000372023	SIRT1,RPA1,BARD1,XRCC1,EP300,POLB,CDK2,TP53,ATM,NPM1,WRN,RCHY1,KAT5,USP7,ATR,COPS5,CHEK2
GO:0006464	Cellular protein modification process	37	3063	0.49	1.9e-09	9606.ENSP00000212015,9606.ENSP00000216911,9606.ENSP00000232165,9606.ENSP00000258149,9606.ENSP00000260947,9606.ENSP00000262367,9606.ENSP00000263253,9606.ENSP00000264033,9606.ENSP00000265421,9606.ENSP00000266970,9606.ENSP00000269305,9606.ENSP00000278616,9606.ENSP00000284981,9606.ENSP00000298910,9606.ENSP00000321239,9606.ENSP00000321656,9606.ENSP00000324806,9606.ENSP00000326366,9606.ENSP00000340330,…	SIRT1,AURKA,UBE3A,MDM2,BARD1,CREBBP,EP300,CBL,POLB,CDK2,TP53,ATM,APP,LRRK2,RCHY1,CDC25C,GSK3B,PSEN1,KAT5,MAPT,ERBB4,USP7,ATR,UBE2I,COPS5,PARK2,MDM4,XIAP,GRIN1,PTEN,HDAC1,SRC,DAXX,CHEK2,DLG4,PPP1R9B,NEFL
GO:0080090	Regulation of primary metabolic process	52	6032	0.35	1.91e-09	9606.ENSP00000212015,9606.ENSP00000216911,9606.ENSP00000225792,9606.ENSP00000232165,9606.ENSP00000258149,9606.ENSP00000260197,9606.ENSP00000260947,9606.ENSP00000262367,9606.ENSP00000262887,9606.ENSP00000263253,9606.ENSP00000264033,9606.ENSP00000266970,9606.ENSP00000269305,9606.ENSP00000270349,9606.ENSP00000278616,9606.ENSP00000284981,9606.ENSP00000294785,9606.ENSP00000296930,9606.ENSP00000298139,…	SIRT1,AURKA,DDX5,UBE3A,MDM2,SORL1,BARD1,CREBBP,XRCC1,EP300,CBL,CDK2,TP53,SLC6A3,ATM,APP,NCSTN,NPM1,WRN,LRRK2,CASP3,RCHY1,CDC25C,GSK3B,PSEN1,SP1,NDN,HSP90AA1,SNCA,KAT5,MAPT,SFN,ERBB4,USP7,ATR,CCNG1,UBE2I,COPS5,H3F3A,PARK2,MDM4,XIAP,SORBS1,GRIN1,PTEN,HDAC1,SRC,DAXX,CHEK2,DLG4,GFAP,PPP1R9B
GO:0051172	Negative regulation of nitrogen compound metabolic process	33	2429	0.54	2e-09	9606.ENSP00000212015,9606.ENSP00000225792,9606.ENSP00000258149,9606.ENSP00000260197,9606.ENSP00000260947,9606.ENSP00000262367,9606.ENSP00000262887,9606.ENSP00000263253,9606.ENSP00000264033,9606.ENSP00000266970,9606.ENSP00000269305,9606.ENSP00000278616,9606.ENSP00000284981,9606.ENSP00000296930,9606.ENSP00000298910,9606.ENSP00000311032,9606.ENSP00000324806,9606.ENSP00000326366,9606.ENSP00000338345,…	SIRT1,DDX5,MDM2,SORL1,BARD1,CREBBP,XRCC1,EP300,CBL,CDK2,TP53,ATM,APP,NPM1,LRRK2,CASP3,GSK3B,PSEN1,SNCA,KAT5,MAPT,SFN,USP7,UBE2I,H3F3A,PARK2,MDM4,XIAP,PTEN,HDAC1,SRC,DAXX,PPP1R9B
GO:1901987	Regulation of cell cycle phase transition	16	452	0.96	2.3e-09	9606.ENSP00000216911,9606.ENSP00000258149,9606.ENSP00000263253,9606.ENSP00000266970,9606.ENSP00000269305,9606.ENSP00000278616,9606.ENSP00000284981,9606.ENSP00000296930,9606.ENSP00000321656,9606.ENSP00000335153,9606.ENSP00000339001,9606.ENSP00000340989,9606.ENSP00000356150,9606.ENSP00000361021,9606.ENSP00000372023,9606.ENSP00000478767	AURKA,MDM2,EP300,CDK2,TP53,ATM,APP,NPM1,CDC25C,HSP90AA1,TUBB,SFN,MDM4,PTEN,CHEK2,PPP1R9B
GO:0051171	Regulation of nitrogen compound metabolic process	51	5836	0.35	2.33e-09	9606.ENSP00000212015,9606.ENSP00000216911,9606.ENSP00000225792,9606.ENSP00000232165,9606.ENSP00000258149,9606.ENSP00000260197,9606.ENSP00000260947,9606.ENSP00000262367,9606.ENSP00000262887,9606.ENSP00000263253,9606.ENSP00000264033,9606.ENSP00000266970,9606.ENSP00000269305,9606.ENSP00000270349,9606.ENSP00000278616,9606.ENSP00000284981,9606.ENSP00000294785,9606.ENSP00000296930,9606.ENSP00000298139,…	SIRT1,AURKA,DDX5,UBE3A,MDM2,SORL1,BARD1,CREBBP,XRCC1,EP300,CBL,CDK2,TP53,SLC6A3,ATM,APP,NCSTN,NPM1,WRN,LRRK2,CASP3,RCHY1,CDC25C,GSK3B,PSEN1,SP1,NDN,HSP90AA1,SNCA,KAT5,MAPT,SFN,ERBB4,USP7,ATR,CCNG1,UBE2I,COPS5,H3F3A,PARK2,MDM4,XIAP,GRIN1,PTEN,HDAC1,SRC,DAXX,CHEK2,DLG4,GFAP,PPP1R9B
GO:0000075	Cell cycle checkpoint	12	198	1.19	2.58e-09	9606.ENSP00000216911,9606.ENSP00000258149,9606.ENSP00000263253,9606.ENSP00000266970,9606.ENSP00000269305,9606.ENSP00000278616,9606.ENSP00000302564,9606.ENSP00000321656,9606.ENSP00000340989,9606.ENSP00000343741,9606.ENSP00000356150,9606.ENSP00000372023	AURKA,MDM2,EP300,CDK2,TP53,ATM,BCL2L1,CDC25C,SFN,ATR,MDM4,CHEK2
GO:0097193	Intrinsic apoptotic signaling pathway	11	151	1.27	2.85e-09	9606.ENSP00000212015,9606.ENSP00000225792,9606.ENSP00000263253,9606.ENSP00000265421,9606.ENSP00000269305,9606.ENSP00000278616,9606.ENSP00000302564,9606.ENSP00000311032,9606.ENSP00000340989,9606.ENSP00000341957,9606.ENSP00000372023	SIRT1,DDX5,EP300,POLB,TP53,ATM,BCL2L1,CASP3,SFN,TP53BP2,CHEK2
GO:0021537	Telencephalon development	13	257	1.11	3e-09	9606.ENSP00000262887,9606.ENSP00000298910,9606.ENSP00000311032,9606.ENSP00000324806,9606.ENSP00000326366,9606.ENSP00000342235,9606.ENSP00000360608,9606.ENSP00000361021,9606.ENSP00000362649,9606.ENSP00000370571,9606.ENSP00000384364,9606.ENSP00000478767,9606.ENSP00000482169	XRCC1,LRRK2,CASP3,GSK3B,PSEN1,ERBB4,GRIN1,PTEN,HDAC1,TH,NPY,PPP1R9B,NEFL
GO:0006915	Apoptotic process	21	918	0.77	3.16e-09	9606.ENSP00000212015,9606.ENSP00000225792,9606.ENSP00000235329,9606.ENSP00000263253,9606.ENSP00000265421,9606.ENSP00000269305,9606.ENSP00000278616,9606.ENSP00000284981,9606.ENSP00000294785,9606.ENSP00000302564,9606.ENSP00000311032,9606.ENSP00000324806,9606.ENSP00000326366,9606.ENSP00000338345,9606.ENSP00000340989,9606.ENSP00000341957,9606.ENSP00000342235,9606.ENSP00000360242,9606.ENSP00000361021,…	SIRT1,DDX5,MFN2,EP300,POLB,TP53,ATM,APP,NCSTN,BCL2L1,CASP3,GSK3B,PSEN1,SNCA,SFN,TP53BP2,ERBB4,XIAP,PTEN,DAXX,CHEK2
GO:0042325	Regulation of phosphorylation	27	1626	0.63	3.35e-09	9606.ENSP00000212015,9606.ENSP00000260197,9606.ENSP00000260947,9606.ENSP00000263253,9606.ENSP00000264033,9606.ENSP00000269305,9606.ENSP00000278616,9606.ENSP00000284981,9606.ENSP00000296930,9606.ENSP00000298910,9606.ENSP00000311032,9606.ENSP00000321656,9606.ENSP00000326366,9606.ENSP00000335153,9606.ENSP00000338345,9606.ENSP00000340820,9606.ENSP00000340989,9606.ENSP00000342235,9606.ENSP00000344635,…	SIRT1,SORL1,BARD1,EP300,CBL,TP53,ATM,APP,NPM1,LRRK2,CASP3,CDC25C,PSEN1,HSP90AA1,SNCA,MAPT,SFN,ERBB4,CCNG1,COPS5,PARK2,PTEN,SRC,DAXX,CHEK2,DLG4,PPP1R9B
GO:1901564	Organonitrogen compound metabolic process	48	5244	0.37	3.5e-09	9606.ENSP00000212015,9606.ENSP00000216911,9606.ENSP00000232165,9606.ENSP00000258149,9606.ENSP00000260197,9606.ENSP00000260947,9606.ENSP00000261368,9606.ENSP00000262367,9606.ENSP00000263253,9606.ENSP00000264033,9606.ENSP00000265421,9606.ENSP00000266970,9606.ENSP00000269305,9606.ENSP00000270349,9606.ENSP00000278616,9606.ENSP00000284981,9606.ENSP00000294785,9606.ENSP00000298910,9606.ENSP00000311032,…	SIRT1,AURKA,UBE3A,MDM2,SORL1,BARD1,SNCAIP,CREBBP,EP300,CBL,POLB,CDK2,TP53,SLC6A3,ATM,APP,NCSTN,LRRK2,CASP3,BACE1,RCHY1,CDC25C,GSK3B,PSEN1,HSP90AA1,SNCA,KAT5,MAPT,ERBB4,USP7,ATR,UBE2I,COPS5,H3F3A,PARK2,MDM4,XIAP,GRIN1,PTEN,HDAC1,SRC,DAXX,APRT,TH,CHEK2,DLG4,PPP1R9B,NEFL
GO:0006807	Nitrogen compound metabolic process	55	6852	0.32	3.53e-09	9606.ENSP00000212015,9606.ENSP00000216911,9606.ENSP00000225792,9606.ENSP00000232165,9606.ENSP00000254719,9606.ENSP00000258149,9606.ENSP00000260197,9606.ENSP00000260947,9606.ENSP00000261368,9606.ENSP00000262367,9606.ENSP00000262887,9606.ENSP00000263253,9606.ENSP00000264033,9606.ENSP00000265421,9606.ENSP00000266970,9606.ENSP00000269305,9606.ENSP00000270349,9606.ENSP00000278616,9606.ENSP00000284981,…	SIRT1,AURKA,DDX5,UBE3A,RPA1,MDM2,SORL1,BARD1,SNCAIP,CREBBP,XRCC1,EP300,CBL,POLB,CDK2,TP53,SLC6A3,ATM,APP,NCSTN,NPM1,WRN,LRRK2,CASP3,BACE1,RCHY1,CDC25C,GSK3B,PSEN1,SP1,NDN,HSP90AA1,SNCA,KAT5,MAPT,ERBB4,USP7,ATR,UBE2I,COPS5,H3F3A,PARK2,MDM4,XIAP,GRIN1,PTEN,HDAC1,SRC,DAXX,APRT,TH,CHEK2,DLG4,PPP1R9B,NEFL
GO:0007093	Mitotic cell cycle checkpoint	11	156	1.26	3.72e-09	9606.ENSP00000216911,9606.ENSP00000258149,9606.ENSP00000263253,9606.ENSP00000266970,9606.ENSP00000269305,9606.ENSP00000278616,9606.ENSP00000302564,9606.ENSP00000321656,9606.ENSP00000340989,9606.ENSP00000356150,9606.ENSP00000372023	AURKA,MDM2,EP300,CDK2,TP53,ATM,BCL2L1,CDC25C,SFN,MDM4,CHEK2
GO:0031331	Positive regulation of cellular catabolic process	15	397	0.99	3.94e-09	9606.ENSP00000212015,9606.ENSP00000216911,9606.ENSP00000235329,9606.ENSP00000258149,9606.ENSP00000278616,9606.ENSP00000284981,9606.ENSP00000298910,9606.ENSP00000321239,9606.ENSP00000324806,9606.ENSP00000326366,9606.ENSP00000335153,9606.ENSP00000338345,9606.ENSP00000340330,9606.ENSP00000355865,9606.ENSP00000361021	SIRT1,AURKA,MFN2,MDM2,ATM,APP,LRRK2,RCHY1,GSK3B,PSEN1,HSP90AA1,SNCA,KAT5,PARK2,PTEN
GO:1900034	Regulation of cellular response to heat	9	79	1.47	4.54e-09	9606.ENSP00000212015,9606.ENSP00000254719,9606.ENSP00000262367,9606.ENSP00000263253,9606.ENSP00000278616,9606.ENSP00000324806,9606.ENSP00000335153,9606.ENSP00000340820,9606.ENSP00000343741	SIRT1,RPA1,CREBBP,EP300,ATM,GSK3B,HSP90AA1,MAPT,ATR
GO:1901215	Negative regulation of neuron death	12	211	1.17	4.72e-09	9606.ENSP00000212015,9606.ENSP00000260197,9606.ENSP00000264033,9606.ENSP00000284981,9606.ENSP00000298910,9606.ENSP00000302564,9606.ENSP00000324806,9606.ENSP00000326366,9606.ENSP00000338345,9606.ENSP00000355865,9606.ENSP00000360608,9606.ENSP00000482169	SIRT1,SORL1,CBL,APP,LRRK2,BCL2L1,GSK3B,PSEN1,SNCA,PARK2,GRIN1,NEFL
GO:0006259	DNA metabolic process	19	750	0.81	5.77e-09	9606.ENSP00000212015,9606.ENSP00000254719,9606.ENSP00000260947,9606.ENSP00000262887,9606.ENSP00000263253,9606.ENSP00000265421,9606.ENSP00000266970,9606.ENSP00000269305,9606.ENSP00000278616,9606.ENSP00000296930,9606.ENSP00000298139,9606.ENSP00000311032,9606.ENSP00000321239,9606.ENSP00000335153,9606.ENSP00000340330,9606.ENSP00000343535,9606.ENSP00000343741,9606.ENSP00000350512,9606.ENSP00000372023	SIRT1,RPA1,BARD1,XRCC1,EP300,POLB,CDK2,TP53,ATM,NPM1,WRN,CASP3,RCHY1,HSP90AA1,KAT5,USP7,ATR,COPS5,CHEK2
GO:0065003	Protein-containing complex assembly	24	1293	0.68	5.92e-09	9606.ENSP00000254719,9606.ENSP00000258149,9606.ENSP00000262367,9606.ENSP00000263253,9606.ENSP00000265381,9606.ENSP00000269305,9606.ENSP00000284981,9606.ENSP00000296930,9606.ENSP00000298910,9606.ENSP00000302961,9606.ENSP00000324806,9606.ENSP00000335153,9606.ENSP00000338345,9606.ENSP00000340330,9606.ENSP00000340820,9606.ENSP00000355778,9606.ENSP00000355865,9606.ENSP00000356150,9606.ENSP00000360608,…	RPA1,MDM2,CREBBP,EP300,APBA1,TP53,APP,NPM1,LRRK2,HSPA4,GSK3B,HSP90AA1,SNCA,KAT5,MAPT,H3F3A,PARK2,MDM4,GRIN1,HDAC1,SRC,DAXX,DLG4,NEFL
GO:0010506	Regulation of autophagy	14	340	1.03	6.13e-09	9606.ENSP00000212015,9606.ENSP00000235329,9606.ENSP00000263253,9606.ENSP00000269305,9606.ENSP00000278616,9606.ENSP00000298910,9606.ENSP00000302564,9606.ENSP00000311032,9606.ENSP00000324806,9606.ENSP00000338345,9606.ENSP00000340330,9606.ENSP00000340820,9606.ENSP00000355865,9606.ENSP00000468500	SIRT1,MFN2,EP300,TP53,ATM,LRRK2,BCL2L1,CASP3,GSK3B,SNCA,KAT5,MAPT,PARK2,GFAP
GO:0019222	Regulation of metabolic process	55	6948	0.31	6.13e-09	9606.ENSP00000212015,9606.ENSP00000216911,9606.ENSP00000225792,9606.ENSP00000232165,9606.ENSP00000235329,9606.ENSP00000258149,9606.ENSP00000260197,9606.ENSP00000260947,9606.ENSP00000262367,9606.ENSP00000262887,9606.ENSP00000263253,9606.ENSP00000264033,9606.ENSP00000265381,9606.ENSP00000266970,9606.ENSP00000269305,9606.ENSP00000270349,9606.ENSP00000278616,9606.ENSP00000284981,9606.ENSP00000294785,…	SIRT1,AURKA,DDX5,UBE3A,MFN2,MDM2,SORL1,BARD1,CREBBP,XRCC1,EP300,CBL,APBA1,CDK2,TP53,SLC6A3,ATM,APP,NCSTN,NPM1,WRN,LRRK2,BCL2L1,CASP3,RCHY1,CDC25C,GSK3B,PSEN1,SP1,NDN,HSP90AA1,SNCA,KAT5,MAPT,SFN,ERBB4,USP7,ATR,CCNG1,UBE2I,COPS5,H3F3A,PARK2,MDM4,XIAP,SORBS1,GRIN1,PTEN,HDAC1,SRC,DAXX,CHEK2,DLG4,GFAP,PPP1R9B
GO:0019220	Regulation of phosphate metabolic process	28	1816	0.6	6.5e-09	9606.ENSP00000212015,9606.ENSP00000260197,9606.ENSP00000260947,9606.ENSP00000263253,9606.ENSP00000264033,9606.ENSP00000269305,9606.ENSP00000278616,9606.ENSP00000284981,9606.ENSP00000296930,9606.ENSP00000298910,9606.ENSP00000311032,9606.ENSP00000321656,9606.ENSP00000324806,9606.ENSP00000326366,9606.ENSP00000335153,9606.ENSP00000338345,9606.ENSP00000340820,9606.ENSP00000340989,9606.ENSP00000342235,…	SIRT1,SORL1,BARD1,EP300,CBL,TP53,ATM,APP,NPM1,LRRK2,CASP3,CDC25C,GSK3B,PSEN1,HSP90AA1,SNCA,MAPT,SFN,ERBB4,CCNG1,COPS5,PARK2,PTEN,SRC,DAXX,CHEK2,DLG4,PPP1R9B
GO:1901990	Regulation of mitotic cell cycle phase transition	15	416	0.97	6.99e-09	9606.ENSP00000216911,9606.ENSP00000258149,9606.ENSP00000263253,9606.ENSP00000266970,9606.ENSP00000269305,9606.ENSP00000278616,9606.ENSP00000284981,9606.ENSP00000321656,9606.ENSP00000335153,9606.ENSP00000339001,9606.ENSP00000340989,9606.ENSP00000356150,9606.ENSP00000361021,9606.ENSP00000372023,9606.ENSP00000478767	AURKA,MDM2,EP300,CDK2,TP53,ATM,APP,CDC25C,HSP90AA1,TUBB,SFN,MDM4,PTEN,CHEK2,PPP1R9B
GO:0080134	Regulation of response to stress	25	1437	0.65	7.86e-09	9606.ENSP00000212015,9606.ENSP00000225792,9606.ENSP00000254719,9606.ENSP00000258149,9606.ENSP00000262367,9606.ENSP00000262887,9606.ENSP00000263253,9606.ENSP00000269305,9606.ENSP00000278616,9606.ENSP00000284981,9606.ENSP00000296930,9606.ENSP00000298910,9606.ENSP00000302564,9606.ENSP00000324806,9606.ENSP00000335153,9606.ENSP00000338345,9606.ENSP00000340820,9606.ENSP00000343741,9606.ENSP00000350512,…	SIRT1,DDX5,RPA1,MDM2,CREBBP,XRCC1,EP300,TP53,ATM,APP,NPM1,LRRK2,BCL2L1,GSK3B,HSP90AA1,SNCA,MAPT,ATR,COPS5,PARK2,XIAP,PTEN,SRC,DAXX,CHEK2
GO:0071478	Cellular response to radiation	11	170	1.22	8.15e-09	9606.ENSP00000212015,9606.ENSP00000258149,9606.ENSP00000262367,9606.ENSP00000263253,9606.ENSP00000269305,9606.ENSP00000278616,9606.ENSP00000296930,9606.ENSP00000298139,9606.ENSP00000302564,9606.ENSP00000343741,9606.ENSP00000372023	SIRT1,MDM2,CREBBP,EP300,TP53,ATM,NPM1,WRN,BCL2L1,ATR,CHEK2
GO:0021543	Pallium development	11	171	1.22	8.59e-09	9606.ENSP00000262887,9606.ENSP00000311032,9606.ENSP00000324806,9606.ENSP00000326366,9606.ENSP00000360608,9606.ENSP00000361021,9606.ENSP00000362649,9606.ENSP00000370571,9606.ENSP00000384364,9606.ENSP00000478767,9606.ENSP00000482169	XRCC1,CASP3,GSK3B,PSEN1,GRIN1,PTEN,HDAC1,TH,NPY,PPP1R9B,NEFL
GO:0071480	Cellular response to gamma radiation	7	31	1.76	8.84e-09	9606.ENSP00000258149,9606.ENSP00000269305,9606.ENSP00000278616,9606.ENSP00000298139,9606.ENSP00000302564,9606.ENSP00000343741,9606.ENSP00000372023	MDM2,TP53,ATM,WRN,BCL2L1,ATR,CHEK2
GO:0097190	Apoptotic signaling pathway	13	286	1.07	9.22e-09	9606.ENSP00000212015,9606.ENSP00000225792,9606.ENSP00000263253,9606.ENSP00000265421,9606.ENSP00000269305,9606.ENSP00000278616,9606.ENSP00000302564,9606.ENSP00000311032,9606.ENSP00000324806,9606.ENSP00000340989,9606.ENSP00000341957,9606.ENSP00000363668,9606.ENSP00000372023	SIRT1,DDX5,EP300,POLB,TP53,ATM,BCL2L1,CASP3,GSK3B,SFN,TP53BP2,DAXX,CHEK2
GO:0051130	Positive regulation of cellular component organization	23	1209	0.69	9.53e-09	9606.ENSP00000212015,9606.ENSP00000216911,9606.ENSP00000235329,9606.ENSP00000254719,9606.ENSP00000263253,9606.ENSP00000264033,9606.ENSP00000269305,9606.ENSP00000278616,9606.ENSP00000284981,9606.ENSP00000298910,9606.ENSP00000324806,9606.ENSP00000326366,9606.ENSP00000335153,9606.ENSP00000338345,9606.ENSP00000340820,9606.ENSP00000340989,9606.ENSP00000341957,9606.ENSP00000343741,9606.ENSP00000351022,…	SIRT1,AURKA,MFN2,RPA1,EP300,CBL,TP53,ATM,APP,LRRK2,GSK3B,PSEN1,HSP90AA1,SNCA,MAPT,SFN,TP53BP2,ATR,TPM1,PARK2,SRC,DLG4,NEFL
GO:0051248	Negative regulation of protein metabolic process	22	1096	0.71	9.83e-09	9606.ENSP00000212015,9606.ENSP00000258149,9606.ENSP00000260197,9606.ENSP00000262887,9606.ENSP00000264033,9606.ENSP00000269305,9606.ENSP00000284981,9606.ENSP00000296930,9606.ENSP00000298910,9606.ENSP00000311032,9606.ENSP00000324806,9606.ENSP00000326366,9606.ENSP00000338345,9606.ENSP00000340820,9606.ENSP00000340989,9606.ENSP00000343535,9606.ENSP00000355865,9606.ENSP00000356150,9606.ENSP00000360242,…	SIRT1,MDM2,SORL1,XRCC1,CBL,TP53,APP,NPM1,LRRK2,CASP3,GSK3B,PSEN1,SNCA,MAPT,SFN,USP7,PARK2,MDM4,XIAP,PTEN,SRC,PPP1R9B
GO:0010038	Response to metal ion	14	367	0.99	1.46e-08	9606.ENSP00000258149,9606.ENSP00000270349,9606.ENSP00000284981,9606.ENSP00000294785,9606.ENSP00000298910,9606.ENSP00000311032,9606.ENSP00000318585,9606.ENSP00000338345,9606.ENSP00000340820,9606.ENSP00000355865,9606.ENSP00000361021,9606.ENSP00000363668,9606.ENSP00000370571,9606.ENSP00000382428	MDM2,SLC6A3,APP,NCSTN,LRRK2,CASP3,BACE1,SNCA,MAPT,PARK2,PTEN,DAXX,TH,DLG4
GO:0050794	Regulation of cellular process	68	10932	0.2	1.63e-08	9606.ENSP00000212015,9606.ENSP00000216911,9606.ENSP00000225792,9606.ENSP00000232165,9606.ENSP00000235329,9606.ENSP00000254719,9606.ENSP00000258149,9606.ENSP00000260197,9606.ENSP00000260947,9606.ENSP00000261368,9606.ENSP00000262367,9606.ENSP00000262887,9606.ENSP00000263233,9606.ENSP00000263253,9606.ENSP00000264033,9606.ENSP00000265381,9606.ENSP00000265421,9606.ENSP00000266970,9606.ENSP00000269305,…	SIRT1,AURKA,DDX5,UBE3A,MFN2,RPA1,MDM2,SORL1,BARD1,SNCAIP,CREBBP,XRCC1,SYP,EP300,CBL,APBA1,POLB,CDK2,TP53,SLC6A3,ATM,APP,NCSTN,NPM1,WRN,LRRK2,BCL2L1,CASP3,BACE1,RCHY1,CDC25C,GSK3B,PSEN1,SP1,PCP4,NDN,HSP90AA1,SNCA,TUBB,KAT5,MAPT,SFN,TP53BP2,ERBB4,USP7,ATR,CCNG1,UBE2I,COPS5,TPM1,H3F3A,PARK2,MDM4,S100A4,XIAP,SORBS1,GRIN1,PTEN,HDAC1,SRC,DAXX,CHEK2,GAP43,DLG4,NPY,GFAP,PPP1R9B,NEFL
GO:0043086	Negative regulation of catalytic activity	19	807	0.78	1.71e-08	9606.ENSP00000212015,9606.ENSP00000258149,9606.ENSP00000260197,9606.ENSP00000264033,9606.ENSP00000269305,9606.ENSP00000284981,9606.ENSP00000296930,9606.ENSP00000298910,9606.ENSP00000311032,9606.ENSP00000324806,9606.ENSP00000326366,9606.ENSP00000338345,9606.ENSP00000340820,9606.ENSP00000340989,9606.ENSP00000355865,9606.ENSP00000360242,9606.ENSP00000361021,9606.ENSP00000362680,9606.ENSP00000478767	SIRT1,MDM2,SORL1,CBL,TP53,APP,NPM1,LRRK2,CASP3,GSK3B,PSEN1,SNCA,MAPT,SFN,PARK2,XIAP,PTEN,SRC,PPP1R9B
GO:0045732	Positive regulation of protein catabolic process	12	240	1.11	1.71e-08	9606.ENSP00000216911,9606.ENSP00000258149,9606.ENSP00000260197,9606.ENSP00000260947,9606.ENSP00000284981,9606.ENSP00000298910,9606.ENSP00000321239,9606.ENSP00000324806,9606.ENSP00000326366,9606.ENSP00000335153,9606.ENSP00000355865,9606.ENSP00000361021	AURKA,MDM2,SORL1,BARD1,APP,LRRK2,RCHY1,GSK3B,PSEN1,HSP90AA1,PARK2,PTEN
GO:0060255	Regulation of macromolecule metabolic process	52	6407	0.32	1.74e-08	9606.ENSP00000212015,9606.ENSP00000216911,9606.ENSP00000225792,9606.ENSP00000232165,9606.ENSP00000258149,9606.ENSP00000260197,9606.ENSP00000260947,9606.ENSP00000262367,9606.ENSP00000262887,9606.ENSP00000263253,9606.ENSP00000264033,9606.ENSP00000265381,9606.ENSP00000266970,9606.ENSP00000269305,9606.ENSP00000278616,9606.ENSP00000284981,9606.ENSP00000294785,9606.ENSP00000296930,9606.ENSP00000298139,…	SIRT1,AURKA,DDX5,UBE3A,MDM2,SORL1,BARD1,CREBBP,XRCC1,EP300,CBL,APBA1,CDK2,TP53,ATM,APP,NCSTN,NPM1,WRN,LRRK2,CASP3,RCHY1,CDC25C,GSK3B,PSEN1,SP1,NDN,HSP90AA1,SNCA,KAT5,MAPT,SFN,ERBB4,USP7,ATR,CCNG1,UBE2I,COPS5,H3F3A,PARK2,MDM4,XIAP,SORBS1,GRIN1,PTEN,HDAC1,SRC,DAXX,CHEK2,DLG4,GFAP,PPP1R9B
GO:0032270	Positive regulation of cellular protein metabolic process	26	1635	0.61	1.84e-08	9606.ENSP00000212015,9606.ENSP00000216911,9606.ENSP00000232165,9606.ENSP00000258149,9606.ENSP00000269305,9606.ENSP00000278616,9606.ENSP00000284981,9606.ENSP00000296930,9606.ENSP00000298910,9606.ENSP00000321239,9606.ENSP00000324806,9606.ENSP00000326366,9606.ENSP00000335153,9606.ENSP00000338345,9606.ENSP00000340330,9606.ENSP00000340820,9606.ENSP00000342235,9606.ENSP00000348056,9606.ENSP00000355865,…	SIRT1,AURKA,UBE3A,MDM2,TP53,ATM,APP,NPM1,LRRK2,RCHY1,GSK3B,PSEN1,HSP90AA1,SNCA,KAT5,MAPT,ERBB4,UBE2I,PARK2,XIAP,GRIN1,PTEN,SRC,DAXX,CHEK2,DLG4
GO:0043549	Regulation of kinase activity	20	918	0.75	1.94e-08	9606.ENSP00000212015,9606.ENSP00000260197,9606.ENSP00000264033,9606.ENSP00000284981,9606.ENSP00000296930,9606.ENSP00000298910,9606.ENSP00000311032,9606.ENSP00000321656,9606.ENSP00000326366,9606.ENSP00000335153,9606.ENSP00000338345,9606.ENSP00000340820,9606.ENSP00000340989,9606.ENSP00000342235,9606.ENSP00000344635,9606.ENSP00000355865,9606.ENSP00000361021,9606.ENSP00000362680,9606.ENSP00000363668,…	SIRT1,SORL1,CBL,APP,NPM1,LRRK2,CASP3,CDC25C,PSEN1,HSP90AA1,SNCA,MAPT,SFN,ERBB4,CCNG1,PARK2,PTEN,SRC,DAXX,DLG4
GO:0045862	Positive regulation of proteolysis	14	377	0.98	1.97e-08	9606.ENSP00000212015,9606.ENSP00000216911,9606.ENSP00000258149,9606.ENSP00000284981,9606.ENSP00000298910,9606.ENSP00000321239,9606.ENSP00000324806,9606.ENSP00000326366,9606.ENSP00000338345,9606.ENSP00000340820,9606.ENSP00000355865,9606.ENSP00000360608,9606.ENSP00000361021,9606.ENSP00000362680	SIRT1,AURKA,MDM2,APP,LRRK2,RCHY1,GSK3B,PSEN1,SNCA,MAPT,PARK2,GRIN1,PTEN,SRC
GO:0071407	Cellular response to organic cyclic compound	16	537	0.88	2.05e-08	9606.ENSP00000225792,9606.ENSP00000232165,9606.ENSP00000258149,9606.ENSP00000284981,9606.ENSP00000294785,9606.ENSP00000296930,9606.ENSP00000298910,9606.ENSP00000311032,9606.ENSP00000324806,9606.ENSP00000338345,9606.ENSP00000340330,9606.ENSP00000355865,9606.ENSP00000362680,9606.ENSP00000363668,9606.ENSP00000372023,9606.ENSP00000478767	DDX5,UBE3A,MDM2,APP,NCSTN,NPM1,LRRK2,CASP3,GSK3B,SNCA,KAT5,PARK2,SRC,DAXX,CHEK2,PPP1R9B
GO:0070482	Response to oxygen levels	14	379	0.98	2.08e-08	9606.ENSP00000212015,9606.ENSP00000258149,9606.ENSP00000262367,9606.ENSP00000262887,9606.ENSP00000263253,9606.ENSP00000264033,9606.ENSP00000265421,9606.ENSP00000269305,9606.ENSP00000278616,9606.ENSP00000311032,9606.ENSP00000356150,9606.ENSP00000361021,9606.ENSP00000362680,9606.ENSP00000370571	SIRT1,MDM2,CREBBP,XRCC1,EP300,CBL,POLB,TP53,ATM,CASP3,MDM4,PTEN,SRC,TH
GO:0032501	Multicellular organismal process	54	6933	0.3	2.21e-08	9606.ENSP00000212015,9606.ENSP00000216911,9606.ENSP00000225792,9606.ENSP00000232165,9606.ENSP00000235329,9606.ENSP00000258149,9606.ENSP00000260197,9606.ENSP00000260947,9606.ENSP00000262367,9606.ENSP00000262887,9606.ENSP00000263253,9606.ENSP00000264033,9606.ENSP00000265381,9606.ENSP00000265421,9606.ENSP00000269305,9606.ENSP00000270349,9606.ENSP00000278616,9606.ENSP00000284981,9606.ENSP00000294785,…	SIRT1,AURKA,DDX5,UBE3A,MFN2,MDM2,SORL1,BARD1,CREBBP,XRCC1,EP300,CBL,APBA1,POLB,TP53,SLC6A3,ATM,APP,NCSTN,WRN,LRRK2,BCL2L1,CASP3,BACE1,GSK3B,PSEN1,PCP4,NDN,HSP90AA1,MAPT,SFN,ERBB4,USP7,ATR,TPM4,TPM1,H3F3A,PARK2,MDM4,TPM3,S100A4,SORBS1,GRIN1,PTEN,HDAC1,SRC,TPM2,APRT,TH,GAP43,DLG4,NPY,PPP1R9B,NEFL
GO:0048513	Animal organ development	36	3197	0.46	2.33e-08	9606.ENSP00000212015,9606.ENSP00000216911,9606.ENSP00000225792,9606.ENSP00000232165,9606.ENSP00000235329,9606.ENSP00000258149,9606.ENSP00000262887,9606.ENSP00000263253,9606.ENSP00000264033,9606.ENSP00000265421,9606.ENSP00000269305,9606.ENSP00000270349,9606.ENSP00000278616,9606.ENSP00000284981,9606.ENSP00000294785,9606.ENSP00000298139,9606.ENSP00000298910,9606.ENSP00000302564,9606.ENSP00000311032,…	SIRT1,AURKA,DDX5,UBE3A,MFN2,MDM2,XRCC1,EP300,CBL,POLB,TP53,SLC6A3,ATM,APP,NCSTN,WRN,LRRK2,BCL2L1,CASP3,GSK3B,PSEN1,SFN,ERBB4,TPM1,H3F3A,MDM4,S100A4,GRIN1,PTEN,HDAC1,SRC,APRT,TH,NPY,PPP1R9B,NEFL
GO:0071214	Cellular response to abiotic stimulus	13	313	1.03	2.4e-08	9606.ENSP00000212015,9606.ENSP00000258149,9606.ENSP00000262367,9606.ENSP00000263253,9606.ENSP00000269305,9606.ENSP00000278616,9606.ENSP00000296930,9606.ENSP00000298139,9606.ENSP00000302564,9606.ENSP00000311032,9606.ENSP00000343741,9606.ENSP00000361021,9606.ENSP00000372023	SIRT1,MDM2,CREBBP,EP300,TP53,ATM,NPM1,WRN,BCL2L1,CASP3,ATR,PTEN,CHEK2
GO:0032269	Negative regulation of cellular protein metabolic process	21	1043	0.71	2.46e-08	9606.ENSP00000212015,9606.ENSP00000258149,9606.ENSP00000260197,9606.ENSP00000262887,9606.ENSP00000264033,9606.ENSP00000269305,9606.ENSP00000284981,9606.ENSP00000296930,9606.ENSP00000298910,9606.ENSP00000311032,9606.ENSP00000324806,9606.ENSP00000326366,9606.ENSP00000338345,9606.ENSP00000340820,9606.ENSP00000340989,9606.ENSP00000343535,9606.ENSP00000355865,9606.ENSP00000360242,9606.ENSP00000361021,…	SIRT1,MDM2,SORL1,XRCC1,CBL,TP53,APP,NPM1,LRRK2,CASP3,GSK3B,PSEN1,SNCA,MAPT,SFN,USP7,PARK2,XIAP,PTEN,SRC,PPP1R9B
GO:0065007	Biological regulation	71	12171	0.18	2.71e-08	9606.ENSP00000212015,9606.ENSP00000216911,9606.ENSP00000225792,9606.ENSP00000232165,9606.ENSP00000235329,9606.ENSP00000254719,9606.ENSP00000258149,9606.ENSP00000260197,9606.ENSP00000260947,9606.ENSP00000261368,9606.ENSP00000262367,9606.ENSP00000262887,9606.ENSP00000263233,9606.ENSP00000263253,9606.ENSP00000264033,9606.ENSP00000265381,9606.ENSP00000265421,9606.ENSP00000266970,9606.ENSP00000269305,…	SIRT1,AURKA,DDX5,UBE3A,MFN2,RPA1,MDM2,SORL1,BARD1,SNCAIP,CREBBP,XRCC1,SYP,EP300,CBL,APBA1,POLB,CDK2,TP53,SLC6A3,ATM,APP,NCSTN,NPM1,WRN,LRRK2,BCL2L1,CASP3,BACE1,RCHY1,CDC25C,GSK3B,PSEN1,SP1,PCP4,NDN,HSP90AA1,SNCA,TUBB,KAT5,MAPT,SFN,TP53BP2,ERBB4,USP7,ATR,CCNG1,UBE2I,COPS5,TPM1,H3F3A,PARK2,MDM4,S100A4,XIAP,SORBS1,GRIN1,PTEN,HDAC1,SRC,DAXX,TPM2,APRT,TH,CHEK2,GAP43,DLG4,NPY,GFAP,PPP1R9B,NEFL
GO:0043933	Protein-containing complex subunit organization	25	1539	0.62	2.8e-08	9606.ENSP00000254719,9606.ENSP00000258149,9606.ENSP00000262367,9606.ENSP00000263253,9606.ENSP00000265381,9606.ENSP00000269305,9606.ENSP00000284981,9606.ENSP00000296930,9606.ENSP00000298910,9606.ENSP00000302961,9606.ENSP00000324806,9606.ENSP00000335153,9606.ENSP00000338345,9606.ENSP00000340330,9606.ENSP00000340820,9606.ENSP00000355778,9606.ENSP00000355865,9606.ENSP00000356150,9606.ENSP00000360608,…	RPA1,MDM2,CREBBP,EP300,APBA1,TP53,APP,NPM1,LRRK2,HSPA4,GSK3B,HSP90AA1,SNCA,KAT5,MAPT,H3F3A,PARK2,MDM4,GRIN1,HDAC1,SRC,DAXX,DLG4,PPP1R9B,NEFL
GO:0006725	Cellular aromatic compound metabolic process	34	2882	0.48	2.83e-08	9606.ENSP00000212015,9606.ENSP00000225792,9606.ENSP00000254719,9606.ENSP00000260947,9606.ENSP00000261368,9606.ENSP00000262367,9606.ENSP00000262887,9606.ENSP00000263253,9606.ENSP00000265421,9606.ENSP00000266970,9606.ENSP00000269305,9606.ENSP00000270349,9606.ENSP00000278616,9606.ENSP00000284981,9606.ENSP00000296930,9606.ENSP00000298139,9606.ENSP00000298910,9606.ENSP00000311032,9606.ENSP00000321239,…	SIRT1,DDX5,RPA1,BARD1,SNCAIP,CREBBP,XRCC1,EP300,POLB,CDK2,TP53,SLC6A3,ATM,APP,NPM1,WRN,LRRK2,CASP3,RCHY1,SP1,NDN,HSP90AA1,SNCA,KAT5,MAPT,USP7,ATR,COPS5,PARK2,PTEN,APRT,TH,CHEK2,PPP1R9B
GO:0051960	Regulation of nervous system development	20	942	0.74	2.83e-08	9606.ENSP00000232165,9606.ENSP00000258149,9606.ENSP00000260197,9606.ENSP00000263253,9606.ENSP00000269305,9606.ENSP00000284981,9606.ENSP00000298910,9606.ENSP00000324806,9606.ENSP00000326366,9606.ENSP00000329403,9606.ENSP00000338345,9606.ENSP00000340820,9606.ENSP00000342235,9606.ENSP00000355865,9606.ENSP00000360608,9606.ENSP00000361021,9606.ENSP00000362649,9606.ENSP00000377372,9606.ENSP00000382428,…	UBE3A,MDM2,SORL1,EP300,TP53,APP,LRRK2,GSK3B,PSEN1,PCP4,SNCA,MAPT,ERBB4,PARK2,GRIN1,PTEN,HDAC1,GAP43,DLG4,NEFL
GO:0010821	Regulation of mitochondrion organization	11	196	1.16	2.89e-08	9606.ENSP00000235329,9606.ENSP00000263253,9606.ENSP00000269305,9606.ENSP00000284981,9606.ENSP00000298910,9606.ENSP00000302564,9606.ENSP00000324806,9606.ENSP00000340820,9606.ENSP00000340989,9606.ENSP00000341957,9606.ENSP00000355865	MFN2,EP300,TP53,APP,LRRK2,BCL2L1,GSK3B,MAPT,SFN,TP53BP2,PARK2
GO:0071479	Cellular response to ionizing radiation	8	67	1.49	3.16e-08	9606.ENSP00000212015,9606.ENSP00000258149,9606.ENSP00000269305,9606.ENSP00000278616,9606.ENSP00000298139,9606.ENSP00000302564,9606.ENSP00000343741,9606.ENSP00000372023	SIRT1,MDM2,TP53,ATM,WRN,BCL2L1,ATR,CHEK2
GO:0040007	Growth	14	394	0.96	3.17e-08	9606.ENSP00000216911,9606.ENSP00000232165,9606.ENSP00000263253,9606.ENSP00000265381,9606.ENSP00000269305,9606.ENSP00000278616,9606.ENSP00000284981,9606.ENSP00000332643,9606.ENSP00000335153,9606.ENSP00000342235,9606.ENSP00000355778,9606.ENSP00000361021,9606.ENSP00000362680,9606.ENSP00000377372	AURKA,UBE3A,EP300,APBA1,TP53,ATM,APP,NDN,HSP90AA1,ERBB4,H3F3A,PTEN,SRC,GAP43
GO:0044237	Cellular metabolic process	56	7513	0.28	3.25e-08	9606.ENSP00000212015,9606.ENSP00000216911,9606.ENSP00000225792,9606.ENSP00000232165,9606.ENSP00000235329,9606.ENSP00000254719,9606.ENSP00000258149,9606.ENSP00000260197,9606.ENSP00000260947,9606.ENSP00000261368,9606.ENSP00000262367,9606.ENSP00000262887,9606.ENSP00000263253,9606.ENSP00000264033,9606.ENSP00000265421,9606.ENSP00000266970,9606.ENSP00000269305,9606.ENSP00000270349,9606.ENSP00000278616,…	SIRT1,AURKA,DDX5,UBE3A,MFN2,RPA1,MDM2,SORL1,BARD1,SNCAIP,CREBBP,XRCC1,EP300,CBL,POLB,CDK2,TP53,SLC6A3,ATM,APP,NCSTN,NPM1,WRN,LRRK2,CASP3,BACE1,RCHY1,CDC25C,GSK3B,PSEN1,SP1,NDN,HSP90AA1,SNCA,KAT5,MAPT,ERBB4,USP7,ATR,UBE2I,COPS5,H3F3A,PARK2,MDM4,XIAP,GRIN1,PTEN,HDAC1,SRC,DAXX,APRT,TH,CHEK2,DLG4,PPP1R9B,NEFL
GO:0007611	Learning or memory	12	259	1.08	3.47e-08	9606.ENSP00000263253,9606.ENSP00000284981,9606.ENSP00000294785,9606.ENSP00000311032,9606.ENSP00000326366,9606.ENSP00000340820,9606.ENSP00000355865,9606.ENSP00000360608,9606.ENSP00000361021,9606.ENSP00000370571,9606.ENSP00000382428,9606.ENSP00000478767	EP300,APP,NCSTN,CASP3,PSEN1,MAPT,PARK2,GRIN1,PTEN,TH,DLG4,PPP1R9B
GO:1901652	Response to peptide	15	476	0.91	3.47e-08	9606.ENSP00000212015,9606.ENSP00000258149,9606.ENSP00000269305,9606.ENSP00000284981,9606.ENSP00000318585,9606.ENSP00000324806,9606.ENSP00000326366,9606.ENSP00000329357,9606.ENSP00000360293,9606.ENSP00000361021,9606.ENSP00000362680,9606.ENSP00000367615,9606.ENSP00000370571,9606.ENSP00000478767,9606.ENSP00000482169	SIRT1,MDM2,TP53,APP,BACE1,GSK3B,PSEN1,SP1,SORBS1,PTEN,SRC,APRT,TH,PPP1R9B,NEFL
GO:0050789	Regulation of biological process	69	11475	0.19	3.73e-08	9606.ENSP00000212015,9606.ENSP00000216911,9606.ENSP00000225792,9606.ENSP00000232165,9606.ENSP00000235329,9606.ENSP00000254719,9606.ENSP00000258149,9606.ENSP00000260197,9606.ENSP00000260947,9606.ENSP00000261368,9606.ENSP00000262367,9606.ENSP00000262887,9606.ENSP00000263233,9606.ENSP00000263253,9606.ENSP00000264033,9606.ENSP00000265381,9606.ENSP00000265421,9606.ENSP00000266970,9606.ENSP00000269305,…	SIRT1,AURKA,DDX5,UBE3A,MFN2,RPA1,MDM2,SORL1,BARD1,SNCAIP,CREBBP,XRCC1,SYP,EP300,CBL,APBA1,POLB,CDK2,TP53,SLC6A3,ATM,APP,NCSTN,NPM1,WRN,LRRK2,BCL2L1,CASP3,BACE1,RCHY1,CDC25C,GSK3B,PSEN1,SP1,PCP4,NDN,HSP90AA1,SNCA,TUBB,KAT5,MAPT,SFN,TP53BP2,ERBB4,USP7,ATR,CCNG1,UBE2I,COPS5,TPM1,H3F3A,PARK2,MDM4,S100A4,XIAP,SORBS1,GRIN1,PTEN,HDAC1,SRC,DAXX,TH,CHEK2,GAP43,DLG4,NPY,GFAP,PPP1R9B,NEFL
GO:0008630	Intrinsic apoptotic signaling pathway in response to DNA damage	8	71	1.46	4.67e-08	9606.ENSP00000212015,9606.ENSP00000263253,9606.ENSP00000265421,9606.ENSP00000269305,9606.ENSP00000278616,9606.ENSP00000302564,9606.ENSP00000340989,9606.ENSP00000372023	SIRT1,EP300,POLB,TP53,ATM,BCL2L1,SFN,CHEK2
GO:0044403	Symbiotic process	19	865	0.75	4.67e-08	9606.ENSP00000212015,9606.ENSP00000232165,9606.ENSP00000258149,9606.ENSP00000262367,9606.ENSP00000263253,9606.ENSP00000264033,9606.ENSP00000269305,9606.ENSP00000296930,9606.ENSP00000302564,9606.ENSP00000321656,9606.ENSP00000329357,9606.ENSP00000335153,9606.ENSP00000340330,9606.ENSP00000343535,9606.ENSP00000348056,9606.ENSP00000355865,9606.ENSP00000362649,9606.ENSP00000362680,9606.ENSP00000363668	SIRT1,UBE3A,MDM2,CREBBP,EP300,CBL,TP53,NPM1,BCL2L1,CDC25C,SP1,HSP90AA1,KAT5,USP7,UBE2I,PARK2,HDAC1,SRC,DAXX
GO:0001932	Regulation of protein phosphorylation	24	1459	0.63	5.14e-08	9606.ENSP00000212015,9606.ENSP00000260197,9606.ENSP00000264033,9606.ENSP00000269305,9606.ENSP00000278616,9606.ENSP00000284981,9606.ENSP00000296930,9606.ENSP00000298910,9606.ENSP00000311032,9606.ENSP00000321656,9606.ENSP00000326366,9606.ENSP00000335153,9606.ENSP00000338345,9606.ENSP00000340989,9606.ENSP00000342235,9606.ENSP00000344635,9606.ENSP00000350512,9606.ENSP00000355865,9606.ENSP00000361021,…	SIRT1,SORL1,CBL,TP53,ATM,APP,NPM1,LRRK2,CASP3,CDC25C,PSEN1,HSP90AA1,SNCA,SFN,ERBB4,CCNG1,COPS5,PARK2,PTEN,SRC,DAXX,CHEK2,DLG4,PPP1R9B
GO:0071363	Cellular response to growth factor stimulus	15	494	0.89	5.53e-08	9606.ENSP00000212015,9606.ENSP00000225792,9606.ENSP00000232165,9606.ENSP00000258149,9606.ENSP00000264033,9606.ENSP00000269305,9606.ENSP00000284981,9606.ENSP00000311032,9606.ENSP00000332643,9606.ENSP00000340820,9606.ENSP00000342235,9606.ENSP00000361021,9606.ENSP00000362680,9606.ENSP00000370571,9606.ENSP00000478767	SIRT1,DDX5,UBE3A,MDM2,CBL,TP53,APP,CASP3,NDN,MAPT,ERBB4,PTEN,SRC,TH,PPP1R9B
GO:0007346	Regulation of mitotic cell cycle	17	676	0.81	5.83e-08	9606.ENSP00000212015,9606.ENSP00000216911,9606.ENSP00000258149,9606.ENSP00000263253,9606.ENSP00000266970,9606.ENSP00000269305,9606.ENSP00000278616,9606.ENSP00000284981,9606.ENSP00000302564,9606.ENSP00000321656,9606.ENSP00000335153,9606.ENSP00000339001,9606.ENSP00000340989,9606.ENSP00000356150,9606.ENSP00000361021,9606.ENSP00000372023,9606.ENSP00000478767	SIRT1,AURKA,MDM2,EP300,CDK2,TP53,ATM,APP,BCL2L1,CDC25C,HSP90AA1,TUBB,SFN,MDM4,PTEN,CHEK2,PPP1R9B
GO:0040008	Regulation of growth	17	676	0.81	5.83e-08	9606.ENSP00000212015,9606.ENSP00000269305,9606.ENSP00000270349,9606.ENSP00000284981,9606.ENSP00000298139,9606.ENSP00000302564,9606.ENSP00000324806,9606.ENSP00000332643,9606.ENSP00000340330,9606.ENSP00000340820,9606.ENSP00000340989,9606.ENSP00000342235,9606.ENSP00000355778,9606.ENSP00000355865,9606.ENSP00000361021,9606.ENSP00000377372,9606.ENSP00000478767	SIRT1,TP53,SLC6A3,APP,WRN,BCL2L1,GSK3B,NDN,KAT5,MAPT,SFN,ERBB4,H3F3A,PARK2,PTEN,GAP43,PPP1R9B
GO:1903829	Positive regulation of cellular protein localization	13	342	0.99	6.08e-08	9606.ENSP00000258149,9606.ENSP00000260197,9606.ENSP00000269305,9606.ENSP00000324806,9606.ENSP00000326366,9606.ENSP00000340820,9606.ENSP00000340989,9606.ENSP00000341957,9606.ENSP00000342235,9606.ENSP00000355865,9606.ENSP00000360293,9606.ENSP00000362680,9606.ENSP00000478767	MDM2,SORL1,TP53,GSK3B,PSEN1,MAPT,SFN,TP53BP2,ERBB4,PARK2,SORBS1,SRC,PPP1R9B
GO:0006109	Regulation of carbohydrate metabolic process	11	216	1.12	7.16e-08	9606.ENSP00000212015,9606.ENSP00000263253,9606.ENSP00000269305,9606.ENSP00000284981,9606.ENSP00000324806,9606.ENSP00000326366,9606.ENSP00000338345,9606.ENSP00000343535,9606.ENSP00000355865,9606.ENSP00000360293,9606.ENSP00000362680	SIRT1,EP300,TP53,APP,GSK3B,PSEN1,SNCA,USP7,PARK2,SORBS1,SRC
GO:0048468	Cell development	25	1629	0.6	8.16e-08	9606.ENSP00000216911,9606.ENSP00000263253,9606.ENSP00000278616,9606.ENSP00000284981,9606.ENSP00000294785,9606.ENSP00000298910,9606.ENSP00000302564,9606.ENSP00000311032,9606.ENSP00000324806,9606.ENSP00000326366,9606.ENSP00000332643,9606.ENSP00000335153,9606.ENSP00000340820,9606.ENSP00000340989,9606.ENSP00000342235,9606.ENSP00000351022,9606.ENSP00000355778,9606.ENSP00000361021,9606.ENSP00000362680,…	AURKA,EP300,ATM,APP,NCSTN,LRRK2,BCL2L1,CASP3,GSK3B,PSEN1,NDN,HSP90AA1,MAPT,SFN,ERBB4,TPM1,H3F3A,PTEN,SRC,TH,GAP43,DLG4,NPY,PPP1R9B,NEFL
GO:0036293	Response to decreased oxygen levels	13	354	0.98	8.92e-08	9606.ENSP00000212015,9606.ENSP00000258149,9606.ENSP00000262367,9606.ENSP00000262887,9606.ENSP00000263253,9606.ENSP00000264033,9606.ENSP00000269305,9606.ENSP00000278616,9606.ENSP00000311032,9606.ENSP00000356150,9606.ENSP00000361021,9606.ENSP00000362680,9606.ENSP00000370571	SIRT1,MDM2,CREBBP,XRCC1,EP300,CBL,TP53,ATM,CASP3,MDM4,PTEN,SRC,TH
GO:0065009	Regulation of molecular function	44	4913	0.36	8.92e-08	9606.ENSP00000212015,9606.ENSP00000216911,9606.ENSP00000232165,9606.ENSP00000258149,9606.ENSP00000260197,9606.ENSP00000262367,9606.ENSP00000262887,9606.ENSP00000263253,9606.ENSP00000264033,9606.ENSP00000269305,9606.ENSP00000284981,9606.ENSP00000294785,9606.ENSP00000296930,9606.ENSP00000298139,9606.ENSP00000298910,9606.ENSP00000311032,9606.ENSP00000321656,9606.ENSP00000324806,9606.ENSP00000326366,…	SIRT1,AURKA,UBE3A,MDM2,SORL1,CREBBP,XRCC1,EP300,CBL,TP53,APP,NCSTN,NPM1,WRN,LRRK2,CASP3,CDC25C,GSK3B,PSEN1,SP1,NDN,HSP90AA1,SNCA,KAT5,MAPT,SFN,ERBB4,USP7,CCNG1,UBE2I,COPS5,TPM1,PARK2,XIAP,GRIN1,PTEN,HDAC1,SRC,DAXX,TPM2,DLG4,NPY,PPP1R9B,NEFL
GO:0006508	Proteolysis	22	1256	0.65	9.76e-08	9606.ENSP00000212015,9606.ENSP00000216911,9606.ENSP00000232165,9606.ENSP00000258149,9606.ENSP00000260947,9606.ENSP00000263253,9606.ENSP00000264033,9606.ENSP00000265421,9606.ENSP00000266970,9606.ENSP00000269305,9606.ENSP00000294785,9606.ENSP00000311032,9606.ENSP00000318585,9606.ENSP00000321239,9606.ENSP00000326366,9606.ENSP00000340330,9606.ENSP00000343535,9606.ENSP00000348056,9606.ENSP00000350512,…	SIRT1,AURKA,UBE3A,MDM2,BARD1,EP300,CBL,POLB,CDK2,TP53,NCSTN,CASP3,BACE1,RCHY1,PSEN1,KAT5,USP7,UBE2I,COPS5,PARK2,MDM4,PTEN
GO:0045935	Positive regulation of nucleobase-containing compound metabolic process	27	1927	0.56	9.88e-08	9606.ENSP00000212015,9606.ENSP00000225792,9606.ENSP00000232165,9606.ENSP00000262367,9606.ENSP00000262887,9606.ENSP00000263253,9606.ENSP00000266970,9606.ENSP00000269305,9606.ENSP00000278616,9606.ENSP00000284981,9606.ENSP00000296930,9606.ENSP00000298139,9606.ENSP00000326366,9606.ENSP00000329357,9606.ENSP00000332643,9606.ENSP00000335153,9606.ENSP00000340330,9606.ENSP00000342235,9606.ENSP00000343535,…	SIRT1,DDX5,UBE3A,CREBBP,XRCC1,EP300,CDK2,TP53,ATM,APP,NPM1,WRN,PSEN1,SP1,NDN,HSP90AA1,KAT5,ERBB4,USP7,ATR,COPS5,PARK2,GRIN1,HDAC1,SRC,DAXX,CHEK2
GO:0009987	Cellular process	76	15024	0.11	1.21e-07	9606.ENSP00000212015,9606.ENSP00000216911,9606.ENSP00000225792,9606.ENSP00000232165,9606.ENSP00000235329,9606.ENSP00000254719,9606.ENSP00000258149,9606.ENSP00000260197,9606.ENSP00000260947,9606.ENSP00000261368,9606.ENSP00000262367,9606.ENSP00000262887,9606.ENSP00000263233,9606.ENSP00000263253,9606.ENSP00000264033,9606.ENSP00000265381,9606.ENSP00000265421,9606.ENSP00000266970,9606.ENSP00000269305,…	SIRT1,AURKA,DDX5,UBE3A,MFN2,RPA1,MDM2,SORL1,BARD1,SNCAIP,CREBBP,XRCC1,SYP,EP300,CBL,APBA1,POLB,CDK2,TP53,SLC6A3,ATM,APP,NCSTN,NPM1,WRN,LRRK2,BCL2L1,HSPA4,CASP3,DLGAP1,BACE1,RCHY1,CDC25C,GSK3B,PSEN1,SP1,PCP4,NDN,HSP90AA1,TUBA1B,SNCA,TUBB,KAT5,MAPT,SFN,TP53BP2,ERBB4,USP7,ATR,CCNG1,TPM4,UBE2I,COPS5,TPM1,H3F3A,PARK2,MDM4,TPM3,S100A4,XIAP,SORBS1,GRIN1,PTEN,HDAC1,SRC,DAXX,TPM2,APRT,TH,CHEK2,GAP43,DLG4,…
GO:0090068	Positive regulation of cell cycle process	12	294	1.02	1.26e-07	9606.ENSP00000216911,9606.ENSP00000258149,9606.ENSP00000263253,9606.ENSP00000266970,9606.ENSP00000269305,9606.ENSP00000278616,9606.ENSP00000284981,9606.ENSP00000296930,9606.ENSP00000321656,9606.ENSP00000340989,9606.ENSP00000356150,9606.ENSP00000372023	AURKA,MDM2,EP300,CDK2,TP53,ATM,APP,NPM1,CDC25C,SFN,MDM4,CHEK2
GO:0001505	Regulation of neurotransmitter levels	11	231	1.09	1.34e-07	9606.ENSP00000261368,9606.ENSP00000263233,9606.ENSP00000265381,9606.ENSP00000270349,9606.ENSP00000298910,9606.ENSP00000318585,9606.ENSP00000324806,9606.ENSP00000326366,9606.ENSP00000338345,9606.ENSP00000355865,9606.ENSP00000370571	SNCAIP,SYP,APBA1,SLC6A3,LRRK2,BACE1,GSK3B,PSEN1,SNCA,PARK2,TH
GO:1902533	Positive regulation of intracellular signal transduction	20	1041	0.69	1.35e-07	9606.ENSP00000212015,9606.ENSP00000225792,9606.ENSP00000232165,9606.ENSP00000263253,9606.ENSP00000264033,9606.ENSP00000269305,9606.ENSP00000278616,9606.ENSP00000284981,9606.ENSP00000298910,9606.ENSP00000302564,9606.ENSP00000326366,9606.ENSP00000335153,9606.ENSP00000342235,9606.ENSP00000343741,9606.ENSP00000348056,9606.ENSP00000355865,9606.ENSP00000357705,9606.ENSP00000361021,9606.ENSP00000362680,…	SIRT1,DDX5,UBE3A,EP300,CBL,TP53,ATM,APP,LRRK2,BCL2L1,PSEN1,HSP90AA1,ERBB4,ATR,UBE2I,PARK2,S100A4,PTEN,SRC,DAXX
GO:2000058	Regulation of ubiquitin-dependent protein catabolic process	10	174	1.17	1.35e-07	9606.ENSP00000216911,9606.ENSP00000232165,9606.ENSP00000258149,9606.ENSP00000298910,9606.ENSP00000321239,9606.ENSP00000324806,9606.ENSP00000326366,9606.ENSP00000343535,9606.ENSP00000355865,9606.ENSP00000361021	AURKA,UBE3A,MDM2,LRRK2,RCHY1,GSK3B,PSEN1,USP7,PARK2,PTEN
GO:0042592	Homeostatic process	25	1676	0.58	1.38e-07	9606.ENSP00000212015,9606.ENSP00000232165,9606.ENSP00000254719,9606.ENSP00000260947,9606.ENSP00000262367,9606.ENSP00000262887,9606.ENSP00000265421,9606.ENSP00000278616,9606.ENSP00000284981,9606.ENSP00000294785,9606.ENSP00000298139,9606.ENSP00000298910,9606.ENSP00000311032,9606.ENSP00000326366,9606.ENSP00000332643,9606.ENSP00000335153,9606.ENSP00000338345,9606.ENSP00000340989,9606.ENSP00000343741,…	SIRT1,UBE3A,RPA1,BARD1,CREBBP,XRCC1,POLB,ATM,APP,NCSTN,WRN,LRRK2,CASP3,PSEN1,NDN,HSP90AA1,SNCA,SFN,ATR,PARK2,XIAP,GRIN1,SRC,TH,DLG4
GO:0032879	Regulation of localization	32	2740	0.48	1.4e-07	9606.ENSP00000212015,9606.ENSP00000258149,9606.ENSP00000260197,9606.ENSP00000260947,9606.ENSP00000261368,9606.ENSP00000263233,9606.ENSP00000264033,9606.ENSP00000265381,9606.ENSP00000269305,9606.ENSP00000278616,9606.ENSP00000284981,9606.ENSP00000298910,9606.ENSP00000302564,9606.ENSP00000318585,9606.ENSP00000324806,9606.ENSP00000326366,9606.ENSP00000329357,9606.ENSP00000335153,9606.ENSP00000338345,…	SIRT1,MDM2,SORL1,BARD1,SNCAIP,SYP,CBL,APBA1,TP53,ATM,APP,LRRK2,BCL2L1,BACE1,GSK3B,PSEN1,SP1,HSP90AA1,SNCA,MAPT,SFN,TP53BP2,ERBB4,TPM1,PARK2,SORBS1,GRIN1,PTEN,SRC,DLG4,PPP1R9B,NEFL
GO:0044092	Negative regulation of molecular function	21	1163	0.67	1.42e-07	9606.ENSP00000212015,9606.ENSP00000216911,9606.ENSP00000258149,9606.ENSP00000260197,9606.ENSP00000264033,9606.ENSP00000269305,9606.ENSP00000284981,9606.ENSP00000296930,9606.ENSP00000298910,9606.ENSP00000311032,9606.ENSP00000324806,9606.ENSP00000326366,9606.ENSP00000338345,9606.ENSP00000340820,9606.ENSP00000340989,9606.ENSP00000343535,9606.ENSP00000355865,9606.ENSP00000360242,9606.ENSP00000361021,…	SIRT1,AURKA,MDM2,SORL1,CBL,TP53,APP,NPM1,LRRK2,CASP3,GSK3B,PSEN1,SNCA,MAPT,SFN,USP7,PARK2,XIAP,PTEN,SRC,PPP1R9B
GO:0050767	Regulation of neurogenesis	18	828	0.75	1.5e-07	9606.ENSP00000232165,9606.ENSP00000258149,9606.ENSP00000260197,9606.ENSP00000263253,9606.ENSP00000269305,9606.ENSP00000284981,9606.ENSP00000298910,9606.ENSP00000324806,9606.ENSP00000326366,9606.ENSP00000329403,9606.ENSP00000340820,9606.ENSP00000342235,9606.ENSP00000355865,9606.ENSP00000360608,9606.ENSP00000361021,9606.ENSP00000362649,9606.ENSP00000382428,9606.ENSP00000482169	UBE3A,MDM2,SORL1,EP300,TP53,APP,LRRK2,GSK3B,PSEN1,PCP4,MAPT,ERBB4,PARK2,GRIN1,PTEN,HDAC1,DLG4,NEFL
GO:0009416	Response to light stimulus	12	302	1.01	1.62e-07	9606.ENSP00000212015,9606.ENSP00000258149,9606.ENSP00000262367,9606.ENSP00000263253,9606.ENSP00000269305,9606.ENSP00000284981,9606.ENSP00000296930,9606.ENSP00000298139,9606.ENSP00000311032,9606.ENSP00000343741,9606.ENSP00000360608,9606.ENSP00000370571	SIRT1,MDM2,CREBBP,EP300,TP53,APP,NPM1,WRN,CASP3,ATR,GRIN1,TH
GO:0031648	Protein destabilization	7	52	1.54	1.62e-07	9606.ENSP00000212015,9606.ENSP00000258149,9606.ENSP00000262367,9606.ENSP00000263253,9606.ENSP00000338345,9606.ENSP00000355865,9606.ENSP00000362680	SIRT1,MDM2,CREBBP,EP300,SNCA,PARK2,SRC
GO:0010638	Positive regulation of organelle organization	16	633	0.81	1.64e-07	9606.ENSP00000212015,9606.ENSP00000216911,9606.ENSP00000235329,9606.ENSP00000269305,9606.ENSP00000278616,9606.ENSP00000284981,9606.ENSP00000298910,9606.ENSP00000324806,9606.ENSP00000338345,9606.ENSP00000340820,9606.ENSP00000340989,9606.ENSP00000341957,9606.ENSP00000343741,9606.ENSP00000351022,9606.ENSP00000355865,9606.ENSP00000362680	SIRT1,AURKA,MFN2,TP53,ATM,APP,LRRK2,GSK3B,SNCA,MAPT,SFN,TP53BP2,ATR,TPM1,PARK2,SRC
GO:0044238	Primary metabolic process	54	7332	0.28	1.81e-07	9606.ENSP00000212015,9606.ENSP00000216911,9606.ENSP00000225792,9606.ENSP00000232165,9606.ENSP00000254719,9606.ENSP00000258149,9606.ENSP00000260197,9606.ENSP00000260947,9606.ENSP00000261368,9606.ENSP00000262367,9606.ENSP00000262887,9606.ENSP00000263253,9606.ENSP00000264033,9606.ENSP00000265421,9606.ENSP00000266970,9606.ENSP00000269305,9606.ENSP00000278616,9606.ENSP00000284981,9606.ENSP00000294785,…	SIRT1,AURKA,DDX5,UBE3A,RPA1,MDM2,SORL1,BARD1,SNCAIP,CREBBP,XRCC1,EP300,CBL,POLB,CDK2,TP53,ATM,APP,NCSTN,NPM1,WRN,LRRK2,CASP3,BACE1,RCHY1,CDC25C,GSK3B,PSEN1,SP1,NDN,HSP90AA1,SNCA,KAT5,MAPT,ERBB4,USP7,ATR,UBE2I,COPS5,H3F3A,PARK2,MDM4,XIAP,GRIN1,PTEN,HDAC1,SRC,DAXX,APRT,TH,CHEK2,DLG4,PPP1R9B,NEFL
GO:1901360	Organic cyclic compound metabolic process	34	3118	0.45	1.88e-07	9606.ENSP00000212015,9606.ENSP00000225792,9606.ENSP00000254719,9606.ENSP00000260947,9606.ENSP00000261368,9606.ENSP00000262367,9606.ENSP00000262887,9606.ENSP00000263253,9606.ENSP00000265421,9606.ENSP00000266970,9606.ENSP00000269305,9606.ENSP00000270349,9606.ENSP00000278616,9606.ENSP00000284981,9606.ENSP00000296930,9606.ENSP00000298139,9606.ENSP00000298910,9606.ENSP00000311032,9606.ENSP00000321239,…	SIRT1,DDX5,RPA1,BARD1,SNCAIP,CREBBP,XRCC1,EP300,POLB,CDK2,TP53,SLC6A3,ATM,APP,NPM1,WRN,LRRK2,CASP3,RCHY1,SP1,NDN,HSP90AA1,SNCA,KAT5,MAPT,USP7,ATR,COPS5,PARK2,PTEN,APRT,TH,CHEK2,PPP1R9B
GO:0045930	Negative regulation of mitotic cell cycle	12	308	1	1.95e-07	9606.ENSP00000216911,9606.ENSP00000258149,9606.ENSP00000263253,9606.ENSP00000266970,9606.ENSP00000269305,9606.ENSP00000278616,9606.ENSP00000302564,9606.ENSP00000321656,9606.ENSP00000340989,9606.ENSP00000356150,9606.ENSP00000361021,9606.ENSP00000372023	AURKA,MDM2,EP300,CDK2,TP53,ATM,BCL2L1,CDC25C,SFN,MDM4,PTEN,CHEK2
GO:0007049	Cell cycle	22	1313	0.63	2e-07	9606.ENSP00000216911,9606.ENSP00000254719,9606.ENSP00000258149,9606.ENSP00000260947,9606.ENSP00000263253,9606.ENSP00000266970,9606.ENSP00000269305,9606.ENSP00000278616,9606.ENSP00000296930,9606.ENSP00000302564,9606.ENSP00000321656,9606.ENSP00000335153,9606.ENSP00000336799,9606.ENSP00000339001,9606.ENSP00000340989,9606.ENSP00000341957,9606.ENSP00000344635,9606.ENSP00000348056,9606.ENSP00000356150,…	AURKA,RPA1,MDM2,BARD1,EP300,CDK2,TP53,ATM,NPM1,BCL2L1,CDC25C,HSP90AA1,TUBA1B,TUBB,SFN,TP53BP2,CCNG1,UBE2I,MDM4,SRC,CHEK2,PPP1R9B
GO:0060284	Regulation of cell development	19	956	0.71	2.02e-07	9606.ENSP00000216911,9606.ENSP00000232165,9606.ENSP00000258149,9606.ENSP00000260197,9606.ENSP00000263253,9606.ENSP00000269305,9606.ENSP00000284981,9606.ENSP00000298910,9606.ENSP00000324806,9606.ENSP00000326366,9606.ENSP00000329403,9606.ENSP00000340820,9606.ENSP00000342235,9606.ENSP00000355865,9606.ENSP00000360608,9606.ENSP00000361021,9606.ENSP00000362649,9606.ENSP00000382428,9606.ENSP00000482169	AURKA,UBE3A,MDM2,SORL1,EP300,TP53,APP,LRRK2,GSK3B,PSEN1,PCP4,MAPT,ERBB4,PARK2,GRIN1,PTEN,HDAC1,DLG4,NEFL
GO:0045787	Positive regulation of cell cycle	13	388	0.94	2.33e-07	9606.ENSP00000216911,9606.ENSP00000258149,9606.ENSP00000263253,9606.ENSP00000266970,9606.ENSP00000269305,9606.ENSP00000278616,9606.ENSP00000284981,9606.ENSP00000296930,9606.ENSP00000321656,9606.ENSP00000340989,9606.ENSP00000356150,9606.ENSP00000362680,9606.ENSP00000372023	AURKA,MDM2,EP300,CDK2,TP53,ATM,APP,NPM1,CDC25C,SFN,MDM4,SRC,CHEK2
GO:0009653	Anatomical structure morphogenesis	28	2165	0.52	2.34e-07	9606.ENSP00000212015,9606.ENSP00000216911,9606.ENSP00000235329,9606.ENSP00000258149,9606.ENSP00000262367,9606.ENSP00000262887,9606.ENSP00000263253,9606.ENSP00000265421,9606.ENSP00000269305,9606.ENSP00000270349,9606.ENSP00000278616,9606.ENSP00000284981,9606.ENSP00000298910,9606.ENSP00000302564,9606.ENSP00000311032,9606.ENSP00000326366,9606.ENSP00000332643,9606.ENSP00000335153,9606.ENSP00000342235,…	SIRT1,AURKA,MFN2,MDM2,CREBBP,XRCC1,EP300,POLB,TP53,SLC6A3,ATM,APP,LRRK2,BCL2L1,CASP3,PSEN1,NDN,HSP90AA1,ERBB4,TPM1,MDM4,PTEN,HDAC1,SRC,TH,GAP43,DLG4,NEFL
GO:0048589	Developmental growth	13	389	0.93	2.38e-07	9606.ENSP00000216911,9606.ENSP00000232165,9606.ENSP00000263253,9606.ENSP00000265381,9606.ENSP00000269305,9606.ENSP00000278616,9606.ENSP00000284981,9606.ENSP00000332643,9606.ENSP00000335153,9606.ENSP00000342235,9606.ENSP00000355778,9606.ENSP00000361021,9606.ENSP00000377372	AURKA,UBE3A,EP300,APBA1,TP53,ATM,APP,NDN,HSP90AA1,ERBB4,H3F3A,PTEN,GAP43
GO:0071287	Cellular response to manganese ion	5	12	2.03	2.48e-07	9606.ENSP00000284981,9606.ENSP00000298910,9606.ENSP00000318585,9606.ENSP00000355865,9606.ENSP00000370571	APP,LRRK2,BACE1,PARK2,TH
GO:0045936	Negative regulation of phosphate metabolic process	15	561	0.84	2.53e-07	9606.ENSP00000212015,9606.ENSP00000260197,9606.ENSP00000264033,9606.ENSP00000269305,9606.ENSP00000296930,9606.ENSP00000298910,9606.ENSP00000311032,9606.ENSP00000324806,9606.ENSP00000326366,9606.ENSP00000338345,9606.ENSP00000340820,9606.ENSP00000340989,9606.ENSP00000355865,9606.ENSP00000361021,9606.ENSP00000478767	SIRT1,SORL1,CBL,TP53,NPM1,LRRK2,CASP3,GSK3B,PSEN1,SNCA,MAPT,SFN,PARK2,PTEN,PPP1R9B
GO:0030154	Cell differentiation	37	3702	0.41	2.57e-07	9606.ENSP00000212015,9606.ENSP00000216911,9606.ENSP00000225792,9606.ENSP00000232165,9606.ENSP00000258149,9606.ENSP00000260197,9606.ENSP00000263253,9606.ENSP00000269305,9606.ENSP00000278616,9606.ENSP00000284981,9606.ENSP00000294785,9606.ENSP00000298910,9606.ENSP00000302564,9606.ENSP00000311032,9606.ENSP00000324806,9606.ENSP00000326366,9606.ENSP00000329403,9606.ENSP00000332643,9606.ENSP00000335153,…	SIRT1,AURKA,DDX5,UBE3A,MDM2,SORL1,EP300,TP53,ATM,APP,NCSTN,LRRK2,BCL2L1,CASP3,GSK3B,PSEN1,PCP4,NDN,HSP90AA1,MAPT,SFN,ERBB4,TPM4,TPM1,H3F3A,PARK2,S100A4,GRIN1,PTEN,HDAC1,SRC,TH,GAP43,DLG4,NPY,PPP1R9B,NEFL
GO:0010564	Regulation of cell cycle process	17	760	0.76	2.75e-07	9606.ENSP00000216911,9606.ENSP00000258149,9606.ENSP00000263253,9606.ENSP00000266970,9606.ENSP00000269305,9606.ENSP00000278616,9606.ENSP00000284981,9606.ENSP00000296930,9606.ENSP00000302564,9606.ENSP00000321656,9606.ENSP00000335153,9606.ENSP00000339001,9606.ENSP00000340989,9606.ENSP00000356150,9606.ENSP00000361021,9606.ENSP00000372023,9606.ENSP00000478767	AURKA,MDM2,EP300,CDK2,TP53,ATM,APP,NPM1,BCL2L1,CDC25C,HSP90AA1,TUBB,SFN,MDM4,PTEN,CHEK2,PPP1R9B
GO:0010639	Negative regulation of organelle organization	13	395	0.93	2.77e-07	9606.ENSP00000212015,9606.ENSP00000262887,9606.ENSP00000269305,9606.ENSP00000278616,9606.ENSP00000284981,9606.ENSP00000296930,9606.ENSP00000298910,9606.ENSP00000302564,9606.ENSP00000338345,9606.ENSP00000340820,9606.ENSP00000355778,9606.ENSP00000355865,9606.ENSP00000362680	SIRT1,XRCC1,TP53,ATM,APP,NPM1,LRRK2,BCL2L1,SNCA,MAPT,H3F3A,PARK2,SRC
GO:0009891	Positive regulation of biosynthetic process	27	2040	0.53	2.95e-07	9606.ENSP00000212015,9606.ENSP00000232165,9606.ENSP00000262367,9606.ENSP00000263253,9606.ENSP00000266970,9606.ENSP00000269305,9606.ENSP00000278616,9606.ENSP00000284981,9606.ENSP00000294785,9606.ENSP00000296930,9606.ENSP00000298910,9606.ENSP00000326366,9606.ENSP00000329357,9606.ENSP00000332643,9606.ENSP00000335153,9606.ENSP00000338345,9606.ENSP00000340330,9606.ENSP00000342235,9606.ENSP00000343741,…	SIRT1,UBE3A,CREBBP,EP300,CDK2,TP53,ATM,APP,NCSTN,NPM1,LRRK2,PSEN1,SP1,NDN,HSP90AA1,SNCA,KAT5,ERBB4,ATR,COPS5,PARK2,SORBS1,GRIN1,HDAC1,SRC,DAXX,CHEK2
GO:0033673	Negative regulation of kinase activity	11	255	1.05	3.19e-07	9606.ENSP00000212015,9606.ENSP00000260197,9606.ENSP00000264033,9606.ENSP00000296930,9606.ENSP00000311032,9606.ENSP00000326366,9606.ENSP00000338345,9606.ENSP00000340820,9606.ENSP00000340989,9606.ENSP00000355865,9606.ENSP00000361021	SIRT1,SORL1,CBL,NPM1,CASP3,PSEN1,SNCA,MAPT,SFN,PARK2,PTEN
GO:0010557	Positive regulation of macromolecule biosynthetic process	26	1906	0.55	3.39e-07	9606.ENSP00000212015,9606.ENSP00000232165,9606.ENSP00000262367,9606.ENSP00000263253,9606.ENSP00000266970,9606.ENSP00000269305,9606.ENSP00000278616,9606.ENSP00000284981,9606.ENSP00000294785,9606.ENSP00000296930,9606.ENSP00000298910,9606.ENSP00000326366,9606.ENSP00000329357,9606.ENSP00000332643,9606.ENSP00000335153,9606.ENSP00000340330,9606.ENSP00000342235,9606.ENSP00000343741,9606.ENSP00000350512,…	SIRT1,UBE3A,CREBBP,EP300,CDK2,TP53,ATM,APP,NCSTN,NPM1,LRRK2,PSEN1,SP1,NDN,HSP90AA1,KAT5,ERBB4,ATR,COPS5,PARK2,SORBS1,GRIN1,HDAC1,SRC,DAXX,CHEK2
GO:0010948	Negative regulation of cell cycle process	12	328	0.97	3.61e-07	9606.ENSP00000216911,9606.ENSP00000258149,9606.ENSP00000263253,9606.ENSP00000266970,9606.ENSP00000269305,9606.ENSP00000278616,9606.ENSP00000296930,9606.ENSP00000321656,9606.ENSP00000340989,9606.ENSP00000356150,9606.ENSP00000361021,9606.ENSP00000372023	AURKA,MDM2,EP300,CDK2,TP53,ATM,NPM1,CDC25C,SFN,MDM4,PTEN,CHEK2
GO:0009411	Response to UV	9	144	1.21	3.97e-07	9606.ENSP00000212015,9606.ENSP00000258149,9606.ENSP00000262367,9606.ENSP00000263253,9606.ENSP00000269305,9606.ENSP00000296930,9606.ENSP00000298139,9606.ENSP00000311032,9606.ENSP00000343741	SIRT1,MDM2,CREBBP,EP300,TP53,NPM1,WRN,CASP3,ATR
GO:1901653	Cellular response to peptide	12	331	0.97	3.97e-07	9606.ENSP00000258149,9606.ENSP00000269305,9606.ENSP00000284981,9606.ENSP00000318585,9606.ENSP00000324806,9606.ENSP00000326366,9606.ENSP00000329357,9606.ENSP00000360293,9606.ENSP00000361021,9606.ENSP00000362680,9606.ENSP00000367615,9606.ENSP00000478767	MDM2,TP53,APP,BACE1,GSK3B,PSEN1,SP1,SORBS1,PTEN,SRC,APRT,PPP1R9B
GO:2001233	Regulation of apoptotic signaling pathway	13	409	0.91	4.03e-07	9606.ENSP00000212015,9606.ENSP00000258149,9606.ENSP00000269305,9606.ENSP00000298910,9606.ENSP00000302564,9606.ENSP00000324806,9606.ENSP00000326366,9606.ENSP00000340989,9606.ENSP00000341957,9606.ENSP00000355865,9606.ENSP00000361021,9606.ENSP00000362649,9606.ENSP00000362680	SIRT1,MDM2,TP53,LRRK2,BCL2L1,GSK3B,PSEN1,SFN,TP53BP2,PARK2,PTEN,HDAC1,SRC
GO:0071704	Organic substance metabolic process	55	7755	0.26	4.15e-07	9606.ENSP00000212015,9606.ENSP00000216911,9606.ENSP00000225792,9606.ENSP00000232165,9606.ENSP00000254719,9606.ENSP00000258149,9606.ENSP00000260197,9606.ENSP00000260947,9606.ENSP00000261368,9606.ENSP00000262367,9606.ENSP00000262887,9606.ENSP00000263253,9606.ENSP00000264033,9606.ENSP00000265421,9606.ENSP00000266970,9606.ENSP00000269305,9606.ENSP00000270349,9606.ENSP00000278616,9606.ENSP00000284981,…	SIRT1,AURKA,DDX5,UBE3A,RPA1,MDM2,SORL1,BARD1,SNCAIP,CREBBP,XRCC1,EP300,CBL,POLB,CDK2,TP53,SLC6A3,ATM,APP,NCSTN,NPM1,WRN,LRRK2,CASP3,BACE1,RCHY1,CDC25C,GSK3B,PSEN1,SP1,NDN,HSP90AA1,SNCA,KAT5,MAPT,ERBB4,USP7,ATR,UBE2I,COPS5,H3F3A,PARK2,MDM4,XIAP,GRIN1,PTEN,HDAC1,SRC,DAXX,APRT,TH,CHEK2,DLG4,PPP1R9B,NEFL
GO:2000026	Regulation of multicellular organismal development	27	2096	0.52	5.09e-07	9606.ENSP00000212015,9606.ENSP00000225792,9606.ENSP00000232165,9606.ENSP00000258149,9606.ENSP00000260197,9606.ENSP00000262367,9606.ENSP00000263253,9606.ENSP00000269305,9606.ENSP00000284981,9606.ENSP00000298910,9606.ENSP00000324806,9606.ENSP00000326366,9606.ENSP00000329357,9606.ENSP00000329403,9606.ENSP00000338345,9606.ENSP00000340820,9606.ENSP00000340989,9606.ENSP00000342235,9606.ENSP00000355778,…	SIRT1,DDX5,UBE3A,MDM2,SORL1,CREBBP,EP300,TP53,APP,LRRK2,GSK3B,PSEN1,SP1,PCP4,SNCA,MAPT,SFN,ERBB4,H3F3A,PARK2,GRIN1,PTEN,HDAC1,SRC,GAP43,DLG4,NEFL
GO:0007268	Chemical synaptic transmission	13	418	0.9	5.11e-07	9606.ENSP00000265381,9606.ENSP00000270349,9606.ENSP00000298910,9606.ENSP00000316377,9606.ENSP00000324806,9606.ENSP00000326366,9606.ENSP00000338345,9606.ENSP00000355865,9606.ENSP00000360608,9606.ENSP00000361021,9606.ENSP00000370571,9606.ENSP00000382428,9606.ENSP00000384364	APBA1,SLC6A3,LRRK2,DLGAP1,GSK3B,PSEN1,SNCA,PARK2,GRIN1,PTEN,TH,DLG4,NPY
GO:0030182	Neuron differentiation	19	1019	0.68	5.13e-07	9606.ENSP00000216911,9606.ENSP00000284981,9606.ENSP00000298910,9606.ENSP00000311032,9606.ENSP00000324806,9606.ENSP00000326366,9606.ENSP00000332643,9606.ENSP00000335153,9606.ENSP00000340820,9606.ENSP00000342235,9606.ENSP00000361021,9606.ENSP00000362649,9606.ENSP00000362680,9606.ENSP00000370571,9606.ENSP00000377372,9606.ENSP00000382428,9606.ENSP00000384364,9606.ENSP00000478767,9606.ENSP00000482169	AURKA,APP,LRRK2,CASP3,GSK3B,PSEN1,NDN,HSP90AA1,MAPT,ERBB4,PTEN,HDAC1,SRC,TH,GAP43,DLG4,NPY,PPP1R9B,NEFL
GO:0000278	Mitotic cell cycle	16	695	0.77	5.33e-07	9606.ENSP00000216911,9606.ENSP00000254719,9606.ENSP00000258149,9606.ENSP00000263253,9606.ENSP00000266970,9606.ENSP00000269305,9606.ENSP00000278616,9606.ENSP00000302564,9606.ENSP00000321656,9606.ENSP00000335153,9606.ENSP00000336799,9606.ENSP00000339001,9606.ENSP00000340989,9606.ENSP00000344635,9606.ENSP00000356150,9606.ENSP00000372023	AURKA,RPA1,MDM2,EP300,CDK2,TP53,ATM,BCL2L1,CDC25C,HSP90AA1,TUBA1B,TUBB,SFN,CCNG1,MDM4,CHEK2
GO:0001666	Response to hypoxia	12	342	0.96	5.44e-07	9606.ENSP00000212015,9606.ENSP00000258149,9606.ENSP00000262367,9606.ENSP00000262887,9606.ENSP00000263253,9606.ENSP00000269305,9606.ENSP00000278616,9606.ENSP00000311032,9606.ENSP00000356150,9606.ENSP00000361021,9606.ENSP00000362680,9606.ENSP00000370571	SIRT1,MDM2,CREBBP,XRCC1,EP300,TP53,ATM,CASP3,MDM4,PTEN,SRC,TH
GO:0043516	Regulation of DNA damage response, signal transduction by p53 class mediator	6	35	1.64	5.58e-07	9606.ENSP00000212015,9606.ENSP00000225792,9606.ENSP00000258149,9606.ENSP00000269305,9606.ENSP00000278616,9606.ENSP00000343741	SIRT1,DDX5,MDM2,TP53,ATM,ATR
GO:0031400	Negative regulation of protein modification process	15	602	0.81	5.85e-07	9606.ENSP00000212015,9606.ENSP00000260197,9606.ENSP00000262887,9606.ENSP00000264033,9606.ENSP00000296930,9606.ENSP00000298910,9606.ENSP00000311032,9606.ENSP00000324806,9606.ENSP00000326366,9606.ENSP00000338345,9606.ENSP00000340820,9606.ENSP00000340989,9606.ENSP00000355865,9606.ENSP00000361021,9606.ENSP00000478767	SIRT1,SORL1,XRCC1,CBL,NPM1,LRRK2,CASP3,GSK3B,PSEN1,SNCA,MAPT,SFN,PARK2,PTEN,PPP1R9B
GO:0010675	Regulation of cellular carbohydrate metabolic process	9	153	1.18	6.27e-07	9606.ENSP00000212015,9606.ENSP00000263253,9606.ENSP00000269305,9606.ENSP00000324806,9606.ENSP00000338345,9606.ENSP00000343535,9606.ENSP00000355865,9606.ENSP00000360293,9606.ENSP00000362680	SIRT1,EP300,TP53,GSK3B,SNCA,USP7,PARK2,SORBS1,SRC
GO:1903362	Regulation of cellular protein catabolic process	11	275	1.01	6.35e-07	9606.ENSP00000216911,9606.ENSP00000232165,9606.ENSP00000258149,9606.ENSP00000298910,9606.ENSP00000321239,9606.ENSP00000324806,9606.ENSP00000326366,9606.ENSP00000335153,9606.ENSP00000343535,9606.ENSP00000355865,9606.ENSP00000361021	AURKA,UBE3A,MDM2,LRRK2,RCHY1,GSK3B,PSEN1,HSP90AA1,USP7,PARK2,PTEN
GO:0007569	Cell aging	7	66	1.44	6.45e-07	9606.ENSP00000212015,9606.ENSP00000269305,9606.ENSP00000278616,9606.ENSP00000296930,9606.ENSP00000298139,9606.ENSP00000343741,9606.ENSP00000372023	SIRT1,TP53,ATM,NPM1,WRN,ATR,CHEK2
GO:0045859	Regulation of protein kinase activity	17	812	0.73	6.61e-07	9606.ENSP00000212015,9606.ENSP00000260197,9606.ENSP00000264033,9606.ENSP00000284981,9606.ENSP00000296930,9606.ENSP00000298910,9606.ENSP00000311032,9606.ENSP00000321656,9606.ENSP00000326366,9606.ENSP00000335153,9606.ENSP00000338345,9606.ENSP00000340989,9606.ENSP00000344635,9606.ENSP00000361021,9606.ENSP00000362680,9606.ENSP00000363668,9606.ENSP00000382428	SIRT1,SORL1,CBL,APP,NPM1,LRRK2,CASP3,CDC25C,PSEN1,HSP90AA1,SNCA,SFN,CCNG1,PTEN,SRC,DAXX,DLG4
GO:0043279	Response to alkaloid	8	106	1.29	6.71e-07	9606.ENSP00000232165,9606.ENSP00000258149,9606.ENSP00000270349,9606.ENSP00000302564,9606.ENSP00000311032,9606.ENSP00000360608,9606.ENSP00000370571,9606.ENSP00000478767	UBE3A,MDM2,SLC6A3,BCL2L1,CASP3,GRIN1,TH,PPP1R9B
GO:0043523	Regulation of neuron apoptotic process	10	212	1.08	6.78e-07	9606.ENSP00000269305,9606.ENSP00000278616,9606.ENSP00000284981,9606.ENSP00000302564,9606.ENSP00000311032,9606.ENSP00000318585,9606.ENSP00000326366,9606.ENSP00000355865,9606.ENSP00000360608,9606.ENSP00000482169	TP53,ATM,APP,BCL2L1,CASP3,BACE1,PSEN1,PARK2,GRIN1,NEFL
GO:0044093	Positive regulation of molecular function	25	1842	0.54	7.57e-07	9606.ENSP00000212015,9606.ENSP00000260197,9606.ENSP00000262887,9606.ENSP00000263253,9606.ENSP00000284981,9606.ENSP00000294785,9606.ENSP00000296930,9606.ENSP00000298139,9606.ENSP00000298910,9606.ENSP00000311032,9606.ENSP00000324806,9606.ENSP00000326366,9606.ENSP00000335153,9606.ENSP00000338345,9606.ENSP00000340820,9606.ENSP00000342235,9606.ENSP00000348056,9606.ENSP00000350512,9606.ENSP00000351022,…	SIRT1,SORL1,XRCC1,EP300,APP,NCSTN,NPM1,WRN,LRRK2,CASP3,GSK3B,PSEN1,HSP90AA1,SNCA,MAPT,ERBB4,UBE2I,COPS5,TPM1,PARK2,GRIN1,PTEN,SRC,DAXX,DLG4
GO:1903047	Mitotic cell cycle process	15	616	0.8	7.65e-07	9606.ENSP00000216911,9606.ENSP00000254719,9606.ENSP00000258149,9606.ENSP00000263253,9606.ENSP00000266970,9606.ENSP00000269305,9606.ENSP00000278616,9606.ENSP00000302564,9606.ENSP00000321656,9606.ENSP00000335153,9606.ENSP00000339001,9606.ENSP00000340989,9606.ENSP00000344635,9606.ENSP00000356150,9606.ENSP00000372023	AURKA,RPA1,MDM2,EP300,CDK2,TP53,ATM,BCL2L1,CDC25C,HSP90AA1,TUBB,SFN,CCNG1,MDM4,CHEK2
GO:0050905	Neuromuscular process	8	109	1.28	8.06e-07	9606.ENSP00000270349,9606.ENSP00000284981,9606.ENSP00000318585,9606.ENSP00000355865,9606.ENSP00000360608,9606.ENSP00000361021,9606.ENSP00000382428,9606.ENSP00000482169	SLC6A3,APP,BACE1,PARK2,GRIN1,PTEN,DLG4,NEFL
GO:0051641	Cellular localization	32	2967	0.44	8.11e-07	9606.ENSP00000216911,9606.ENSP00000235329,9606.ENSP00000254719,9606.ENSP00000258149,9606.ENSP00000260197,9606.ENSP00000260947,9606.ENSP00000263233,9606.ENSP00000264033,9606.ENSP00000265381,9606.ENSP00000269305,9606.ENSP00000270349,9606.ENSP00000278616,9606.ENSP00000284981,9606.ENSP00000294785,9606.ENSP00000296930,9606.ENSP00000298139,9606.ENSP00000298910,9606.ENSP00000302961,9606.ENSP00000326366,…	AURKA,MFN2,RPA1,MDM2,SORL1,BARD1,SYP,CBL,APBA1,TP53,SLC6A3,ATM,APP,NCSTN,NPM1,WRN,LRRK2,HSPA4,PSEN1,HSP90AA1,TUBA1B,SNCA,TUBB,MAPT,ATR,PARK2,GRIN1,APRT,TH,DLG4,PPP1R9B,NEFL
GO:0048666	Neuron development	17	827	0.72	8.31e-07	9606.ENSP00000216911,9606.ENSP00000284981,9606.ENSP00000298910,9606.ENSP00000311032,9606.ENSP00000324806,9606.ENSP00000326366,9606.ENSP00000332643,9606.ENSP00000335153,9606.ENSP00000340820,9606.ENSP00000361021,9606.ENSP00000362680,9606.ENSP00000370571,9606.ENSP00000377372,9606.ENSP00000382428,9606.ENSP00000384364,9606.ENSP00000478767,9606.ENSP00000482169	AURKA,APP,LRRK2,CASP3,GSK3B,PSEN1,NDN,HSP90AA1,MAPT,PTEN,SRC,TH,GAP43,DLG4,NPY,PPP1R9B,NEFL
GO:0007165	Signal transduction	42	4876	0.35	8.33e-07	9606.ENSP00000212015,9606.ENSP00000216911,9606.ENSP00000225792,9606.ENSP00000232165,9606.ENSP00000258149,9606.ENSP00000260197,9606.ENSP00000262367,9606.ENSP00000263253,9606.ENSP00000264033,9606.ENSP00000265421,9606.ENSP00000266970,9606.ENSP00000269305,9606.ENSP00000278616,9606.ENSP00000284981,9606.ENSP00000294785,9606.ENSP00000296930,9606.ENSP00000298910,9606.ENSP00000302564,9606.ENSP00000311032,…	SIRT1,AURKA,DDX5,UBE3A,MDM2,SORL1,CREBBP,EP300,CBL,POLB,CDK2,TP53,ATM,APP,NCSTN,NPM1,LRRK2,BCL2L1,CASP3,CDC25C,GSK3B,PSEN1,PCP4,NDN,HSP90AA1,KAT5,SFN,TP53BP2,ERBB4,MDM4,XIAP,SORBS1,GRIN1,PTEN,SRC,DAXX,CHEK2,GAP43,DLG4,NPY,PPP1R9B,NEFL
GO:0031328	Positive regulation of cellular biosynthetic process	26	2005	0.52	8.57e-07	9606.ENSP00000212015,9606.ENSP00000232165,9606.ENSP00000262367,9606.ENSP00000263253,9606.ENSP00000266970,9606.ENSP00000269305,9606.ENSP00000278616,9606.ENSP00000284981,9606.ENSP00000294785,9606.ENSP00000296930,9606.ENSP00000326366,9606.ENSP00000329357,9606.ENSP00000332643,9606.ENSP00000335153,9606.ENSP00000338345,9606.ENSP00000340330,9606.ENSP00000342235,9606.ENSP00000343741,9606.ENSP00000350512,…	SIRT1,UBE3A,CREBBP,EP300,CDK2,TP53,ATM,APP,NCSTN,NPM1,PSEN1,SP1,NDN,HSP90AA1,SNCA,KAT5,ERBB4,ATR,COPS5,PARK2,SORBS1,GRIN1,HDAC1,SRC,DAXX,CHEK2
GO:0033044	Regulation of chromosome organization	12	359	0.93	8.57e-07	9606.ENSP00000212015,9606.ENSP00000262887,9606.ENSP00000269305,9606.ENSP00000278616,9606.ENSP00000284981,9606.ENSP00000298910,9606.ENSP00000338345,9606.ENSP00000340820,9606.ENSP00000343535,9606.ENSP00000343741,9606.ENSP00000355778,9606.ENSP00000362680	SIRT1,XRCC1,TP53,ATM,APP,LRRK2,SNCA,MAPT,USP7,ATR,H3F3A,SRC
GO:1903364	Positive regulation of cellular protein catabolic process	9	161	1.16	8.99e-07	9606.ENSP00000216911,9606.ENSP00000258149,9606.ENSP00000298910,9606.ENSP00000321239,9606.ENSP00000324806,9606.ENSP00000326366,9606.ENSP00000335153,9606.ENSP00000355865,9606.ENSP00000361021	AURKA,MDM2,LRRK2,RCHY1,GSK3B,PSEN1,HSP90AA1,PARK2,PTEN
GO:0050793	Regulation of developmental process	30	2648	0.46	9.36e-07	9606.ENSP00000212015,9606.ENSP00000216911,9606.ENSP00000225792,9606.ENSP00000232165,9606.ENSP00000258149,9606.ENSP00000260197,9606.ENSP00000262367,9606.ENSP00000263253,9606.ENSP00000269305,9606.ENSP00000270349,9606.ENSP00000284981,9606.ENSP00000298910,9606.ENSP00000324806,9606.ENSP00000326366,9606.ENSP00000329357,9606.ENSP00000329403,9606.ENSP00000338345,9606.ENSP00000340820,9606.ENSP00000340989,…	SIRT1,AURKA,DDX5,UBE3A,MDM2,SORL1,CREBBP,EP300,TP53,SLC6A3,APP,LRRK2,GSK3B,PSEN1,SP1,PCP4,SNCA,MAPT,SFN,ERBB4,TPM1,H3F3A,PARK2,GRIN1,PTEN,HDAC1,SRC,GAP43,DLG4,NEFL
GO:0051276	Chromosome organization	19	1066	0.66	9.59e-07	9606.ENSP00000212015,9606.ENSP00000216911,9606.ENSP00000254719,9606.ENSP00000262367,9606.ENSP00000262887,9606.ENSP00000263253,9606.ENSP00000266970,9606.ENSP00000269305,9606.ENSP00000278616,9606.ENSP00000296930,9606.ENSP00000298139,9606.ENSP00000335153,9606.ENSP00000340330,9606.ENSP00000343535,9606.ENSP00000343741,9606.ENSP00000350512,9606.ENSP00000355778,9606.ENSP00000362649,9606.ENSP00000363668	SIRT1,AURKA,RPA1,CREBBP,XRCC1,EP300,CDK2,TP53,ATM,NPM1,WRN,HSP90AA1,KAT5,USP7,ATR,COPS5,H3F3A,HDAC1,DAXX
GO:0071241	Cellular response to inorganic substance	10	222	1.06	9.79e-07	9606.ENSP00000266970,9606.ENSP00000284981,9606.ENSP00000294785,9606.ENSP00000298910,9606.ENSP00000318585,9606.ENSP00000338345,9606.ENSP00000355865,9606.ENSP00000363668,9606.ENSP00000370571,9606.ENSP00000382428	CDK2,APP,NCSTN,LRRK2,BACE1,SNCA,PARK2,DAXX,TH,DLG4
GO:0006839	Mitochondrial transport	10	225	1.06	1.1e-06	9606.ENSP00000235329,9606.ENSP00000269305,9606.ENSP00000302564,9606.ENSP00000302961,9606.ENSP00000324806,9606.ENSP00000326366,9606.ENSP00000335153,9606.ENSP00000340989,9606.ENSP00000341957,9606.ENSP00000355865	MFN2,TP53,BCL2L1,HSPA4,GSK3B,PSEN1,HSP90AA1,SFN,TP53BP2,PARK2
GO:0043254	Regulation of protein-containing complex assembly	13	451	0.87	1.1e-06	9606.ENSP00000254719,9606.ENSP00000260197,9606.ENSP00000263253,9606.ENSP00000269305,9606.ENSP00000278616,9606.ENSP00000324806,9606.ENSP00000335153,9606.ENSP00000338345,9606.ENSP00000340820,9606.ENSP00000343741,9606.ENSP00000355778,9606.ENSP00000362680,9606.ENSP00000468500	RPA1,SORL1,EP300,TP53,ATM,GSK3B,HSP90AA1,SNCA,MAPT,ATR,H3F3A,SRC,GFAP
GO:0062197	Cellular response to chemical stress	11	293	0.99	1.1e-06	9606.ENSP00000212015,9606.ENSP00000258149,9606.ENSP00000266970,9606.ENSP00000269305,9606.ENSP00000278616,9606.ENSP00000298910,9606.ENSP00000311032,9606.ENSP00000338345,9606.ENSP00000340820,9606.ENSP00000351022,9606.ENSP00000362680	SIRT1,MDM2,CDK2,TP53,ATM,LRRK2,CASP3,SNCA,MAPT,TPM1,SRC
GO:2001020	Regulation of response to DNA damage stimulus	10	225	1.06	1.1e-06	9606.ENSP00000212015,9606.ENSP00000225792,9606.ENSP00000258149,9606.ENSP00000262887,9606.ENSP00000269305,9606.ENSP00000278616,9606.ENSP00000302564,9606.ENSP00000340820,9606.ENSP00000343741,9606.ENSP00000372023	SIRT1,DDX5,MDM2,XRCC1,TP53,ATM,BCL2L1,MAPT,ATR,CHEK2
GO:2000060	Positive regulation of ubiquitin-dependent protein catabolic process	8	115	1.25	1.14e-06	9606.ENSP00000216911,9606.ENSP00000258149,9606.ENSP00000298910,9606.ENSP00000321239,9606.ENSP00000324806,9606.ENSP00000326366,9606.ENSP00000355865,9606.ENSP00000361021	AURKA,MDM2,LRRK2,RCHY1,GSK3B,PSEN1,PARK2,PTEN
GO:0009725	Response to hormone	17	849	0.71	1.16e-06	9606.ENSP00000212015,9606.ENSP00000225792,9606.ENSP00000232165,9606.ENSP00000258149,9606.ENSP00000263253,9606.ENSP00000311032,9606.ENSP00000324806,9606.ENSP00000329357,9606.ENSP00000340330,9606.ENSP00000360293,9606.ENSP00000361021,9606.ENSP00000362680,9606.ENSP00000363668,9606.ENSP00000367615,9606.ENSP00000370571,9606.ENSP00000478767,9606.ENSP00000482169	SIRT1,DDX5,UBE3A,MDM2,EP300,CASP3,GSK3B,SP1,KAT5,SORBS1,PTEN,SRC,DAXX,APRT,TH,PPP1R9B,NEFL
GO:0033365	Protein localization to organelle	16	743	0.74	1.19e-06	9606.ENSP00000216911,9606.ENSP00000235329,9606.ENSP00000254719,9606.ENSP00000258149,9606.ENSP00000260197,9606.ENSP00000260947,9606.ENSP00000269305,9606.ENSP00000278616,9606.ENSP00000298139,9606.ENSP00000298910,9606.ENSP00000302961,9606.ENSP00000335153,9606.ENSP00000343741,9606.ENSP00000355865,9606.ENSP00000382428,9606.ENSP00000478767	AURKA,MFN2,RPA1,MDM2,SORL1,BARD1,TP53,ATM,WRN,LRRK2,HSPA4,HSP90AA1,ATR,PARK2,DLG4,PPP1R9B
GO:0044419	Interspecies interaction between organisms	25	1899	0.53	1.28e-06	9606.ENSP00000212015,9606.ENSP00000232165,9606.ENSP00000258149,9606.ENSP00000262367,9606.ENSP00000263253,9606.ENSP00000264033,9606.ENSP00000269305,9606.ENSP00000284981,9606.ENSP00000296930,9606.ENSP00000302564,9606.ENSP00000311032,9606.ENSP00000321656,9606.ENSP00000329357,9606.ENSP00000335153,9606.ENSP00000338345,9606.ENSP00000339001,9606.ENSP00000340330,9606.ENSP00000343535,9606.ENSP00000348056,…	SIRT1,UBE3A,MDM2,CREBBP,EP300,CBL,TP53,APP,NPM1,BCL2L1,CASP3,CDC25C,SP1,HSP90AA1,SNCA,TUBB,KAT5,USP7,UBE2I,PARK2,HDAC1,SRC,DAXX,TH,NPY
GO:0010906	Regulation of glucose metabolic process	8	118	1.24	1.35e-06	9606.ENSP00000212015,9606.ENSP00000263253,9606.ENSP00000269305,9606.ENSP00000324806,9606.ENSP00000343535,9606.ENSP00000355865,9606.ENSP00000360293,9606.ENSP00000362680	SIRT1,EP300,TP53,GSK3B,USP7,PARK2,SORBS1,SRC
GO:0022402	Cell cycle process	18	976	0.68	1.41e-06	9606.ENSP00000216911,9606.ENSP00000254719,9606.ENSP00000258149,9606.ENSP00000260947,9606.ENSP00000263253,9606.ENSP00000266970,9606.ENSP00000269305,9606.ENSP00000278616,9606.ENSP00000296930,9606.ENSP00000302564,9606.ENSP00000321656,9606.ENSP00000335153,9606.ENSP00000339001,9606.ENSP00000340989,9606.ENSP00000344635,9606.ENSP00000356150,9606.ENSP00000372023,9606.ENSP00000478767	AURKA,RPA1,MDM2,BARD1,EP300,CDK2,TP53,ATM,NPM1,BCL2L1,CDC25C,HSP90AA1,TUBB,SFN,CCNG1,MDM4,CHEK2,PPP1R9B
GO:0051239	Regulation of multicellular organismal process	33	3227	0.42	1.47e-06	9606.ENSP00000212015,9606.ENSP00000216911,9606.ENSP00000225792,9606.ENSP00000232165,9606.ENSP00000235329,9606.ENSP00000258149,9606.ENSP00000260197,9606.ENSP00000262367,9606.ENSP00000263253,9606.ENSP00000269305,9606.ENSP00000270349,9606.ENSP00000284981,9606.ENSP00000298910,9606.ENSP00000324806,9606.ENSP00000326366,9606.ENSP00000329357,9606.ENSP00000329403,9606.ENSP00000338345,9606.ENSP00000340330,…	SIRT1,AURKA,DDX5,UBE3A,MFN2,MDM2,SORL1,CREBBP,EP300,TP53,SLC6A3,APP,LRRK2,GSK3B,PSEN1,SP1,PCP4,SNCA,KAT5,MAPT,SFN,ERBB4,TPM1,H3F3A,PARK2,GRIN1,PTEN,HDAC1,SRC,TH,GAP43,DLG4,NEFL
GO:0051588	Regulation of neurotransmitter transport	8	120	1.23	1.5e-06	9606.ENSP00000261368,9606.ENSP00000263233,9606.ENSP00000265381,9606.ENSP00000298910,9606.ENSP00000318585,9606.ENSP00000324806,9606.ENSP00000338345,9606.ENSP00000355865	SNCAIP,SYP,APBA1,LRRK2,BACE1,GSK3B,SNCA,PARK2
GO:0051049	Regulation of transport	24	1776	0.54	1.59e-06	9606.ENSP00000212015,9606.ENSP00000258149,9606.ENSP00000260197,9606.ENSP00000260947,9606.ENSP00000261368,9606.ENSP00000263233,9606.ENSP00000264033,9606.ENSP00000265381,9606.ENSP00000269305,9606.ENSP00000284981,9606.ENSP00000298910,9606.ENSP00000318585,9606.ENSP00000324806,9606.ENSP00000326366,9606.ENSP00000338345,9606.ENSP00000340989,9606.ENSP00000341957,9606.ENSP00000355865,9606.ENSP00000360293,…	SIRT1,MDM2,SORL1,BARD1,SNCAIP,SYP,CBL,APBA1,TP53,APP,LRRK2,BACE1,GSK3B,PSEN1,SNCA,SFN,TP53BP2,PARK2,SORBS1,GRIN1,PTEN,SRC,DLG4,NEFL
GO:0003008	System process	25	1942	0.52	1.92e-06	9606.ENSP00000263253,9606.ENSP00000270349,9606.ENSP00000284981,9606.ENSP00000294785,9606.ENSP00000298910,9606.ENSP00000311032,9606.ENSP00000318585,9606.ENSP00000324806,9606.ENSP00000326366,9606.ENSP00000332643,9606.ENSP00000340820,9606.ENSP00000345230,9606.ENSP00000351022,9606.ENSP00000355865,9606.ENSP00000357516,9606.ENSP00000360293,9606.ENSP00000360608,9606.ENSP00000361021,9606.ENSP00000362680,…	EP300,SLC6A3,APP,NCSTN,LRRK2,CASP3,BACE1,GSK3B,PSEN1,NDN,MAPT,TPM4,TPM1,PARK2,TPM3,SORBS1,GRIN1,PTEN,SRC,TPM2,TH,DLG4,NPY,PPP1R9B,NEFL
GO:1903320	Regulation of protein modification by small protein conjugation or removal	10	242	1.03	2e-06	9606.ENSP00000232165,9606.ENSP00000298910,9606.ENSP00000321239,9606.ENSP00000326366,9606.ENSP00000335153,9606.ENSP00000348056,9606.ENSP00000355865,9606.ENSP00000360242,9606.ENSP00000361021,9606.ENSP00000363668	UBE3A,LRRK2,RCHY1,PSEN1,HSP90AA1,UBE2I,PARK2,XIAP,PTEN,DAXX
GO:0007617	Mating behavior	5	21	1.79	2.03e-06	9606.ENSP00000284981,9606.ENSP00000360608,9606.ENSP00000361021,9606.ENSP00000370571,9606.ENSP00000478767	APP,GRIN1,PTEN,TH,PPP1R9B
GO:0016032	Viral process	16	776	0.72	2.04e-06	9606.ENSP00000212015,9606.ENSP00000232165,9606.ENSP00000258149,9606.ENSP00000262367,9606.ENSP00000263253,9606.ENSP00000269305,9606.ENSP00000296930,9606.ENSP00000302564,9606.ENSP00000321656,9606.ENSP00000329357,9606.ENSP00000335153,9606.ENSP00000340330,9606.ENSP00000343535,9606.ENSP00000348056,9606.ENSP00000362680,9606.ENSP00000363668	SIRT1,UBE3A,MDM2,CREBBP,EP300,TP53,NPM1,BCL2L1,CDC25C,SP1,HSP90AA1,KAT5,USP7,UBE2I,SRC,DAXX
GO:0021766	Hippocampus development	7	81	1.35	2.08e-06	9606.ENSP00000262887,9606.ENSP00000311032,9606.ENSP00000324806,9606.ENSP00000361021,9606.ENSP00000362649,9606.ENSP00000478767,9606.ENSP00000482169	XRCC1,CASP3,GSK3B,PTEN,HDAC1,PPP1R9B,NEFL
GO:0031401	Positive regulation of protein modification process	20	1252	0.61	2.08e-06	9606.ENSP00000212015,9606.ENSP00000232165,9606.ENSP00000269305,9606.ENSP00000278616,9606.ENSP00000284981,9606.ENSP00000298910,9606.ENSP00000321239,9606.ENSP00000326366,9606.ENSP00000335153,9606.ENSP00000338345,9606.ENSP00000340330,9606.ENSP00000342235,9606.ENSP00000348056,9606.ENSP00000355865,9606.ENSP00000360242,9606.ENSP00000361021,9606.ENSP00000362680,9606.ENSP00000363668,9606.ENSP00000372023,…	SIRT1,UBE3A,TP53,ATM,APP,LRRK2,RCHY1,PSEN1,HSP90AA1,SNCA,KAT5,ERBB4,UBE2I,PARK2,XIAP,PTEN,SRC,DAXX,CHEK2,DLG4
GO:0097435	Supramolecular fiber organization	13	480	0.84	2.08e-06	9606.ENSP00000258149,9606.ENSP00000284981,9606.ENSP00000338345,9606.ENSP00000340820,9606.ENSP00000345230,9606.ENSP00000351022,9606.ENSP00000357516,9606.ENSP00000360293,9606.ENSP00000362680,9606.ENSP00000367542,9606.ENSP00000468500,9606.ENSP00000478767,9606.ENSP00000482169	MDM2,APP,SNCA,MAPT,TPM4,TPM1,TPM3,SORBS1,SRC,TPM2,GFAP,PPP1R9B,NEFL
GO:0034641	Cellular nitrogen compound metabolic process	33	3282	0.41	2.14e-06	9606.ENSP00000212015,9606.ENSP00000225792,9606.ENSP00000254719,9606.ENSP00000260947,9606.ENSP00000262367,9606.ENSP00000262887,9606.ENSP00000263253,9606.ENSP00000265421,9606.ENSP00000266970,9606.ENSP00000269305,9606.ENSP00000278616,9606.ENSP00000284981,9606.ENSP00000294785,9606.ENSP00000296930,9606.ENSP00000298139,9606.ENSP00000298910,9606.ENSP00000311032,9606.ENSP00000318585,9606.ENSP00000321239,…	SIRT1,DDX5,RPA1,BARD1,CREBBP,XRCC1,EP300,POLB,CDK2,TP53,ATM,APP,NCSTN,NPM1,WRN,LRRK2,CASP3,BACE1,RCHY1,PSEN1,SP1,NDN,HSP90AA1,KAT5,MAPT,USP7,ATR,COPS5,PTEN,APRT,TH,CHEK2,PPP1R9B
GO:0031175	Neuron projection development	15	680	0.75	2.39e-06	9606.ENSP00000216911,9606.ENSP00000284981,9606.ENSP00000298910,9606.ENSP00000311032,9606.ENSP00000324806,9606.ENSP00000332643,9606.ENSP00000335153,9606.ENSP00000340820,9606.ENSP00000361021,9606.ENSP00000362680,9606.ENSP00000377372,9606.ENSP00000382428,9606.ENSP00000384364,9606.ENSP00000478767,9606.ENSP00000482169	AURKA,APP,LRRK2,CASP3,GSK3B,NDN,HSP90AA1,MAPT,PTEN,SRC,GAP43,DLG4,NPY,PPP1R9B,NEFL
GO:0034644	Cellular response to UV	7	83	1.34	2.4e-06	9606.ENSP00000212015,9606.ENSP00000258149,9606.ENSP00000262367,9606.ENSP00000263253,9606.ENSP00000269305,9606.ENSP00000296930,9606.ENSP00000343741	SIRT1,MDM2,CREBBP,EP300,TP53,NPM1,ATR
GO:0120035	Regulation of plasma membrane bounded cell projection organization	15	687	0.75	2.71e-06	9606.ENSP00000232165,9606.ENSP00000258149,9606.ENSP00000263253,9606.ENSP00000284981,9606.ENSP00000298910,9606.ENSP00000324806,9606.ENSP00000326366,9606.ENSP00000340820,9606.ENSP00000355865,9606.ENSP00000360608,9606.ENSP00000361021,9606.ENSP00000362680,9606.ENSP00000377372,9606.ENSP00000382428,9606.ENSP00000482169	UBE3A,MDM2,EP300,APP,LRRK2,GSK3B,PSEN1,MAPT,PARK2,GRIN1,PTEN,SRC,GAP43,DLG4,NEFL
GO:0030163	Protein catabolic process	15	694	0.75	3.07e-06	9606.ENSP00000212015,9606.ENSP00000216911,9606.ENSP00000232165,9606.ENSP00000258149,9606.ENSP00000264033,9606.ENSP00000266970,9606.ENSP00000278616,9606.ENSP00000318585,9606.ENSP00000321239,9606.ENSP00000335153,9606.ENSP00000340330,9606.ENSP00000343535,9606.ENSP00000348056,9606.ENSP00000355865,9606.ENSP00000372023	SIRT1,AURKA,UBE3A,MDM2,CBL,CDK2,ATM,BACE1,RCHY1,HSP90AA1,KAT5,USP7,UBE2I,PARK2,CHEK2
GO:0048167	Regulation of synaptic plasticity	9	191	1.08	3.25e-06	9606.ENSP00000263233,9606.ENSP00000284981,9606.ENSP00000294785,9606.ENSP00000324806,9606.ENSP00000326366,9606.ENSP00000340820,9606.ENSP00000360608,9606.ENSP00000361021,9606.ENSP00000382428	SYP,APP,NCSTN,GSK3B,PSEN1,MAPT,GRIN1,PTEN,DLG4
GO:0071248	Cellular response to metal ion	9	193	1.08	3.53e-06	9606.ENSP00000284981,9606.ENSP00000294785,9606.ENSP00000298910,9606.ENSP00000318585,9606.ENSP00000338345,9606.ENSP00000355865,9606.ENSP00000363668,9606.ENSP00000370571,9606.ENSP00000382428	APP,NCSTN,LRRK2,BACE1,SNCA,PARK2,DAXX,TH,DLG4
GO:0072332	Intrinsic apoptotic signaling pathway by p53 class mediator	6	51	1.48	3.54e-06	9606.ENSP00000212015,9606.ENSP00000225792,9606.ENSP00000263253,9606.ENSP00000269305,9606.ENSP00000341957,9606.ENSP00000372023	SIRT1,DDX5,EP300,TP53,TP53BP2,CHEK2
GO:0007626	Locomotory behavior	9	194	1.08	3.66e-06	9606.ENSP00000265381,9606.ENSP00000270349,9606.ENSP00000284981,9606.ENSP00000298910,9606.ENSP00000355865,9606.ENSP00000360608,9606.ENSP00000361021,9606.ENSP00000370571,9606.ENSP00000382428	APBA1,SLC6A3,APP,LRRK2,PARK2,GRIN1,PTEN,TH,DLG4
GO:0006139	Nucleobase-containing compound metabolic process	29	2659	0.45	3.7e-06	9606.ENSP00000212015,9606.ENSP00000225792,9606.ENSP00000254719,9606.ENSP00000260947,9606.ENSP00000262367,9606.ENSP00000262887,9606.ENSP00000263253,9606.ENSP00000265421,9606.ENSP00000266970,9606.ENSP00000269305,9606.ENSP00000278616,9606.ENSP00000284981,9606.ENSP00000296930,9606.ENSP00000298139,9606.ENSP00000298910,9606.ENSP00000311032,9606.ENSP00000321239,9606.ENSP00000329357,9606.ENSP00000332643,…	SIRT1,DDX5,RPA1,BARD1,CREBBP,XRCC1,EP300,POLB,CDK2,TP53,ATM,APP,NPM1,WRN,LRRK2,CASP3,RCHY1,SP1,NDN,HSP90AA1,KAT5,MAPT,USP7,ATR,COPS5,PTEN,APRT,CHEK2,PPP1R9B
GO:0007006	Mitochondrial membrane organization	8	137	1.18	3.7e-06	9606.ENSP00000235329,9606.ENSP00000269305,9606.ENSP00000302564,9606.ENSP00000302961,9606.ENSP00000324806,9606.ENSP00000335153,9606.ENSP00000340989,9606.ENSP00000341957	MFN2,TP53,BCL2L1,HSPA4,GSK3B,HSP90AA1,SFN,TP53BP2
GO:0090304	Nucleic acid metabolic process	26	2178	0.49	3.95e-06	9606.ENSP00000212015,9606.ENSP00000225792,9606.ENSP00000254719,9606.ENSP00000260947,9606.ENSP00000262367,9606.ENSP00000262887,9606.ENSP00000263253,9606.ENSP00000265421,9606.ENSP00000266970,9606.ENSP00000269305,9606.ENSP00000278616,9606.ENSP00000284981,9606.ENSP00000296930,9606.ENSP00000298139,9606.ENSP00000311032,9606.ENSP00000321239,9606.ENSP00000329357,9606.ENSP00000335153,9606.ENSP00000340330,…	SIRT1,DDX5,RPA1,BARD1,CREBBP,XRCC1,EP300,POLB,CDK2,TP53,ATM,APP,NPM1,WRN,CASP3,RCHY1,SP1,HSP90AA1,KAT5,MAPT,USP7,ATR,COPS5,PTEN,CHEK2,PPP1R9B
GO:0046483	Heterocycle metabolic process	30	2840	0.43	4e-06	9606.ENSP00000212015,9606.ENSP00000225792,9606.ENSP00000254719,9606.ENSP00000260947,9606.ENSP00000262367,9606.ENSP00000262887,9606.ENSP00000263253,9606.ENSP00000265421,9606.ENSP00000266970,9606.ENSP00000269305,9606.ENSP00000278616,9606.ENSP00000284981,9606.ENSP00000296930,9606.ENSP00000298139,9606.ENSP00000298910,9606.ENSP00000311032,9606.ENSP00000321239,9606.ENSP00000329357,9606.ENSP00000332643,…	SIRT1,DDX5,RPA1,BARD1,CREBBP,XRCC1,EP300,POLB,CDK2,TP53,ATM,APP,NPM1,WRN,LRRK2,CASP3,RCHY1,SP1,NDN,HSP90AA1,KAT5,MAPT,USP7,ATR,COPS5,PTEN,APRT,TH,CHEK2,PPP1R9B
GO:0045595	Regulation of cell differentiation	24	1874	0.52	4.05e-06	9606.ENSP00000212015,9606.ENSP00000216911,9606.ENSP00000225792,9606.ENSP00000232165,9606.ENSP00000258149,9606.ENSP00000260197,9606.ENSP00000262367,9606.ENSP00000263253,9606.ENSP00000269305,9606.ENSP00000284981,9606.ENSP00000298910,9606.ENSP00000324806,9606.ENSP00000326366,9606.ENSP00000329403,9606.ENSP00000340820,9606.ENSP00000340989,9606.ENSP00000342235,9606.ENSP00000355778,9606.ENSP00000355865,…	SIRT1,AURKA,DDX5,UBE3A,MDM2,SORL1,CREBBP,EP300,TP53,APP,LRRK2,GSK3B,PSEN1,PCP4,MAPT,SFN,ERBB4,H3F3A,PARK2,GRIN1,PTEN,HDAC1,DLG4,NEFL
GO:0036294	Cellular response to decreased oxygen levels	9	199	1.07	4.4e-06	9606.ENSP00000212015,9606.ENSP00000258149,9606.ENSP00000262367,9606.ENSP00000263253,9606.ENSP00000264033,9606.ENSP00000269305,9606.ENSP00000356150,9606.ENSP00000361021,9606.ENSP00000362680	SIRT1,MDM2,CREBBP,EP300,CBL,TP53,MDM4,PTEN,SRC
GO:0051054	Positive regulation of DNA metabolic process	9	200	1.06	4.57e-06	9606.ENSP00000212015,9606.ENSP00000262887,9606.ENSP00000266970,9606.ENSP00000278616,9606.ENSP00000298139,9606.ENSP00000335153,9606.ENSP00000343535,9606.ENSP00000343741,9606.ENSP00000362680	SIRT1,XRCC1,CDK2,ATM,WRN,HSP90AA1,USP7,ATR,SRC
GO:0033157	Regulation of intracellular protein transport	10	268	0.98	4.64e-06	9606.ENSP00000258149,9606.ENSP00000260197,9606.ENSP00000260947,9606.ENSP00000269305,9606.ENSP00000298910,9606.ENSP00000324806,9606.ENSP00000326366,9606.ENSP00000340989,9606.ENSP00000341957,9606.ENSP00000355865	MDM2,SORL1,BARD1,TP53,LRRK2,GSK3B,PSEN1,SFN,TP53BP2,PARK2
GO:0007167	Enzyme linked receptor protein signaling pathway	15	720	0.73	4.67e-06	9606.ENSP00000212015,9606.ENSP00000225792,9606.ENSP00000264033,9606.ENSP00000269305,9606.ENSP00000294785,9606.ENSP00000311032,9606.ENSP00000324806,9606.ENSP00000326366,9606.ENSP00000332643,9606.ENSP00000335153,9606.ENSP00000342235,9606.ENSP00000360293,9606.ENSP00000360608,9606.ENSP00000361021,9606.ENSP00000362680	SIRT1,DDX5,CBL,TP53,NCSTN,CASP3,GSK3B,PSEN1,NDN,HSP90AA1,ERBB4,SORBS1,GRIN1,PTEN,SRC
GO:0071900	Regulation of protein serine/threonine kinase activity	13	521	0.81	4.9e-06	9606.ENSP00000212015,9606.ENSP00000260197,9606.ENSP00000284981,9606.ENSP00000298910,9606.ENSP00000311032,9606.ENSP00000321656,9606.ENSP00000326366,9606.ENSP00000338345,9606.ENSP00000340989,9606.ENSP00000344635,9606.ENSP00000361021,9606.ENSP00000362680,9606.ENSP00000363668	SIRT1,SORL1,APP,LRRK2,CASP3,CDC25C,PSEN1,SNCA,SFN,CCNG1,PTEN,SRC,DAXX
GO:0006302	Double-strand break repair	9	204	1.06	5.31e-06	9606.ENSP00000254719,9606.ENSP00000260947,9606.ENSP00000262887,9606.ENSP00000265421,9606.ENSP00000269305,9606.ENSP00000278616,9606.ENSP00000298139,9606.ENSP00000340330,9606.ENSP00000372023	RPA1,BARD1,XRCC1,POLB,TP53,ATM,WRN,KAT5,CHEK2
GO:2000113	Negative regulation of cellular macromolecule biosynthetic process	21	1470	0.57	5.33e-06	9606.ENSP00000212015,9606.ENSP00000225792,9606.ENSP00000258149,9606.ENSP00000262367,9606.ENSP00000263253,9606.ENSP00000266970,9606.ENSP00000269305,9606.ENSP00000284981,9606.ENSP00000324806,9606.ENSP00000326366,9606.ENSP00000338345,9606.ENSP00000340330,9606.ENSP00000343741,9606.ENSP00000348056,9606.ENSP00000355778,9606.ENSP00000355865,9606.ENSP00000356150,9606.ENSP00000362649,9606.ENSP00000362680,…	SIRT1,DDX5,MDM2,CREBBP,EP300,CDK2,TP53,APP,GSK3B,PSEN1,SNCA,KAT5,ATR,UBE2I,H3F3A,PARK2,MDM4,HDAC1,SRC,DAXX,CHEK2
GO:0032434	Regulation of proteasomal ubiquitin-dependent protein catabolic process	8	145	1.15	5.39e-06	9606.ENSP00000216911,9606.ENSP00000258149,9606.ENSP00000298910,9606.ENSP00000321239,9606.ENSP00000324806,9606.ENSP00000326366,9606.ENSP00000343535,9606.ENSP00000355865	AURKA,MDM2,LRRK2,RCHY1,GSK3B,PSEN1,USP7,PARK2
GO:0045861	Negative regulation of proteolysis	11	356	0.9	6.38e-06	9606.ENSP00000258149,9606.ENSP00000260197,9606.ENSP00000269305,9606.ENSP00000284981,9606.ENSP00000298910,9606.ENSP00000326366,9606.ENSP00000338345,9606.ENSP00000340989,9606.ENSP00000343535,9606.ENSP00000360242,9606.ENSP00000362680	MDM2,SORL1,TP53,APP,LRRK2,PSEN1,SNCA,SFN,USP7,XIAP,SRC
GO:0042417	Dopamine metabolic process	5	28	1.66	6.52e-06	9606.ENSP00000261368,9606.ENSP00000270349,9606.ENSP00000338345,9606.ENSP00000355865,9606.ENSP00000370571	SNCAIP,SLC6A3,SNCA,PARK2,TH
GO:0043085	Positive regulation of catalytic activity	21	1489	0.56	6.52e-06	9606.ENSP00000212015,9606.ENSP00000260197,9606.ENSP00000262887,9606.ENSP00000284981,9606.ENSP00000294785,9606.ENSP00000298139,9606.ENSP00000298910,9606.ENSP00000311032,9606.ENSP00000324806,9606.ENSP00000326366,9606.ENSP00000335153,9606.ENSP00000338345,9606.ENSP00000340820,9606.ENSP00000342235,9606.ENSP00000348056,9606.ENSP00000351022,9606.ENSP00000360608,9606.ENSP00000361021,9606.ENSP00000362680,…	SIRT1,SORL1,XRCC1,APP,NCSTN,WRN,LRRK2,CASP3,GSK3B,PSEN1,HSP90AA1,SNCA,MAPT,ERBB4,UBE2I,TPM1,GRIN1,PTEN,SRC,DAXX,DLG4
GO:0016579	Protein deubiquitination	10	281	0.96	6.86e-06	9606.ENSP00000258149,9606.ENSP00000260947,9606.ENSP00000263253,9606.ENSP00000265421,9606.ENSP00000269305,9606.ENSP00000343535,9606.ENSP00000350512,9606.ENSP00000355865,9606.ENSP00000356150,9606.ENSP00000361021	MDM2,BARD1,EP300,POLB,TP53,USP7,COPS5,PARK2,MDM4,PTEN
GO:0048585	Negative regulation of response to stimulus	22	1636	0.54	6.86e-06	9606.ENSP00000212015,9606.ENSP00000235329,9606.ENSP00000258149,9606.ENSP00000260197,9606.ENSP00000262887,9606.ENSP00000264033,9606.ENSP00000269305,9606.ENSP00000270349,9606.ENSP00000278616,9606.ENSP00000284981,9606.ENSP00000298910,9606.ENSP00000302564,9606.ENSP00000318585,9606.ENSP00000324806,9606.ENSP00000326366,9606.ENSP00000338345,9606.ENSP00000355865,9606.ENSP00000360608,9606.ENSP00000361021,…	SIRT1,MFN2,MDM2,SORL1,XRCC1,CBL,TP53,SLC6A3,ATM,APP,LRRK2,BCL2L1,BACE1,GSK3B,PSEN1,SNCA,PARK2,GRIN1,PTEN,HDAC1,SRC,CHEK2
GO:2001243	Negative regulation of intrinsic apoptotic signaling pathway	7	99	1.26	6.86e-06	9606.ENSP00000212015,9606.ENSP00000258149,9606.ENSP00000298910,9606.ENSP00000302564,9606.ENSP00000355865,9606.ENSP00000362649,9606.ENSP00000362680	SIRT1,MDM2,LRRK2,BCL2L1,PARK2,HDAC1,SRC
GO:0032386	Regulation of intracellular transport	11	360	0.9	6.96e-06	9606.ENSP00000258149,9606.ENSP00000260197,9606.ENSP00000260947,9606.ENSP00000269305,9606.ENSP00000298910,9606.ENSP00000324806,9606.ENSP00000326366,9606.ENSP00000340989,9606.ENSP00000341957,9606.ENSP00000355865,9606.ENSP00000362680	MDM2,SORL1,BARD1,TP53,LRRK2,GSK3B,PSEN1,SFN,TP53BP2,PARK2,SRC
GO:0051052	Regulation of DNA metabolic process	11	360	0.9	6.96e-06	9606.ENSP00000212015,9606.ENSP00000262887,9606.ENSP00000266970,9606.ENSP00000269305,9606.ENSP00000278616,9606.ENSP00000296930,9606.ENSP00000298139,9606.ENSP00000335153,9606.ENSP00000343535,9606.ENSP00000343741,9606.ENSP00000362680	SIRT1,XRCC1,CDK2,TP53,ATM,NPM1,WRN,HSP90AA1,USP7,ATR,SRC
GO:0031396	Regulation of protein ubiquitination	9	212	1.04	7e-06	9606.ENSP00000232165,9606.ENSP00000298910,9606.ENSP00000321239,9606.ENSP00000326366,9606.ENSP00000335153,9606.ENSP00000355865,9606.ENSP00000360242,9606.ENSP00000361021,9606.ENSP00000363668	UBE3A,LRRK2,RCHY1,PSEN1,HSP90AA1,PARK2,XIAP,PTEN,DAXX
GO:0043393	Regulation of protein binding	9	212	1.04	7e-06	9606.ENSP00000216911,9606.ENSP00000260197,9606.ENSP00000263253,9606.ENSP00000284981,9606.ENSP00000298910,9606.ENSP00000324806,9606.ENSP00000326366,9606.ENSP00000355865,9606.ENSP00000362680	AURKA,SORL1,EP300,APP,LRRK2,GSK3B,PSEN1,PARK2,SRC
GO:0032436	Positive regulation of proteasomal ubiquitin-dependent protein catabolic process	7	100	1.26	7.15e-06	9606.ENSP00000216911,9606.ENSP00000258149,9606.ENSP00000298910,9606.ENSP00000321239,9606.ENSP00000324806,9606.ENSP00000326366,9606.ENSP00000355865	AURKA,MDM2,LRRK2,RCHY1,GSK3B,PSEN1,PARK2
GO:0042127	Regulation of cell population proliferation	22	1642	0.54	7.15e-06	9606.ENSP00000212015,9606.ENSP00000235329,9606.ENSP00000258149,9606.ENSP00000266970,9606.ENSP00000269305,9606.ENSP00000278616,9606.ENSP00000284981,9606.ENSP00000296930,9606.ENSP00000298910,9606.ENSP00000302564,9606.ENSP00000311032,9606.ENSP00000329357,9606.ENSP00000332643,9606.ENSP00000340989,9606.ENSP00000342235,9606.ENSP00000351022,9606.ENSP00000356150,9606.ENSP00000360242,9606.ENSP00000361021,…	SIRT1,MFN2,MDM2,CDK2,TP53,ATM,APP,NPM1,LRRK2,BCL2L1,CASP3,SP1,NDN,SFN,ERBB4,TPM1,MDM4,XIAP,PTEN,HDAC1,SRC,PPP1R9B
GO:0001964	Startle response	5	29	1.65	7.33e-06	9606.ENSP00000270349,9606.ENSP00000318585,9606.ENSP00000355865,9606.ENSP00000360608,9606.ENSP00000361021	SLC6A3,BACE1,PARK2,GRIN1,PTEN
GO:0042326	Negative regulation of phosphorylation	12	449	0.84	7.33e-06	9606.ENSP00000212015,9606.ENSP00000260197,9606.ENSP00000264033,9606.ENSP00000296930,9606.ENSP00000298910,9606.ENSP00000311032,9606.ENSP00000326366,9606.ENSP00000338345,9606.ENSP00000340820,9606.ENSP00000340989,9606.ENSP00000355865,9606.ENSP00000361021	SIRT1,SORL1,CBL,NPM1,LRRK2,CASP3,PSEN1,SNCA,MAPT,SFN,PARK2,PTEN
GO:0062012	Regulation of small molecule metabolic process	12	449	0.84	7.33e-06	9606.ENSP00000212015,9606.ENSP00000263253,9606.ENSP00000269305,9606.ENSP00000284981,9606.ENSP00000324806,9606.ENSP00000326366,9606.ENSP00000329357,9606.ENSP00000338345,9606.ENSP00000343535,9606.ENSP00000355865,9606.ENSP00000360293,9606.ENSP00000362680	SIRT1,EP300,TP53,APP,GSK3B,PSEN1,SP1,SNCA,USP7,PARK2,SORBS1,SRC
GO:0051346	Negative regulation of hydrolase activity	12	450	0.84	7.44e-06	9606.ENSP00000212015,9606.ENSP00000258149,9606.ENSP00000260197,9606.ENSP00000269305,9606.ENSP00000284981,9606.ENSP00000298910,9606.ENSP00000324806,9606.ENSP00000338345,9606.ENSP00000340989,9606.ENSP00000360242,9606.ENSP00000362680,9606.ENSP00000478767	SIRT1,MDM2,SORL1,TP53,APP,LRRK2,GSK3B,SNCA,SFN,XIAP,SRC,PPP1R9B
GO:1902749	Regulation of cell cycle G2/M phase transition	9	215	1.03	7.67e-06	9606.ENSP00000216911,9606.ENSP00000266970,9606.ENSP00000269305,9606.ENSP00000278616,9606.ENSP00000284981,9606.ENSP00000296930,9606.ENSP00000321656,9606.ENSP00000335153,9606.ENSP00000339001	AURKA,CDK2,TP53,ATM,APP,NPM1,CDC25C,HSP90AA1,TUBB
GO:0007005	Mitochondrion organization	12	452	0.83	7.74e-06	9606.ENSP00000235329,9606.ENSP00000269305,9606.ENSP00000298910,9606.ENSP00000302564,9606.ENSP00000302961,9606.ENSP00000324806,9606.ENSP00000335153,9606.ENSP00000340820,9606.ENSP00000340989,9606.ENSP00000341957,9606.ENSP00000342235,9606.ENSP00000355865	MFN2,TP53,LRRK2,BCL2L1,HSPA4,GSK3B,HSP90AA1,MAPT,SFN,TP53BP2,ERBB4,PARK2
GO:0050768	Negative regulation of neurogenesis	10	287	0.95	7.91e-06	9606.ENSP00000232165,9606.ENSP00000258149,9606.ENSP00000260197,9606.ENSP00000269305,9606.ENSP00000284981,9606.ENSP00000298910,9606.ENSP00000324806,9606.ENSP00000326366,9606.ENSP00000342235,9606.ENSP00000361021	UBE3A,MDM2,SORL1,TP53,APP,LRRK2,GSK3B,PSEN1,ERBB4,PTEN
GO:0060627	Regulation of vesicle-mediated transport	13	550	0.78	8.34e-06	9606.ENSP00000260197,9606.ENSP00000263233,9606.ENSP00000264033,9606.ENSP00000265381,9606.ENSP00000284981,9606.ENSP00000298910,9606.ENSP00000318585,9606.ENSP00000324806,9606.ENSP00000338345,9606.ENSP00000355865,9606.ENSP00000361021,9606.ENSP00000362680,9606.ENSP00000382428	SORL1,SYP,CBL,APBA1,APP,LRRK2,BACE1,GSK3B,SNCA,PARK2,PTEN,SRC,DLG4
GO:0120036	Plasma membrane bounded cell projection organization	18	1122	0.62	9.14e-06	9606.ENSP00000216911,9606.ENSP00000284981,9606.ENSP00000298910,9606.ENSP00000311032,9606.ENSP00000324806,9606.ENSP00000326366,9606.ENSP00000332643,9606.ENSP00000335153,9606.ENSP00000339001,9606.ENSP00000340820,9606.ENSP00000351022,9606.ENSP00000361021,9606.ENSP00000362680,9606.ENSP00000377372,9606.ENSP00000382428,9606.ENSP00000384364,9606.ENSP00000478767,9606.ENSP00000482169	AURKA,APP,LRRK2,CASP3,GSK3B,PSEN1,NDN,HSP90AA1,TUBB,MAPT,TPM1,PTEN,SRC,GAP43,DLG4,NPY,PPP1R9B,NEFL
GO:0010823	Negative regulation of mitochondrion organization	6	62	1.4	9.17e-06	9606.ENSP00000269305,9606.ENSP00000284981,9606.ENSP00000298910,9606.ENSP00000302564,9606.ENSP00000340820,9606.ENSP00000355865	TP53,APP,LRRK2,BCL2L1,MAPT,PARK2
GO:0045934	Negative regulation of nucleobase-containing compound metabolic process	21	1528	0.55	9.36e-06	9606.ENSP00000212015,9606.ENSP00000225792,9606.ENSP00000258149,9606.ENSP00000260947,9606.ENSP00000262367,9606.ENSP00000262887,9606.ENSP00000263253,9606.ENSP00000266970,9606.ENSP00000269305,9606.ENSP00000278616,9606.ENSP00000284981,9606.ENSP00000326366,9606.ENSP00000338345,9606.ENSP00000340330,9606.ENSP00000348056,9606.ENSP00000355778,9606.ENSP00000355865,9606.ENSP00000356150,9606.ENSP00000362649,…	SIRT1,DDX5,MDM2,BARD1,CREBBP,XRCC1,EP300,CDK2,TP53,ATM,APP,PSEN1,SNCA,KAT5,UBE2I,H3F3A,PARK2,MDM4,HDAC1,SRC,DAXX
GO:0051094	Positive regulation of developmental process	20	1389	0.57	9.36e-06	9606.ENSP00000212015,9606.ENSP00000216911,9606.ENSP00000258149,9606.ENSP00000260197,9606.ENSP00000263253,9606.ENSP00000269305,9606.ENSP00000270349,9606.ENSP00000284981,9606.ENSP00000326366,9606.ENSP00000329357,9606.ENSP00000329403,9606.ENSP00000340820,9606.ENSP00000340989,9606.ENSP00000342235,9606.ENSP00000355865,9606.ENSP00000361021,9606.ENSP00000362649,9606.ENSP00000362680,9606.ENSP00000382428,…	SIRT1,AURKA,MDM2,SORL1,EP300,TP53,SLC6A3,APP,PSEN1,SP1,PCP4,MAPT,SFN,ERBB4,PARK2,PTEN,HDAC1,SRC,DLG4,NEFL
GO:0046928	Regulation of neurotransmitter secretion	7	106	1.23	9.95e-06	9606.ENSP00000261368,9606.ENSP00000263233,9606.ENSP00000265381,9606.ENSP00000298910,9606.ENSP00000318585,9606.ENSP00000324806,9606.ENSP00000355865	SNCAIP,SYP,APBA1,LRRK2,BACE1,GSK3B,PARK2
GO:0045664	Regulation of neuron differentiation	14	665	0.73	1.05e-05	9606.ENSP00000232165,9606.ENSP00000258149,9606.ENSP00000263253,9606.ENSP00000284981,9606.ENSP00000298910,9606.ENSP00000324806,9606.ENSP00000326366,9606.ENSP00000329403,9606.ENSP00000340820,9606.ENSP00000355865,9606.ENSP00000360608,9606.ENSP00000361021,9606.ENSP00000382428,9606.ENSP00000482169	UBE3A,MDM2,EP300,APP,LRRK2,GSK3B,PSEN1,PCP4,MAPT,PARK2,GRIN1,PTEN,DLG4,NEFL
GO:0051179	Localization	43	5591	0.3	1.19e-05	9606.ENSP00000216911,9606.ENSP00000232165,9606.ENSP00000235329,9606.ENSP00000254719,9606.ENSP00000258149,9606.ENSP00000260197,9606.ENSP00000260947,9606.ENSP00000263233,9606.ENSP00000264033,9606.ENSP00000265381,9606.ENSP00000266970,9606.ENSP00000269305,9606.ENSP00000270349,9606.ENSP00000278616,9606.ENSP00000284981,9606.ENSP00000294785,9606.ENSP00000296930,9606.ENSP00000298139,9606.ENSP00000298910,…	AURKA,UBE3A,MFN2,RPA1,MDM2,SORL1,BARD1,SYP,CBL,APBA1,CDK2,TP53,SLC6A3,ATM,APP,NCSTN,NPM1,WRN,LRRK2,BCL2L1,HSPA4,GSK3B,PSEN1,NDN,HSP90AA1,TUBA1B,SNCA,TUBB,MAPT,SFN,TP53BP2,ERBB4,ATR,COPS5,PARK2,GRIN1,PTEN,SRC,APRT,TH,DLG4,PPP1R9B,NEFL
GO:2001242	Regulation of intrinsic apoptotic signaling pathway	8	164	1.1	1.2e-05	9606.ENSP00000212015,9606.ENSP00000258149,9606.ENSP00000269305,9606.ENSP00000298910,9606.ENSP00000302564,9606.ENSP00000355865,9606.ENSP00000362649,9606.ENSP00000362680	SIRT1,MDM2,TP53,LRRK2,BCL2L1,PARK2,HDAC1,SRC
GO:0051336	Regulation of hydrolase activity	19	1284	0.58	1.3e-05	9606.ENSP00000212015,9606.ENSP00000258149,9606.ENSP00000260197,9606.ENSP00000269305,9606.ENSP00000284981,9606.ENSP00000296930,9606.ENSP00000298139,9606.ENSP00000298910,9606.ENSP00000324806,9606.ENSP00000338345,9606.ENSP00000340820,9606.ENSP00000340989,9606.ENSP00000351022,9606.ENSP00000360242,9606.ENSP00000360608,9606.ENSP00000362649,9606.ENSP00000362680,9606.ENSP00000367542,9606.ENSP00000478767	SIRT1,MDM2,SORL1,TP53,APP,NPM1,WRN,LRRK2,GSK3B,SNCA,MAPT,SFN,TPM1,XIAP,GRIN1,HDAC1,SRC,TPM2,PPP1R9B
GO:0006289	Nucleotide-excision repair	7	111	1.21	1.31e-05	9606.ENSP00000212015,9606.ENSP00000254719,9606.ENSP00000262887,9606.ENSP00000263253,9606.ENSP00000269305,9606.ENSP00000343535,9606.ENSP00000350512	SIRT1,RPA1,XRCC1,EP300,TP53,USP7,COPS5
GO:0010629	Negative regulation of gene expression	24	2014	0.49	1.34e-05	9606.ENSP00000212015,9606.ENSP00000216911,9606.ENSP00000225792,9606.ENSP00000258149,9606.ENSP00000260947,9606.ENSP00000262367,9606.ENSP00000263253,9606.ENSP00000266970,9606.ENSP00000269305,9606.ENSP00000278616,9606.ENSP00000284981,9606.ENSP00000298910,9606.ENSP00000326366,9606.ENSP00000338345,9606.ENSP00000340330,9606.ENSP00000340820,9606.ENSP00000348056,9606.ENSP00000355778,9606.ENSP00000355865,…	SIRT1,AURKA,DDX5,MDM2,BARD1,CREBBP,EP300,CDK2,TP53,ATM,APP,LRRK2,PSEN1,SNCA,KAT5,MAPT,UBE2I,H3F3A,PARK2,MDM4,XIAP,HDAC1,SRC,DAXX
GO:2001234	Negative regulation of apoptotic signaling pathway	9	232	1	1.35e-05	9606.ENSP00000212015,9606.ENSP00000258149,9606.ENSP00000298910,9606.ENSP00000302564,9606.ENSP00000324806,9606.ENSP00000326366,9606.ENSP00000355865,9606.ENSP00000362649,9606.ENSP00000362680	SIRT1,MDM2,LRRK2,BCL2L1,GSK3B,PSEN1,PARK2,HDAC1,SRC
GO:0010628	Positive regulation of gene expression	26	2337	0.46	1.37e-05	9606.ENSP00000212015,9606.ENSP00000225792,9606.ENSP00000232165,9606.ENSP00000258149,9606.ENSP00000260197,9606.ENSP00000262367,9606.ENSP00000263253,9606.ENSP00000266970,9606.ENSP00000269305,9606.ENSP00000278616,9606.ENSP00000284981,9606.ENSP00000296930,9606.ENSP00000298910,9606.ENSP00000324806,9606.ENSP00000326366,9606.ENSP00000329357,9606.ENSP00000332643,9606.ENSP00000340330,9606.ENSP00000342235,…	SIRT1,DDX5,UBE3A,MDM2,SORL1,CREBBP,EP300,CDK2,TP53,ATM,APP,NPM1,LRRK2,GSK3B,PSEN1,SP1,NDN,KAT5,ERBB4,COPS5,PARK2,GRIN1,PTEN,HDAC1,SRC,CHEK2
GO:0097305	Response to alcohol	9	233	1	1.39e-05	9606.ENSP00000264033,9606.ENSP00000265421,9606.ENSP00000270349,9606.ENSP00000302564,9606.ENSP00000360608,9606.ENSP00000361021,9606.ENSP00000370571,9606.ENSP00000478767,9606.ENSP00000482169	CBL,POLB,SLC6A3,BCL2L1,GRIN1,PTEN,TH,PPP1R9B,NEFL
GO:0006469	Negative regulation of protein kinase activity	9	236	0.99	1.53e-05	9606.ENSP00000212015,9606.ENSP00000260197,9606.ENSP00000264033,9606.ENSP00000296930,9606.ENSP00000311032,9606.ENSP00000326366,9606.ENSP00000338345,9606.ENSP00000340989,9606.ENSP00000361021	SIRT1,SORL1,CBL,NPM1,CASP3,PSEN1,SNCA,SFN,PTEN
GO:0098693	Regulation of synaptic vesicle cycle	7	114	1.2	1.53e-05	9606.ENSP00000263233,9606.ENSP00000265381,9606.ENSP00000298910,9606.ENSP00000318585,9606.ENSP00000324806,9606.ENSP00000338345,9606.ENSP00000361021	SYP,APBA1,LRRK2,BACE1,GSK3B,SNCA,PTEN
GO:0010556	Regulation of macromolecule biosynthetic process	35	3976	0.36	1.54e-05	9606.ENSP00000212015,9606.ENSP00000225792,9606.ENSP00000232165,9606.ENSP00000258149,9606.ENSP00000262367,9606.ENSP00000263253,9606.ENSP00000266970,9606.ENSP00000269305,9606.ENSP00000278616,9606.ENSP00000284981,9606.ENSP00000294785,9606.ENSP00000296930,9606.ENSP00000298910,9606.ENSP00000324806,9606.ENSP00000326366,9606.ENSP00000329357,9606.ENSP00000332643,9606.ENSP00000335153,9606.ENSP00000338345,…	SIRT1,DDX5,UBE3A,MDM2,CREBBP,EP300,CDK2,TP53,ATM,APP,NCSTN,NPM1,LRRK2,GSK3B,PSEN1,SP1,NDN,HSP90AA1,SNCA,KAT5,ERBB4,USP7,ATR,UBE2I,COPS5,H3F3A,PARK2,MDM4,SORBS1,GRIN1,PTEN,HDAC1,SRC,DAXX,CHEK2
GO:0090399	Replicative senescence	4	13	1.9	1.64e-05	9606.ENSP00000269305,9606.ENSP00000278616,9606.ENSP00000343741,9606.ENSP00000372023	TP53,ATM,ATR,CHEK2
GO:0051050	Positive regulation of transport	16	923	0.65	1.65e-05	9606.ENSP00000212015,9606.ENSP00000258149,9606.ENSP00000260197,9606.ENSP00000264033,9606.ENSP00000269305,9606.ENSP00000284981,9606.ENSP00000298910,9606.ENSP00000324806,9606.ENSP00000326366,9606.ENSP00000338345,9606.ENSP00000340989,9606.ENSP00000341957,9606.ENSP00000355865,9606.ENSP00000360293,9606.ENSP00000360608,9606.ENSP00000362680	SIRT1,MDM2,SORL1,CBL,TP53,APP,LRRK2,GSK3B,PSEN1,SNCA,SFN,TP53BP2,PARK2,SORBS1,GRIN1,SRC
GO:0009056	Catabolic process	24	2042	0.48	1.66e-05	9606.ENSP00000212015,9606.ENSP00000216911,9606.ENSP00000225792,9606.ENSP00000232165,9606.ENSP00000235329,9606.ENSP00000258149,9606.ENSP00000264033,9606.ENSP00000266970,9606.ENSP00000269305,9606.ENSP00000270349,9606.ENSP00000278616,9606.ENSP00000298910,9606.ENSP00000311032,9606.ENSP00000318585,9606.ENSP00000321239,9606.ENSP00000326366,9606.ENSP00000335153,9606.ENSP00000340330,9606.ENSP00000343535,…	SIRT1,AURKA,DDX5,UBE3A,MFN2,MDM2,CBL,CDK2,TP53,SLC6A3,ATM,LRRK2,CASP3,BACE1,RCHY1,PSEN1,HSP90AA1,KAT5,USP7,UBE2I,PARK2,PTEN,SRC,CHEK2
GO:0021987	Cerebral cortex development	7	116	1.19	1.67e-05	9606.ENSP00000324806,9606.ENSP00000326366,9606.ENSP00000360608,9606.ENSP00000370571,9606.ENSP00000384364,9606.ENSP00000478767,9606.ENSP00000482169	GSK3B,PSEN1,GRIN1,TH,NPY,PPP1R9B,NEFL
GO:2000116	Regulation of cysteine-type endopeptidase activity	9	240	0.98	1.71e-05	9606.ENSP00000212015,9606.ENSP00000258149,9606.ENSP00000284981,9606.ENSP00000338345,9606.ENSP00000340820,9606.ENSP00000340989,9606.ENSP00000360242,9606.ENSP00000360608,9606.ENSP00000362680	SIRT1,MDM2,APP,SNCA,MAPT,SFN,XIAP,GRIN1,SRC
GO:0071312	Cellular response to alkaloid	5	36	1.55	1.74e-05	9606.ENSP00000258149,9606.ENSP00000302564,9606.ENSP00000311032,9606.ENSP00000370571,9606.ENSP00000478767	MDM2,BCL2L1,CASP3,TH,PPP1R9B
GO:0009057	Macromolecule catabolic process	17	1058	0.62	1.9e-05	9606.ENSP00000212015,9606.ENSP00000216911,9606.ENSP00000225792,9606.ENSP00000232165,9606.ENSP00000258149,9606.ENSP00000264033,9606.ENSP00000266970,9606.ENSP00000278616,9606.ENSP00000311032,9606.ENSP00000318585,9606.ENSP00000321239,9606.ENSP00000335153,9606.ENSP00000340330,9606.ENSP00000343535,9606.ENSP00000348056,9606.ENSP00000355865,9606.ENSP00000372023	SIRT1,AURKA,DDX5,UBE3A,MDM2,CBL,CDK2,ATM,CASP3,BACE1,RCHY1,HSP90AA1,KAT5,USP7,UBE2I,PARK2,CHEK2
GO:0010469	Regulation of signaling receptor activity	8	176	1.07	1.9e-05	9606.ENSP00000264033,9606.ENSP00000284981,9606.ENSP00000326366,9606.ENSP00000360608,9606.ENSP00000361021,9606.ENSP00000362680,9606.ENSP00000382428,9606.ENSP00000482169	CBL,APP,PSEN1,GRIN1,PTEN,SRC,DLG4,NEFL
GO:0022604	Regulation of cell morphogenesis	12	498	0.79	1.91e-05	9606.ENSP00000232165,9606.ENSP00000298910,9606.ENSP00000324806,9606.ENSP00000326366,9606.ENSP00000340820,9606.ENSP00000351022,9606.ENSP00000355865,9606.ENSP00000360608,9606.ENSP00000361021,9606.ENSP00000362680,9606.ENSP00000382428,9606.ENSP00000482169	UBE3A,LRRK2,GSK3B,PSEN1,MAPT,TPM1,PARK2,GRIN1,PTEN,SRC,DLG4,NEFL
GO:0034599	Cellular response to oxidative stress	9	244	0.98	1.92e-05	9606.ENSP00000212015,9606.ENSP00000258149,9606.ENSP00000266970,9606.ENSP00000269305,9606.ENSP00000298910,9606.ENSP00000338345,9606.ENSP00000340820,9606.ENSP00000351022,9606.ENSP00000362680	SIRT1,MDM2,CDK2,TP53,LRRK2,SNCA,MAPT,TPM1,SRC
GO:0051347	Positive regulation of transferase activity	14	705	0.71	1.93e-05	9606.ENSP00000212015,9606.ENSP00000260197,9606.ENSP00000284981,9606.ENSP00000298910,9606.ENSP00000326366,9606.ENSP00000335153,9606.ENSP00000338345,9606.ENSP00000340820,9606.ENSP00000342235,9606.ENSP00000348056,9606.ENSP00000361021,9606.ENSP00000362680,9606.ENSP00000363668,9606.ENSP00000382428	SIRT1,SORL1,APP,LRRK2,PSEN1,HSP90AA1,SNCA,MAPT,ERBB4,UBE2I,PTEN,SRC,DAXX,DLG4
GO:0010259	Multicellular organism aging	5	37	1.54	1.94e-05	9606.ENSP00000269305,9606.ENSP00000278616,9606.ENSP00000298139,9606.ENSP00000298910,9606.ENSP00000370571	TP53,ATM,WRN,LRRK2,TH
GO:0018105	Peptidyl-serine phosphorylation	8	177	1.07	1.94e-05	9606.ENSP00000216911,9606.ENSP00000266970,9606.ENSP00000278616,9606.ENSP00000298910,9606.ENSP00000324806,9606.ENSP00000343741,9606.ENSP00000362680,9606.ENSP00000372023	AURKA,CDK2,ATM,LRRK2,GSK3B,ATR,SRC,CHEK2
GO:0044248	Cellular catabolic process	22	1758	0.51	2e-05	9606.ENSP00000212015,9606.ENSP00000216911,9606.ENSP00000225792,9606.ENSP00000232165,9606.ENSP00000235329,9606.ENSP00000258149,9606.ENSP00000264033,9606.ENSP00000266970,9606.ENSP00000269305,9606.ENSP00000270349,9606.ENSP00000278616,9606.ENSP00000298910,9606.ENSP00000311032,9606.ENSP00000321239,9606.ENSP00000326366,9606.ENSP00000335153,9606.ENSP00000340330,9606.ENSP00000343535,9606.ENSP00000348056,…	SIRT1,AURKA,DDX5,UBE3A,MFN2,MDM2,CBL,CDK2,TP53,SLC6A3,ATM,LRRK2,CASP3,RCHY1,PSEN1,HSP90AA1,KAT5,USP7,UBE2I,PARK2,SRC,CHEK2
GO:0051254	Positive regulation of RNA metabolic process	22	1759	0.51	2.01e-05	9606.ENSP00000212015,9606.ENSP00000225792,9606.ENSP00000232165,9606.ENSP00000262367,9606.ENSP00000263253,9606.ENSP00000266970,9606.ENSP00000269305,9606.ENSP00000278616,9606.ENSP00000284981,9606.ENSP00000296930,9606.ENSP00000326366,9606.ENSP00000329357,9606.ENSP00000332643,9606.ENSP00000340330,9606.ENSP00000342235,9606.ENSP00000350512,9606.ENSP00000355865,9606.ENSP00000360608,9606.ENSP00000362649,…	SIRT1,DDX5,UBE3A,CREBBP,EP300,CDK2,TP53,ATM,APP,NPM1,PSEN1,SP1,NDN,KAT5,ERBB4,COPS5,PARK2,GRIN1,HDAC1,SRC,DAXX,CHEK2
GO:0001933	Negative regulation of protein phosphorylation	11	411	0.84	2.14e-05	9606.ENSP00000212015,9606.ENSP00000260197,9606.ENSP00000264033,9606.ENSP00000296930,9606.ENSP00000298910,9606.ENSP00000311032,9606.ENSP00000326366,9606.ENSP00000338345,9606.ENSP00000340989,9606.ENSP00000355865,9606.ENSP00000361021	SIRT1,SORL1,CBL,NPM1,LRRK2,CASP3,PSEN1,SNCA,SFN,PARK2,PTEN
GO:0031334	Positive regulation of protein-containing complex assembly	9	249	0.97	2.22e-05	9606.ENSP00000254719,9606.ENSP00000269305,9606.ENSP00000278616,9606.ENSP00000324806,9606.ENSP00000335153,9606.ENSP00000338345,9606.ENSP00000340820,9606.ENSP00000343741,9606.ENSP00000362680	RPA1,TP53,ATM,GSK3B,HSP90AA1,SNCA,MAPT,ATR,SRC
GO:0051240	Positive regulation of multicellular organismal process	22	1770	0.51	2.22e-05	9606.ENSP00000212015,9606.ENSP00000216911,9606.ENSP00000235329,9606.ENSP00000260197,9606.ENSP00000262367,9606.ENSP00000263253,9606.ENSP00000270349,9606.ENSP00000284981,9606.ENSP00000298910,9606.ENSP00000326366,9606.ENSP00000329357,9606.ENSP00000329403,9606.ENSP00000340820,9606.ENSP00000342235,9606.ENSP00000351022,9606.ENSP00000355865,9606.ENSP00000360608,9606.ENSP00000361021,9606.ENSP00000362649,…	SIRT1,AURKA,MFN2,SORL1,CREBBP,EP300,SLC6A3,APP,LRRK2,PSEN1,SP1,PCP4,MAPT,ERBB4,TPM1,PARK2,GRIN1,PTEN,HDAC1,SRC,DLG4,NEFL
GO:0048545	Response to steroid hormone	10	328	0.89	2.28e-05	9606.ENSP00000225792,9606.ENSP00000232165,9606.ENSP00000258149,9606.ENSP00000311032,9606.ENSP00000340330,9606.ENSP00000362680,9606.ENSP00000363668,9606.ENSP00000370571,9606.ENSP00000478767,9606.ENSP00000482169	DDX5,UBE3A,MDM2,CASP3,KAT5,SRC,DAXX,TH,PPP1R9B,NEFL
GO:1902532	Negative regulation of intracellular signal transduction	12	508	0.78	2.28e-05	9606.ENSP00000212015,9606.ENSP00000235329,9606.ENSP00000258149,9606.ENSP00000260197,9606.ENSP00000278616,9606.ENSP00000298910,9606.ENSP00000302564,9606.ENSP00000324806,9606.ENSP00000355865,9606.ENSP00000361021,9606.ENSP00000362649,9606.ENSP00000362680	SIRT1,MFN2,MDM2,SORL1,ATM,LRRK2,BCL2L1,GSK3B,PARK2,PTEN,HDAC1,SRC
GO:0010975	Regulation of neuron projection development	12	510	0.78	2.36e-05	9606.ENSP00000232165,9606.ENSP00000258149,9606.ENSP00000263253,9606.ENSP00000298910,9606.ENSP00000324806,9606.ENSP00000326366,9606.ENSP00000340820,9606.ENSP00000355865,9606.ENSP00000360608,9606.ENSP00000361021,9606.ENSP00000382428,9606.ENSP00000482169	UBE3A,MDM2,EP300,LRRK2,GSK3B,PSEN1,MAPT,PARK2,GRIN1,PTEN,DLG4,NEFL
GO:0106027	Neuron projection organization	5	39	1.52	2.38e-05	9606.ENSP00000284981,9606.ENSP00000324806,9606.ENSP00000326366,9606.ENSP00000361021,9606.ENSP00000382428	APP,GSK3B,PSEN1,PTEN,DLG4
GO:0052548	Regulation of endopeptidase activity	11	418	0.83	2.46e-05	9606.ENSP00000212015,9606.ENSP00000258149,9606.ENSP00000260197,9606.ENSP00000284981,9606.ENSP00000338345,9606.ENSP00000340820,9606.ENSP00000340989,9606.ENSP00000360242,9606.ENSP00000360608,9606.ENSP00000362649,9606.ENSP00000362680	SIRT1,MDM2,SORL1,APP,SNCA,MAPT,SFN,XIAP,GRIN1,HDAC1,SRC
GO:1903747	Regulation of establishment of protein localization to mitochondrion	6	76	1.31	2.46e-05	9606.ENSP00000269305,9606.ENSP00000298910,9606.ENSP00000340820,9606.ENSP00000340989,9606.ENSP00000341957,9606.ENSP00000355865	TP53,LRRK2,MAPT,SFN,TP53BP2,PARK2
GO:0032200	Telomere organization	7	125	1.16	2.53e-05	9606.ENSP00000254719,9606.ENSP00000262887,9606.ENSP00000278616,9606.ENSP00000298139,9606.ENSP00000335153,9606.ENSP00000343741,9606.ENSP00000355778	RPA1,XRCC1,ATM,WRN,HSP90AA1,ATR,H3F3A
GO:2000112	Regulation of cellular macromolecule biosynthetic process	34	3878	0.35	2.58e-05	9606.ENSP00000212015,9606.ENSP00000225792,9606.ENSP00000232165,9606.ENSP00000258149,9606.ENSP00000262367,9606.ENSP00000263253,9606.ENSP00000266970,9606.ENSP00000269305,9606.ENSP00000278616,9606.ENSP00000284981,9606.ENSP00000294785,9606.ENSP00000296930,9606.ENSP00000324806,9606.ENSP00000326366,9606.ENSP00000329357,9606.ENSP00000332643,9606.ENSP00000335153,9606.ENSP00000338345,9606.ENSP00000340330,…	SIRT1,DDX5,UBE3A,MDM2,CREBBP,EP300,CDK2,TP53,ATM,APP,NCSTN,NPM1,GSK3B,PSEN1,SP1,NDN,HSP90AA1,SNCA,KAT5,ERBB4,USP7,ATR,UBE2I,COPS5,H3F3A,PARK2,MDM4,SORBS1,GRIN1,PTEN,HDAC1,SRC,DAXX,CHEK2
GO:0050821	Protein stabilization	8	186	1.04	2.67e-05	9606.ENSP00000263253,9606.ENSP00000269305,9606.ENSP00000335153,9606.ENSP00000343535,9606.ENSP00000355865,9606.ENSP00000356150,9606.ENSP00000361021,9606.ENSP00000372023	EP300,TP53,HSP90AA1,USP7,PARK2,MDM4,PTEN,CHEK2
GO:0007169	Transmembrane receptor protein tyrosine kinase signaling pathway	12	518	0.78	2.71e-05	9606.ENSP00000264033,9606.ENSP00000294785,9606.ENSP00000311032,9606.ENSP00000324806,9606.ENSP00000326366,9606.ENSP00000332643,9606.ENSP00000335153,9606.ENSP00000342235,9606.ENSP00000360293,9606.ENSP00000360608,9606.ENSP00000361021,9606.ENSP00000362680	CBL,NCSTN,CASP3,GSK3B,PSEN1,NDN,HSP90AA1,ERBB4,SORBS1,GRIN1,PTEN,SRC
GO:0071456	Cellular response to hypoxia	8	189	1.04	2.98e-05	9606.ENSP00000212015,9606.ENSP00000258149,9606.ENSP00000262367,9606.ENSP00000263253,9606.ENSP00000269305,9606.ENSP00000356150,9606.ENSP00000361021,9606.ENSP00000362680	SIRT1,MDM2,CREBBP,EP300,TP53,MDM4,PTEN,SRC
GO:0060134	Prepulse inhibition	4	16	1.81	3.04e-05	9606.ENSP00000270349,9606.ENSP00000318585,9606.ENSP00000360608,9606.ENSP00000361021	SLC6A3,BACE1,GRIN1,PTEN
GO:0045913	Positive regulation of carbohydrate metabolic process	6	80	1.29	3.2e-05	9606.ENSP00000212015,9606.ENSP00000284981,9606.ENSP00000326366,9606.ENSP00000338345,9606.ENSP00000360293,9606.ENSP00000362680	SIRT1,APP,PSEN1,SNCA,SORBS1,SRC
GO:0046825	Regulation of protein export from nucleus	5	42	1.49	3.24e-05	9606.ENSP00000258149,9606.ENSP00000260947,9606.ENSP00000269305,9606.ENSP00000324806,9606.ENSP00000340989	MDM2,BARD1,TP53,GSK3B,SFN
GO:0046777	Protein autophosphorylation	8	192	1.03	3.31e-05	9606.ENSP00000216911,9606.ENSP00000278616,9606.ENSP00000298910,9606.ENSP00000324806,9606.ENSP00000342235,9606.ENSP00000343741,9606.ENSP00000362680,9606.ENSP00000372023	AURKA,ATM,LRRK2,GSK3B,ERBB4,ATR,SRC,CHEK2
GO:1903508	Positive regulation of nucleic acid-templated transcription	21	1670	0.51	3.4e-05	9606.ENSP00000212015,9606.ENSP00000232165,9606.ENSP00000262367,9606.ENSP00000263253,9606.ENSP00000266970,9606.ENSP00000269305,9606.ENSP00000278616,9606.ENSP00000284981,9606.ENSP00000296930,9606.ENSP00000326366,9606.ENSP00000329357,9606.ENSP00000332643,9606.ENSP00000340330,9606.ENSP00000342235,9606.ENSP00000350512,9606.ENSP00000355865,9606.ENSP00000360608,9606.ENSP00000362649,9606.ENSP00000362680,…	SIRT1,UBE3A,CREBBP,EP300,CDK2,TP53,ATM,APP,NPM1,PSEN1,SP1,NDN,KAT5,ERBB4,COPS5,PARK2,GRIN1,HDAC1,SRC,DAXX,CHEK2
GO:0098815	Modulation of excitatory postsynaptic potential	5	43	1.48	3.58e-05	9606.ENSP00000284981,9606.ENSP00000298910,9606.ENSP00000360608,9606.ENSP00000361021,9606.ENSP00000382428	APP,LRRK2,GRIN1,PTEN,DLG4
GO:0001963	Synaptic transmission, dopaminergic	4	17	1.78	3.67e-05	9606.ENSP00000270349,9606.ENSP00000338345,9606.ENSP00000355865,9606.ENSP00000370571	SLC6A3,SNCA,PARK2,TH
GO:0018193	Peptidyl-amino acid modification	15	867	0.65	3.67e-05	9606.ENSP00000212015,9606.ENSP00000216911,9606.ENSP00000258149,9606.ENSP00000262367,9606.ENSP00000263253,9606.ENSP00000266970,9606.ENSP00000278616,9606.ENSP00000298910,9606.ENSP00000324806,9606.ENSP00000340330,9606.ENSP00000342235,9606.ENSP00000343741,9606.ENSP00000348056,9606.ENSP00000362680,9606.ENSP00000372023	SIRT1,AURKA,MDM2,CREBBP,EP300,CDK2,ATM,LRRK2,GSK3B,KAT5,ERBB4,ATR,UBE2I,SRC,CHEK2
GO:0042391	Regulation of membrane potential	11	440	0.81	3.83e-05	9606.ENSP00000284981,9606.ENSP00000298910,9606.ENSP00000302564,9606.ENSP00000324806,9606.ENSP00000326366,9606.ENSP00000340820,9606.ENSP00000355865,9606.ENSP00000360608,9606.ENSP00000361021,9606.ENSP00000362680,9606.ENSP00000382428	APP,LRRK2,BCL2L1,GSK3B,PSEN1,MAPT,PARK2,GRIN1,PTEN,SRC,DLG4
GO:0070201	Regulation of establishment of protein localization	13	642	0.72	3.83e-05	9606.ENSP00000258149,9606.ENSP00000260197,9606.ENSP00000260947,9606.ENSP00000269305,9606.ENSP00000284981,9606.ENSP00000298910,9606.ENSP00000324806,9606.ENSP00000326366,9606.ENSP00000340820,9606.ENSP00000340989,9606.ENSP00000341957,9606.ENSP00000355865,9606.ENSP00000362680	MDM2,SORL1,BARD1,TP53,APP,LRRK2,GSK3B,PSEN1,MAPT,SFN,TP53BP2,PARK2,SRC
GO:0000302	Response to reactive oxygen species	8	198	1.02	4.03e-05	9606.ENSP00000212015,9606.ENSP00000232165,9606.ENSP00000258149,9606.ENSP00000266970,9606.ENSP00000311032,9606.ENSP00000340820,9606.ENSP00000351022,9606.ENSP00000362680	SIRT1,UBE3A,MDM2,CDK2,CASP3,MAPT,TPM1,SRC
GO:0032092	Positive regulation of protein binding	6	86	1.25	4.6e-05	9606.ENSP00000263253,9606.ENSP00000284981,9606.ENSP00000298910,9606.ENSP00000324806,9606.ENSP00000326366,9606.ENSP00000355865	EP300,APP,LRRK2,GSK3B,PSEN1,PARK2
GO:0019219	Regulation of nucleobase-containing compound metabolic process	34	3982	0.34	4.61e-05	9606.ENSP00000212015,9606.ENSP00000225792,9606.ENSP00000232165,9606.ENSP00000258149,9606.ENSP00000260947,9606.ENSP00000262367,9606.ENSP00000262887,9606.ENSP00000263253,9606.ENSP00000266970,9606.ENSP00000269305,9606.ENSP00000278616,9606.ENSP00000284981,9606.ENSP00000296930,9606.ENSP00000298139,9606.ENSP00000326366,9606.ENSP00000329357,9606.ENSP00000332643,9606.ENSP00000335153,9606.ENSP00000338345,…	SIRT1,DDX5,UBE3A,MDM2,BARD1,CREBBP,XRCC1,EP300,CDK2,TP53,ATM,APP,NPM1,WRN,PSEN1,SP1,NDN,HSP90AA1,SNCA,KAT5,ERBB4,USP7,ATR,UBE2I,COPS5,H3F3A,PARK2,MDM4,GRIN1,PTEN,HDAC1,SRC,DAXX,CHEK2
GO:0045892	Negative regulation of transcription, DNA-templated	18	1273	0.56	4.61e-05	9606.ENSP00000212015,9606.ENSP00000225792,9606.ENSP00000258149,9606.ENSP00000262367,9606.ENSP00000263253,9606.ENSP00000266970,9606.ENSP00000269305,9606.ENSP00000284981,9606.ENSP00000326366,9606.ENSP00000338345,9606.ENSP00000340330,9606.ENSP00000348056,9606.ENSP00000355778,9606.ENSP00000355865,9606.ENSP00000356150,9606.ENSP00000362649,9606.ENSP00000362680,9606.ENSP00000363668	SIRT1,DDX5,MDM2,CREBBP,EP300,CDK2,TP53,APP,PSEN1,SNCA,KAT5,UBE2I,H3F3A,PARK2,MDM4,HDAC1,SRC,DAXX
GO:0051253	Negative regulation of RNA metabolic process	19	1422	0.54	5.06e-05	9606.ENSP00000212015,9606.ENSP00000225792,9606.ENSP00000258149,9606.ENSP00000260947,9606.ENSP00000262367,9606.ENSP00000263253,9606.ENSP00000266970,9606.ENSP00000269305,9606.ENSP00000284981,9606.ENSP00000326366,9606.ENSP00000338345,9606.ENSP00000340330,9606.ENSP00000348056,9606.ENSP00000355778,9606.ENSP00000355865,9606.ENSP00000356150,9606.ENSP00000362649,9606.ENSP00000362680,9606.ENSP00000363668	SIRT1,DDX5,MDM2,BARD1,CREBBP,EP300,CDK2,TP53,APP,PSEN1,SNCA,KAT5,UBE2I,H3F3A,PARK2,MDM4,HDAC1,SRC,DAXX
GO:0006260	DNA replication	8	205	1	5.09e-05	9606.ENSP00000254719,9606.ENSP00000260947,9606.ENSP00000265421,9606.ENSP00000266970,9606.ENSP00000278616,9606.ENSP00000298139,9606.ENSP00000340330,9606.ENSP00000343741	RPA1,BARD1,POLB,CDK2,ATM,WRN,KAT5,ATR
GO:0008406	Gonad development	8	205	1	5.09e-05	9606.ENSP00000212015,9606.ENSP00000232165,9606.ENSP00000264033,9606.ENSP00000278616,9606.ENSP00000302564,9606.ENSP00000311032,9606.ENSP00000355778,9606.ENSP00000362680	SIRT1,UBE3A,CBL,ATM,BCL2L1,CASP3,H3F3A,SRC
GO:0000122	Negative regulation of transcription by RNA polymerase II	15	895	0.63	5.25e-05	9606.ENSP00000212015,9606.ENSP00000225792,9606.ENSP00000258149,9606.ENSP00000262367,9606.ENSP00000263253,9606.ENSP00000266970,9606.ENSP00000269305,9606.ENSP00000284981,9606.ENSP00000326366,9606.ENSP00000338345,9606.ENSP00000340330,9606.ENSP00000348056,9606.ENSP00000355865,9606.ENSP00000356150,9606.ENSP00000362649	SIRT1,DDX5,MDM2,CREBBP,EP300,CDK2,TP53,APP,PSEN1,SNCA,KAT5,UBE2I,PARK2,MDM4,HDAC1
GO:0070647	Protein modification by small protein conjugation or removal	16	1021	0.61	5.3e-05	9606.ENSP00000212015,9606.ENSP00000232165,9606.ENSP00000258149,9606.ENSP00000260947,9606.ENSP00000263253,9606.ENSP00000264033,9606.ENSP00000265421,9606.ENSP00000269305,9606.ENSP00000321239,9606.ENSP00000343535,9606.ENSP00000348056,9606.ENSP00000350512,9606.ENSP00000355865,9606.ENSP00000356150,9606.ENSP00000360242,9606.ENSP00000361021	SIRT1,UBE3A,MDM2,BARD1,EP300,CBL,POLB,TP53,RCHY1,USP7,UBE2I,COPS5,PARK2,MDM4,XIAP,PTEN
GO:0007623	Circadian rhythm	7	142	1.1	5.32e-05	9606.ENSP00000212015,9606.ENSP00000263253,9606.ENSP00000269305,9606.ENSP00000324806,9606.ENSP00000361021,9606.ENSP00000362649,9606.ENSP00000370571	SIRT1,EP300,TP53,GSK3B,PTEN,HDAC1,TH
GO:1905897	Regulation of response to endoplasmic reticulum stress	6	89	1.24	5.41e-05	9606.ENSP00000212015,9606.ENSP00000284981,9606.ENSP00000298910,9606.ENSP00000302564,9606.ENSP00000350512,9606.ENSP00000355865	SIRT1,APP,LRRK2,BCL2L1,COPS5,PARK2
GO:0045893	Positive regulation of transcription, DNA-templated	20	1587	0.51	6.03e-05	9606.ENSP00000212015,9606.ENSP00000232165,9606.ENSP00000262367,9606.ENSP00000263253,9606.ENSP00000266970,9606.ENSP00000269305,9606.ENSP00000278616,9606.ENSP00000284981,9606.ENSP00000296930,9606.ENSP00000326366,9606.ENSP00000329357,9606.ENSP00000332643,9606.ENSP00000340330,9606.ENSP00000342235,9606.ENSP00000350512,9606.ENSP00000355865,9606.ENSP00000360608,9606.ENSP00000362649,9606.ENSP00000362680,…	SIRT1,UBE3A,CREBBP,EP300,CDK2,TP53,ATM,APP,NPM1,PSEN1,SP1,NDN,KAT5,ERBB4,COPS5,PARK2,GRIN1,HDAC1,SRC,CHEK2
GO:0008585	Female gonad development	6	91	1.23	6.09e-05	9606.ENSP00000212015,9606.ENSP00000232165,9606.ENSP00000278616,9606.ENSP00000302564,9606.ENSP00000311032,9606.ENSP00000362680	SIRT1,UBE3A,ATM,BCL2L1,CASP3,SRC
GO:0032870	Cellular response to hormone stimulus	12	569	0.73	6.52e-05	9606.ENSP00000212015,9606.ENSP00000225792,9606.ENSP00000232165,9606.ENSP00000258149,9606.ENSP00000324806,9606.ENSP00000329357,9606.ENSP00000340330,9606.ENSP00000360293,9606.ENSP00000361021,9606.ENSP00000362680,9606.ENSP00000363668,9606.ENSP00000367615	SIRT1,DDX5,UBE3A,MDM2,GSK3B,SP1,KAT5,SORBS1,PTEN,SRC,DAXX,APRT
GO:1903322	Positive regulation of protein modification by small protein conjugation or removal	7	147	1.09	6.52e-05	9606.ENSP00000232165,9606.ENSP00000298910,9606.ENSP00000321239,9606.ENSP00000348056,9606.ENSP00000355865,9606.ENSP00000360242,9606.ENSP00000361021	UBE3A,LRRK2,RCHY1,UBE2I,PARK2,XIAP,PTEN
GO:1990090	Cellular response to nerve growth factor stimulus	5	50	1.41	6.67e-05	9606.ENSP00000232165,9606.ENSP00000264033,9606.ENSP00000284981,9606.ENSP00000340820,9606.ENSP00000361021	UBE3A,CBL,APP,MAPT,PTEN
GO:0044265	Cellular macromolecule catabolic process	15	917	0.62	6.86e-05	9606.ENSP00000212015,9606.ENSP00000216911,9606.ENSP00000225792,9606.ENSP00000232165,9606.ENSP00000258149,9606.ENSP00000264033,9606.ENSP00000266970,9606.ENSP00000278616,9606.ENSP00000311032,9606.ENSP00000321239,9606.ENSP00000340330,9606.ENSP00000343535,9606.ENSP00000348056,9606.ENSP00000355865,9606.ENSP00000372023	SIRT1,AURKA,DDX5,UBE3A,MDM2,CBL,CDK2,ATM,CASP3,RCHY1,KAT5,USP7,UBE2I,PARK2,CHEK2
GO:0043281	Regulation of cysteine-type endopeptidase activity involved in apoptotic process	8	216	0.98	7.16e-05	9606.ENSP00000212015,9606.ENSP00000258149,9606.ENSP00000284981,9606.ENSP00000338345,9606.ENSP00000340820,9606.ENSP00000340989,9606.ENSP00000360242,9606.ENSP00000362680	SIRT1,MDM2,APP,SNCA,MAPT,SFN,XIAP,SRC
GO:0046827	Positive regulation of protein export from nucleus	4	21	1.69	7.19e-05	9606.ENSP00000258149,9606.ENSP00000269305,9606.ENSP00000324806,9606.ENSP00000340989	MDM2,TP53,GSK3B,SFN
GO:0051234	Establishment of localization	36	4479	0.32	7.53e-05	9606.ENSP00000232165,9606.ENSP00000235329,9606.ENSP00000258149,9606.ENSP00000260197,9606.ENSP00000263233,9606.ENSP00000264033,9606.ENSP00000265381,9606.ENSP00000266970,9606.ENSP00000269305,9606.ENSP00000270349,9606.ENSP00000278616,9606.ENSP00000284981,9606.ENSP00000294785,9606.ENSP00000296930,9606.ENSP00000298910,9606.ENSP00000302564,9606.ENSP00000302961,9606.ENSP00000324806,9606.ENSP00000326366,…	UBE3A,MFN2,MDM2,SORL1,SYP,CBL,APBA1,CDK2,TP53,SLC6A3,ATM,APP,NCSTN,NPM1,LRRK2,BCL2L1,HSPA4,GSK3B,PSEN1,HSP90AA1,TUBA1B,SNCA,TUBB,MAPT,SFN,TP53BP2,ERBB4,ATR,COPS5,PARK2,GRIN1,SRC,APRT,TH,DLG4,NEFL
GO:0071870	Cellular response to catecholamine stimulus	6	96	1.21	7.97e-05	9606.ENSP00000284981,9606.ENSP00000294785,9606.ENSP00000298910,9606.ENSP00000324806,9606.ENSP00000338345,9606.ENSP00000355865	APP,NCSTN,LRRK2,GSK3B,SNCA,PARK2
GO:0000079	Regulation of cyclin-dependent protein serine/threonine kinase activity	6	97	1.2	8.38e-05	9606.ENSP00000311032,9606.ENSP00000321656,9606.ENSP00000340989,9606.ENSP00000344635,9606.ENSP00000361021,9606.ENSP00000362680	CASP3,CDC25C,SFN,CCNG1,PTEN,SRC
GO:0043255	Regulation of carbohydrate biosynthetic process	6	97	1.2	8.38e-05	9606.ENSP00000212015,9606.ENSP00000263253,9606.ENSP00000324806,9606.ENSP00000338345,9606.ENSP00000343535,9606.ENSP00000360293	SIRT1,EP300,GSK3B,SNCA,USP7,SORBS1
GO:0009991	Response to extracellular stimulus	11	483	0.77	8.53e-05	9606.ENSP00000212015,9606.ENSP00000258149,9606.ENSP00000260197,9606.ENSP00000264033,9606.ENSP00000269305,9606.ENSP00000298139,9606.ENSP00000298910,9606.ENSP00000362680,9606.ENSP00000370571,9606.ENSP00000384364,9606.ENSP00000478767	SIRT1,MDM2,SORL1,CBL,TP53,WRN,LRRK2,SRC,TH,NPY,PPP1R9B
GO:0032388	Positive regulation of intracellular transport	8	223	0.97	8.75e-05	9606.ENSP00000258149,9606.ENSP00000260197,9606.ENSP00000269305,9606.ENSP00000324806,9606.ENSP00000326366,9606.ENSP00000340989,9606.ENSP00000341957,9606.ENSP00000355865	MDM2,SORL1,TP53,GSK3B,PSEN1,SFN,TP53BP2,PARK2
GO:0051583	Dopamine uptake involved in synaptic transmission	3	5	2.19	8.75e-05	9606.ENSP00000270349,9606.ENSP00000338345,9606.ENSP00000355865	SLC6A3,SNCA,PARK2
GO:1901565	Organonitrogen compound catabolic process	16	1070	0.59	9.06e-05	9606.ENSP00000212015,9606.ENSP00000216911,9606.ENSP00000232165,9606.ENSP00000258149,9606.ENSP00000264033,9606.ENSP00000266970,9606.ENSP00000270349,9606.ENSP00000278616,9606.ENSP00000318585,9606.ENSP00000321239,9606.ENSP00000335153,9606.ENSP00000340330,9606.ENSP00000343535,9606.ENSP00000348056,9606.ENSP00000355865,9606.ENSP00000372023	SIRT1,AURKA,UBE3A,MDM2,CBL,CDK2,SLC6A3,ATM,BACE1,RCHY1,HSP90AA1,KAT5,USP7,UBE2I,PARK2,CHEK2
GO:0043434	Response to peptide hormone	10	394	0.82	9.73e-05	9606.ENSP00000212015,9606.ENSP00000258149,9606.ENSP00000324806,9606.ENSP00000329357,9606.ENSP00000360293,9606.ENSP00000361021,9606.ENSP00000362680,9606.ENSP00000367615,9606.ENSP00000370571,9606.ENSP00000482169	SIRT1,MDM2,GSK3B,SP1,SORBS1,PTEN,SRC,APRT,TH,NEFL
GO:0050877	Nervous system process	18	1352	0.53	9.81e-05	9606.ENSP00000263253,9606.ENSP00000270349,9606.ENSP00000284981,9606.ENSP00000294785,9606.ENSP00000298910,9606.ENSP00000311032,9606.ENSP00000318585,9606.ENSP00000324806,9606.ENSP00000326366,9606.ENSP00000332643,9606.ENSP00000340820,9606.ENSP00000355865,9606.ENSP00000360608,9606.ENSP00000361021,9606.ENSP00000370571,9606.ENSP00000382428,9606.ENSP00000478767,9606.ENSP00000482169	EP300,SLC6A3,APP,NCSTN,LRRK2,CASP3,BACE1,GSK3B,PSEN1,NDN,MAPT,PARK2,GRIN1,PTEN,TH,DLG4,PPP1R9B,NEFL
GO:0006468	Protein phosphorylation	15	952	0.61	0.0001	9606.ENSP00000216911,9606.ENSP00000266970,9606.ENSP00000278616,9606.ENSP00000284981,9606.ENSP00000298910,9606.ENSP00000324806,9606.ENSP00000342235,9606.ENSP00000343741,9606.ENSP00000360608,9606.ENSP00000362680,9606.ENSP00000363668,9606.ENSP00000372023,9606.ENSP00000382428,9606.ENSP00000478767,9606.ENSP00000482169	AURKA,CDK2,ATM,APP,LRRK2,GSK3B,ERBB4,ATR,GRIN1,SRC,DAXX,CHEK2,DLG4,PPP1R9B,NEFL
GO:0050807	Regulation of synapse organization	8	228	0.96	0.0001	9606.ENSP00000232165,9606.ENSP00000284981,9606.ENSP00000298910,9606.ENSP00000338345,9606.ENSP00000339001,9606.ENSP00000360608,9606.ENSP00000361021,9606.ENSP00000377372	UBE3A,APP,LRRK2,SNCA,TUBB,GRIN1,PTEN,GAP43
GO:0071897	DNA biosynthetic process	6	101	1.18	0.0001	9606.ENSP00000212015,9606.ENSP00000254719,9606.ENSP00000265421,9606.ENSP00000298139,9606.ENSP00000321239,9606.ENSP00000335153	SIRT1,RPA1,POLB,WRN,RCHY1,HSP90AA1
GO:0006325	Chromatin organization	13	713	0.67	0.00011	9606.ENSP00000212015,9606.ENSP00000216911,9606.ENSP00000262367,9606.ENSP00000263253,9606.ENSP00000266970,9606.ENSP00000269305,9606.ENSP00000278616,9606.ENSP00000296930,9606.ENSP00000340330,9606.ENSP00000343535,9606.ENSP00000355778,9606.ENSP00000362649,9606.ENSP00000363668	SIRT1,AURKA,CREBBP,EP300,CDK2,TP53,ATM,NPM1,KAT5,USP7,H3F3A,HDAC1,DAXX
GO:0043467	Regulation of generation of precursor metabolites and energy	7	161	1.05	0.00011	9606.ENSP00000263253,9606.ENSP00000269305,9606.ENSP00000284981,9606.ENSP00000324806,9606.ENSP00000326366,9606.ENSP00000338345,9606.ENSP00000360293	EP300,TP53,APP,GSK3B,PSEN1,SNCA,SORBS1
GO:0046628	Positive regulation of insulin receptor signaling pathway	4	24	1.63	0.00011	9606.ENSP00000212015,9606.ENSP00000260197,9606.ENSP00000360293,9606.ENSP00000362680	SIRT1,SORL1,SORBS1,SRC
GO:0048169	Regulation of long-term neuronal synaptic plasticity	4	24	1.63	0.00011	9606.ENSP00000263233,9606.ENSP00000284981,9606.ENSP00000360608,9606.ENSP00000382428	SYP,APP,GRIN1,DLG4
GO:2000379	Positive regulation of reactive oxygen species metabolic process	6	103	1.18	0.00011	9606.ENSP00000269305,9606.ENSP00000284981,9606.ENSP00000335153,9606.ENSP00000338345,9606.ENSP00000340820,9606.ENSP00000360608	TP53,APP,HSP90AA1,SNCA,MAPT,GRIN1
GO:0043525	Positive regulation of neuron apoptotic process	5	58	1.35	0.00012	9606.ENSP00000269305,9606.ENSP00000278616,9606.ENSP00000284981,9606.ENSP00000311032,9606.ENSP00000318585	TP53,ATM,APP,CASP3,BACE1
GO:0060765	Regulation of androgen receptor signaling pathway	4	25	1.61	0.00012	9606.ENSP00000212015,9606.ENSP00000225792,9606.ENSP00000263253,9606.ENSP00000362649	SIRT1,DDX5,EP300,HDAC1
GO:0032989	Cellular component morphogenesis	12	614	0.7	0.00013	9606.ENSP00000216911,9606.ENSP00000284981,9606.ENSP00000298910,9606.ENSP00000302564,9606.ENSP00000332643,9606.ENSP00000335153,9606.ENSP00000351022,9606.ENSP00000361021,9606.ENSP00000362680,9606.ENSP00000377372,9606.ENSP00000382428,9606.ENSP00000482169	AURKA,APP,LRRK2,BCL2L1,NDN,HSP90AA1,TPM1,PTEN,SRC,GAP43,DLG4,NEFL
GO:0048732	Gland development	10	410	0.8	0.00013	9606.ENSP00000216911,9606.ENSP00000232165,9606.ENSP00000265421,9606.ENSP00000270349,9606.ENSP00000278616,9606.ENSP00000326366,9606.ENSP00000342235,9606.ENSP00000361021,9606.ENSP00000362680,9606.ENSP00000367615	AURKA,UBE3A,POLB,SLC6A3,ATM,PSEN1,ERBB4,PTEN,SRC,APRT
GO:0010468	Regulation of gene expression	37	4813	0.3	0.00014	9606.ENSP00000212015,9606.ENSP00000216911,9606.ENSP00000225792,9606.ENSP00000232165,9606.ENSP00000258149,9606.ENSP00000260197,9606.ENSP00000260947,9606.ENSP00000262367,9606.ENSP00000263253,9606.ENSP00000265381,9606.ENSP00000266970,9606.ENSP00000269305,9606.ENSP00000278616,9606.ENSP00000284981,9606.ENSP00000296930,9606.ENSP00000298910,9606.ENSP00000324806,9606.ENSP00000326366,9606.ENSP00000329357,…	SIRT1,AURKA,DDX5,UBE3A,MDM2,SORL1,BARD1,CREBBP,EP300,APBA1,CDK2,TP53,ATM,APP,NPM1,LRRK2,GSK3B,PSEN1,SP1,NDN,SNCA,KAT5,MAPT,ERBB4,USP7,UBE2I,COPS5,H3F3A,PARK2,MDM4,XIAP,GRIN1,PTEN,HDAC1,SRC,DAXX,CHEK2
GO:0051223	Regulation of protein transport	12	617	0.7	0.00014	9606.ENSP00000258149,9606.ENSP00000260197,9606.ENSP00000260947,9606.ENSP00000269305,9606.ENSP00000284981,9606.ENSP00000298910,9606.ENSP00000324806,9606.ENSP00000326366,9606.ENSP00000340989,9606.ENSP00000341957,9606.ENSP00000355865,9606.ENSP00000362680	MDM2,SORL1,BARD1,TP53,APP,LRRK2,GSK3B,PSEN1,SFN,TP53BP2,PARK2,SRC
GO:0033993	Response to lipid	14	858	0.62	0.00015	9606.ENSP00000225792,9606.ENSP00000232165,9606.ENSP00000258149,9606.ENSP00000264033,9606.ENSP00000278616,9606.ENSP00000311032,9606.ENSP00000338345,9606.ENSP00000340330,9606.ENSP00000361021,9606.ENSP00000362680,9606.ENSP00000363668,9606.ENSP00000370571,9606.ENSP00000478767,9606.ENSP00000482169	DDX5,UBE3A,MDM2,CBL,ATM,CASP3,SNCA,KAT5,PTEN,SRC,DAXX,TH,PPP1R9B,NEFL
GO:0007010	Cytoskeleton organization	16	1126	0.56	0.00016	9606.ENSP00000216911,9606.ENSP00000266970,9606.ENSP00000296930,9606.ENSP00000336799,9606.ENSP00000339001,9606.ENSP00000340820,9606.ENSP00000345230,9606.ENSP00000351022,9606.ENSP00000357516,9606.ENSP00000360293,9606.ENSP00000362680,9606.ENSP00000367542,9606.ENSP00000372023,9606.ENSP00000468500,9606.ENSP00000478767,9606.ENSP00000482169	AURKA,CDK2,NPM1,TUBA1B,TUBB,MAPT,TPM4,TPM1,TPM3,SORBS1,SRC,TPM2,CHEK2,GFAP,PPP1R9B,NEFL
GO:0007507	Heart development	11	522	0.73	0.00016	9606.ENSP00000258149,9606.ENSP00000263253,9606.ENSP00000269305,9606.ENSP00000278616,9606.ENSP00000311032,9606.ENSP00000326366,9606.ENSP00000342235,9606.ENSP00000351022,9606.ENSP00000356150,9606.ENSP00000361021,9606.ENSP00000370571	MDM2,EP300,TP53,ATM,CASP3,PSEN1,ERBB4,TPM1,MDM4,PTEN,TH
GO:0071280	Cellular response to copper ion	4	27	1.58	0.00016	9606.ENSP00000284981,9606.ENSP00000318585,9606.ENSP00000338345,9606.ENSP00000363668	APP,BACE1,SNCA,DAXX
GO:1903649	Regulation of cytoplasmic transport	4	27	1.58	0.00016	9606.ENSP00000260197,9606.ENSP00000298910,9606.ENSP00000355865,9606.ENSP00000362680	SORL1,LRRK2,PARK2,SRC
GO:0000723	Telomere maintenance	6	112	1.14	0.00017	9606.ENSP00000254719,9606.ENSP00000262887,9606.ENSP00000278616,9606.ENSP00000298139,9606.ENSP00000335153,9606.ENSP00000343741	RPA1,XRCC1,ATM,WRN,HSP90AA1,ATR
GO:0009968	Negative regulation of signal transduction	17	1271	0.54	0.00017	9606.ENSP00000212015,9606.ENSP00000235329,9606.ENSP00000258149,9606.ENSP00000260197,9606.ENSP00000264033,9606.ENSP00000269305,9606.ENSP00000278616,9606.ENSP00000284981,9606.ENSP00000298910,9606.ENSP00000302564,9606.ENSP00000324806,9606.ENSP00000326366,9606.ENSP00000338345,9606.ENSP00000355865,9606.ENSP00000361021,9606.ENSP00000362649,9606.ENSP00000362680	SIRT1,MFN2,MDM2,SORL1,CBL,TP53,ATM,APP,LRRK2,BCL2L1,GSK3B,PSEN1,SNCA,PARK2,PTEN,HDAC1,SRC
GO:0032990	Cell part morphogenesis	11	525	0.73	0.00017	9606.ENSP00000216911,9606.ENSP00000284981,9606.ENSP00000298910,9606.ENSP00000302564,9606.ENSP00000332643,9606.ENSP00000335153,9606.ENSP00000361021,9606.ENSP00000362680,9606.ENSP00000377372,9606.ENSP00000382428,9606.ENSP00000482169	AURKA,APP,LRRK2,BCL2L1,NDN,HSP90AA1,PTEN,SRC,GAP43,DLG4,NEFL
GO:0044257	Cellular protein catabolic process	12	633	0.69	0.00017	9606.ENSP00000212015,9606.ENSP00000216911,9606.ENSP00000232165,9606.ENSP00000258149,9606.ENSP00000264033,9606.ENSP00000266970,9606.ENSP00000321239,9606.ENSP00000340330,9606.ENSP00000343535,9606.ENSP00000348056,9606.ENSP00000355865,9606.ENSP00000372023	SIRT1,AURKA,UBE3A,MDM2,CBL,CDK2,RCHY1,KAT5,USP7,UBE2I,PARK2,CHEK2
GO:0060179	Male mating behavior	3	7	2.04	0.00017	9606.ENSP00000360608,9606.ENSP00000361021,9606.ENSP00000478767	GRIN1,PTEN,PPP1R9B
GO:0061458	Reproductive system development	10	424	0.78	0.00017	9606.ENSP00000212015,9606.ENSP00000232165,9606.ENSP00000264033,9606.ENSP00000278616,9606.ENSP00000302564,9606.ENSP00000311032,9606.ENSP00000355778,9606.ENSP00000361021,9606.ENSP00000362680,9606.ENSP00000478767	SIRT1,UBE3A,CBL,ATM,BCL2L1,CASP3,H3F3A,PTEN,SRC,PPP1R9B
GO:0051649	Establishment of localization in cell	24	2375	0.42	0.00018	9606.ENSP00000235329,9606.ENSP00000260197,9606.ENSP00000263233,9606.ENSP00000264033,9606.ENSP00000265381,9606.ENSP00000269305,9606.ENSP00000270349,9606.ENSP00000278616,9606.ENSP00000284981,9606.ENSP00000294785,9606.ENSP00000296930,9606.ENSP00000298910,9606.ENSP00000302961,9606.ENSP00000326366,9606.ENSP00000335153,9606.ENSP00000336799,9606.ENSP00000338345,9606.ENSP00000339001,9606.ENSP00000340820,…	MFN2,SORL1,SYP,CBL,APBA1,TP53,SLC6A3,ATM,APP,NCSTN,NPM1,LRRK2,HSPA4,PSEN1,HSP90AA1,TUBA1B,SNCA,TUBB,MAPT,PARK2,GRIN1,APRT,TH,NEFL
GO:2000463	Positive regulation of excitatory postsynaptic potential	4	28	1.57	0.00018	9606.ENSP00000284981,9606.ENSP00000360608,9606.ENSP00000361021,9606.ENSP00000382428	APP,GRIN1,PTEN,DLG4
GO:0046822	Regulation of nucleocytoplasmic transport	6	115	1.13	0.00019	9606.ENSP00000258149,9606.ENSP00000260947,9606.ENSP00000269305,9606.ENSP00000324806,9606.ENSP00000326366,9606.ENSP00000340989	MDM2,BARD1,TP53,GSK3B,PSEN1,SFN
GO:0006511	Ubiquitin-dependent protein catabolic process	11	535	0.72	0.0002	9606.ENSP00000212015,9606.ENSP00000216911,9606.ENSP00000232165,9606.ENSP00000258149,9606.ENSP00000264033,9606.ENSP00000266970,9606.ENSP00000321239,9606.ENSP00000340330,9606.ENSP00000343535,9606.ENSP00000348056,9606.ENSP00000355865	SIRT1,AURKA,UBE3A,MDM2,CBL,CDK2,RCHY1,KAT5,USP7,UBE2I,PARK2
GO:1904837	beta-catenin-TCF complex assembly	4	29	1.55	0.0002	9606.ENSP00000262367,9606.ENSP00000263253,9606.ENSP00000340330,9606.ENSP00000362649	CREBBP,EP300,KAT5,HDAC1
GO:2001235	Positive regulation of apoptotic signaling pathway	7	180	1	0.00021	9606.ENSP00000212015,9606.ENSP00000269305,9606.ENSP00000302564,9606.ENSP00000324806,9606.ENSP00000340989,9606.ENSP00000341957,9606.ENSP00000361021	SIRT1,TP53,BCL2L1,GSK3B,SFN,TP53BP2,PTEN
GO:0030518	Intracellular steroid hormone receptor signaling pathway	5	67	1.28	0.00022	9606.ENSP00000225792,9606.ENSP00000232165,9606.ENSP00000340330,9606.ENSP00000362680,9606.ENSP00000363668	DDX5,UBE3A,KAT5,SRC,DAXX
GO:0046824	Positive regulation of nucleocytoplasmic transport	5	67	1.28	0.00022	9606.ENSP00000258149,9606.ENSP00000269305,9606.ENSP00000324806,9606.ENSP00000326366,9606.ENSP00000340989	MDM2,TP53,GSK3B,PSEN1,SFN
GO:1903828	Negative regulation of cellular protein localization	6	118	1.12	0.00022	9606.ENSP00000260947,9606.ENSP00000284981,9606.ENSP00000298910,9606.ENSP00000302564,9606.ENSP00000324806,9606.ENSP00000340820	BARD1,APP,LRRK2,BCL2L1,GSK3B,MAPT
GO:0042771	Intrinsic apoptotic signaling pathway in response to DNA damage by p53 class mediator	4	30	1.54	0.00023	9606.ENSP00000212015,9606.ENSP00000263253,9606.ENSP00000269305,9606.ENSP00000372023	SIRT1,EP300,TP53,CHEK2
GO:0090316	Positive regulation of intracellular protein transport	7	184	0.99	0.00023	9606.ENSP00000258149,9606.ENSP00000260197,9606.ENSP00000269305,9606.ENSP00000324806,9606.ENSP00000326366,9606.ENSP00000340989,9606.ENSP00000341957	MDM2,SORL1,TP53,GSK3B,PSEN1,SFN,TP53BP2
GO:0010822	Positive regulation of mitochondrion organization	6	121	1.11	0.00025	9606.ENSP00000235329,9606.ENSP00000269305,9606.ENSP00000324806,9606.ENSP00000340989,9606.ENSP00000341957,9606.ENSP00000355865	MFN2,TP53,GSK3B,SFN,TP53BP2,PARK2
GO:0034613	Cellular protein localization	19	1610	0.48	0.00025	9606.ENSP00000216911,9606.ENSP00000235329,9606.ENSP00000254719,9606.ENSP00000258149,9606.ENSP00000260197,9606.ENSP00000260947,9606.ENSP00000265381,9606.ENSP00000269305,9606.ENSP00000278616,9606.ENSP00000296930,9606.ENSP00000298139,9606.ENSP00000298910,9606.ENSP00000302961,9606.ENSP00000335153,9606.ENSP00000343741,9606.ENSP00000355865,9606.ENSP00000360608,9606.ENSP00000382428,9606.ENSP00000478767	AURKA,MFN2,RPA1,MDM2,SORL1,BARD1,APBA1,TP53,ATM,NPM1,WRN,LRRK2,HSPA4,HSP90AA1,ATR,PARK2,GRIN1,DLG4,PPP1R9B
GO:0007613	Memory	6	122	1.1	0.00026	9606.ENSP00000284981,9606.ENSP00000326366,9606.ENSP00000340820,9606.ENSP00000360608,9606.ENSP00000361021,9606.ENSP00000370571	APP,PSEN1,MAPT,GRIN1,PTEN,TH
GO:0016570	Histone modification	9	351	0.82	0.00026	9606.ENSP00000212015,9606.ENSP00000216911,9606.ENSP00000262367,9606.ENSP00000263253,9606.ENSP00000266970,9606.ENSP00000278616,9606.ENSP00000340330,9606.ENSP00000343535,9606.ENSP00000362649	SIRT1,AURKA,CREBBP,EP300,CDK2,ATM,KAT5,USP7,HDAC1
GO:0051222	Positive regulation of protein transport	9	352	0.82	0.00026	9606.ENSP00000258149,9606.ENSP00000260197,9606.ENSP00000269305,9606.ENSP00000284981,9606.ENSP00000324806,9606.ENSP00000326366,9606.ENSP00000340989,9606.ENSP00000341957,9606.ENSP00000362680	MDM2,SORL1,TP53,APP,GSK3B,PSEN1,SFN,TP53BP2,SRC
GO:2000377	Regulation of reactive oxygen species metabolic process	7	188	0.98	0.00026	9606.ENSP00000269305,9606.ENSP00000284981,9606.ENSP00000335153,9606.ENSP00000338345,9606.ENSP00000340820,9606.ENSP00000355865,9606.ENSP00000360608	TP53,APP,HSP90AA1,SNCA,MAPT,PARK2,GRIN1
GO:0014066	Regulation of phosphatidylinositol 3-kinase signaling	6	123	1.1	0.00027	9606.ENSP00000212015,9606.ENSP00000232165,9606.ENSP00000264033,9606.ENSP00000342235,9606.ENSP00000361021,9606.ENSP00000362680	SIRT1,UBE3A,CBL,ERBB4,PTEN,SRC
GO:0031667	Response to nutrient levels	10	449	0.76	0.00027	9606.ENSP00000212015,9606.ENSP00000258149,9606.ENSP00000260197,9606.ENSP00000264033,9606.ENSP00000269305,9606.ENSP00000298139,9606.ENSP00000298910,9606.ENSP00000362680,9606.ENSP00000370571,9606.ENSP00000384364	SIRT1,MDM2,SORL1,CBL,TP53,WRN,LRRK2,SRC,TH,NPY
GO:0045471	Response to ethanol	6	123	1.1	0.00027	9606.ENSP00000264033,9606.ENSP00000265421,9606.ENSP00000270349,9606.ENSP00000360608,9606.ENSP00000361021,9606.ENSP00000370571	CBL,POLB,SLC6A3,GRIN1,PTEN,TH
GO:0010720	Positive regulation of cell development	11	556	0.71	0.00028	9606.ENSP00000216911,9606.ENSP00000263253,9606.ENSP00000284981,9606.ENSP00000326366,9606.ENSP00000329403,9606.ENSP00000340820,9606.ENSP00000355865,9606.ENSP00000361021,9606.ENSP00000362649,9606.ENSP00000382428,9606.ENSP00000482169	AURKA,EP300,APP,PSEN1,PCP4,MAPT,PARK2,PTEN,HDAC1,DLG4,NEFL
GO:1902003	Regulation of amyloid-beta formation	4	32	1.51	0.00028	9606.ENSP00000260197,9606.ENSP00000284981,9606.ENSP00000311032,9606.ENSP00000329357	SORL1,APP,CASP3,SP1
GO:1902253	Regulation of intrinsic apoptotic signaling pathway by p53 class mediator	4	32	1.51	0.00028	9606.ENSP00000212015,9606.ENSP00000258149,9606.ENSP00000269305,9606.ENSP00000355865	SIRT1,MDM2,TP53,PARK2
GO:0031398	Positive regulation of protein ubiquitination	6	126	1.09	0.0003	9606.ENSP00000232165,9606.ENSP00000298910,9606.ENSP00000321239,9606.ENSP00000355865,9606.ENSP00000360242,9606.ENSP00000361021	UBE3A,LRRK2,RCHY1,PARK2,XIAP,PTEN
GO:0061024	Membrane organization	13	796	0.62	0.00031	9606.ENSP00000235329,9606.ENSP00000263233,9606.ENSP00000264033,9606.ENSP00000269305,9606.ENSP00000302564,9606.ENSP00000302961,9606.ENSP00000324806,9606.ENSP00000335153,9606.ENSP00000338345,9606.ENSP00000340989,9606.ENSP00000341957,9606.ENSP00000361021,9606.ENSP00000382428	MFN2,SYP,CBL,TP53,BCL2L1,HSPA4,GSK3B,HSP90AA1,SNCA,SFN,TP53BP2,PTEN,DLG4
GO:1902235	Regulation of endoplasmic reticulum stress-induced intrinsic apoptotic signaling pathway	4	33	1.49	0.00031	9606.ENSP00000212015,9606.ENSP00000298910,9606.ENSP00000302564,9606.ENSP00000355865	SIRT1,LRRK2,BCL2L1,PARK2
GO:0009059	Macromolecule biosynthetic process	19	1643	0.47	0.00033	9606.ENSP00000212015,9606.ENSP00000225792,9606.ENSP00000254719,9606.ENSP00000260947,9606.ENSP00000262367,9606.ENSP00000265421,9606.ENSP00000266970,9606.ENSP00000269305,9606.ENSP00000278616,9606.ENSP00000294785,9606.ENSP00000298139,9606.ENSP00000321239,9606.ENSP00000326366,9606.ENSP00000329357,9606.ENSP00000335153,9606.ENSP00000340330,9606.ENSP00000343741,9606.ENSP00000350512,9606.ENSP00000361021	SIRT1,DDX5,RPA1,BARD1,CREBBP,POLB,CDK2,TP53,ATM,NCSTN,WRN,RCHY1,PSEN1,SP1,HSP90AA1,KAT5,ATR,COPS5,PTEN
GO:0010508	Positive regulation of autophagy	6	128	1.08	0.00033	9606.ENSP00000212015,9606.ENSP00000235329,9606.ENSP00000298910,9606.ENSP00000324806,9606.ENSP00000340330,9606.ENSP00000355865	SIRT1,MFN2,LRRK2,GSK3B,KAT5,PARK2
GO:0006303	Double-strand break repair via nonhomologous end joining	5	74	1.24	0.00034	9606.ENSP00000260947,9606.ENSP00000262887,9606.ENSP00000265421,9606.ENSP00000278616,9606.ENSP00000340330	BARD1,XRCC1,POLB,ATM,KAT5
GO:0006355	Regulation of transcription, DNA-templated	29	3388	0.34	0.00034	9606.ENSP00000212015,9606.ENSP00000225792,9606.ENSP00000232165,9606.ENSP00000258149,9606.ENSP00000262367,9606.ENSP00000263253,9606.ENSP00000266970,9606.ENSP00000269305,9606.ENSP00000278616,9606.ENSP00000284981,9606.ENSP00000296930,9606.ENSP00000326366,9606.ENSP00000329357,9606.ENSP00000332643,9606.ENSP00000338345,9606.ENSP00000340330,9606.ENSP00000342235,9606.ENSP00000343535,9606.ENSP00000348056,…	SIRT1,DDX5,UBE3A,MDM2,CREBBP,EP300,CDK2,TP53,ATM,APP,NPM1,PSEN1,SP1,NDN,SNCA,KAT5,ERBB4,USP7,UBE2I,COPS5,H3F3A,PARK2,MDM4,GRIN1,PTEN,HDAC1,SRC,DAXX,CHEK2
GO:1901983	Regulation of protein acetylation	5	74	1.24	0.00034	9606.ENSP00000212015,9606.ENSP00000284981,9606.ENSP00000324806,9606.ENSP00000338345,9606.ENSP00000340330	SIRT1,APP,GSK3B,SNCA,KAT5
GO:1905477	Positive regulation of protein localization to membrane	6	129	1.08	0.00034	9606.ENSP00000269305,9606.ENSP00000340989,9606.ENSP00000341957,9606.ENSP00000355865,9606.ENSP00000360293,9606.ENSP00000478767	TP53,SFN,TP53BP2,PARK2,SORBS1,PPP1R9B
GO:0006283	Transcription-coupled nucleotide-excision repair	5	75	1.23	0.00035	9606.ENSP00000254719,9606.ENSP00000262887,9606.ENSP00000263253,9606.ENSP00000343535,9606.ENSP00000350512	RPA1,XRCC1,EP300,USP7,COPS5
GO:0009605	Response to external stimulus	23	2310	0.41	0.00035	9606.ENSP00000212015,9606.ENSP00000258149,9606.ENSP00000260197,9606.ENSP00000263253,9606.ENSP00000264033,9606.ENSP00000269305,9606.ENSP00000270349,9606.ENSP00000284981,9606.ENSP00000298139,9606.ENSP00000298910,9606.ENSP00000302564,9606.ENSP00000311032,9606.ENSP00000318585,9606.ENSP00000338345,9606.ENSP00000339001,9606.ENSP00000355865,9606.ENSP00000360608,9606.ENSP00000361021,9606.ENSP00000362680,…	SIRT1,MDM2,SORL1,EP300,CBL,TP53,SLC6A3,APP,WRN,LRRK2,BCL2L1,CASP3,BACE1,SNCA,TUBB,PARK2,GRIN1,PTEN,SRC,TH,GAP43,NPY,PPP1R9B
GO:0010389	Regulation of G2/M transition of mitotic cell cycle	7	198	0.96	0.00035	9606.ENSP00000216911,9606.ENSP00000266970,9606.ENSP00000278616,9606.ENSP00000284981,9606.ENSP00000321656,9606.ENSP00000335153,9606.ENSP00000339001	AURKA,CDK2,ATM,APP,CDC25C,HSP90AA1,TUBB
GO:0019438	Aromatic compound biosynthetic process	15	1070	0.56	0.00035	9606.ENSP00000212015,9606.ENSP00000225792,9606.ENSP00000254719,9606.ENSP00000262367,9606.ENSP00000265421,9606.ENSP00000269305,9606.ENSP00000270349,9606.ENSP00000298139,9606.ENSP00000321239,9606.ENSP00000329357,9606.ENSP00000335153,9606.ENSP00000338345,9606.ENSP00000361021,9606.ENSP00000367615,9606.ENSP00000370571	SIRT1,DDX5,RPA1,CREBBP,POLB,TP53,SLC6A3,WRN,RCHY1,SP1,HSP90AA1,SNCA,PTEN,APRT,TH
GO:0019953	Sexual reproduction	13	810	0.62	0.00035	9606.ENSP00000212015,9606.ENSP00000216911,9606.ENSP00000232165,9606.ENSP00000278616,9606.ENSP00000284981,9606.ENSP00000298910,9606.ENSP00000302564,9606.ENSP00000355778,9606.ENSP00000360608,9606.ENSP00000361021,9606.ENSP00000362680,9606.ENSP00000370571,9606.ENSP00000478767	SIRT1,AURKA,UBE3A,ATM,APP,LRRK2,BCL2L1,H3F3A,GRIN1,PTEN,SRC,TH,PPP1R9B
GO:0046902	Regulation of mitochondrial membrane permeability	5	75	1.23	0.00035	9606.ENSP00000269305,9606.ENSP00000302564,9606.ENSP00000324806,9606.ENSP00000340989,9606.ENSP00000341957	TP53,BCL2L1,GSK3B,SFN,TP53BP2
GO:0048609	Multicellular organismal reproductive process	13	807	0.62	0.00035	9606.ENSP00000212015,9606.ENSP00000216911,9606.ENSP00000278616,9606.ENSP00000284981,9606.ENSP00000298910,9606.ENSP00000302564,9606.ENSP00000311032,9606.ENSP00000355778,9606.ENSP00000360608,9606.ENSP00000361021,9606.ENSP00000362680,9606.ENSP00000370571,9606.ENSP00000478767	SIRT1,AURKA,ATM,APP,LRRK2,BCL2L1,CASP3,H3F3A,GRIN1,PTEN,SRC,TH,PPP1R9B
GO:0051881	Regulation of mitochondrial membrane potential	5	75	1.23	0.00035	9606.ENSP00000298910,9606.ENSP00000302564,9606.ENSP00000340820,9606.ENSP00000355865,9606.ENSP00000362680	LRRK2,BCL2L1,MAPT,PARK2,SRC
GO:1905475	Regulation of protein localization to membrane	7	198	0.96	0.00035	9606.ENSP00000269305,9606.ENSP00000302564,9606.ENSP00000340989,9606.ENSP00000341957,9606.ENSP00000355865,9606.ENSP00000360293,9606.ENSP00000478767	TP53,BCL2L1,SFN,TP53BP2,PARK2,SORBS1,PPP1R9B
GO:1901654	Response to ketone	7	199	0.96	0.00036	9606.ENSP00000232165,9606.ENSP00000264033,9606.ENSP00000302564,9606.ENSP00000362680,9606.ENSP00000370571,9606.ENSP00000478767,9606.ENSP00000482169	UBE3A,CBL,BCL2L1,SRC,TH,PPP1R9B,NEFL
GO:0033143	Regulation of intracellular steroid hormone receptor signaling pathway	5	76	1.23	0.00037	9606.ENSP00000212015,9606.ENSP00000225792,9606.ENSP00000263253,9606.ENSP00000362649,9606.ENSP00000362680	SIRT1,DDX5,EP300,HDAC1,SRC
GO:0042416	Dopamine biosynthetic process	3	10	1.89	0.00037	9606.ENSP00000270349,9606.ENSP00000338345,9606.ENSP00000370571	SLC6A3,SNCA,TH
GO:0044772	Mitotic cell cycle phase transition	8	280	0.87	0.00037	9606.ENSP00000216911,9606.ENSP00000254719,9606.ENSP00000266970,9606.ENSP00000321656,9606.ENSP00000335153,9606.ENSP00000339001,9606.ENSP00000344635,9606.ENSP00000372023	AURKA,RPA1,CDK2,CDC25C,HSP90AA1,TUBB,CCNG1,CHEK2
GO:0008285	Negative regulation of cell population proliferation	12	696	0.65	0.00039	9606.ENSP00000235329,9606.ENSP00000269305,9606.ENSP00000278616,9606.ENSP00000284981,9606.ENSP00000296930,9606.ENSP00000311032,9606.ENSP00000332643,9606.ENSP00000340989,9606.ENSP00000342235,9606.ENSP00000351022,9606.ENSP00000356150,9606.ENSP00000361021	MFN2,TP53,ATM,APP,NPM1,CASP3,NDN,SFN,ERBB4,TPM1,MDM4,PTEN
GO:0034614	Cellular response to reactive oxygen species	6	133	1.06	0.00039	9606.ENSP00000212015,9606.ENSP00000258149,9606.ENSP00000266970,9606.ENSP00000340820,9606.ENSP00000351022,9606.ENSP00000362680	SIRT1,MDM2,CDK2,MAPT,TPM1,SRC
GO:0050808	Synapse organization	8	283	0.86	0.00039	9606.ENSP00000284981,9606.ENSP00000298910,9606.ENSP00000326366,9606.ENSP00000340820,9606.ENSP00000342235,9606.ENSP00000361021,9606.ENSP00000382428,9606.ENSP00000482169	APP,LRRK2,PSEN1,MAPT,ERBB4,PTEN,DLG4,NEFL
GO:0000086	G2/M transition of mitotic cell cycle	6	134	1.06	0.0004	9606.ENSP00000216911,9606.ENSP00000266970,9606.ENSP00000321656,9606.ENSP00000335153,9606.ENSP00000339001,9606.ENSP00000372023	AURKA,CDK2,CDC25C,HSP90AA1,TUBB,CHEK2
GO:0030521	Androgen receptor signaling pathway	4	36	1.46	0.0004	9606.ENSP00000225792,9606.ENSP00000232165,9606.ENSP00000340330,9606.ENSP00000363668	DDX5,UBE3A,KAT5,DAXX
GO:2000310	Regulation of NMDA receptor activity	4	36	1.46	0.0004	9606.ENSP00000284981,9606.ENSP00000360608,9606.ENSP00000382428,9606.ENSP00000482169	APP,GRIN1,DLG4,NEFL
GO:0045666	Positive regulation of neuron differentiation	9	377	0.79	0.00041	9606.ENSP00000263253,9606.ENSP00000284981,9606.ENSP00000326366,9606.ENSP00000329403,9606.ENSP00000340820,9606.ENSP00000355865,9606.ENSP00000361021,9606.ENSP00000382428,9606.ENSP00000482169	EP300,APP,PSEN1,PCP4,MAPT,PARK2,PTEN,DLG4,NEFL
GO:0099601	Regulation of neurotransmitter receptor activity	5	78	1.22	0.00041	9606.ENSP00000284981,9606.ENSP00000360608,9606.ENSP00000362680,9606.ENSP00000382428,9606.ENSP00000482169	APP,GRIN1,SRC,DLG4,NEFL
GO:0050769	Positive regulation of neurogenesis	10	479	0.73	0.00042	9606.ENSP00000263253,9606.ENSP00000284981,9606.ENSP00000326366,9606.ENSP00000329403,9606.ENSP00000340820,9606.ENSP00000355865,9606.ENSP00000361021,9606.ENSP00000362649,9606.ENSP00000382428,9606.ENSP00000482169	EP300,APP,PSEN1,PCP4,MAPT,PARK2,PTEN,HDAC1,DLG4,NEFL
GO:0006357	Regulation of transcription by RNA polymerase II	22	2172	0.42	0.00043	9606.ENSP00000212015,9606.ENSP00000225792,9606.ENSP00000232165,9606.ENSP00000258149,9606.ENSP00000262367,9606.ENSP00000263253,9606.ENSP00000266970,9606.ENSP00000269305,9606.ENSP00000278616,9606.ENSP00000284981,9606.ENSP00000296930,9606.ENSP00000326366,9606.ENSP00000329357,9606.ENSP00000332643,9606.ENSP00000338345,9606.ENSP00000340330,9606.ENSP00000348056,9606.ENSP00000350512,9606.ENSP00000355865,…	SIRT1,DDX5,UBE3A,MDM2,CREBBP,EP300,CDK2,TP53,ATM,APP,NPM1,PSEN1,SP1,NDN,SNCA,KAT5,UBE2I,COPS5,PARK2,MDM4,GRIN1,HDAC1
GO:0030534	Adult behavior	6	136	1.06	0.00043	9606.ENSP00000284981,9606.ENSP00000294785,9606.ENSP00000355865,9606.ENSP00000360608,9606.ENSP00000361021,9606.ENSP00000384364	APP,NCSTN,PARK2,GRIN1,PTEN,NPY
GO:0042327	Positive regulation of phosphorylation	15	1093	0.55	0.00043	9606.ENSP00000212015,9606.ENSP00000269305,9606.ENSP00000278616,9606.ENSP00000284981,9606.ENSP00000298910,9606.ENSP00000326366,9606.ENSP00000335153,9606.ENSP00000338345,9606.ENSP00000340820,9606.ENSP00000342235,9606.ENSP00000361021,9606.ENSP00000362680,9606.ENSP00000363668,9606.ENSP00000372023,9606.ENSP00000382428	SIRT1,TP53,ATM,APP,LRRK2,PSEN1,HSP90AA1,SNCA,MAPT,ERBB4,PTEN,SRC,DAXX,CHEK2,DLG4
GO:0060249	Anatomical structure homeostasis	9	380	0.79	0.00043	9606.ENSP00000254719,9606.ENSP00000260947,9606.ENSP00000262887,9606.ENSP00000278616,9606.ENSP00000298139,9606.ENSP00000335153,9606.ENSP00000343741,9606.ENSP00000355865,9606.ENSP00000362680	RPA1,BARD1,XRCC1,ATM,WRN,HSP90AA1,ATR,PARK2,SRC
GO:1901030	Positive regulation of mitochondrial outer membrane permeabilization involved in apoptotic signaling pathway	4	37	1.44	0.00043	9606.ENSP00000269305,9606.ENSP00000324806,9606.ENSP00000340989,9606.ENSP00000341957	TP53,GSK3B,SFN,TP53BP2
GO:2001251	Negative regulation of chromosome organization	6	137	1.05	0.00044	9606.ENSP00000212015,9606.ENSP00000262887,9606.ENSP00000278616,9606.ENSP00000338345,9606.ENSP00000355778,9606.ENSP00000362680	SIRT1,XRCC1,ATM,SNCA,H3F3A,SRC
GO:2000300	Regulation of synaptic vesicle exocytosis	5	80	1.21	0.00045	9606.ENSP00000263233,9606.ENSP00000265381,9606.ENSP00000298910,9606.ENSP00000318585,9606.ENSP00000324806	SYP,APBA1,LRRK2,BACE1,GSK3B
GO:0060828	Regulation of canonical Wnt signaling pathway	8	291	0.85	0.00046	9606.ENSP00000284981,9606.ENSP00000298910,9606.ENSP00000324806,9606.ENSP00000326366,9606.ENSP00000355865,9606.ENSP00000360242,9606.ENSP00000362649,9606.ENSP00000362680	APP,LRRK2,GSK3B,PSEN1,PARK2,XIAP,HDAC1,SRC
GO:0006836	Neurotransmitter transport	6	139	1.05	0.00047	9606.ENSP00000265381,9606.ENSP00000270349,9606.ENSP00000326366,9606.ENSP00000338345,9606.ENSP00000355865,9606.ENSP00000370571	APBA1,SLC6A3,PSEN1,SNCA,PARK2,TH
GO:0030049	Muscle filament sliding	4	38	1.43	0.00047	9606.ENSP00000345230,9606.ENSP00000351022,9606.ENSP00000357516,9606.ENSP00000367542	TPM4,TPM1,TPM3,TPM2
GO:0070585	Protein localization to mitochondrion	5	81	1.2	0.00047	9606.ENSP00000235329,9606.ENSP00000298910,9606.ENSP00000302961,9606.ENSP00000335153,9606.ENSP00000355865	MFN2,LRRK2,HSPA4,HSP90AA1,PARK2
GO:0051640	Organelle localization	11	598	0.68	0.00048	9606.ENSP00000216911,9606.ENSP00000235329,9606.ENSP00000264033,9606.ENSP00000278616,9606.ENSP00000296930,9606.ENSP00000298910,9606.ENSP00000326366,9606.ENSP00000335153,9606.ENSP00000339001,9606.ENSP00000340820,9606.ENSP00000482169	AURKA,MFN2,CBL,ATM,NPM1,LRRK2,PSEN1,HSP90AA1,TUBB,MAPT,NEFL
GO:0022414	Reproductive process	17	1400	0.5	0.00051	9606.ENSP00000212015,9606.ENSP00000216911,9606.ENSP00000232165,9606.ENSP00000254719,9606.ENSP00000264033,9606.ENSP00000266970,9606.ENSP00000278616,9606.ENSP00000284981,9606.ENSP00000298910,9606.ENSP00000302564,9606.ENSP00000311032,9606.ENSP00000355778,9606.ENSP00000360608,9606.ENSP00000361021,9606.ENSP00000362680,9606.ENSP00000370571,9606.ENSP00000478767	SIRT1,AURKA,UBE3A,RPA1,CBL,CDK2,ATM,APP,LRRK2,BCL2L1,CASP3,H3F3A,GRIN1,PTEN,SRC,TH,PPP1R9B
GO:0032204	Regulation of telomere maintenance	5	83	1.19	0.00051	9606.ENSP00000262887,9606.ENSP00000278616,9606.ENSP00000343535,9606.ENSP00000343741,9606.ENSP00000362680	XRCC1,ATM,USP7,ATR,SRC
GO:1904646	Cellular response to amyloid-beta	4	39	1.42	0.00051	9606.ENSP00000284981,9606.ENSP00000318585,9606.ENSP00000324806,9606.ENSP00000326366	APP,BACE1,GSK3B,PSEN1
GO:0034330	Cell junction organization	10	493	0.72	0.00052	9606.ENSP00000284981,9606.ENSP00000298910,9606.ENSP00000326366,9606.ENSP00000340820,9606.ENSP00000342235,9606.ENSP00000360293,9606.ENSP00000361021,9606.ENSP00000362680,9606.ENSP00000382428,9606.ENSP00000482169	APP,LRRK2,PSEN1,MAPT,ERBB4,SORBS1,PTEN,SRC,DLG4,NEFL
GO:0048812	Neuron projection morphogenesis	10	495	0.72	0.00053	9606.ENSP00000216911,9606.ENSP00000284981,9606.ENSP00000298910,9606.ENSP00000332643,9606.ENSP00000335153,9606.ENSP00000361021,9606.ENSP00000362680,9606.ENSP00000377372,9606.ENSP00000382428,9606.ENSP00000482169	AURKA,APP,LRRK2,NDN,HSP90AA1,PTEN,SRC,GAP43,DLG4,NEFL
GO:0000902	Cell morphogenesis	12	726	0.63	0.00054	9606.ENSP00000216911,9606.ENSP00000263253,9606.ENSP00000284981,9606.ENSP00000298910,9606.ENSP00000311032,9606.ENSP00000332643,9606.ENSP00000335153,9606.ENSP00000361021,9606.ENSP00000362680,9606.ENSP00000377372,9606.ENSP00000382428,9606.ENSP00000482169	AURKA,EP300,APP,LRRK2,CASP3,NDN,HSP90AA1,PTEN,SRC,GAP43,DLG4,NEFL
GO:0042987	Amyloid precursor protein catabolic process	3	12	1.81	0.00054	9606.ENSP00000294785,9606.ENSP00000318585,9606.ENSP00000326366	NCSTN,BACE1,PSEN1
GO:2001021	Negative regulation of response to DNA damage stimulus	5	84	1.19	0.00054	9606.ENSP00000212015,9606.ENSP00000258149,9606.ENSP00000262887,9606.ENSP00000302564,9606.ENSP00000372023	SIRT1,MDM2,XRCC1,BCL2L1,CHEK2
GO:0031644	Regulation of nervous system process	6	144	1.03	0.00055	9606.ENSP00000284981,9606.ENSP00000298910,9606.ENSP00000360608,9606.ENSP00000361021,9606.ENSP00000362680,9606.ENSP00000382428	APP,LRRK2,GRIN1,PTEN,SRC,DLG4
GO:0062013	Positive regulation of small molecule metabolic process	6	144	1.03	0.00055	9606.ENSP00000212015,9606.ENSP00000284981,9606.ENSP00000326366,9606.ENSP00000338345,9606.ENSP00000360293,9606.ENSP00000362680	SIRT1,APP,PSEN1,SNCA,SORBS1,SRC
GO:0043154	Negative regulation of cysteine-type endopeptidase activity involved in apoptotic process	5	85	1.18	0.00056	9606.ENSP00000258149,9606.ENSP00000338345,9606.ENSP00000340989,9606.ENSP00000360242,9606.ENSP00000362680	MDM2,SNCA,SFN,XIAP,SRC
GO:0007612	Learning	6	145	1.03	0.00057	9606.ENSP00000284981,9606.ENSP00000355865,9606.ENSP00000360608,9606.ENSP00000370571,9606.ENSP00000382428,9606.ENSP00000478767	APP,PARK2,GRIN1,TH,DLG4,PPP1R9B
GO:0006284	Base-excision repair	4	41	1.4	0.00059	9606.ENSP00000254719,9606.ENSP00000262887,9606.ENSP00000265421,9606.ENSP00000298139	RPA1,XRCC1,POLB,WRN
GO:0035264	Multicellular organism growth	5	86	1.18	0.00059	9606.ENSP00000263253,9606.ENSP00000265381,9606.ENSP00000269305,9606.ENSP00000278616,9606.ENSP00000355778	EP300,APBA1,TP53,ATM,H3F3A
GO:0061900	Glial cell activation	4	41	1.4	0.00059	9606.ENSP00000284981,9606.ENSP00000326366,9606.ENSP00000338345,9606.ENSP00000340820	APP,PSEN1,SNCA,MAPT
GO:0045597	Positive regulation of cell differentiation	14	993	0.56	0.0006	9606.ENSP00000212015,9606.ENSP00000216911,9606.ENSP00000258149,9606.ENSP00000263253,9606.ENSP00000284981,9606.ENSP00000326366,9606.ENSP00000329403,9606.ENSP00000340820,9606.ENSP00000340989,9606.ENSP00000355865,9606.ENSP00000361021,9606.ENSP00000362649,9606.ENSP00000382428,9606.ENSP00000482169	SIRT1,AURKA,MDM2,EP300,APP,PSEN1,PCP4,MAPT,SFN,PARK2,PTEN,HDAC1,DLG4,NEFL
GO:0014068	Positive regulation of phosphatidylinositol 3-kinase signaling	5	87	1.17	0.00062	9606.ENSP00000212015,9606.ENSP00000232165,9606.ENSP00000264033,9606.ENSP00000342235,9606.ENSP00000362680	SIRT1,UBE3A,CBL,ERBB4,SRC
GO:0017157	Regulation of exocytosis	7	222	0.91	0.00063	9606.ENSP00000263233,9606.ENSP00000265381,9606.ENSP00000298910,9606.ENSP00000318585,9606.ENSP00000324806,9606.ENSP00000338345,9606.ENSP00000355865	SYP,APBA1,LRRK2,BACE1,GSK3B,SNCA,PARK2
GO:0045665	Negative regulation of neuron differentiation	7	222	0.91	0.00063	9606.ENSP00000232165,9606.ENSP00000258149,9606.ENSP00000284981,9606.ENSP00000298910,9606.ENSP00000324806,9606.ENSP00000326366,9606.ENSP00000361021	UBE3A,MDM2,APP,LRRK2,GSK3B,PSEN1,PTEN
GO:0051252	Regulation of RNA metabolic process	30	3722	0.32	0.00064	9606.ENSP00000212015,9606.ENSP00000225792,9606.ENSP00000232165,9606.ENSP00000258149,9606.ENSP00000260947,9606.ENSP00000262367,9606.ENSP00000263253,9606.ENSP00000266970,9606.ENSP00000269305,9606.ENSP00000278616,9606.ENSP00000284981,9606.ENSP00000296930,9606.ENSP00000326366,9606.ENSP00000329357,9606.ENSP00000332643,9606.ENSP00000338345,9606.ENSP00000340330,9606.ENSP00000342235,9606.ENSP00000343535,…	SIRT1,DDX5,UBE3A,MDM2,BARD1,CREBBP,EP300,CDK2,TP53,ATM,APP,NPM1,PSEN1,SP1,NDN,SNCA,KAT5,ERBB4,USP7,UBE2I,COPS5,H3F3A,PARK2,MDM4,GRIN1,PTEN,HDAC1,SRC,DAXX,CHEK2
GO:1902947	Regulation of tau-protein kinase activity	3	13	1.77	0.00064	9606.ENSP00000260197,9606.ENSP00000284981,9606.ENSP00000335153	SORL1,APP,HSP90AA1
GO:1990000	Amyloid fibril formation	3	13	1.77	0.00064	9606.ENSP00000258149,9606.ENSP00000284981,9606.ENSP00000340820	MDM2,APP,MAPT
GO:0009790	Embryo development	14	1002	0.56	0.00065	9606.ENSP00000235329,9606.ENSP00000262367,9606.ENSP00000263253,9606.ENSP00000265381,9606.ENSP00000265421,9606.ENSP00000269305,9606.ENSP00000278616,9606.ENSP00000302564,9606.ENSP00000311032,9606.ENSP00000326366,9606.ENSP00000342235,9606.ENSP00000351022,9606.ENSP00000362649,9606.ENSP00000370571	MFN2,CREBBP,EP300,APBA1,POLB,TP53,ATM,BCL2L1,CASP3,PSEN1,ERBB4,TPM1,HDAC1,TH
GO:0010769	Regulation of cell morphogenesis involved in differentiation	8	309	0.82	0.00065	9606.ENSP00000232165,9606.ENSP00000298910,9606.ENSP00000324806,9606.ENSP00000326366,9606.ENSP00000340820,9606.ENSP00000360608,9606.ENSP00000361021,9606.ENSP00000482169	UBE3A,LRRK2,GSK3B,PSEN1,MAPT,GRIN1,PTEN,NEFL
GO:0033674	Positive regulation of kinase activity	11	624	0.66	0.00066	9606.ENSP00000212015,9606.ENSP00000284981,9606.ENSP00000298910,9606.ENSP00000326366,9606.ENSP00000335153,9606.ENSP00000338345,9606.ENSP00000340820,9606.ENSP00000342235,9606.ENSP00000362680,9606.ENSP00000363668,9606.ENSP00000382428	SIRT1,APP,LRRK2,PSEN1,HSP90AA1,SNCA,MAPT,ERBB4,SRC,DAXX,DLG4
GO:0007267	Cell-cell signaling	15	1145	0.53	0.00067	9606.ENSP00000265381,9606.ENSP00000270349,9606.ENSP00000298910,9606.ENSP00000316377,9606.ENSP00000324806,9606.ENSP00000326366,9606.ENSP00000338345,9606.ENSP00000340820,9606.ENSP00000355865,9606.ENSP00000360242,9606.ENSP00000360608,9606.ENSP00000361021,9606.ENSP00000370571,9606.ENSP00000382428,9606.ENSP00000384364	APBA1,SLC6A3,LRRK2,DLGAP1,GSK3B,PSEN1,SNCA,MAPT,PARK2,XIAP,GRIN1,PTEN,TH,DLG4,NPY
GO:0034645	Cellular macromolecule biosynthetic process	18	1592	0.46	0.00067	9606.ENSP00000212015,9606.ENSP00000225792,9606.ENSP00000254719,9606.ENSP00000260947,9606.ENSP00000262367,9606.ENSP00000265421,9606.ENSP00000266970,9606.ENSP00000269305,9606.ENSP00000278616,9606.ENSP00000298139,9606.ENSP00000321239,9606.ENSP00000326366,9606.ENSP00000329357,9606.ENSP00000335153,9606.ENSP00000340330,9606.ENSP00000343741,9606.ENSP00000350512,9606.ENSP00000361021	SIRT1,DDX5,RPA1,BARD1,CREBBP,POLB,CDK2,TP53,ATM,WRN,RCHY1,PSEN1,SP1,HSP90AA1,KAT5,ATR,COPS5,PTEN
GO:1901575	Organic substance catabolic process	19	1750	0.45	0.00067	9606.ENSP00000212015,9606.ENSP00000216911,9606.ENSP00000225792,9606.ENSP00000232165,9606.ENSP00000258149,9606.ENSP00000264033,9606.ENSP00000266970,9606.ENSP00000270349,9606.ENSP00000278616,9606.ENSP00000311032,9606.ENSP00000318585,9606.ENSP00000321239,9606.ENSP00000335153,9606.ENSP00000340330,9606.ENSP00000343535,9606.ENSP00000348056,9606.ENSP00000355865,9606.ENSP00000361021,9606.ENSP00000372023	SIRT1,AURKA,DDX5,UBE3A,MDM2,CBL,CDK2,SLC6A3,ATM,CASP3,BACE1,RCHY1,HSP90AA1,KAT5,USP7,UBE2I,PARK2,PTEN,CHEK2
GO:0031056	Regulation of histone modification	6	151	1.01	0.00069	9606.ENSP00000212015,9606.ENSP00000269305,9606.ENSP00000278616,9606.ENSP00000284981,9606.ENSP00000298910,9606.ENSP00000338345	SIRT1,TP53,ATM,APP,LRRK2,SNCA
GO:0042063	Gliogenesis	7	228	0.9	0.00073	9606.ENSP00000284981,9606.ENSP00000294785,9606.ENSP00000326366,9606.ENSP00000332643,9606.ENSP00000340820,9606.ENSP00000361021,9606.ENSP00000377372	APP,NCSTN,PSEN1,NDN,MAPT,PTEN,GAP43
GO:0009895	Negative regulation of catabolic process	8	316	0.81	0.00075	9606.ENSP00000260197,9606.ENSP00000269305,9606.ENSP00000298910,9606.ENSP00000302564,9606.ENSP00000326366,9606.ENSP00000338345,9606.ENSP00000343535,9606.ENSP00000356150	SORL1,TP53,LRRK2,BCL2L1,PSEN1,SNCA,USP7,MDM4
GO:0001934	Positive regulation of protein phosphorylation	14	1019	0.55	0.00077	9606.ENSP00000212015,9606.ENSP00000269305,9606.ENSP00000278616,9606.ENSP00000284981,9606.ENSP00000298910,9606.ENSP00000326366,9606.ENSP00000335153,9606.ENSP00000338345,9606.ENSP00000342235,9606.ENSP00000361021,9606.ENSP00000362680,9606.ENSP00000363668,9606.ENSP00000372023,9606.ENSP00000382428	SIRT1,TP53,ATM,APP,LRRK2,PSEN1,HSP90AA1,SNCA,ERBB4,PTEN,SRC,DAXX,CHEK2,DLG4
GO:0032868	Response to insulin	7	231	0.89	0.00079	9606.ENSP00000212015,9606.ENSP00000324806,9606.ENSP00000329357,9606.ENSP00000360293,9606.ENSP00000361021,9606.ENSP00000362680,9606.ENSP00000367615	SIRT1,GSK3B,SP1,SORBS1,PTEN,SRC,APRT
GO:0090311	Regulation of protein deacetylation	4	45	1.36	0.0008	9606.ENSP00000263253,9606.ENSP00000269305,9606.ENSP00000298910,9606.ENSP00000340820	EP300,TP53,LRRK2,MAPT
GO:0050773	Regulation of dendrite development	6	156	1	0.00081	9606.ENSP00000232165,9606.ENSP00000298910,9606.ENSP00000324806,9606.ENSP00000326366,9606.ENSP00000360608,9606.ENSP00000361021	UBE3A,LRRK2,GSK3B,PSEN1,GRIN1,PTEN
GO:0048608	Reproductive structure development	9	420	0.74	0.00084	9606.ENSP00000212015,9606.ENSP00000232165,9606.ENSP00000264033,9606.ENSP00000278616,9606.ENSP00000302564,9606.ENSP00000311032,9606.ENSP00000355778,9606.ENSP00000361021,9606.ENSP00000362680	SIRT1,UBE3A,CBL,ATM,BCL2L1,CASP3,H3F3A,PTEN,SRC
GO:0061564	Axon development	9	421	0.74	0.00085	9606.ENSP00000284981,9606.ENSP00000311032,9606.ENSP00000332643,9606.ENSP00000335153,9606.ENSP00000340820,9606.ENSP00000361021,9606.ENSP00000362680,9606.ENSP00000377372,9606.ENSP00000482169	APP,CASP3,NDN,HSP90AA1,MAPT,PTEN,SRC,GAP43,NEFL
GO:0051646	Mitochondrion localization	4	46	1.35	0.00086	9606.ENSP00000235329,9606.ENSP00000298910,9606.ENSP00000340820,9606.ENSP00000482169	MFN2,LRRK2,MAPT,NEFL
GO:0031058	Positive regulation of histone modification	5	95	1.13	0.00088	9606.ENSP00000212015,9606.ENSP00000269305,9606.ENSP00000278616,9606.ENSP00000284981,9606.ENSP00000298910	SIRT1,TP53,ATM,APP,LRRK2
GO:0031668	Cellular response to extracellular stimulus	7	236	0.88	0.00088	9606.ENSP00000212015,9606.ENSP00000258149,9606.ENSP00000264033,9606.ENSP00000269305,9606.ENSP00000298139,9606.ENSP00000298910,9606.ENSP00000478767	SIRT1,MDM2,CBL,TP53,WRN,LRRK2,PPP1R9B
GO:0048814	Regulation of dendrite morphogenesis	5	95	1.13	0.00088	9606.ENSP00000232165,9606.ENSP00000298910,9606.ENSP00000324806,9606.ENSP00000360608,9606.ENSP00000361021	UBE3A,LRRK2,GSK3B,GRIN1,PTEN
GO:0006978	DNA damage response, signal transduction by p53 class mediator resulting in transcription of p21 class mediator	3	15	1.71	0.00089	9606.ENSP00000269305,9606.ENSP00000340330,9606.ENSP00000372023	TP53,KAT5,CHEK2
GO:0071103	DNA conformation change	8	328	0.8	0.00094	9606.ENSP00000212015,9606.ENSP00000254719,9606.ENSP00000269305,9606.ENSP00000296930,9606.ENSP00000298139,9606.ENSP00000355778,9606.ENSP00000362649,9606.ENSP00000363668	SIRT1,RPA1,TP53,NPM1,WRN,H3F3A,HDAC1,DAXX
GO:0051817	Modulation of process of other organism involved in symbiotic interaction	5	97	1.12	0.00096	9606.ENSP00000263253,9606.ENSP00000302564,9606.ENSP00000329357,9606.ENSP00000355865,9606.ENSP00000362649	EP300,BCL2L1,SP1,PARK2,HDAC1
GO:0010225	Response to UV-C	3	16	1.68	0.001	9606.ENSP00000258149,9606.ENSP00000269305,9606.ENSP00000298139	MDM2,TP53,WRN
GO:0043517	Positive regulation of DNA damage response, signal transduction by p53 class mediator	3	16	1.68	0.001	9606.ENSP00000225792,9606.ENSP00000278616,9606.ENSP00000343741	DDX5,ATM,ATR
GO:0044089	Positive regulation of cellular component biogenesis	10	542	0.68	0.001	9606.ENSP00000254719,9606.ENSP00000269305,9606.ENSP00000278616,9606.ENSP00000324806,9606.ENSP00000335153,9606.ENSP00000338345,9606.ENSP00000340820,9606.ENSP00000343741,9606.ENSP00000351022,9606.ENSP00000362680	RPA1,TP53,ATM,GSK3B,HSP90AA1,SNCA,MAPT,ATR,TPM1,SRC
GO:0061097	Regulation of protein tyrosine kinase activity	5	98	1.12	0.001	9606.ENSP00000264033,9606.ENSP00000284981,9606.ENSP00000326366,9606.ENSP00000362680,9606.ENSP00000382428	CBL,APP,PSEN1,SRC,DLG4
GO:0006986	Response to unfolded protein	6	166	0.97	0.0011	9606.ENSP00000235329,9606.ENSP00000263253,9606.ENSP00000302961,9606.ENSP00000335153,9606.ENSP00000355865,9606.ENSP00000363668	MFN2,EP300,HSPA4,HSP90AA1,PARK2,DAXX
GO:0007166	Cell surface receptor signaling pathway	22	2325	0.39	0.0011	9606.ENSP00000212015,9606.ENSP00000225792,9606.ENSP00000262367,9606.ENSP00000263253,9606.ENSP00000264033,9606.ENSP00000269305,9606.ENSP00000284981,9606.ENSP00000294785,9606.ENSP00000298910,9606.ENSP00000302564,9606.ENSP00000311032,9606.ENSP00000324806,9606.ENSP00000326366,9606.ENSP00000332643,9606.ENSP00000335153,9606.ENSP00000342235,9606.ENSP00000360242,9606.ENSP00000360293,9606.ENSP00000360608,…	SIRT1,DDX5,CREBBP,EP300,CBL,TP53,APP,NCSTN,LRRK2,BCL2L1,CASP3,GSK3B,PSEN1,NDN,HSP90AA1,ERBB4,XIAP,SORBS1,GRIN1,PTEN,SRC,DAXX
GO:0008038	Neuron recognition	4	50	1.31	0.0011	9606.ENSP00000284981,9606.ENSP00000311032,9606.ENSP00000332643,9606.ENSP00000377372	APP,CASP3,NDN,GAP43
GO:0035094	Response to nicotine	4	50	1.31	0.0011	9606.ENSP00000270349,9606.ENSP00000311032,9606.ENSP00000370571,9606.ENSP00000478767	SLC6A3,CASP3,TH,PPP1R9B
GO:0035176	Social behavior	4	49	1.32	0.0011	9606.ENSP00000360608,9606.ENSP00000361021,9606.ENSP00000370571,9606.ENSP00000382428	GRIN1,PTEN,TH,DLG4
GO:0010951	Negative regulation of endopeptidase activity	7	248	0.86	0.0012	9606.ENSP00000258149,9606.ENSP00000260197,9606.ENSP00000284981,9606.ENSP00000338345,9606.ENSP00000340989,9606.ENSP00000360242,9606.ENSP00000362680	MDM2,SORL1,APP,SNCA,SFN,XIAP,SRC
GO:0032869	Cellular response to insulin stimulus	6	169	0.96	0.0012	9606.ENSP00000324806,9606.ENSP00000329357,9606.ENSP00000360293,9606.ENSP00000361021,9606.ENSP00000362680,9606.ENSP00000367615	GSK3B,SP1,SORBS1,PTEN,SRC,APRT
GO:1901362	Organic cyclic compound biosynthetic process	15	1211	0.5	0.0012	9606.ENSP00000212015,9606.ENSP00000225792,9606.ENSP00000254719,9606.ENSP00000262367,9606.ENSP00000265421,9606.ENSP00000269305,9606.ENSP00000270349,9606.ENSP00000298139,9606.ENSP00000321239,9606.ENSP00000329357,9606.ENSP00000335153,9606.ENSP00000338345,9606.ENSP00000361021,9606.ENSP00000367615,9606.ENSP00000370571	SIRT1,DDX5,RPA1,CREBBP,POLB,TP53,SLC6A3,WRN,RCHY1,SP1,HSP90AA1,SNCA,PTEN,APRT,TH
GO:0007015	Actin filament organization	7	254	0.85	0.0013	9606.ENSP00000345230,9606.ENSP00000351022,9606.ENSP00000357516,9606.ENSP00000360293,9606.ENSP00000362680,9606.ENSP00000367542,9606.ENSP00000478767	TPM4,TPM1,TPM3,SORBS1,SRC,TPM2,PPP1R9B
GO:0031497	Chromatin assembly	6	172	0.95	0.0013	9606.ENSP00000212015,9606.ENSP00000269305,9606.ENSP00000296930,9606.ENSP00000355778,9606.ENSP00000362649,9606.ENSP00000363668	SIRT1,TP53,NPM1,H3F3A,HDAC1,DAXX
GO:1904705	Regulation of vascular associated smooth muscle cell proliferation	4	52	1.3	0.0013	9606.ENSP00000235329,9606.ENSP00000258149,9606.ENSP00000351022,9606.ENSP00000361021	MFN2,MDM2,TPM1,PTEN
GO:0000731	DNA synthesis involved in DNA repair	4	54	1.28	0.0014	9606.ENSP00000212015,9606.ENSP00000254719,9606.ENSP00000298139,9606.ENSP00000321239	SIRT1,RPA1,WRN,RCHY1
GO:0001541	Ovarian follicle development	4	53	1.29	0.0014	9606.ENSP00000232165,9606.ENSP00000278616,9606.ENSP00000302564,9606.ENSP00000362680	UBE3A,ATM,BCL2L1,SRC
GO:0016241	Regulation of macroautophagy	6	174	0.95	0.0014	9606.ENSP00000212015,9606.ENSP00000235329,9606.ENSP00000269305,9606.ENSP00000298910,9606.ENSP00000311032,9606.ENSP00000355865	SIRT1,MFN2,TP53,LRRK2,CASP3,PARK2
GO:0031330	Negative regulation of cellular catabolic process	7	258	0.84	0.0014	9606.ENSP00000260197,9606.ENSP00000269305,9606.ENSP00000298910,9606.ENSP00000302564,9606.ENSP00000326366,9606.ENSP00000338345,9606.ENSP00000343535	SORL1,TP53,LRRK2,BCL2L1,PSEN1,SNCA,USP7
GO:0050435	Amyloid-beta metabolic process	3	18	1.63	0.0014	9606.ENSP00000294785,9606.ENSP00000318585,9606.ENSP00000326366	NCSTN,BACE1,PSEN1
GO:0050730	Regulation of peptidyl-tyrosine phosphorylation	7	258	0.84	0.0014	9606.ENSP00000264033,9606.ENSP00000269305,9606.ENSP00000284981,9606.ENSP00000326366,9606.ENSP00000342235,9606.ENSP00000362680,9606.ENSP00000382428	CBL,TP53,APP,PSEN1,ERBB4,SRC,DLG4
GO:0099175	Regulation of postsynapse organization	5	107	1.08	0.0014	9606.ENSP00000232165,9606.ENSP00000284981,9606.ENSP00000298910,9606.ENSP00000361021,9606.ENSP00000377372	UBE3A,APP,LRRK2,PTEN,GAP43
GO:1901524	Regulation of mitophagy	3	18	1.63	0.0014	9606.ENSP00000235329,9606.ENSP00000269305,9606.ENSP00000355865	MFN2,TP53,PARK2
GO:2001022	Positive regulation of response to DNA damage stimulus	5	106	1.08	0.0014	9606.ENSP00000212015,9606.ENSP00000225792,9606.ENSP00000262887,9606.ENSP00000278616,9606.ENSP00000343741	SIRT1,DDX5,XRCC1,ATM,ATR
GO:0010001	Glial cell differentiation	6	178	0.94	0.0015	9606.ENSP00000284981,9606.ENSP00000294785,9606.ENSP00000326366,9606.ENSP00000340820,9606.ENSP00000361021,9606.ENSP00000377372	APP,NCSTN,PSEN1,MAPT,PTEN,GAP43
GO:0022603	Regulation of anatomical structure morphogenesis	14	1095	0.52	0.0015	9606.ENSP00000212015,9606.ENSP00000232165,9606.ENSP00000298910,9606.ENSP00000324806,9606.ENSP00000326366,9606.ENSP00000329357,9606.ENSP00000340820,9606.ENSP00000351022,9606.ENSP00000355865,9606.ENSP00000360608,9606.ENSP00000361021,9606.ENSP00000362680,9606.ENSP00000382428,9606.ENSP00000482169	SIRT1,UBE3A,LRRK2,GSK3B,PSEN1,SP1,MAPT,TPM1,PARK2,GRIN1,PTEN,SRC,DLG4,NEFL
GO:0008340	Determination of adult lifespan	3	19	1.61	0.0016	9606.ENSP00000269305,9606.ENSP00000278616,9606.ENSP00000298910	TP53,ATM,LRRK2
GO:0006509	Membrane protein ectodomain proteolysis	3	20	1.59	0.0017	9606.ENSP00000294785,9606.ENSP00000318585,9606.ENSP00000326366	NCSTN,BACE1,PSEN1
GO:0006810	Transport	32	4353	0.28	0.0017	9606.ENSP00000232165,9606.ENSP00000235329,9606.ENSP00000260197,9606.ENSP00000263233,9606.ENSP00000264033,9606.ENSP00000265381,9606.ENSP00000266970,9606.ENSP00000269305,9606.ENSP00000270349,9606.ENSP00000284981,9606.ENSP00000294785,9606.ENSP00000296930,9606.ENSP00000298910,9606.ENSP00000302564,9606.ENSP00000302961,9606.ENSP00000324806,9606.ENSP00000326366,9606.ENSP00000335153,9606.ENSP00000336799,…	UBE3A,MFN2,SORL1,SYP,CBL,APBA1,CDK2,TP53,SLC6A3,APP,NCSTN,NPM1,LRRK2,BCL2L1,HSPA4,GSK3B,PSEN1,HSP90AA1,TUBA1B,SNCA,TUBB,MAPT,SFN,TP53BP2,ERBB4,COPS5,PARK2,GRIN1,SRC,APRT,TH,NEFL
GO:0008637	Apoptotic mitochondrial changes	4	57	1.26	0.0017	9606.ENSP00000269305,9606.ENSP00000302564,9606.ENSP00000340989,9606.ENSP00000342235	TP53,BCL2L1,SFN,ERBB4
GO:0009887	Animal organ morphogenesis	13	967	0.54	0.0017	9606.ENSP00000235329,9606.ENSP00000258149,9606.ENSP00000263253,9606.ENSP00000265421,9606.ENSP00000269305,9606.ENSP00000298910,9606.ENSP00000326366,9606.ENSP00000351022,9606.ENSP00000356150,9606.ENSP00000361021,9606.ENSP00000362649,9606.ENSP00000362680,9606.ENSP00000370571	MFN2,MDM2,EP300,POLB,TP53,LRRK2,PSEN1,TPM1,MDM4,PTEN,HDAC1,SRC,TH
GO:0021782	Glial cell development	5	112	1.06	0.0017	9606.ENSP00000284981,9606.ENSP00000294785,9606.ENSP00000326366,9606.ENSP00000340820,9606.ENSP00000361021	APP,NCSTN,PSEN1,MAPT,PTEN
GO:0021953	Central nervous system neuron differentiation	6	183	0.93	0.0017	9606.ENSP00000326366,9606.ENSP00000335153,9606.ENSP00000340820,9606.ENSP00000342235,9606.ENSP00000361021,9606.ENSP00000384364	PSEN1,HSP90AA1,MAPT,ERBB4,PTEN,NPY
GO:0045944	Positive regulation of transcription by RNA polymerase II	15	1253	0.49	0.0017	9606.ENSP00000212015,9606.ENSP00000232165,9606.ENSP00000262367,9606.ENSP00000263253,9606.ENSP00000269305,9606.ENSP00000278616,9606.ENSP00000284981,9606.ENSP00000296930,9606.ENSP00000329357,9606.ENSP00000332643,9606.ENSP00000340330,9606.ENSP00000350512,9606.ENSP00000355865,9606.ENSP00000360608,9606.ENSP00000362649	SIRT1,UBE3A,CREBBP,EP300,TP53,ATM,APP,NPM1,SP1,NDN,KAT5,COPS5,PARK2,GRIN1,HDAC1
GO:0048011	Neurotrophin TRK receptor signaling pathway	3	20	1.59	0.0017	9606.ENSP00000311032,9606.ENSP00000332643,9606.ENSP00000362680	CASP3,NDN,SRC
GO:0048143	Astrocyte activation	3	20	1.59	0.0017	9606.ENSP00000284981,9606.ENSP00000326366,9606.ENSP00000340820	APP,PSEN1,MAPT
GO:0051563	Smooth endoplasmic reticulum calcium ion homeostasis	2	2	2.41	0.0017	9606.ENSP00000284981,9606.ENSP00000326366	APP,PSEN1
GO:0097694	Establishment of RNA localization to telomere	2	2	2.41	0.0017	9606.ENSP00000278616,9606.ENSP00000343741	ATM,ATR
GO:0097695	Establishment of protein-containing complex localization to telomere	2	2	2.41	0.0017	9606.ENSP00000278616,9606.ENSP00000343741	ATM,ATR
GO:1902004	Positive regulation of amyloid-beta formation	3	20	1.59	0.0017	9606.ENSP00000284981,9606.ENSP00000311032,9606.ENSP00000329357	APP,CASP3,SP1
GO:1902236	Negative regulation of endoplasmic reticulum stress-induced intrinsic apoptotic signaling pathway	3	20	1.59	0.0017	9606.ENSP00000298910,9606.ENSP00000302564,9606.ENSP00000355865	LRRK2,BCL2L1,PARK2
GO:1902530	Positive regulation of protein linear polyubiquitination	2	2	2.41	0.0017	9606.ENSP00000355865,9606.ENSP00000360242	PARK2,XIAP
GO:1904884	Positive regulation of telomerase catalytic core complex assembly	2	2	2.41	0.0017	9606.ENSP00000278616,9606.ENSP00000343741	ATM,ATR
GO:2000474	Regulation of opioid receptor signaling pathway	2	2	2.41	0.0017	9606.ENSP00000263233,9606.ENSP00000478767	SYP,PPP1R9B
GO:0006914	Autophagy	7	270	0.82	0.0018	9606.ENSP00000235329,9606.ENSP00000269305,9606.ENSP00000298910,9606.ENSP00000326366,9606.ENSP00000335153,9606.ENSP00000355865,9606.ENSP00000362680	MFN2,TP53,LRRK2,PSEN1,HSP90AA1,PARK2,SRC
GO:0010676	Positive regulation of cellular carbohydrate metabolic process	4	58	1.25	0.0018	9606.ENSP00000212015,9606.ENSP00000338345,9606.ENSP00000360293,9606.ENSP00000362680	SIRT1,SNCA,SORBS1,SRC
GO:0071375	Cellular response to peptide hormone stimulus	7	269	0.83	0.0018	9606.ENSP00000258149,9606.ENSP00000324806,9606.ENSP00000329357,9606.ENSP00000360293,9606.ENSP00000361021,9606.ENSP00000362680,9606.ENSP00000367615	MDM2,GSK3B,SP1,SORBS1,PTEN,SRC,APRT
GO:2000278	Regulation of DNA biosynthetic process	5	114	1.05	0.0018	9606.ENSP00000269305,9606.ENSP00000278616,9606.ENSP00000335153,9606.ENSP00000343741,9606.ENSP00000362680	TP53,ATM,HSP90AA1,ATR,SRC
GO:2001252	Positive regulation of chromosome organization	6	184	0.92	0.0018	9606.ENSP00000212015,9606.ENSP00000269305,9606.ENSP00000278616,9606.ENSP00000284981,9606.ENSP00000298910,9606.ENSP00000343741	SIRT1,TP53,ATM,APP,LRRK2,ATR
GO:0022037	Metencephalon development	5	115	1.05	0.0019	9606.ENSP00000262887,9606.ENSP00000269305,9606.ENSP00000294785,9606.ENSP00000326366,9606.ENSP00000360608	XRCC1,TP53,NCSTN,PSEN1,GRIN1
GO:0050770	Regulation of axonogenesis	6	187	0.92	0.0019	9606.ENSP00000324806,9606.ENSP00000326366,9606.ENSP00000340820,9606.ENSP00000360608,9606.ENSP00000361021,9606.ENSP00000482169	GSK3B,PSEN1,MAPT,GRIN1,PTEN,NEFL
GO:0051093	Negative regulation of developmental process	13	983	0.53	0.0019	9606.ENSP00000212015,9606.ENSP00000232165,9606.ENSP00000258149,9606.ENSP00000260197,9606.ENSP00000269305,9606.ENSP00000284981,9606.ENSP00000298910,9606.ENSP00000324806,9606.ENSP00000326366,9606.ENSP00000340820,9606.ENSP00000342235,9606.ENSP00000355865,9606.ENSP00000361021	SIRT1,UBE3A,MDM2,SORL1,TP53,APP,LRRK2,GSK3B,PSEN1,MAPT,ERBB4,PARK2,PTEN
GO:0045912	Negative regulation of carbohydrate metabolic process	4	60	1.23	0.002	9606.ENSP00000263253,9606.ENSP00000269305,9606.ENSP00000324806,9606.ENSP00000355865	EP300,TP53,GSK3B,PARK2
GO:0009888	Tissue development	18	1760	0.42	0.0021	9606.ENSP00000225792,9606.ENSP00000258149,9606.ENSP00000263253,9606.ENSP00000269305,9606.ENSP00000278616,9606.ENSP00000311032,9606.ENSP00000324806,9606.ENSP00000326366,9606.ENSP00000340989,9606.ENSP00000342235,9606.ENSP00000351022,9606.ENSP00000356150,9606.ENSP00000357705,9606.ENSP00000361021,9606.ENSP00000362649,9606.ENSP00000362680,9606.ENSP00000377372,9606.ENSP00000384364	DDX5,MDM2,EP300,TP53,ATM,CASP3,GSK3B,PSEN1,SFN,ERBB4,TPM1,MDM4,S100A4,PTEN,HDAC1,SRC,GAP43,NPY
GO:0051851	Modulation by host of symbiont process	4	61	1.23	0.0021	9606.ENSP00000263253,9606.ENSP00000329357,9606.ENSP00000355865,9606.ENSP00000362649	EP300,SP1,PARK2,HDAC1
GO:0001836	Release of cytochrome c from mitochondria	3	22	1.55	0.0022	9606.ENSP00000269305,9606.ENSP00000302564,9606.ENSP00000340989	TP53,BCL2L1,SFN
GO:0007219	Notch signaling pathway	5	120	1.03	0.0022	9606.ENSP00000262367,9606.ENSP00000263253,9606.ENSP00000284981,9606.ENSP00000294785,9606.ENSP00000326366	CREBBP,EP300,APP,NCSTN,PSEN1
GO:0014910	Regulation of smooth muscle cell migration	4	62	1.22	0.0022	9606.ENSP00000258149,9606.ENSP00000260197,9606.ENSP00000351022,9606.ENSP00000362680	MDM2,SORL1,TPM1,SRC
GO:0042542	Response to hydrogen peroxide	5	119	1.03	0.0022	9606.ENSP00000212015,9606.ENSP00000232165,9606.ENSP00000258149,9606.ENSP00000311032,9606.ENSP00000362680	SIRT1,UBE3A,MDM2,CASP3,SRC
GO:0045596	Negative regulation of cell differentiation	11	728	0.59	0.0022	9606.ENSP00000212015,9606.ENSP00000232165,9606.ENSP00000258149,9606.ENSP00000260197,9606.ENSP00000269305,9606.ENSP00000284981,9606.ENSP00000298910,9606.ENSP00000324806,9606.ENSP00000326366,9606.ENSP00000342235,9606.ENSP00000361021	SIRT1,UBE3A,MDM2,SORL1,TP53,APP,LRRK2,GSK3B,PSEN1,ERBB4,PTEN
GO:1901984	Negative regulation of protein acetylation	3	22	1.55	0.0022	9606.ENSP00000212015,9606.ENSP00000324806,9606.ENSP00000338345	SIRT1,GSK3B,SNCA
GO:0030705	Cytoskeleton-dependent intracellular transport	6	195	0.9	0.0023	9606.ENSP00000265381,9606.ENSP00000284981,9606.ENSP00000336799,9606.ENSP00000339001,9606.ENSP00000340820,9606.ENSP00000482169	APBA1,APP,TUBA1B,TUBB,MAPT,NEFL
GO:0000729	DNA double-strand break processing	3	23	1.53	0.0024	9606.ENSP00000260947,9606.ENSP00000278616,9606.ENSP00000340330	BARD1,ATM,KAT5
GO:0010288	Response to lead ion	3	23	1.53	0.0024	9606.ENSP00000284981,9606.ENSP00000318585,9606.ENSP00000340820	APP,BACE1,MAPT
GO:0010640	Regulation of platelet-derived growth factor receptor signaling pathway	3	23	1.53	0.0024	9606.ENSP00000264033,9606.ENSP00000338345,9606.ENSP00000362680	CBL,SNCA,SRC
GO:0050805	Negative regulation of synaptic transmission	4	63	1.21	0.0024	9606.ENSP00000298910,9606.ENSP00000338345,9606.ENSP00000355865,9606.ENSP00000361021	LRRK2,SNCA,PARK2,PTEN
GO:0070925	Organelle assembly	11	735	0.59	0.0024	9606.ENSP00000216911,9606.ENSP00000235329,9606.ENSP00000266970,9606.ENSP00000296930,9606.ENSP00000326366,9606.ENSP00000335153,9606.ENSP00000339001,9606.ENSP00000340820,9606.ENSP00000351022,9606.ENSP00000361021,9606.ENSP00000372023	AURKA,MFN2,CDK2,NPM1,PSEN1,HSP90AA1,TUBB,MAPT,TPM1,PTEN,CHEK2
GO:0071157	Negative regulation of cell cycle arrest	3	23	1.53	0.0024	9606.ENSP00000258149,9606.ENSP00000356150,9606.ENSP00000372023	MDM2,MDM4,CHEK2
GO:1903578	Regulation of ATP metabolic process	5	122	1.02	0.0024	9606.ENSP00000263253,9606.ENSP00000269305,9606.ENSP00000284981,9606.ENSP00000326366,9606.ENSP00000338345	EP300,TP53,APP,PSEN1,SNCA
GO:0032101	Regulation of response to external stimulus	13	1013	0.52	0.0025	9606.ENSP00000262367,9606.ENSP00000263253,9606.ENSP00000270349,9606.ENSP00000278616,9606.ENSP00000284981,9606.ENSP00000298910,9606.ENSP00000318585,9606.ENSP00000338345,9606.ENSP00000360242,9606.ENSP00000360608,9606.ENSP00000361021,9606.ENSP00000362680,9606.ENSP00000384364	CREBBP,EP300,SLC6A3,ATM,APP,LRRK2,BACE1,SNCA,XIAP,GRIN1,PTEN,SRC,NPY
GO:0072359	Circulatory system development	12	872	0.55	0.0025	9606.ENSP00000212015,9606.ENSP00000258149,9606.ENSP00000263253,9606.ENSP00000269305,9606.ENSP00000278616,9606.ENSP00000311032,9606.ENSP00000326366,9606.ENSP00000342235,9606.ENSP00000351022,9606.ENSP00000356150,9606.ENSP00000361021,9606.ENSP00000370571	SIRT1,MDM2,EP300,TP53,ATM,CASP3,PSEN1,ERBB4,TPM1,MDM4,PTEN,TH
GO:1901888	Regulation of cell junction assembly	6	199	0.89	0.0025	9606.ENSP00000284981,9606.ENSP00000338345,9606.ENSP00000360608,9606.ENSP00000361021,9606.ENSP00000362680,9606.ENSP00000377372	APP,SNCA,GRIN1,PTEN,SRC,GAP43
GO:0006288	Base-excision repair, DNA ligation	2	3	2.23	0.0026	9606.ENSP00000262887,9606.ENSP00000265421	XRCC1,POLB
GO:0008104	Protein localization	20	2139	0.38	0.0026	9606.ENSP00000216911,9606.ENSP00000235329,9606.ENSP00000254719,9606.ENSP00000258149,9606.ENSP00000260197,9606.ENSP00000260947,9606.ENSP00000265381,9606.ENSP00000269305,9606.ENSP00000278616,9606.ENSP00000296930,9606.ENSP00000298139,9606.ENSP00000298910,9606.ENSP00000302961,9606.ENSP00000326366,9606.ENSP00000335153,9606.ENSP00000343741,9606.ENSP00000355865,9606.ENSP00000360608,9606.ENSP00000382428,…	AURKA,MFN2,RPA1,MDM2,SORL1,BARD1,APBA1,TP53,ATM,NPM1,WRN,LRRK2,HSPA4,PSEN1,HSP90AA1,ATR,PARK2,GRIN1,DLG4,PPP1R9B
GO:0018076	N-terminal peptidyl-lysine acetylation	2	3	2.23	0.0026	9606.ENSP00000262367,9606.ENSP00000263253	CREBBP,EP300
GO:0072717	Cellular response to actinomycin D	2	3	2.23	0.0026	9606.ENSP00000258149,9606.ENSP00000269305	MDM2,TP53
GO:2000468	Regulation of peroxidase activity	2	3	2.23	0.0026	9606.ENSP00000298910,9606.ENSP00000338345	LRRK2,SNCA
GO:0001756	Somitogenesis	4	66	1.19	0.0027	9606.ENSP00000263253,9606.ENSP00000269305,9606.ENSP00000278616,9606.ENSP00000326366	EP300,TP53,ATM,PSEN1
GO:0008088	Axo-dendritic transport	4	66	1.19	0.0027	9606.ENSP00000265381,9606.ENSP00000284981,9606.ENSP00000340820,9606.ENSP00000482169	APBA1,APP,MAPT,NEFL
GO:0010660	Regulation of muscle cell apoptotic process	4	66	1.19	0.0027	9606.ENSP00000212015,9606.ENSP00000235329,9606.ENSP00000269305,9606.ENSP00000361021	SIRT1,MFN2,TP53,PTEN
GO:1902254	Negative regulation of intrinsic apoptotic signaling pathway by p53 class mediator	3	24	1.51	0.0027	9606.ENSP00000212015,9606.ENSP00000258149,9606.ENSP00000355865	SIRT1,MDM2,PARK2
GO:0031669	Cellular response to nutrient levels	6	204	0.88	0.0028	9606.ENSP00000212015,9606.ENSP00000258149,9606.ENSP00000264033,9606.ENSP00000269305,9606.ENSP00000298139,9606.ENSP00000298910	SIRT1,MDM2,CBL,TP53,WRN,LRRK2
GO:0030100	Regulation of endocytosis	6	205	0.88	0.0029	9606.ENSP00000264033,9606.ENSP00000284981,9606.ENSP00000298910,9606.ENSP00000338345,9606.ENSP00000362680,9606.ENSP00000382428	CBL,APP,LRRK2,SNCA,SRC,DLG4
GO:0048512	Circadian behavior	3	25	1.49	0.0029	9606.ENSP00000269305,9606.ENSP00000361021,9606.ENSP00000370571	TP53,PTEN,TH
GO:0070613	Regulation of protein processing	4	67	1.19	0.0029	9606.ENSP00000258149,9606.ENSP00000298910,9606.ENSP00000360242,9606.ENSP00000362680	MDM2,LRRK2,XIAP,SRC
GO:1903201	Regulation of oxidative stress-induced cell death	4	67	1.19	0.0029	9606.ENSP00000212015,9606.ENSP00000284981,9606.ENSP00000298910,9606.ENSP00000355865	SIRT1,APP,LRRK2,PARK2
GO:2000209	Regulation of anoikis	3	25	1.49	0.0029	9606.ENSP00000302564,9606.ENSP00000362680,9606.ENSP00000372023	BCL2L1,SRC,CHEK2
GO:1903530	Regulation of secretion by cell	10	630	0.61	0.003	9606.ENSP00000260197,9606.ENSP00000261368,9606.ENSP00000263233,9606.ENSP00000265381,9606.ENSP00000298910,9606.ENSP00000318585,9606.ENSP00000324806,9606.ENSP00000338345,9606.ENSP00000355865,9606.ENSP00000362680	SORL1,SNCAIP,SYP,APBA1,LRRK2,BACE1,GSK3B,SNCA,PARK2,SRC
GO:0001101	Response to acid chemical	5	131	0.99	0.0031	9606.ENSP00000302564,9606.ENSP00000311032,9606.ENSP00000360608,9606.ENSP00000370571,9606.ENSP00000478767	BCL2L1,CASP3,GRIN1,TH,PPP1R9B
GO:0006928	Movement of cell or subcellular component	16	1501	0.44	0.0032	9606.ENSP00000265381,9606.ENSP00000284981,9606.ENSP00000298910,9606.ENSP00000326366,9606.ENSP00000332643,9606.ENSP00000340820,9606.ENSP00000342235,9606.ENSP00000345230,9606.ENSP00000351022,9606.ENSP00000357516,9606.ENSP00000361021,9606.ENSP00000362680,9606.ENSP00000367542,9606.ENSP00000377372,9606.ENSP00000478767,9606.ENSP00000482169	APBA1,APP,LRRK2,PSEN1,NDN,MAPT,ERBB4,TPM4,TPM1,TPM3,PTEN,SRC,TPM2,GAP43,PPP1R9B,NEFL
GO:0035902	Response to immobilization stress	3	26	1.47	0.0032	9606.ENSP00000258149,9606.ENSP00000370571,9606.ENSP00000478767	MDM2,TH,PPP1R9B
GO:1904353	Regulation of telomere capping	3	26	1.47	0.0032	9606.ENSP00000262887,9606.ENSP00000278616,9606.ENSP00000343535	XRCC1,ATM,USP7
GO:0031333	Negative regulation of protein-containing complex assembly	5	133	0.99	0.0033	9606.ENSP00000260197,9606.ENSP00000263253,9606.ENSP00000324806,9606.ENSP00000338345,9606.ENSP00000362680	SORL1,EP300,GSK3B,SNCA,SRC
GO:0038127	ERBB signaling pathway	4	70	1.17	0.0033	9606.ENSP00000264033,9606.ENSP00000335153,9606.ENSP00000342235,9606.ENSP00000362680	CBL,HSP90AA1,ERBB4,SRC
GO:0043009	Chordate embryonic development	10	640	0.6	0.0033	9606.ENSP00000235329,9606.ENSP00000263253,9606.ENSP00000265381,9606.ENSP00000265421,9606.ENSP00000269305,9606.ENSP00000278616,9606.ENSP00000302564,9606.ENSP00000311032,9606.ENSP00000326366,9606.ENSP00000351022	MFN2,EP300,APBA1,POLB,TP53,ATM,BCL2L1,CASP3,PSEN1,TPM1
GO:0051865	Protein autoubiquitination	4	70	1.17	0.0033	9606.ENSP00000232165,9606.ENSP00000258149,9606.ENSP00000321239,9606.ENSP00000355865	UBE3A,MDM2,RCHY1,PARK2
GO:2000573	Positive regulation of DNA biosynthetic process	4	70	1.17	0.0033	9606.ENSP00000278616,9606.ENSP00000335153,9606.ENSP00000343741,9606.ENSP00000362680	ATM,HSP90AA1,ATR,SRC
GO:0006473	Protein acetylation	5	134	0.98	0.0034	9606.ENSP00000212015,9606.ENSP00000262367,9606.ENSP00000263253,9606.ENSP00000340330,9606.ENSP00000340820	SIRT1,CREBBP,EP300,KAT5,MAPT
GO:0060485	Mesenchyme development	6	212	0.86	0.0034	9606.ENSP00000225792,9606.ENSP00000258149,9606.ENSP00000324806,9606.ENSP00000342235,9606.ENSP00000356150,9606.ENSP00000357705	DDX5,MDM2,GSK3B,ERBB4,MDM4,S100A4
GO:1901576	Organic substance biosynthetic process	23	2734	0.34	0.0034	9606.ENSP00000212015,9606.ENSP00000225792,9606.ENSP00000254719,9606.ENSP00000260947,9606.ENSP00000262367,9606.ENSP00000265421,9606.ENSP00000266970,9606.ENSP00000269305,9606.ENSP00000270349,9606.ENSP00000278616,9606.ENSP00000294785,9606.ENSP00000298139,9606.ENSP00000321239,9606.ENSP00000326366,9606.ENSP00000329357,9606.ENSP00000335153,9606.ENSP00000338345,9606.ENSP00000340330,9606.ENSP00000343741,…	SIRT1,DDX5,RPA1,BARD1,CREBBP,POLB,CDK2,TP53,SLC6A3,ATM,NCSTN,WRN,RCHY1,PSEN1,SP1,HSP90AA1,SNCA,KAT5,ATR,COPS5,PTEN,APRT,TH
GO:0010661	Positive regulation of muscle cell apoptotic process	3	27	1.46	0.0035	9606.ENSP00000235329,9606.ENSP00000269305,9606.ENSP00000361021	MFN2,TP53,PTEN
GO:0090140	Regulation of mitochondrial fission	3	27	1.46	0.0035	9606.ENSP00000298910,9606.ENSP00000340820,9606.ENSP00000355865	LRRK2,MAPT,PARK2
GO:1900740	Positive regulation of protein insertion into mitochondrial membrane involved in apoptotic signaling pathway	3	27	1.46	0.0035	9606.ENSP00000269305,9606.ENSP00000340989,9606.ENSP00000341957	TP53,SFN,TP53BP2
GO:0002265	Astrocyte activation involved in immune response	2	4	2.11	0.0036	9606.ENSP00000284981,9606.ENSP00000326366	APP,PSEN1
GO:0007292	Female gamete generation	5	136	0.98	0.0036	9606.ENSP00000212015,9606.ENSP00000216911,9606.ENSP00000278616,9606.ENSP00000355778,9606.ENSP00000362680	SIRT1,AURKA,ATM,H3F3A,SRC
GO:0045040	Protein insertion into mitochondrial outer membrane	2	4	2.11	0.0036	9606.ENSP00000302961,9606.ENSP00000335153	HSPA4,HSP90AA1
GO:0071901	Negative regulation of protein serine/threonine kinase activity	5	136	0.98	0.0036	9606.ENSP00000212015,9606.ENSP00000260197,9606.ENSP00000311032,9606.ENSP00000340989,9606.ENSP00000361021	SIRT1,SORL1,CASP3,SFN,PTEN
GO:1905908	Positive regulation of amyloid fibril formation	2	4	2.11	0.0036	9606.ENSP00000284981,9606.ENSP00000326366	APP,PSEN1
GO:0009611	Response to wounding	9	532	0.64	0.0039	9606.ENSP00000216911,9606.ENSP00000235329,9606.ENSP00000311032,9606.ENSP00000351022,9606.ENSP00000355778,9606.ENSP00000362649,9606.ENSP00000362680,9606.ENSP00000377372,9606.ENSP00000482169	AURKA,MFN2,CASP3,TPM1,H3F3A,HDAC1,SRC,GAP43,NEFL
GO:0001775	Cell activation	13	1075	0.49	0.0041	9606.ENSP00000263253,9606.ENSP00000264033,9606.ENSP00000269305,9606.ENSP00000278616,9606.ENSP00000284981,9606.ENSP00000294785,9606.ENSP00000326366,9606.ENSP00000335153,9606.ENSP00000338345,9606.ENSP00000339001,9606.ENSP00000340820,9606.ENSP00000362680,9606.ENSP00000367615	EP300,CBL,TP53,ATM,APP,NCSTN,PSEN1,HSP90AA1,SNCA,TUBB,MAPT,SRC,APRT
GO:0030099	Myeloid cell differentiation	6	221	0.84	0.0041	9606.ENSP00000212015,9606.ENSP00000263253,9606.ENSP00000284981,9606.ENSP00000311032,9606.ENSP00000326366,9606.ENSP00000362680	SIRT1,EP300,APP,CASP3,PSEN1,SRC
GO:0045321	Leukocyte activation	12	929	0.52	0.0041	9606.ENSP00000263253,9606.ENSP00000264033,9606.ENSP00000269305,9606.ENSP00000278616,9606.ENSP00000284981,9606.ENSP00000294785,9606.ENSP00000326366,9606.ENSP00000335153,9606.ENSP00000338345,9606.ENSP00000339001,9606.ENSP00000340820,9606.ENSP00000367615	EP300,CBL,TP53,ATM,APP,NCSTN,PSEN1,HSP90AA1,SNCA,TUBB,MAPT,APRT
GO:0001558	Regulation of cell growth	8	423	0.69	0.0042	9606.ENSP00000212015,9606.ENSP00000269305,9606.ENSP00000324806,9606.ENSP00000340820,9606.ENSP00000340989,9606.ENSP00000355778,9606.ENSP00000355865,9606.ENSP00000478767	SIRT1,TP53,GSK3B,MAPT,SFN,H3F3A,PARK2,PPP1R9B
GO:0019216	Regulation of lipid metabolic process	8	424	0.69	0.0043	9606.ENSP00000212015,9606.ENSP00000260197,9606.ENSP00000262367,9606.ENSP00000284981,9606.ENSP00000329357,9606.ENSP00000342235,9606.ENSP00000360293,9606.ENSP00000362680	SIRT1,SORL1,CREBBP,APP,SP1,ERBB4,SORBS1,SRC
GO:0032355	Response to estradiol	5	142	0.96	0.0043	9606.ENSP00000311032,9606.ENSP00000340330,9606.ENSP00000361021,9606.ENSP00000370571,9606.ENSP00000478767	CASP3,KAT5,PTEN,TH,PPP1R9B
GO:0050801	Ion homeostasis	11	796	0.55	0.0043	9606.ENSP00000212015,9606.ENSP00000232165,9606.ENSP00000284981,9606.ENSP00000298910,9606.ENSP00000326366,9606.ENSP00000338345,9606.ENSP00000355865,9606.ENSP00000360242,9606.ENSP00000360608,9606.ENSP00000362680,9606.ENSP00000382428	SIRT1,UBE3A,APP,LRRK2,PSEN1,SNCA,PARK2,XIAP,GRIN1,SRC,DLG4
GO:0051604	Protein maturation	6	225	0.84	0.0044	9606.ENSP00000260197,9606.ENSP00000262367,9606.ENSP00000263253,9606.ENSP00000294785,9606.ENSP00000311032,9606.ENSP00000326366	SORL1,CREBBP,EP300,NCSTN,CASP3,PSEN1
GO:0007176	Regulation of epidermal growth factor-activated receptor activity	3	30	1.41	0.0045	9606.ENSP00000264033,9606.ENSP00000284981,9606.ENSP00000326366	CBL,APP,PSEN1
GO:0051896	Regulation of protein kinase B signaling	6	226	0.83	0.0045	9606.ENSP00000212015,9606.ENSP00000284981,9606.ENSP00000335153,9606.ENSP00000342235,9606.ENSP00000361021,9606.ENSP00000362680	SIRT1,APP,HSP90AA1,ERBB4,PTEN,SRC
GO:1902751	Positive regulation of cell cycle G2/M phase transition	3	30	1.41	0.0045	9606.ENSP00000284981,9606.ENSP00000296930,9606.ENSP00000321656	APP,NPM1,CDC25C
GO:0044249	Cellular biosynthetic process	22	2611	0.34	0.0047	9606.ENSP00000212015,9606.ENSP00000225792,9606.ENSP00000254719,9606.ENSP00000260947,9606.ENSP00000262367,9606.ENSP00000265421,9606.ENSP00000266970,9606.ENSP00000269305,9606.ENSP00000270349,9606.ENSP00000278616,9606.ENSP00000298139,9606.ENSP00000321239,9606.ENSP00000326366,9606.ENSP00000329357,9606.ENSP00000335153,9606.ENSP00000338345,9606.ENSP00000340330,9606.ENSP00000343741,9606.ENSP00000350512,…	SIRT1,DDX5,RPA1,BARD1,CREBBP,POLB,CDK2,TP53,SLC6A3,ATM,WRN,RCHY1,PSEN1,SP1,HSP90AA1,SNCA,KAT5,ATR,COPS5,PTEN,APRT,TH
GO:0060998	Regulation of dendritic spine development	4	78	1.12	0.0047	9606.ENSP00000232165,9606.ENSP00000298910,9606.ENSP00000326366,9606.ENSP00000361021	UBE3A,LRRK2,PSEN1,PTEN
GO:0006897	Endocytosis	8	433	0.68	0.0048	9606.ENSP00000232165,9606.ENSP00000260197,9606.ENSP00000263233,9606.ENSP00000284981,9606.ENSP00000298910,9606.ENSP00000302564,9606.ENSP00000335153,9606.ENSP00000338345	UBE3A,SORL1,SYP,APP,LRRK2,BCL2L1,HSP90AA1,SNCA
GO:0045860	Positive regulation of protein kinase activity	9	550	0.62	0.0048	9606.ENSP00000212015,9606.ENSP00000284981,9606.ENSP00000298910,9606.ENSP00000326366,9606.ENSP00000335153,9606.ENSP00000338345,9606.ENSP00000362680,9606.ENSP00000363668,9606.ENSP00000382428	SIRT1,APP,LRRK2,PSEN1,HSP90AA1,SNCA,SRC,DAXX,DLG4
GO:0072594	Establishment of protein localization to organelle	8	433	0.68	0.0048	9606.ENSP00000235329,9606.ENSP00000260197,9606.ENSP00000269305,9606.ENSP00000278616,9606.ENSP00000298910,9606.ENSP00000302961,9606.ENSP00000335153,9606.ENSP00000343741	MFN2,SORL1,TP53,ATM,LRRK2,HSPA4,HSP90AA1,ATR
GO:0001302	Replicative cell aging	2	5	2.01	0.0049	9606.ENSP00000298139,9606.ENSP00000372023	WRN,CHEK2
GO:0010165	Response to X-ray	3	31	1.4	0.0049	9606.ENSP00000269305,9606.ENSP00000278616,9606.ENSP00000311032	TP53,ATM,CASP3
GO:0016572	Histone phosphorylation	3	31	1.4	0.0049	9606.ENSP00000216911,9606.ENSP00000266970,9606.ENSP00000278616	AURKA,CDK2,ATM
GO:0034349	Glial cell apoptotic process	2	5	2.01	0.0049	9606.ENSP00000269305,9606.ENSP00000311032	TP53,CASP3
GO:0043278	Response to morphine	3	31	1.4	0.0049	9606.ENSP00000258149,9606.ENSP00000360608,9606.ENSP00000478767	MDM2,GRIN1,PPP1R9B
GO:0051097	Negative regulation of helicase activity	2	5	2.01	0.0049	9606.ENSP00000212015,9606.ENSP00000269305	SIRT1,TP53
GO:0061734	Parkin-mediated stimulation of mitophagy in response to mitochondrial depolarization	2	5	2.01	0.0049	9606.ENSP00000235329,9606.ENSP00000355865	MFN2,PARK2
GO:1905279	Regulation of retrograde transport, endosome to Golgi	2	5	2.01	0.0049	9606.ENSP00000298910,9606.ENSP00000355865	LRRK2,PARK2
GO:0043524	Negative regulation of neuron apoptotic process	5	148	0.94	0.005	9606.ENSP00000302564,9606.ENSP00000326366,9606.ENSP00000355865,9606.ENSP00000360608,9606.ENSP00000482169	BCL2L1,PSEN1,PARK2,GRIN1,NEFL
GO:1903351	Cellular response to dopamine	4	80	1.11	0.005	9606.ENSP00000294785,9606.ENSP00000298910,9606.ENSP00000324806,9606.ENSP00000355865	NCSTN,LRRK2,GSK3B,PARK2
GO:0034622	Cellular protein-containing complex assembly	11	816	0.54	0.0051	9606.ENSP00000254719,9606.ENSP00000296930,9606.ENSP00000302961,9606.ENSP00000335153,9606.ENSP00000338345,9606.ENSP00000340820,9606.ENSP00000355778,9606.ENSP00000355865,9606.ENSP00000362680,9606.ENSP00000363668,9606.ENSP00000482169	RPA1,NPM1,HSPA4,HSP90AA1,SNCA,MAPT,H3F3A,PARK2,SRC,DAXX,NEFL
GO:0021954	Central nervous system neuron development	4	81	1.1	0.0052	9606.ENSP00000335153,9606.ENSP00000340820,9606.ENSP00000361021,9606.ENSP00000384364	HSP90AA1,MAPT,PTEN,NPY
GO:0001774	Microglial cell activation	3	32	1.38	0.0053	9606.ENSP00000284981,9606.ENSP00000338345,9606.ENSP00000340820	APP,SNCA,MAPT
GO:0038128	ERBB2 signaling pathway	3	32	1.38	0.0053	9606.ENSP00000335153,9606.ENSP00000342235,9606.ENSP00000362680	HSP90AA1,ERBB4,SRC
GO:0051385	Response to mineralocorticoid	3	32	1.38	0.0053	9606.ENSP00000362680,9606.ENSP00000370571,9606.ENSP00000482169	SRC,TH,NEFL
GO:0010507	Negative regulation of autophagy	4	82	1.1	0.0054	9606.ENSP00000269305,9606.ENSP00000298910,9606.ENSP00000302564,9606.ENSP00000338345	TP53,LRRK2,BCL2L1,SNCA
GO:0010977	Negative regulation of neuron projection development	5	151	0.93	0.0054	9606.ENSP00000232165,9606.ENSP00000258149,9606.ENSP00000298910,9606.ENSP00000326366,9606.ENSP00000361021	UBE3A,MDM2,LRRK2,PSEN1,PTEN
GO:0043462	Regulation of ATPase activity	4	82	1.1	0.0054	9606.ENSP00000212015,9606.ENSP00000269305,9606.ENSP00000351022,9606.ENSP00000367542	SIRT1,TP53,TPM1,TPM2
GO:0048638	Regulation of developmental growth	7	333	0.73	0.0054	9606.ENSP00000270349,9606.ENSP00000284981,9606.ENSP00000324806,9606.ENSP00000340820,9606.ENSP00000342235,9606.ENSP00000355865,9606.ENSP00000361021	SLC6A3,APP,GSK3B,MAPT,ERBB4,PARK2,PTEN
GO:0000904	Cell morphogenesis involved in differentiation	9	566	0.61	0.0057	9606.ENSP00000263253,9606.ENSP00000284981,9606.ENSP00000311032,9606.ENSP00000332643,9606.ENSP00000335153,9606.ENSP00000361021,9606.ENSP00000362680,9606.ENSP00000377372,9606.ENSP00000382428	EP300,APP,CASP3,NDN,HSP90AA1,PTEN,SRC,GAP43,DLG4
GO:0006796	Phosphate-containing compound metabolic process	19	2107	0.37	0.0057	9606.ENSP00000216911,9606.ENSP00000265421,9606.ENSP00000266970,9606.ENSP00000278616,9606.ENSP00000284981,9606.ENSP00000298910,9606.ENSP00000321656,9606.ENSP00000324806,9606.ENSP00000342235,9606.ENSP00000343741,9606.ENSP00000360608,9606.ENSP00000361021,9606.ENSP00000362680,9606.ENSP00000363668,9606.ENSP00000367615,9606.ENSP00000372023,9606.ENSP00000382428,9606.ENSP00000478767,9606.ENSP00000482169	AURKA,POLB,CDK2,ATM,APP,LRRK2,CDC25C,GSK3B,ERBB4,ATR,GRIN1,PTEN,SRC,DAXX,APRT,CHEK2,DLG4,PPP1R9B,NEFL
GO:0010039	Response to iron ion	3	33	1.37	0.0057	9606.ENSP00000258149,9606.ENSP00000270349,9606.ENSP00000338345	MDM2,SLC6A3,SNCA
GO:0021700	Developmental maturation	6	238	0.81	0.0057	9606.ENSP00000263233,9606.ENSP00000284981,9606.ENSP00000360608,9606.ENSP00000361021,9606.ENSP00000382428,9606.ENSP00000482169	SYP,APP,GRIN1,PTEN,DLG4,NEFL
GO:2001056	Positive regulation of cysteine-type endopeptidase activity	5	153	0.92	0.0057	9606.ENSP00000212015,9606.ENSP00000284981,9606.ENSP00000338345,9606.ENSP00000340820,9606.ENSP00000360608	SIRT1,APP,SNCA,MAPT,GRIN1
GO:0002521	Leukocyte differentiation	7	338	0.73	0.0058	9606.ENSP00000212015,9606.ENSP00000263253,9606.ENSP00000269305,9606.ENSP00000278616,9606.ENSP00000284981,9606.ENSP00000326366,9606.ENSP00000362680	SIRT1,EP300,TP53,ATM,APP,PSEN1,SRC
GO:0048878	Chemical homeostasis	13	1124	0.47	0.006	9606.ENSP00000212015,9606.ENSP00000232165,9606.ENSP00000284981,9606.ENSP00000298910,9606.ENSP00000326366,9606.ENSP00000338345,9606.ENSP00000340989,9606.ENSP00000355865,9606.ENSP00000360242,9606.ENSP00000360608,9606.ENSP00000362680,9606.ENSP00000370571,9606.ENSP00000382428	SIRT1,UBE3A,APP,LRRK2,PSEN1,SNCA,SFN,PARK2,XIAP,GRIN1,SRC,TH,DLG4
GO:0001975	Response to amphetamine	3	34	1.36	0.0061	9606.ENSP00000360608,9606.ENSP00000370571,9606.ENSP00000478767	GRIN1,TH,PPP1R9B
GO:0008156	Negative regulation of DNA replication	3	34	1.36	0.0061	9606.ENSP00000269305,9606.ENSP00000343741,9606.ENSP00000372023	TP53,ATR,CHEK2
GO:0010955	Negative regulation of protein processing	3	34	1.36	0.0061	9606.ENSP00000258149,9606.ENSP00000298910,9606.ENSP00000360242	MDM2,LRRK2,XIAP
GO:0046685	Response to arsenic-containing substance	3	34	1.36	0.0061	9606.ENSP00000361021,9606.ENSP00000363668,9606.ENSP00000482169	PTEN,DAXX,NEFL
GO:0051354	Negative regulation of oxidoreductase activity	3	34	1.36	0.0061	9606.ENSP00000298910,9606.ENSP00000338345,9606.ENSP00000355865	LRRK2,SNCA,PARK2
GO:1903935	Response to sodium arsenite	2	6	1.93	0.0062	9606.ENSP00000363668,9606.ENSP00000482169	DAXX,NEFL
GO:1904179	Positive regulation of adipose tissue development	2	6	1.93	0.0062	9606.ENSP00000212015,9606.ENSP00000260197	SIRT1,SORL1
GO:0048013	Ephrin receptor signaling pathway	4	86	1.08	0.0063	9606.ENSP00000294785,9606.ENSP00000326366,9606.ENSP00000360608,9606.ENSP00000362680	NCSTN,PSEN1,GRIN1,SRC
GO:0090092	Regulation of transmembrane receptor protein serine/threonine kinase signaling pathway	6	244	0.8	0.0063	9606.ENSP00000212015,9606.ENSP00000260197,9606.ENSP00000262367,9606.ENSP00000263253,9606.ENSP00000269305,9606.ENSP00000360242	SIRT1,SORL1,CREBBP,EP300,TP53,XIAP
GO:0043552	Positive regulation of phosphatidylinositol 3-kinase activity	3	35	1.34	0.0065	9606.ENSP00000284981,9606.ENSP00000342235,9606.ENSP00000362680	APP,ERBB4,SRC
GO:0097192	Extrinsic apoptotic signaling pathway in absence of ligand	3	35	1.34	0.0065	9606.ENSP00000302564,9606.ENSP00000311032,9606.ENSP00000324806	BCL2L1,CASP3,GSK3B
GO:0071902	Positive regulation of protein serine/threonine kinase activity	7	348	0.71	0.0067	9606.ENSP00000212015,9606.ENSP00000284981,9606.ENSP00000298910,9606.ENSP00000326366,9606.ENSP00000338345,9606.ENSP00000362680,9606.ENSP00000363668	SIRT1,APP,LRRK2,PSEN1,SNCA,SRC,DAXX
GO:0007631	Feeding behavior	4	88	1.07	0.0068	9606.ENSP00000284981,9606.ENSP00000360608,9606.ENSP00000370571,9606.ENSP00000384364	APP,GRIN1,TH,NPY
GO:0002274	Myeloid leukocyte activation	9	585	0.6	0.007	9606.ENSP00000264033,9606.ENSP00000284981,9606.ENSP00000294785,9606.ENSP00000326366,9606.ENSP00000335153,9606.ENSP00000338345,9606.ENSP00000339001,9606.ENSP00000340820,9606.ENSP00000367615	CBL,APP,NCSTN,PSEN1,HSP90AA1,SNCA,TUBB,MAPT,APRT
GO:0034654	Nucleobase-containing compound biosynthetic process	12	995	0.49	0.007	9606.ENSP00000212015,9606.ENSP00000225792,9606.ENSP00000254719,9606.ENSP00000262367,9606.ENSP00000265421,9606.ENSP00000269305,9606.ENSP00000298139,9606.ENSP00000321239,9606.ENSP00000329357,9606.ENSP00000335153,9606.ENSP00000361021,9606.ENSP00000367615	SIRT1,DDX5,RPA1,CREBBP,POLB,TP53,WRN,RCHY1,SP1,HSP90AA1,PTEN,APRT
GO:0003007	Heart morphogenesis	6	251	0.79	0.0072	9606.ENSP00000258149,9606.ENSP00000269305,9606.ENSP00000326366,9606.ENSP00000351022,9606.ENSP00000356150,9606.ENSP00000370571	MDM2,TP53,PSEN1,TPM1,MDM4,TH
GO:0016192	Vesicle-mediated transport	17	1805	0.38	0.0073	9606.ENSP00000232165,9606.ENSP00000260197,9606.ENSP00000263233,9606.ENSP00000264033,9606.ENSP00000284981,9606.ENSP00000294785,9606.ENSP00000298910,9606.ENSP00000302564,9606.ENSP00000326366,9606.ENSP00000335153,9606.ENSP00000338345,9606.ENSP00000339001,9606.ENSP00000350512,9606.ENSP00000355865,9606.ENSP00000362680,9606.ENSP00000367615,9606.ENSP00000370571	UBE3A,SORL1,SYP,CBL,APP,NCSTN,LRRK2,BCL2L1,PSEN1,HSP90AA1,SNCA,TUBB,COPS5,PARK2,SRC,APRT,TH
GO:0043470	Regulation of carbohydrate catabolic process	4	90	1.06	0.0073	9606.ENSP00000263253,9606.ENSP00000269305,9606.ENSP00000284981,9606.ENSP00000326366	EP300,TP53,APP,PSEN1
GO:0048588	Developmental cell growth	4	90	1.06	0.0073	9606.ENSP00000216911,9606.ENSP00000284981,9606.ENSP00000332643,9606.ENSP00000335153	AURKA,APP,NDN,HSP90AA1
GO:0051262	Protein tetramerization	4	90	1.06	0.0073	9606.ENSP00000269305,9606.ENSP00000284981,9606.ENSP00000338345,9606.ENSP00000360608	TP53,APP,SNCA,GRIN1
GO:0044057	Regulation of system process	9	592	0.59	0.0076	9606.ENSP00000258149,9606.ENSP00000284981,9606.ENSP00000298910,9606.ENSP00000351022,9606.ENSP00000360608,9606.ENSP00000361021,9606.ENSP00000362680,9606.ENSP00000370571,9606.ENSP00000382428	MDM2,APP,LRRK2,TPM1,GRIN1,PTEN,SRC,TH,DLG4
GO:0034504	Protein localization to nucleus	5	165	0.89	0.0077	9606.ENSP00000258149,9606.ENSP00000260947,9606.ENSP00000269305,9606.ENSP00000298139,9606.ENSP00000298910	MDM2,BARD1,TP53,WRN,LRRK2
GO:0043408	Regulation of MAPK cascade	10	725	0.55	0.0077	9606.ENSP00000260197,9606.ENSP00000284981,9606.ENSP00000298910,9606.ENSP00000326366,9606.ENSP00000342235,9606.ENSP00000350512,9606.ENSP00000355865,9606.ENSP00000361021,9606.ENSP00000362680,9606.ENSP00000363668	SORL1,APP,LRRK2,PSEN1,ERBB4,COPS5,PARK2,PTEN,SRC,DAXX
GO:0007017	Microtubule-based process	10	727	0.55	0.0078	9606.ENSP00000216911,9606.ENSP00000265381,9606.ENSP00000266970,9606.ENSP00000284981,9606.ENSP00000296930,9606.ENSP00000336799,9606.ENSP00000339001,9606.ENSP00000340820,9606.ENSP00000372023,9606.ENSP00000482169	AURKA,APBA1,CDK2,APP,NPM1,TUBA1B,TUBB,MAPT,CHEK2,NEFL
GO:0010907	Positive regulation of glucose metabolic process	3	38	1.31	0.0078	9606.ENSP00000212015,9606.ENSP00000360293,9606.ENSP00000362680	SIRT1,SORBS1,SRC
GO:0016198	Axon choice point recognition	2	7	1.87	0.0078	9606.ENSP00000284981,9606.ENSP00000377372	APP,GAP43
GO:0032205	Negative regulation of telomere maintenance	3	38	1.31	0.0078	9606.ENSP00000262887,9606.ENSP00000278616,9606.ENSP00000362680	XRCC1,ATM,SRC
GO:0034205	Amyloid-beta formation	2	7	1.87	0.0078	9606.ENSP00000294785,9606.ENSP00000326366	NCSTN,PSEN1
GO:0035333	Notch receptor processing, ligand-dependent	2	7	1.87	0.0078	9606.ENSP00000294785,9606.ENSP00000326366	NCSTN,PSEN1
GO:0061002	Negative regulation of dendritic spine morphogenesis	2	7	1.87	0.0078	9606.ENSP00000232165,9606.ENSP00000361021	UBE3A,PTEN
GO:0071494	Cellular response to UV-C	2	7	1.87	0.0078	9606.ENSP00000258149,9606.ENSP00000269305	MDM2,TP53
GO:0150003	Regulation of spontaneous synaptic transmission	2	7	1.87	0.0078	9606.ENSP00000284981,9606.ENSP00000355865	APP,PARK2
GO:1902803	Regulation of synaptic vesicle transport	2	7	1.87	0.0078	9606.ENSP00000298910,9606.ENSP00000355865	LRRK2,PARK2
GO:1902949	Positive regulation of tau-protein kinase activity	2	7	1.87	0.0078	9606.ENSP00000284981,9606.ENSP00000335153	APP,HSP90AA1
GO:1903426	Regulation of reactive oxygen species biosynthetic process	4	95	1.04	0.0086	9606.ENSP00000284981,9606.ENSP00000335153,9606.ENSP00000338345,9606.ENSP00000360608	APP,HSP90AA1,SNCA,GRIN1
GO:0007416	Synapse assembly	4	96	1.03	0.0089	9606.ENSP00000284981,9606.ENSP00000340820,9606.ENSP00000342235,9606.ENSP00000361021	APP,MAPT,ERBB4,PTEN
GO:0051100	Negative regulation of binding	5	173	0.87	0.0092	9606.ENSP00000216911,9606.ENSP00000260197,9606.ENSP00000298910,9606.ENSP00000324806,9606.ENSP00000326366	AURKA,SORL1,LRRK2,GSK3B,PSEN1
GO:0006975	DNA damage induced protein phosphorylation	2	8	1.81	0.0094	9606.ENSP00000278616,9606.ENSP00000372023	ATM,CHEK2
GO:0007179	Transforming growth factor beta receptor signaling pathway	4	98	1.02	0.0094	9606.ENSP00000212015,9606.ENSP00000264033,9606.ENSP00000269305,9606.ENSP00000362680	SIRT1,CBL,TP53,SRC
GO:0032071	Regulation of endodeoxyribonuclease activity	2	8	1.81	0.0094	9606.ENSP00000212015,9606.ENSP00000296930	SIRT1,NPM1
GO:0035635	Entry of bacterium into host cell	2	8	1.81	0.0094	9606.ENSP00000264033,9606.ENSP00000362680	CBL,SRC
GO:0045927	Positive regulation of growth	6	267	0.76	0.0094	9606.ENSP00000270349,9606.ENSP00000340820,9606.ENSP00000340989,9606.ENSP00000342235,9606.ENSP00000355778,9606.ENSP00000355865	SLC6A3,MAPT,SFN,ERBB4,H3F3A,PARK2
GO:0048312	Intracellular distribution of mitochondria	2	8	1.81	0.0094	9606.ENSP00000298910,9606.ENSP00000340820	LRRK2,MAPT
GO:0050847	Progesterone receptor signaling pathway	2	8	1.81	0.0094	9606.ENSP00000232165,9606.ENSP00000362680	UBE3A,SRC
GO:0070841	Inclusion body assembly	2	8	1.81	0.0094	9606.ENSP00000340820,9606.ENSP00000355865	MAPT,PARK2
GO:0085020	Protein K6-linked ubiquitination	2	8	1.81	0.0094	9606.ENSP00000260947,9606.ENSP00000355865	BARD1,PARK2
GO:0090400	Stress-induced premature senescence	2	8	1.81	0.0094	9606.ENSP00000212015,9606.ENSP00000269305	SIRT1,TP53
GO:1900117	Regulation of execution phase of apoptosis	3	41	1.28	0.0094	9606.ENSP00000269305,9606.ENSP00000302564,9606.ENSP00000341957	TP53,BCL2L1,TP53BP2
GO:1904354	Negative regulation of telomere capping	2	8	1.81	0.0094	9606.ENSP00000262887,9606.ENSP00000278616	XRCC1,ATM
GO:1904714	Regulation of chaperone-mediated autophagy	2	8	1.81	0.0094	9606.ENSP00000338345,9606.ENSP00000468500	SNCA,GFAP
GO:1990384	Hyaloid vascular plexus regression	2	8	1.81	0.0094	9606.ENSP00000270349,9606.ENSP00000370571	SLC6A3,TH
GO:0000226	Microtubule cytoskeleton organization	8	492	0.62	0.0098	9606.ENSP00000216911,9606.ENSP00000266970,9606.ENSP00000296930,9606.ENSP00000336799,9606.ENSP00000339001,9606.ENSP00000340820,9606.ENSP00000372023,9606.ENSP00000482169	AURKA,CDK2,NPM1,TUBA1B,TUBB,MAPT,CHEK2,NEFL
GO:0022898	Regulation of transmembrane transporter activity	6	269	0.76	0.0098	9606.ENSP00000284981,9606.ENSP00000338345,9606.ENSP00000360608,9606.ENSP00000361021,9606.ENSP00000382428,9606.ENSP00000482169	APP,SNCA,GRIN1,PTEN,DLG4,NEFL
GO:1901989	Positive regulation of cell cycle phase transition	4	99	1.02	0.0098	9606.ENSP00000258149,9606.ENSP00000284981,9606.ENSP00000296930,9606.ENSP00000321656	MDM2,APP,NPM1,CDC25C
GO:0019725	Cellular homeostasis	11	895	0.5	0.0099	9606.ENSP00000212015,9606.ENSP00000232165,9606.ENSP00000254719,9606.ENSP00000284981,9606.ENSP00000298910,9606.ENSP00000326366,9606.ENSP00000338345,9606.ENSP00000355865,9606.ENSP00000360608,9606.ENSP00000370571,9606.ENSP00000382428	SIRT1,UBE3A,RPA1,APP,LRRK2,PSEN1,SNCA,PARK2,GRIN1,TH,DLG4
GO:0048534	Hematopoietic or lymphoid organ development	9	619	0.57	0.0099	9606.ENSP00000212015,9606.ENSP00000263253,9606.ENSP00000265421,9606.ENSP00000269305,9606.ENSP00000278616,9606.ENSP00000284981,9606.ENSP00000311032,9606.ENSP00000326366,9606.ENSP00000362680	SIRT1,EP300,POLB,TP53,ATM,APP,CASP3,PSEN1,SRC
GO:0051301	Cell division	8	493	0.62	0.0099	9606.ENSP00000216911,9606.ENSP00000266970,9606.ENSP00000321656,9606.ENSP00000336799,9606.ENSP00000339001,9606.ENSP00000344635,9606.ENSP00000348056,9606.ENSP00000372023	AURKA,CDK2,CDC25C,TUBA1B,TUBB,CCNG1,UBE2I,CHEK2
GO:0051602	Response to electrical stimulus	3	42	1.26	0.0099	9606.ENSP00000361021,9606.ENSP00000362680,9606.ENSP00000370571	PTEN,SRC,TH
GO:0097191	Extrinsic apoptotic signaling pathway	4	100	1.01	0.01	9606.ENSP00000302564,9606.ENSP00000311032,9606.ENSP00000324806,9606.ENSP00000363668	BCL2L1,CASP3,GSK3B,DAXX
GO:0071364	Cellular response to epidermal growth factor stimulus	3	43	1.25	0.0106	9606.ENSP00000264033,9606.ENSP00000342235,9606.ENSP00000478767	CBL,ERBB4,PPP1R9B
GO:0000724	Double-strand break repair via homologous recombination	4	102	1	0.0107	9606.ENSP00000254719,9606.ENSP00000262887,9606.ENSP00000278616,9606.ENSP00000298139	RPA1,XRCC1,ATM,WRN
GO:0022602	Ovulation cycle process	3	44	1.24	0.0111	9606.ENSP00000212015,9606.ENSP00000311032,9606.ENSP00000362680	SIRT1,CASP3,SRC
GO:0045807	Positive regulation of endocytosis	4	103	1	0.0111	9606.ENSP00000264033,9606.ENSP00000284981,9606.ENSP00000298910,9606.ENSP00000338345	CBL,APP,LRRK2,SNCA
GO:0046677	Response to antibiotic	3	44	1.24	0.0111	9606.ENSP00000258149,9606.ENSP00000269305,9606.ENSP00000335153	MDM2,TP53,HSP90AA1
GO:0090647	Modulation of age-related behavioral decline	2	9	1.76	0.0111	9606.ENSP00000284981,9606.ENSP00000326366	APP,PSEN1
GO:1903748	Negative regulation of establishment of protein localization to mitochondrion	2	9	1.76	0.0111	9606.ENSP00000298910,9606.ENSP00000340820	LRRK2,MAPT
GO:0034329	Cell junction assembly	6	280	0.74	0.0117	9606.ENSP00000284981,9606.ENSP00000340820,9606.ENSP00000342235,9606.ENSP00000360293,9606.ENSP00000361021,9606.ENSP00000362680	APP,MAPT,ERBB4,SORBS1,PTEN,SRC
GO:0090287	Regulation of cellular response to growth factor stimulus	6	280	0.74	0.0117	9606.ENSP00000212015,9606.ENSP00000260197,9606.ENSP00000262367,9606.ENSP00000263253,9606.ENSP00000269305,9606.ENSP00000360242	SIRT1,SORL1,CREBBP,EP300,TP53,XIAP
GO:0007215	Glutamate receptor signaling pathway	3	45	1.23	0.0118	9606.ENSP00000284981,9606.ENSP00000294785,9606.ENSP00000360608	APP,NCSTN,GRIN1
GO:0050878	Regulation of body fluid levels	8	509	0.61	0.0118	9606.ENSP00000235329,9606.ENSP00000270349,9606.ENSP00000340989,9606.ENSP00000342235,9606.ENSP00000355778,9606.ENSP00000362649,9606.ENSP00000362680,9606.ENSP00000367615	MFN2,SLC6A3,SFN,ERBB4,H3F3A,HDAC1,SRC,APRT
GO:0021549	Cerebellum development	4	106	0.99	0.0121	9606.ENSP00000262887,9606.ENSP00000269305,9606.ENSP00000294785,9606.ENSP00000326366	XRCC1,TP53,NCSTN,PSEN1
GO:0031346	Positive regulation of cell projection organization	7	391	0.66	0.0121	9606.ENSP00000263253,9606.ENSP00000326366,9606.ENSP00000340820,9606.ENSP00000355865,9606.ENSP00000362680,9606.ENSP00000382428,9606.ENSP00000482169	EP300,PSEN1,MAPT,PARK2,SRC,DLG4,NEFL
GO:0032091	Negative regulation of protein binding	4	106	0.99	0.0121	9606.ENSP00000216911,9606.ENSP00000260197,9606.ENSP00000298910,9606.ENSP00000324806	AURKA,SORL1,LRRK2,GSK3B
GO:0051963	Regulation of synapse assembly	4	106	0.99	0.0121	9606.ENSP00000284981,9606.ENSP00000338345,9606.ENSP00000360608,9606.ENSP00000377372	APP,SNCA,GRIN1,GAP43
GO:0006111	Regulation of gluconeogenesis	3	46	1.23	0.0124	9606.ENSP00000212015,9606.ENSP00000263253,9606.ENSP00000343535	SIRT1,EP300,USP7
GO:0007595	Lactation	3	46	1.23	0.0124	9606.ENSP00000270349,9606.ENSP00000342235,9606.ENSP00000367615	SLC6A3,ERBB4,APRT
GO:0048662	Negative regulation of smooth muscle cell proliferation	3	46	1.23	0.0124	9606.ENSP00000235329,9606.ENSP00000351022,9606.ENSP00000361021	MFN2,TPM1,PTEN
GO:0006290	Pyrimidine dimer repair	2	10	1.71	0.013	9606.ENSP00000212015,9606.ENSP00000265421	SIRT1,POLB
GO:0090043	Regulation of tubulin deacetylation	2	10	1.71	0.013	9606.ENSP00000263253,9606.ENSP00000340820	EP300,MAPT
GO:0120252	Hydrocarbon metabolic process	2	10	1.71	0.013	9606.ENSP00000360608,9606.ENSP00000370571	GRIN1,TH
GO:1900271	Regulation of long-term synaptic potentiation	3	47	1.22	0.013	9606.ENSP00000284981,9606.ENSP00000294785,9606.ENSP00000324806	APP,NCSTN,GSK3B
GO:1902959	Regulation of aspartic-type endopeptidase activity involved in amyloid precursor protein catabolic process	2	10	1.71	0.013	9606.ENSP00000260197,9606.ENSP00000284981	SORL1,APP
GO:1903202	Negative regulation of oxidative stress-induced cell death	3	47	1.22	0.013	9606.ENSP00000212015,9606.ENSP00000298910,9606.ENSP00000355865	SIRT1,LRRK2,PARK2
GO:1990416	Cellular response to brain-derived neurotrophic factor stimulus	2	10	1.71	0.013	9606.ENSP00000232165,9606.ENSP00000340820	UBE3A,MAPT
GO:1990535	Neuron projection maintenance	2	10	1.71	0.013	9606.ENSP00000284981,9606.ENSP00000326366	APP,PSEN1
GO:0010976	Positive regulation of neuron projection development	6	288	0.73	0.0131	9606.ENSP00000263253,9606.ENSP00000326366,9606.ENSP00000340820,9606.ENSP00000355865,9606.ENSP00000382428,9606.ENSP00000482169	EP300,PSEN1,MAPT,PARK2,DLG4,NEFL
GO:0070507	Regulation of microtubule cytoskeleton organization	5	192	0.83	0.0135	9606.ENSP00000216911,9606.ENSP00000296930,9606.ENSP00000324806,9606.ENSP00000338345,9606.ENSP00000340820	AURKA,NPM1,GSK3B,SNCA,MAPT
GO:0042220	Response to cocaine	3	48	1.21	0.0136	9606.ENSP00000232165,9606.ENSP00000258149,9606.ENSP00000270349	UBE3A,MDM2,SLC6A3
GO:0061001	Regulation of dendritic spine morphogenesis	3	48	1.21	0.0136	9606.ENSP00000232165,9606.ENSP00000298910,9606.ENSP00000361021	UBE3A,LRRK2,PTEN
GO:0006275	Regulation of DNA replication	4	111	0.97	0.0138	9606.ENSP00000266970,9606.ENSP00000269305,9606.ENSP00000343741,9606.ENSP00000372023	CDK2,TP53,ATR,CHEK2
GO:0051341	Regulation of oxidoreductase activity	4	111	0.97	0.0138	9606.ENSP00000298910,9606.ENSP00000335153,9606.ENSP00000338345,9606.ENSP00000355865	LRRK2,HSP90AA1,SNCA,PARK2
GO:0007178	Transmembrane receptor protein serine/threonine kinase signaling pathway	5	195	0.82	0.0143	9606.ENSP00000212015,9606.ENSP00000225792,9606.ENSP00000264033,9606.ENSP00000269305,9606.ENSP00000362680	SIRT1,DDX5,CBL,TP53,SRC
GO:0016358	Dendrite development	4	112	0.96	0.0143	9606.ENSP00000284981,9606.ENSP00000361021,9606.ENSP00000382428,9606.ENSP00000478767	APP,PTEN,DLG4,PPP1R9B
GO:0046903	Secretion	12	1097	0.45	0.0143	9606.ENSP00000264033,9606.ENSP00000265381,9606.ENSP00000270349,9606.ENSP00000284981,9606.ENSP00000294785,9606.ENSP00000326366,9606.ENSP00000335153,9606.ENSP00000338345,9606.ENSP00000339001,9606.ENSP00000342235,9606.ENSP00000350512,9606.ENSP00000367615	CBL,APBA1,SLC6A3,APP,NCSTN,PSEN1,HSP90AA1,SNCA,TUBB,ERBB4,COPS5,APRT
GO:0090199	Regulation of release of cytochrome c from mitochondria	3	49	1.2	0.0143	9606.ENSP00000269305,9606.ENSP00000302564,9606.ENSP00000355865	TP53,BCL2L1,PARK2
GO:0003006	Developmental process involved in reproduction	11	945	0.48	0.0144	9606.ENSP00000212015,9606.ENSP00000232165,9606.ENSP00000264033,9606.ENSP00000278616,9606.ENSP00000298910,9606.ENSP00000302564,9606.ENSP00000311032,9606.ENSP00000355778,9606.ENSP00000361021,9606.ENSP00000362680,9606.ENSP00000478767	SIRT1,UBE3A,CBL,ATM,LRRK2,BCL2L1,CASP3,H3F3A,PTEN,SRC,PPP1R9B
GO:0050731	Positive regulation of peptidyl-tyrosine phosphorylation	5	196	0.82	0.0145	9606.ENSP00000269305,9606.ENSP00000284981,9606.ENSP00000342235,9606.ENSP00000362680,9606.ENSP00000382428	TP53,APP,ERBB4,SRC,DLG4
GO:0002573	Myeloid leukocyte differentiation	4	113	0.96	0.0146	9606.ENSP00000212015,9606.ENSP00000284981,9606.ENSP00000326366,9606.ENSP00000362680	SIRT1,APP,PSEN1,SRC
GO:0018394	Peptidyl-lysine acetylation	4	113	0.96	0.0146	9606.ENSP00000212015,9606.ENSP00000262367,9606.ENSP00000263253,9606.ENSP00000340330	SIRT1,CREBBP,EP300,KAT5
GO:0034097	Response to cytokine	12	1101	0.45	0.0147	9606.ENSP00000212015,9606.ENSP00000264033,9606.ENSP00000269305,9606.ENSP00000284981,9606.ENSP00000302564,9606.ENSP00000311032,9606.ENSP00000324806,9606.ENSP00000332643,9606.ENSP00000335153,9606.ENSP00000336799,9606.ENSP00000338345,9606.ENSP00000362680	SIRT1,CBL,TP53,APP,BCL2L1,CASP3,GSK3B,NDN,HSP90AA1,TUBA1B,SNCA,SRC
GO:0000012	Single strand break repair	2	11	1.67	0.0148	9606.ENSP00000212015,9606.ENSP00000262887	SIRT1,XRCC1
GO:0001878	Response to yeast	2	11	1.67	0.0148	9606.ENSP00000284981,9606.ENSP00000384364	APP,NPY
GO:0016188	Synaptic vesicle maturation	2	11	1.67	0.0148	9606.ENSP00000263233,9606.ENSP00000382428	SYP,DLG4
GO:0090394	Negative regulation of excitatory postsynaptic potential	2	11	1.67	0.0148	9606.ENSP00000298910,9606.ENSP00000361021	LRRK2,PTEN
GO:1903800	Positive regulation of production of miRNAs involved in gene silencing by miRNA	2	11	1.67	0.0148	9606.ENSP00000225792,9606.ENSP00000269305	DDX5,TP53
GO:0006475	Internal protein amino acid acetylation	4	114	0.96	0.0149	9606.ENSP00000262367,9606.ENSP00000263253,9606.ENSP00000340330,9606.ENSP00000340820	CREBBP,EP300,KAT5,MAPT
GO:0043200	Response to amino acid	4	114	0.96	0.0149	9606.ENSP00000302564,9606.ENSP00000311032,9606.ENSP00000360608,9606.ENSP00000478767	BCL2L1,CASP3,GRIN1,PPP1R9B
GO:0090342	Regulation of cell aging	3	50	1.19	0.0149	9606.ENSP00000212015,9606.ENSP00000269305,9606.ENSP00000361021	SIRT1,TP53,PTEN
GO:0042594	Response to starvation	5	198	0.81	0.015	9606.ENSP00000212015,9606.ENSP00000264033,9606.ENSP00000269305,9606.ENSP00000298139,9606.ENSP00000298910	SIRT1,CBL,TP53,WRN,LRRK2
GO:0018205	Peptidyl-lysine modification	6	299	0.71	0.0153	9606.ENSP00000212015,9606.ENSP00000258149,9606.ENSP00000262367,9606.ENSP00000263253,9606.ENSP00000340330,9606.ENSP00000348056	SIRT1,MDM2,CREBBP,EP300,KAT5,UBE2I
GO:0032446	Protein modification by small protein conjugation	10	808	0.5	0.0154	9606.ENSP00000212015,9606.ENSP00000232165,9606.ENSP00000258149,9606.ENSP00000260947,9606.ENSP00000264033,9606.ENSP00000321239,9606.ENSP00000343535,9606.ENSP00000348056,9606.ENSP00000355865,9606.ENSP00000360242	SIRT1,UBE3A,MDM2,BARD1,CBL,RCHY1,USP7,UBE2I,PARK2,XIAP
GO:0051972	Regulation of telomerase activity	3	51	1.18	0.0156	9606.ENSP00000269305,9606.ENSP00000335153,9606.ENSP00000362680	TP53,HSP90AA1,SRC
GO:0060560	Developmental growth involved in morphogenesis	4	116	0.95	0.0158	9606.ENSP00000216911,9606.ENSP00000284981,9606.ENSP00000332643,9606.ENSP00000335153	AURKA,APP,NDN,HSP90AA1
GO:0042752	Regulation of circadian rhythm	4	117	0.94	0.0163	9606.ENSP00000232165,9606.ENSP00000269305,9606.ENSP00000324806,9606.ENSP00000343535	UBE3A,TP53,GSK3B,USP7
GO:0050885	Neuromuscular process controlling balance	3	52	1.17	0.0165	9606.ENSP00000284981,9606.ENSP00000382428,9606.ENSP00000482169	APP,DLG4,NEFL
GO:0006346	DNA methylation-dependent heterochromatin assembly	2	12	1.63	0.017	9606.ENSP00000212015,9606.ENSP00000362649	SIRT1,HDAC1
[truncated: 171 more rows]

## Sheet: Molecular Function (GO)
#term ID	term description	observed gene count	background gene count	strength	false discovery rate	matching proteins in your network (IDs)	matching proteins in your network (labels)
[truncated: 97 more rows]

[truncated: 1 more sheets: Cellular Component (GO)]
