# Supplementary material for: Proteomic changes in the hippocampus of large mammals after total-body low dose radiation
Source: PLoS One. 2024 Mar 1;19(3):e0296903. doi: 10.1371/journal.pone.0296903 (PMC10906861; doi:10.1371/journal.pone.0296903)
Supplement: S5 Table — DAVID enrichment analysis of differentially abundant proteins after low dose radiation (Relates to Fig 5). (XLSX) [file pone.0296903.s007.xlsx]

## Sheet: Gene List
OFFICIAL_GENE_SYMBOL	Name	Species
TPM1	tropomyosin 1(TPM1)	Homo sapiens
PCP4	Purkinje cell protein 4(PCP4)	Homo sapiens
TPM2	tropomyosin 2(TPM2)	Homo sapiens
TPM3	tropomyosin 3(TPM3)	Homo sapiens
TPM4	tropomyosin 4(TPM4)	Homo sapiens
DNAJB12	DnaJ heat shock protein family (Hsp40) member B12(DNAJB12)	Homo sapiens
EMC6	ER membrane protein complex subunit 6(EMC6)	Homo sapiens
CDK16	cyclin dependent kinase 16(CDK16)	Homo sapiens
PALD1	phosphatase domain containing paladin 1(PALD1)	Homo sapiens
TMEM67	transmembrane protein 67(TMEM67)	Homo sapiens
ATP5J	ATP synthase peripheral stalk subunit F6(ATP5PF)	Homo sapiens
CDO1	cysteine dioxygenase type 1(CDO1)	Homo sapiens
ASXL1	ASXL transcriptional regulator 1(ASXL1)	Homo sapiens
MASP1	MBL associated serine protease 1(MASP1)	Homo sapiens
CDS1	CDP-diacylglycerol synthase 1(CDS1)	Homo sapiens
SPHK2	sphingosine kinase 2(SPHK2)	Homo sapiens
PDE4A	phosphodiesterase 4A(PDE4A)	Homo sapiens
NCALD	neurocalcin delta(NCALD)	Homo sapiens
MYH11	myosin heavy chain 11(MYH11)	Homo sapiens
ARPP19	cAMP regulated phosphoprotein 19(ARPP19)	Homo sapiens
ARPP21	cAMP regulated phosphoprotein 21(ARPP21)	Homo sapiens
ABL2	ABL proto-oncogene 2, non-receptor tyrosine kinase(ABL2)	Homo sapiens
PSAP	prosaposin(PSAP)	Homo sapiens
GALNS	galactosamine (N-acetyl)-6-sulfatase(GALNS)	Homo sapiens
MYL6	myosin light chain 6(MYL6)	Homo sapiens
ERH	ERH mRNA splicing and mitosis factor(ERH)	Homo sapiens
DDX58	RNA sensor RIG-I(RIGI)	Homo sapiens
BRK1	BRICK1 subunit of SCAR/WAVE actin nucleating complex(BRK1)	Homo sapiens
RPLP2	ribosomal protein lateral stalk subunit P2(RPLP2)	Homo sapiens
RNF148	ring finger protein 148(RNF148)	Homo sapiens
MYO10	myosin X(MYO10)	Homo sapiens
CETN2	centrin 2(CETN2)	Homo sapiens
TMEM165	transmembrane protein 165(TMEM165)	Homo sapiens
AZGP1	alpha-2-glycoprotein 1, zinc-binding(AZGP1)	Homo sapiens
PDYN	prodynorphin(PDYN)	Homo sapiens
SLC10A4	solute carrier family 10 member 4(SLC10A4)	Homo sapiens
S100A14	S100 calcium binding protein A14(S100A14)	Homo sapiens
SARM1	sterile alpha and TIR motif containing 1(SARM1)	Homo sapiens
GNG2	G protein subunit gamma 2(GNG2)	Homo sapiens
FXYD7	FXYD domain containing ion transport regulator 7(FXYD7)	Homo sapiens
CPLX2	complexin 2(CPLX2)	Homo sapiens
WIPF3	WAS/WASL interacting protein family member 3(WIPF3)	Homo sapiens
CPLX1	complexin 1(CPLX1)	Homo sapiens
FXYD6	FXYD domain containing ion transport regulator 6(FXYD6)	Homo sapiens
FXYD6	FXYD6-FXYD2 readthrough(FXYD6-FXYD2)	Homo sapiens
CYGB	cytoglobin(CYGB)	Homo sapiens
BAX	BCL2 associated X, apoptosis regulator(BAX)	Homo sapiens
SNAP23	synaptosome associated protein 23(SNAP23)	Homo sapiens
NFASC	neurofascin(NFASC)	Homo sapiens
PEX14	peroxisomal biogenesis factor 14(PEX14)	Homo sapiens
HMGN1	high mobility group nucleosome binding domain 1(HMGN1)	Homo sapiens
GCDH	glutaryl-CoA dehydrogenase(GCDH)	Homo sapiens
HMGN2	high mobility group nucleosomal binding domain 2(HMGN2)	Homo sapiens
ACTN4	actinin alpha 4(ACTN4)	Homo sapiens
CCDC178	coiled-coil domain containing 178(CCDC178)	Homo sapiens
CEND1	cell cycle exit and neuronal differentiation 1(CEND1)	Homo sapiens
DBI	diazepam binding inhibitor, acyl-CoA binding protein(DBI)	Homo sapiens
CYTL1	cytokine like 1(CYTL1)	Homo sapiens
PSME1	proteasome activator subunit 1(PSME1)	Homo sapiens
FAM241B	family with sequence similarity 241 member B(FAM241B)	Homo sapiens
CHGA	chromogranin A(CHGA)	Homo sapiens
RPS27A	ribosomal protein S27a(RPS27A)	Homo sapiens
PFKFB4	6-phosphofructo-2-kinase/fructose-2,6-biphosphatase 4(PFKFB4)	Homo sapiens
CNPY2	canopy FGF signaling regulator 2(CNPY2)	Homo sapiens
CHGB	chromogranin B(CHGB)	Homo sapiens
COL25A1	collagen type XXV alpha 1 chain(COL25A1)	Homo sapiens
UBASH3A	ubiquitin associated and SH3 domain containing A(UBASH3A)	Homo sapiens
MFSD4B	major facilitator superfamily domain containing 4B(MFSD4B)	Homo sapiens
GPKOW	G-patch domain and KOW motifs(GPKOW)	Homo sapiens
NDUFB4	NADH:ubiquinone oxidoreductase subunit B4(NDUFB4)	Homo sapiens
TOMM5	translocase of outer mitochondrial membrane 5(TOMM5)	Homo sapiens
PGRMC1	progesterone receptor membrane component 1(PGRMC1)	Homo sapiens
NDUFB8	NADH:ubiquinone oxidoreductase subunit B8(NDUFB8)	Homo sapiens
HMGN3	high mobility group nucleosomal binding domain 3(HMGN3)	Homo sapiens
ADCY2	adenylate cyclase 2(ADCY2)	Homo sapiens
ITIH1	inter-alpha-trypsin inhibitor heavy chain 1(ITIH1)	Homo sapiens
ITIH2	inter-alpha-trypsin inhibitor heavy chain 2(ITIH2)	Homo sapiens
STAT1	signal transducer and activator of transcription 1(STAT1)	Homo sapiens
INPP4B	inositol polyphosphate-4-phosphatase type II B(INPP4B)	Homo sapiens
TTC19	tetratricopeptide repeat domain 19(TTC19)	Homo sapiens
MXRA7	matrix remodeling associated 7(MXRA7)	Homo sapiens
NDUFS8	NADH:ubiquinone oxidoreductase core subunit S8(NDUFS8)	Homo sapiens
STX12	syntaxin 12(STX12)	Homo sapiens
MEPE	matrix extracellular phosphoglycoprotein(MEPE)	Homo sapiens
STAU1	staufen double-stranded RNA binding protein 1(STAU1)	Homo sapiens
LHX9	LIM homeobox 9(LHX9)	Homo sapiens
PTMA	prothymosin alpha(PTMA)	Homo sapiens
IDNK	IDNK gluconokinase(IDNK)	Homo sapiens
SNAP29	synaptosome associated protein 29(SNAP29)	Homo sapiens
PTMA	prothymosin alpha pseudogene 4(PTMAP4)	Homo sapiens
NEDD8	NEDD8 ubiquitin like modifier(NEDD8)	Homo sapiens
PTMS	parathymosin(PTMS)	Homo sapiens
AFMID	arylformamidase(AFMID)	Homo sapiens
AKR1E2	aldo-keto reductase family 1 member E2(AKR1E2)	Homo sapiens
S100A13	S100 calcium binding protein A13(S100A13)	Homo sapiens
STRADB	STE20 related adaptor beta(STRADB)	Homo sapiens
TMEM130	transmembrane protein 130(TMEM130)	Homo sapiens
CAMK2N1	calcium/calmodulin dependent protein kinase II inhibitor 1(CAMK2N1)	Homo sapiens
ADIPOQ	adiponectin, C1Q and collagen domain containing(ADIPOQ)	Homo sapiens
OCIAD1	OCIA domain containing 1(OCIAD1)	Homo sapiens
PTPRC	protein tyrosine phosphatase receptor type C(PTPRC)	Homo sapiens
GABARAPL1	GABA type A receptor associated protein like 1(GABARAPL1)	Homo sapiens
ATP11B	ATPase phospholipid transporting 11B (putative)(ATP11B)	Homo sapiens
EDAR	ectodysplasin A receptor(EDAR)	Homo sapiens
NFATC2	nuclear factor of activated T cells 2(NFATC2)	Homo sapiens
HPCAL1	hippocalcin like 1(HPCAL1)	Homo sapiens
TMEM160	transmembrane protein 160(TMEM160)	Homo sapiens
CEP95	centrosomal protein 95(CEP95)	Homo sapiens
LRFN5	leucine rich repeat and fibronectin type III domain containing 5(LRFN5)	Homo sapiens
ABCC8	ATP binding cassette subfamily C member 8(ABCC8)	Homo sapiens
DPY30	dpy-30 histone methyltransferase complex regulatory subunit(DPY30)	Homo sapiens
UBAC1	UBA domain containing 1(UBAC1)	Homo sapiens
BRPF1	bromodomain and PHD finger containing 1(BRPF1)	Homo sapiens
PIN4	peptidylprolyl cis/trans isomerase, NIMA-interacting 4(PIN4)	Homo sapiens
BHLHE22	basic helix-loop-helix family member e22(BHLHE22)	Homo sapiens
FAM107B	family with sequence similarity 107 member B(FAM107B)	Homo sapiens
PPP1R1B	protein phosphatase 1 regulatory inhibitor subunit 1B(PPP1R1B)	Homo sapiens
GORAB	golgin, RAB6 interacting(GORAB)	Homo sapiens
SERGEF	secretion regulating guanine nucleotide exchange factor(SERGEF)	Homo sapiens
VAMP1	vesicle associated membrane protein 1(VAMP1)	Homo sapiens
VAMP2	vesicle associated membrane protein 2(VAMP2)	Homo sapiens
ZRANB2	zinc finger RANBP2-type containing 2(ZRANB2)	Homo sapiens
PKD2	polycystin 2, transient receptor potential cation channel(PKD2)	Homo sapiens
NADK	NAD kinase(NADK)	Homo sapiens
PCSK1N	proprotein convertase subtilisin/kexin type 1 inhibitor(PCSK1N)	Homo sapiens
NIT1	nitrilase 1(NIT1)	Homo sapiens
HOOK2	hook microtubule tethering protein 2(HOOK2)	Homo sapiens
GFPT2	glutamine-fructose-6-phosphate transaminase 2(GFPT2)	Homo sapiens
C8G	complement C8 gamma chain(C8G)	Homo sapiens
RMND1	required for meiotic nuclear division 1 homolog(RMND1)	Homo sapiens
ADIRF	adipogenesis regulatory factor(ADIRF)	Homo sapiens
HERC6	HECT and RLD domain containing E3 ubiquitin protein ligase family member 6(HERC6)	Homo sapiens
TMEM109	transmembrane protein 109(TMEM109)	Homo sapiens
STX7	syntaxin 7(STX7)	Homo sapiens
PFDN6	prefoldin subunit 6(PFDN6)	Homo sapiens
HMGN4	high mobility group nucleosomal binding domain 4(HMGN4)	Homo sapiens
FUBP3	far upstream element binding protein 3(FUBP3)	Homo sapiens
TOP3B	DNA topoisomerase III beta(TOP3B)	Homo sapiens
UAP1L1	UDP-N-acetylglucosamine pyrophosphorylase 1 like 1(UAP1L1)	Homo sapiens
IMMT	inner membrane mitochondrial protein(IMMT)	Homo sapiens
GOLGA1	golgin A1(GOLGA1)	Homo sapiens
ALOX5	arachidonate 5-lipoxygenase(ALOX5)	Homo sapiens
SPSB3	splA/ryanodine receptor domain and SOCS box containing 3(SPSB3)	Homo sapiens
ALOX5AP	arachidonate 5-lipoxygenase activating protein(ALOX5AP)	Homo sapiens
FAM162A	family with sequence similarity 162 member A(FAM162A)	Homo sapiens
NPY	neuropeptide Y(NPY)	Homo sapiens
TBCA	tubulin folding cofactor A(TBCA)	Homo sapiens
APBB1IP	amyloid beta precursor protein binding family B member 1 interacting protein(APBB1IP)	Homo sapiens
PMCH	pro-melanin concentrating hormone(PMCH)	Homo sapiens
AKAP7	A-kinase anchoring protein 7(AKAP7)	Homo sapiens
DNMT1	DNA methyltransferase 1(DNMT1)	Homo sapiens
RNF26	ring finger protein 26(RNF26)	Homo sapiens
NUDT19	nudix hydrolase 19(NUDT19)	Homo sapiens
ATG101	autophagy related 101(ATG101)	Homo sapiens
MPST	mercaptopyruvate sulfurtransferase(MPST)	Homo sapiens
MTIF3	mitochondrial translational initiation factor 3(MTIF3)	Homo sapiens
SMAP1	small ArfGAP 1(SMAP1)	Homo sapiens
MGAM	maltase-glucoamylase(MGAM)	Homo sapiens
RANBP1	RAN binding protein 1(RANBP1)	Homo sapiens
HNF1A	HNF1 homeobox A(HNF1A)	Homo sapiens
COL12A1	collagen type XII alpha 1 chain(COL12A1)	Homo sapiens
CALB1	calbindin 1(CALB1)	Homo sapiens
SGIP1	SH3GL interacting endocytic adaptor 1(SGIP1)	Homo sapiens
RARA	retinoic acid receptor alpha(RARA)	Homo sapiens
CALB2	calbindin 2(CALB2)	Homo sapiens
SGTB	small glutamine rich tetratricopeptide repeat co-chaperone beta(SGTB)	Homo sapiens
LRRN1	leucine rich repeat neuronal 1(LRRN1)	Homo sapiens
PNMT	phenylethanolamine N-methyltransferase(PNMT)	Homo sapiens
CALM1	calmodulin 1(CALM1)	Homo sapiens
NRGN	neurogranin(NRGN)	Homo sapiens
CALM1	calmodulin 2(CALM2)	Homo sapiens
TSC22D3	TSC22 domain family member 3(TSC22D3)	Homo sapiens
CALM1	calmodulin 3(CALM3)	Homo sapiens
DOCK8	dedicator of cytokinesis 8(DOCK8)	Homo sapiens
CALU	calumenin(CALU)	Homo sapiens
DTNB	dystrobrevin beta(DTNB)	Homo sapiens
SCG5	secretogranin V(SCG5)	Homo sapiens
TMPRSS6	transmembrane serine protease 6(TMPRSS6)	Homo sapiens
RNF185	ring finger protein 185(RNF185)	Homo sapiens
PRDX4	peroxiredoxin 4(PRDX4)	Homo sapiens
CHMP5	charged multivesicular body protein 5(CHMP5)	Homo sapiens
PARG	poly(ADP-ribose) glycohydrolase(PARG)	Homo sapiens
NTMT1	N-terminal Xaa-Pro-Lys N-methyltransferase 1(NTMT1)	Homo sapiens
NUCB2	nucleobindin 2(NUCB2)	Homo sapiens
LAIR1	leukocyte associated immunoglobulin like receptor 1(LAIR1)	Homo sapiens
PTGES	prostaglandin E synthase(PTGES)	Homo sapiens
COX6C	cytochrome c oxidase subunit 6C(COX6C)	Homo sapiens
TMEM63C	transmembrane protein 63C(TMEM63C)	Homo sapiens
L1TD1	LINE1 type transposase domain containing 1(L1TD1)	Homo sapiens
LUC7L2	FMC1-LUC7L2 readthrough(FMC1-LUC7L2)	Homo sapiens
COX7C	cytochrome c oxidase subunit 7C(COX7C)	Homo sapiens
PCDHAC2	protocadherin alpha subfamily C, 2(PCDHAC2)	Homo sapiens
BCCIP	BRCA2 and CDKN1A interacting protein(BCCIP)	Homo sapiens
RDX	radixin(RDX)	Homo sapiens
PLCD4	phospholipase C delta 4(PLCD4)	Homo sapiens
APOA1	apolipoprotein A1(APOA1)	Homo sapiens
VTI1A	vesicle transport through interaction with t-SNAREs 1A(VTI1A)	Homo sapiens
TBC1D22B	TBC1 domain family member 22B(TBC1D22B)	Homo sapiens
GOLT1B	golgi transport 1B(GOLT1B)	Homo sapiens
SORBS1	sorbin and SH3 domain containing 1(SORBS1)	Homo sapiens
RHOT2	ras homolog family member T2(RHOT2)	Homo sapiens
AIDA	axin interactor, dorsalization associated(AIDA)	Homo sapiens
STMN1	stathmin 1(STMN1)	Homo sapiens
HS1BP3	HCLS1 binding protein 3(HS1BP3)	Homo sapiens
SIN3A	SIN3 transcription regulator family member A(SIN3A)	Homo sapiens
ACSF2	acyl-CoA synthetase family member 2(ACSF2)	Homo sapiens
OSGEP	O-sialoglycoprotein endopeptidase(OSGEP)	Homo sapiens
APOE	apolipoprotein E(APOE)	Homo sapiens
ERI2	ERI1 exoribonuclease family member 2(ERI2)	Homo sapiens
PPEF2	protein phosphatase with EF-hand domain 2(PPEF2)	Homo sapiens
NUBPL	NUBP iron-sulfur cluster assembly factor, mitochondrial(NUBPL)	Homo sapiens
APRT	adenine phosphoribosyltransferase(APRT)	Homo sapiens
ECH1	enoyl-CoA hydratase 1(ECH1)	Homo sapiens
CHMP4B	charged multivesicular body protein 4B(CHMP4B)	Homo sapiens
SKP1	S-phase kinase associated protein 1(SKP1)	Homo sapiens
CTSA	cathepsin A(CTSA)	Homo sapiens
COL4A3BP	ceramide transporter 1(CERT1)	Homo sapiens
RBM20	RNA binding motif protein 20(RBM20)	Homo sapiens
NCS1	neuronal calcium sensor 1(NCS1)	Homo sapiens
NDUFA11	NADH:ubiquinone oxidoreductase subunit A11(NDUFA11)	Homo sapiens
LGALS9	galectin 9(LGALS9)	Homo sapiens
SFXN1	sideroflexin 1(SFXN1)	Homo sapiens
UNC119	unc-119 lipid binding chaperone(UNC119)	Homo sapiens
ORC2	origin recognition complex subunit 2(ORC2)	Homo sapiens
CYB5B	cytochrome b5 type B(CYB5B)	Homo sapiens
CCDC43	coiled-coil domain containing 43(CCDC43)	Homo sapiens
YEATS2	YEATS domain containing 2(YEATS2)	Homo sapiens
CUTA	cutA divalent cation tolerance homolog(CUTA)	Homo sapiens
FRK	fyn related Src family tyrosine kinase(FRK)	Homo sapiens
SLC9A2	solute carrier family 9 member A2(SLC9A2)	Homo sapiens
BCAP31	B cell receptor associated protein 31(BCAP31)	Homo sapiens
MT3	metallothionein 3(MT3)	Homo sapiens
SNW1	SNW domain containing 1(SNW1)	Homo sapiens
MLIP	muscular LMNA interacting protein(MLIP)	Homo sapiens
IGFALS	insulin like growth factor binding protein acid labile subunit(IGFALS)	Homo sapiens
CCDC124	coiled-coil domain containing 124(CCDC124)	Homo sapiens
TXNDC15	thioredoxin domain containing 15(TXNDC15)	Homo sapiens
OXT	oxytocin/neurophysin I prepropeptide(OXT)	Homo sapiens
FNDC10	fibronectin type III domain containing 10(FNDC10)	Homo sapiens
CD9	CD9 molecule(CD9)	Homo sapiens
BRI3BP	BRI3 binding protein(BRI3BP)	Homo sapiens
ISG15	ISG15 ubiquitin like modifier(ISG15)	Homo sapiens
LACTB2	lactamase beta 2(LACTB2)	Homo sapiens
GCAT	glycine C-acetyltransferase(GCAT)	Homo sapiens
SETD5	SET domain containing 5(SETD5)	Homo sapiens
FARS2	phenylalanyl-tRNA synthetase 2, mitochondrial(FARS2)	Homo sapiens
GUK1	guanylate kinase 1(GUK1)	Homo sapiens
COQ4	coenzyme Q4(COQ4)	Homo sapiens
EFHD1	EF-hand domain family member D1(EFHD1)	Homo sapiens
LUC7L2	LUC7 like 2, pre-mRNA splicing factor(LUC7L2)	Homo sapiens
PDCD5	programmed cell death 5(PDCD5)	Homo sapiens
EIF4A1	eukaryotic translation initiation factor 4A1(EIF4A1)	Homo sapiens
ND4	mitochondrially encoded NADH dehydrogenase 4(MT-ND4)	Homo sapiens
ENTPD6	ectonucleoside triphosphate diphosphohydrolase 6(ENTPD6)	Homo sapiens
CYCS	cytochrome c, somatic(CYCS)	Homo sapiens
ANP32A	acidic nuclear phosphoprotein 32 family member A(ANP32A)	Homo sapiens
EIF4G1	eukaryotic translation initiation factor 4 gamma 1(EIF4G1)	Homo sapiens
PANK4	pantothenate kinase 4 (inactive)(PANK4)	Homo sapiens
FTH1	ferritin heavy chain 1(FTH1)	Homo sapiens
ODZ1	teneurin transmembrane protein 1(TENM1)	Homo sapiens
MKX	mohawk homeobox(MKX)	Homo sapiens
PIGW	phosphatidylinositol glycan anchor biosynthesis class W(PIGW)	Homo sapiens
OGFOD1	2-oxoglutarate and iron dependent oxygenase domain containing 1(OGFOD1)	Homo sapiens
DDRGK1	DDRGK domain containing 1(DDRGK1)	Homo sapiens
TMSB4X	thymosin beta 4 X-linked(TMSB4X)	Homo sapiens
CMTM5	CKLF like MARVEL transmembrane domain containing 5(CMTM5)	Homo sapiens
PARK2	parkin RBR E3 ubiquitin protein ligase(PRKN)	Homo sapiens
FTL	ferritin light chain(FTL)	Homo sapiens
SCAF11	SR-related CTD associated factor 11(SCAF11)	Homo sapiens
BSCL2	BSCL2 lipid droplet biogenesis associated, seipin(BSCL2)	Homo sapiens
POFUT1	protein O-fucosyltransferase 1(POFUT1)	Homo sapiens
SNAP25	synaptosome associated protein 25(SNAP25)	Homo sapiens
SVIP	small VCP interacting protein(SVIP)	Homo sapiens
PIP4K2C	phosphatidylinositol-5-phosphate 4-kinase type 2 gamma(PIP4K2C)	Homo sapiens
OCLN	occludin(OCLN)	Homo sapiens
HMHA1	Rho GTPase activating protein 45(ARHGAP45)	Homo sapiens
DNAJC5B	DnaJ heat shock protein family (Hsp40) member C5 beta(DNAJC5B)	Homo sapiens
NUDT15	nudix hydrolase 15(NUDT15)	Homo sapiens
TMEM100	transmembrane protein 100(TMEM100)	Homo sapiens
FAIM2	Fas apoptotic inhibitory molecule 2(FAIM2)	Homo sapiens
PEA15	proliferation and apoptosis adaptor protein 15(PEA15)	Homo sapiens
ENSA	endosulfine alpha(ENSA)	Homo sapiens
ZNF583	zinc finger protein 583(ZNF583)	Homo sapiens
PTPN20	protein tyrosine phosphatase non-receptor type 20(PTPN20)	Homo sapiens
MINDY1	MINDY lysine 48 deubiquitinase 1(MINDY1)	Homo sapiens
EP300	E1A binding protein p300(EP300)	Homo sapiens
PCK2	phosphoenolpyruvate carboxykinase 2, mitochondrial(PCK2)	Homo sapiens
SZRD1	SUZ RNA binding domain containing 1(SZRD1)	Homo sapiens
MVD	mevalonate diphosphate decarboxylase(MVD)	Homo sapiens
LRRFIP2	LRR binding FLII interacting protein 2(LRRFIP2)	Homo sapiens
PCOLCE	procollagen C-endopeptidase enhancer(PCOLCE)	Homo sapiens
	NFS
	Znt8
	LOC100156967
	TBPRF10
	ATPIF1
	LOC100525409
	LOC110261695
	MBF1
	LOC110258309
	C9H11orf1
	LOC110258323
	C6H19orf54
	C2H19orf25
	NUDFV2
	C4H8orf37
	TMEM35
	C2H5orf63
	LOC110257936
	SLA-5
	LOC100522375

## Sheet: DAVID GO Molecular Function
Category	Term	Count	%	PValue	Genes	List Total	Pop Hits	Pop Total	Fold Enrichment	Bonferroni	Benjamini	FDR
GOTERM_MF_DIRECT	GO:0005515~protein binding	226	77.6632	4.49797e-07	PNMT, EIF4A1, GORAB, TXNDC15, FTH1, OGFOD1, GOLGA1, STMN1, CEP95, UBASH3A, PIP4K2C, TBC1D22B, CHGB, SKP1, GABARAPL1, SCAF11, ECH1, HPCAL1, ACTN4, HNF1A, INPP4B, MYL6, AZGP1, LACTB2, PSME1, PTGES, CDS1, CUTA, ANP32A, ATP5J, CEND1, ARPP19, OSGEP, RHOT2, PRDX4, AFMID, S100A13, VTI1A, S100A14, APOE, PCK2, SLC10A4, ZRANB2, DTNB, RDX, NFATC2, BRI3BP, UBAC1, OCLN, SNW1, FUBP3, PPP1R1B, CALU, FXYD7, UNC1…	282	12623	18913	1.20076	0.000232518	0.000232545	0.000228946
GOTERM_MF_DIRECT	GO:0005484~SNAP receptor activity	8	2.74914	1.81759e-06	SNAP25, STX12, STX7, SNAP23, VTI1A, VAMP1, SNAP29, VAMP2	282	40	18913	13.4135	0.000939253	0.000469847	0.000462576
GOTERM_MF_DIRECT	GO:0019905~syntaxin binding	8	2.74914	4.03065e-05	SNAP25, STX7, SNAP23, VAMP1, CPLX2, SNAP29, CPLX1, VAMP2	282	63	18913	8.51649	0.0206232	0.00694615	0.00683867
GOTERM_MF_DIRECT	GO:0048306~calcium-dependent protein binding	9	3.09278	6.28955e-05	SNAP25, S100A13, MASP1, S100A14, CALM1, CPLX2, VAMP2	282	91	18913	6.63304	0.031995	0.00812925	0.00800345
GOTERM_MF_DIRECT	GO:0005509~calcium ion binding	25	8.59107	0.000370977	TPM4, CETN2, HPCAL1, ACTN4, ITIH1, PKD2, NCALD, CALB2, PCP4, RHOT2, MYL6, CALB1, NCS1, S100A13, CALU, EFHD1, MASP1, S100A14, CALM1, PLCD4, PPEF2, PCDHAC2, NUCB2	282	751	18913	2.2326	0.174553	0.038359	0.0377654
GOTERM_MF_DIRECT	GO:0008179~adenylate cyclase binding	4	1.37457	0.000646348	ADCY2, CALM1	282	12	18913	22.3558	0.284139	0.04826	0.0475133
GOTERM_MF_DIRECT	GO:0031997~N-terminal myristoylation domain binding	3	1.03093	0.000653424	CALM1	282	3	18913	67.0674	0.286755	0.04826	0.0475133
GOTERM_MF_DIRECT	GO:0031800~type 3 metabotropic glutamate receptor binding	3	1.03093	0.00213552	CALM1	282	5	18913	40.2404	0.66887	0.138008	0.135873
GOTERM_MF_DIRECT	GO:0000149~SNARE binding	6	2.06186	0.00278973	STX12, STX7, VTI1A, CPLX2, CPLX1, VAMP2	282	65	18913	6.19083	0.76409	0.160254	0.157775
GOTERM_MF_DIRECT	GO:0010856~adenylate cyclase activator activity	3	1.03093	0.00317189	CALM1	282	6	18913	33.5337	0.806499	0.163987	0.161449
GOTERM_MF_DIRECT	GO:0008307~structural constituent of muscle	5	1.71821	0.00373315	MYL6, TPM4, TPM2, TPM1, MYH11	282	43	18913	7.79853	0.85538	0.174658	0.171956
GOTERM_MF_DIRECT	GO:0017075~syntaxin-1 binding	4	1.37457	0.00405397	SNAP25, SNAP23, CPLX2, VAMP2	282	22	18913	12.1941	0.877563	0.174658	0.171956
GOTERM_MF_DIRECT	GO:0099106~ion channel regulator activity	3	1.03093	0.00580559	FXYD7, FXYD6	282	8	18913	25.1503	0.95072	0.214392	0.211075
GOTERM_MF_DIRECT	GO:0030235~nitric-oxide synthase regulator activity	3	1.03093	0.00580559	CALM1	282	8	18913	25.1503	0.95072	0.214392	0.211075
GOTERM_MF_DIRECT	GO:0030544~Hsp70 protein binding	5	1.71821	0.00642548	DNAJB12, BAX, MVD, PPEF2, PARK2	282	50	18913	6.70674	0.964303	0.221465	0.218038
GOTERM_MF_DIRECT	GO:0030234~enzyme regulator activity	4	1.37457	0.0127407	SCG5, CALM1	282	33	18913	8.12938	0.998679	0.398097	0.391937
GOTERM_MF_DIRECT	GO:0015631~tubulin binding	5	1.71821	0.0150941	STMN1, BCCIP, TBCA, NCALD, PARK2	282	64	18913	5.23964	0.999615	0.398097	0.391937
GOTERM_MF_DIRECT	GO:0031386~protein tag	3	1.03093	0.0154003	NEDD8, ISG15, RPS27A	282	13	18913	15.4771	0.999672	0.398097	0.391937
GOTERM_MF_DIRECT	GO:0042974~retinoic acid receptor binding	3	1.03093	0.0154003	ASXL1, SNW1, ACTN4	282	13	18913	15.4771	0.999672	0.398097	0.391937
GOTERM_MF_DIRECT	GO:0031432~titin binding	3	1.03093	0.0154003	CALM1	282	13	18913	15.4771	0.999672	0.398097	0.391937
GOTERM_MF_DIRECT	GO:0072542~protein phosphatase activator activity	3	1.03093	0.0177926	CALM1	282	14	18913	14.3716	0.999907	0.418127	0.411657
GOTERM_MF_DIRECT	GO:0019855~calcium channel inhibitor activity	3	1.03093	0.0177926	ABCC8, CALM1	282	14	18913	14.3716	0.999907	0.418127	0.411657
GOTERM_MF_DIRECT	GO:0005102~receptor binding	13	4.46735	0.0192813	ADIPOQ, APOA1, PKD2, ARPP19, PEX14, PCSK1N, PTPRC, NPY, ENSA, RARA, CYTL1, APOE, FRK	282	408	18913	2.13695	0.999957	0.43341	0.426703
GOTERM_MF_DIRECT	GO:0050998~nitric-oxide synthase binding	3	1.03093	0.020331	CALM1	282	15	18913	13.4135	0.999976	0.437964	0.431187
GOTERM_MF_DIRECT	GO:0047485~protein N-terminus binding	6	2.06186	0.0217869	ALOX5AP, ACTN4, CALM1, PEX14	282	107	18913	3.76079	0.999989	0.450553	0.443581
GOTERM_MF_DIRECT	GO:0031492~nucleosomal DNA binding	4	1.37457	0.0228301	HMGN4, HMGN2, HMGN3, HMGN1	282	41	18913	6.54316	0.999993	0.453967	0.446943
GOTERM_MF_DIRECT	GO:0048487~beta-tubulin binding	4	1.37457	0.0243228	GABARAPL1, PDCD5, TBCA, PEX14	282	42	18913	6.38737	0.999997	0.454573	0.447539
GOTERM_MF_DIRECT	GO:0042803~protein homodimerization activity	19	6.52921	0.024619	TPM4, STAT1, TPM2, TPM1, ADIPOQ, ODZ1, APOA1, DPY30, HNF1A, ACTN4, PKD2, PGRMC1, PSAP, S100A13, CHMP4B, BAX, MVD, MASP1, APOE	282	728	18913	1.75038	0.999997	0.454573	0.447539
GOTERM_MF_DIRECT	GO:0016922~ligand-dependent nuclear receptor binding	4	1.37457	0.025867	SNW1, STAT1, EP300, ACTN4	282	43	18913	6.23883	0.999999	0.45862	0.451524
GOTERM_MF_DIRECT	GO:0008137~NADH dehydrogenase (ubiquinone) activity	4	1.37457	0.0274627	NDUFB8, NDUFS8, NDUFB4, ND4	282	44	18913	6.09703	0.999999	0.45862	0.451524
GOTERM_MF_DIRECT	GO:0008289~lipid binding	8	2.74914	0.0274995	SNAP25, COL4A3BP, S100A13, BAX, UNC119, APOA1, DBI, APOE	282	196	18913	2.73744	0.999999	0.45862	0.451524
GOTERM_MF_DIRECT	GO:0099534~calcium ion binding involved in regulation of presynaptic cytosolic calcium ion concentration	2	0.687285	0.029495	CALB2, CALB1	282	2	18913	67.0674	1	0.462089	0.454939
GOTERM_MF_DIRECT	GO:0004051~arachidonate 5-lipoxygenase activity	2	0.687285	0.029495	ALOX5, ALOX5AP	282	2	18913	67.0674	1	0.462089	0.454939
GOTERM_MF_DIRECT	GO:0001223~transcription coactivator binding	4	1.37457	0.030808	STAT1, RARA, EP300, HNF1A	282	46	18913	5.83195	1	0.464374	0.457188
GOTERM_MF_DIRECT	GO:0043548~phosphatidylinositol 3-kinase binding	3	1.03093	0.0318493	CALM1	282	19	18913	10.5896	1	0.464374	0.457188
GOTERM_MF_DIRECT	GO:0003779~actin binding	11	3.78007	0.0323355	TPM4, MYO10, TPM3, TPM2, TPM1, RDX, WIPF3, ACTN4, SORBS1, NCALD, PARK2	282	342	18913	2.15714	1	0.464374	0.457188
GOTERM_MF_DIRECT	GO:0005543~phospholipid binding	6	2.06186	0.0335207	BSCL2, SGIP1, PSAP, APOA1, APOE, VAMP2	282	120	18913	3.35337	1	0.468384	0.461136
GOTERM_MF_DIRECT	GO:0001540~beta-amyloid binding	5	1.71821	0.0378809	PGRMC1, COL25A1, APOA1, APOE, PFDN6	282	85	18913	3.94514	1	0.51538	0.507405
GOTERM_MF_DIRECT	GO:1990444~F-box domain binding	2	0.687285	0.0439158	PARK2, SKP1	282	3	18913	44.7116	1	0.582166	0.573158
GOTERM_MF_DIRECT	GO:0008135~translation factor activity, RNA binding	3	1.03093	0.0453362	EIF4A1, MTIF3, EIF4G1	282	23	18913	8.74792	1	0.58597	0.576903
GOTERM_MF_DIRECT	GO:0051015~actin filament binding	8	2.74914	0.0494952	TPM4, MYO10, TPM3, TPM2, TPM1, ABL2, MYH11, ACTN4	282	223	18913	2.406	1	0.624123	0.614465
GOTERM_MF_DIRECT	GO:0051018~protein kinase A binding	3	1.03093	0.0527337	RDX, RARA, AKAP7	282	25	18913	8.04809	1	0.647741	0.637718
GOTERM_MF_DIRECT	GO:0044325~ion channel binding	6	2.06186	0.053874	ABCC8, ACTN4, CALM1, PKD2	282	137	18913	2.93726	1	0.647741	0.637718
GOTERM_MF_DIRECT	GO:0010698~acetyltransferase activator activity	2	0.687285	0.0581231	BRPF1, PDCD5	282	4	18913	33.5337	1	0.669346	0.658988
GOTERM_MF_DIRECT	GO:0019899~enzyme binding	11	3.78007	0.0582603	CUTA, SNW1, STAT1, TMSB4X, ALOX5AP, RARA, APOA1, APOE, LGALS9, LUC7L2, PARK2	282	380	18913	1.94142	1	0.669346	0.658988
GOTERM_MF_DIRECT	GO:0005506~iron ion binding	6	2.06186	0.0639524	ALOX5, OGFOD1, FTH1, PPEF2, CYGB, FTL	282	144	18913	2.79447	1	0.69704	0.686254
GOTERM_MF_DIRECT	GO:0008198~ferrous iron binding	3	1.03093	0.06456	FTH1, CDO1, FTL	282	28	18913	7.18579	1	0.69704	0.686254
GOTERM_MF_DIRECT	GO:0008092~cytoskeletal protein binding	4	1.37457	0.0647155	TPM1, RDX, SORBS1, PKD2	282	62	18913	4.32693	1	0.69704	0.686254
GOTERM_MF_DIRECT	GO:0042393~histone binding	7	2.4055	0.0661135	BRPF1, YEATS2, ANP32A, SPHK2, STAT1, PTMA, PTMS	282	191	18913	2.45797	1	0.697565	0.686771
GOTERM_MF_DIRECT	GO:0043539~protein serine/threonine kinase activator activity	4	1.37457	0.0697999	STRADB, CALM1	282	64	18913	4.19171	1	0.711005	0.700003
GOTERM_MF_DIRECT	GO:0019212~phosphatase inhibitor activity	2	0.687285	0.07212	ENSA, ARPP19	282	5	18913	26.827	1	0.711005	0.700003
GOTERM_MF_DIRECT	GO:0008047~enzyme activator activity	4	1.37457	0.0724079	CTSA, CYB5B, ALOX5AP, PSAP	282	65	18913	4.12722	1	0.711005	0.700003
GOTERM_MF_DIRECT	GO:0051721~protein phosphatase 2A binding	3	1.03093	0.0728883	STAT1, ENSA, ARPP19	282	30	18913	6.70674	1	0.711005	0.700003
GOTERM_MF_DIRECT	GO:0019904~protein domain specific binding	8	2.74914	0.0763838	NFASC, OCLN, RARA, AIDA, CALM1, SKP1	282	247	18913	2.17222	1	0.731304	0.719988
GOTERM_MF_DIRECT	GO:0030145~manganese ion binding	4	1.37457	0.0804883	ABL2, ADCY2, PPEF2, PCK2	282	68	18913	3.94514	1	0.75659	0.744882
GOTERM_MF_DIRECT	GO:0060228~phosphatidylcholine-sterol O-acyltransferase activator activity	2	0.687285	0.0859097	APOA1, APOE	282	6	18913	22.3558	1	0.78962	0.777402
GOTERM_MF_DIRECT	GO:0060090~binding, bridging	6	2.06186	0.0870568	SNAP25, PRDX4, SGTB, NFATC2, HMGN2, EIF4G1	282	158	18913	2.54686	1	0.78962	0.777402
GOTERM_MF_DIRECT	GO:0000146~microfilament motor activity	3	1.03093	0.0997085	MYL6, MYO10, MYH11	282	36	18913	5.58895	1	0.888781	0.875028

## Sheet: DAVID GO Cellular Component
Category	Term	Count	%	PValue	Genes	List Total	Pop Hits	Pop Total	Fold Enrichment	Bonferroni	Benjamini	FDR
GOTERM_CC_DIRECT	GO:0005829~cytosol	124	42.6117	9.34227e-10	PNMT, PANK4, EIF4A1, GOLT1B, GORAB, WIPF3, PDCD5, BCCIP, PARK2, COL4A3BP, FAM162A, FTH1, OGFOD1, STMN1, GOLGA1, NUDT19, EP300, UBASH3A, LGALS9, PIP4K2C, NUDT15, HMGN3, SKP1, HERC6, GABARAPL1, TPM4, TPM3, TPM2, TPM1, ECH1, AKR1E2, HMHA1, ACTN4, INPP4B, PCP4, MYL6, PSME1, CHMP4B, MASP1, PPEF2, FTL, PFKFB4, CPLX2, CPLX1, PRDX4, ATG101, AFMID, VTI1A, S100A13, ABL2, MYH11, NADK, PCK2, MPST, BRPF1, GFP…	284	5521	20587	1.62809	3.69019e-07	3.6902e-07	3.54072e-07
GOTERM_CC_DIRECT	GO:0031201~SNARE complex	10	3.43643	2.36188e-08	SNAP25, STX12, STX7, SNAP23, VTI1A, VAMP1, CPLX2, SNAP29, CPLX1, VAMP2	284	50	20587	14.4979	9.32937e-06	4.6647e-06	4.47575e-06
GOTERM_CC_DIRECT	GO:0005862~muscle thin filament tropomyosin	4	1.37457	1.01773e-05	TPM4, TPM3, TPM2, TPM1	284	4	20587	72.4894	0.00401198	0.00134001	0.00128573
GOTERM_CC_DIRECT	GO:0005783~endoplasmic reticulum	35	12.0275	1.98913e-05	CDS1, NDUFB8, GOLT1B, STAU1, ANP32A, ODZ1, DBI, FAIM2, PKD2, PARK2, TMEM100, COL4A3BP, PGRMC1, PRDX4, DDRGK1, POFUT1, HS1BP3, APOE, PIP4K2C, BCAP31, CTSA, GABARAPL1, SPHK2, ADIPOQ, DNAJB12, CNPY2, ATP11B, RNF148, ALOX5AP, CALU, BAX, MXRA7, PLCD4, RNF185, NUCB2	284	1144	20587	2.21777	0.00782634	0.00170102	0.00163212
GOTERM_CC_DIRECT	GO:0070062~extracellular exosome	55	18.9003	2.15319e-05	EIF4A1, COL12A1, PDCD5, SNAP23, BRK1, ADIRF, DBI, PKD2, CALB1, C8G, FTH1, STMN1, RPLP2, TMEM109, PIP4K2C, UBASH3A, TPM4, TPM3, STX7, ECH1, APOA1, PCOLCE, ACTN4, APRT, MYL6, AZGP1, PSME1, CHMP4B, IGFALS, CHMP5, FTL, CUTA, ITIH2, STAU1, NEDD8, ITIH1, PRDX4, GNG2, PSAP, MYH11, S100A14, APOE, RPS27A, MPST, CTSA, MGAM, RDX, SVIP, UBAC1, GALNS, PTPRC, CD9, BAX, FRK, NUCB2	284	2219	20587	1.79672	0.00846913	0.00170102	0.00163212
GOTERM_CC_DIRECT	GO:0005739~mitochondrion	39	13.4021	8.34777e-05	GCDH, NDUFB8, NDUFA11, NDUFB4, SNAP23, RMND1, ATP5J, CEND1, MTIF3, COX7C, PARK2, FARS2, RHOT2, COL4A3BP, FAM162A, EFHD1, HS1BP3, PCK2, MPST, BCAP31, GABARAPL1, SPHK2, NUBPL, ABCC8, ECH1, IMMT, COX6C, BRI3BP, TTC19, GCAT, COQ4, NDUFS8, SARM1, BAX, CYCS, SFXN1, NIT1, TOMM5, ND4	284	1440	20587	1.96326	0.0324373	0.00549561	0.00527301
GOTERM_CC_DIRECT	GO:0005741~mitochondrial outer membrane	12	4.12371	0.000127198	CYB5B, RHOT2, PGRMC1, SARM1, BAX, VAMP1, RPS27A, BRI3BP, RNF185, MT3, TOMM5, PARK2	284	204	20587	4.26408	0.0490048	0.00717758	0.00688684
GOTERM_CC_DIRECT	GO:0043005~neuron projection	16	5.49828	0.000178603	MPST, SNAP25, MYO10, SNAP23, ODZ1, ACTN4, CYGB, PARK2, CALB2, PGRMC1, CALB1, CAMK2N1, STMN1, VAMP1, VAMP2, CDK16	284	366	20587	3.16894	0.0681231	0.00808378	0.00775633
GOTERM_CC_DIRECT	GO:0031982~vesicle	11	3.78007	0.000184187	SNAP25, STX12, MYL6, STX7, CHMP4B, CEND1, CALM1, RPS27A, VAMP2	284	178	20587	4.47968	0.0701767	0.00808378	0.00775633
GOTERM_CC_DIRECT	GO:0043195~terminal bouton	6	2.06186	0.000409586	CALB2, CALB1, NPY, OXT, CPLX2, CPLX1	284	46	20587	9.45514	0.149405	0.0161786	0.0155233
GOTERM_CC_DIRECT	GO:0070032~synaptobrevin 2-SNAP-25-syntaxin-1a-complexin I complex	3	1.03093	0.00110939	SNAP25, SNAP23, VAMP2	284	4	20587	54.3671	0.354967	0.0398373	0.0382236
GOTERM_CC_DIRECT	GO:0048471~perinuclear region of cytoplasm	22	7.56014	0.00134587	CHGA, SNAP25, ANP32A, STAT1, STX7, ODZ1, ACTN4, MT3, PARK2, TMEM100, COL4A3BP, ALOX5, NPY, GOLGA1, NCS1, S100A13, VTI1A, RARA, PDE4A, S100A14, VAMP2, PTGES	284	735	20587	2.16975	0.412557	0.0443015	0.042507
GOTERM_CC_DIRECT	GO:0005743~mitochondrial inner membrane	16	5.49828	0.00284836	NDUFB8, NDUFA11, SPHK2, NDUFB4, ATP5J, IMMT, COX6C, COX7C, TTC19, GCAT, COQ4, NDUFS8, EFHD1, CYCS, SFXN1, ND4	284	481	20587	2.41129	0.675901	0.0865462	0.0830406
GOTERM_CC_DIRECT	GO:0070821~tertiary granule membrane	6	2.06186	0.00332307	SNAP25, MGAM, SNAP23, VAMP1, SVIP, LAIR1	284	73	20587	5.95804	0.731472	0.0937581	0.0899603
GOTERM_CC_DIRECT	GO:0005747~mitochondrial respiratory chain complex I	5	1.71821	0.00526141	NDUFB8, NDUFS8, NDUFA11, NDUFB4, ND4	284	51	20587	7.10681	0.875536	0.130555	0.125267
GOTERM_CC_DIRECT	GO:0070469~respiratory chain	4	1.37457	0.00528831	NDUFS8, CYCS, TTC19, ND4	284	26	20587	11.1522	0.876859	0.130555	0.125267
GOTERM_CC_DIRECT	GO:0031966~mitochondrial membrane	8	2.74914	0.00675559	FAM162A, CALM1, COX6C, COX7C, NRGN, ND4	284	160	20587	3.62447	0.931266	0.156968	0.15061
GOTERM_CC_DIRECT	GO:0030672~synaptic vesicle membrane	7	2.4055	0.00740276	STX12, ABCC8, VAMP1, CALM1, VAMP2	284	124	20587	4.09215	0.946868	0.162449	0.155869
GOTERM_CC_DIRECT	GO:0008021~synaptic vesicle	7	2.4055	0.00859476	SNAP25, STX12, STX7, VTI1A, MT3, VAMP2, CDK16	284	128	20587	3.96427	0.966946	0.172224	0.165248
GOTERM_CC_DIRECT	GO:0030425~dendrite	14	4.811	0.00872018	DTNB, STAU1, STAT1, ADCY2, PDYN, CPLX2, CALB2, NFASC, CALB1, CAMK2N1, NCS1, SARM1, RARA, APOE	284	443	20587	2.29086	0.968557	0.172224	0.165248
GOTERM_CC_DIRECT	GO:0030141~secretory granule	6	2.06186	0.0104918	CHGA, PCSK1N, SCG5, OXT, VAMP2, CHGB	284	96	20587	4.53059	0.984488	0.197346	0.189353
GOTERM_CC_DIRECT	GO:0016020~membrane	68	23.3677	0.0112471	EIF4A1, SNAP25, GOLT1B, DOCK8, FAIM2, PKD2, POFUT1, STMN1, PDE4A, RPLP2, GABARAPL1, TPM4, SPHK2, ABCC8, COL25A1, ENTPD6, STX7, ECH1, DNAJB12, HPCAL1, HMHA1, ATP11B, SLC9A2, EDAR, MYL6, NDUFS8, AIDA, MXRA7, VAMP2, PTGES, FTL, CUTA, CDS1, STX12, STAU1, CEND1, TMEM160, ADCY2, RHOT2, PGRMC1, GNG2, FAM241B, ORC2, EMC6, APOE, RPS27A, CYB5B, BCAP31, CTSA, MGAM, SGTB, DNAJC5B, CMTM5, IMMT, SVIP, PEX14, R…	284	3739	20587	1.31834	0.988527	0.201936	0.193756
GOTERM_CC_DIRECT	GO:0045202~synapse	15	5.15464	0.0152296	MPST, SNAP25, DTNB, SNAP23, PMCH, PDYN, CPLX2, CPLX1, CALB2, PGRMC1, CALB1, CAMK2N1, SARM1, UNC119, VAMP2	284	530	20587	2.05159	0.99767	0.261551	0.250957
GOTERM_CC_DIRECT	GO:0001725~stress fiber	5	1.71821	0.0173296	TPM4, TPM3, TPM1, ACTN4, SORBS1	284	72	20587	5.03399	0.998997	0.285217	0.273664
GOTERM_CC_DIRECT	GO:0005813~centrosome	15	5.15464	0.0229941	RANBP1, CETN2, BCCIP, SORBS1, TTC19, HOOK2, TMEM67, ORC2, UNC119, CEP95, CALM1, SNAP29, SKP1	284	558	20587	1.94864	0.999898	0.363307	0.348591
GOTERM_CC_DIRECT	GO:0030017~sarcomere	4	1.37457	0.0252646	TPM1, CALM1	284	46	20587	6.30343	0.999959	0.375992	0.360762
GOTERM_CC_DIRECT	GO:0070554~synaptobrevin 2-SNAP-25-syntaxin-3-complexin complex	2	0.687285	0.0273048	CPLX2, CPLX1	284	2	20587	72.4894	0.999982	0.375992	0.360762
GOTERM_CC_DIRECT	GO:0008043~intracellular ferritin complex	2	0.687285	0.0273048	FTH1, FTL	284	2	20587	72.4894	0.999982	0.375992	0.360762
GOTERM_CC_DIRECT	GO:0044305~calyx of Held	3	1.03093	0.0276045	CALB1, CPLX2, CPLX1	284	19	20587	11.4457	0.999984	0.375992	0.360762
GOTERM_CC_DIRECT	GO:0043025~neuronal cell body	11	3.78007	0.0311175	PGRMC1, CALB1, MYO10, FUBP3, STAU1, PPP1R1B, VTI1A, APOE, PDYN, CYGB, NRGN	284	367	20587	2.17271	0.999996	0.409714	0.393118
GOTERM_CC_DIRECT	GO:0005884~actin filament	5	1.71821	0.0343941	TPM4, TPM3, TPM2, TPM1, WIPF3	284	89	20587	4.07244	0.999999	0.427758	0.410432
GOTERM_CC_DIRECT	GO:0000421~autophagosome membrane	4	1.37457	0.0346538	GABARAPL1, CHMP4B, SNAP29, CHMP5	284	52	20587	5.57611	0.999999	0.427758	0.410432
GOTERM_CC_DIRECT	GO:0035578~azurophil granule lumen	5	1.71821	0.0368689	CTSA, GALNS, HMHA1, FRK, FTL	284	91	20587	3.98294	1	0.42833	0.41098
GOTERM_CC_DIRECT	GO:0035579~specific granule membrane	5	1.71821	0.0368689	SNAP25, PGRMC1, SNAP23, VAMP1, LAIR1	284	91	20587	3.98294	1	0.42833	0.41098
GOTERM_CC_DIRECT	GO:0005581~collagen trimer	5	1.71821	0.0381438	COL4A3BP, COL25A1, COL12A1, ADIPOQ, PCOLCE	284	92	20587	3.93964	1	0.43048	0.413043
GOTERM_CC_DIRECT	GO:0005794~Golgi apparatus	24	8.24742	0.0392662	STX12, GABARAPL1, GORAB, ENTPD6, ODZ1, DPY30, FAIM2, DBI, PKD2, TMEM130, PARK2, UBAC1, TMEM165, COL4A3BP, RNF148, NPY, GOLGA1, NCS1, CALU, VTI1A, OCIAD1, UBASH3A, APOE, NUCB2	284	1131	20587	1.53824	1	0.430837	0.413385
GOTERM_CC_DIRECT	GO:0070033~synaptobrevin 2-SNAP-25-syntaxin-1a-complexin II complex	2	0.687285	0.0406773	CPLX2, VAMP2	284	3	20587	48.3263	1	0.434257	0.416667
GOTERM_CC_DIRECT	GO:0098992~neuronal dense core vesicle	3	1.03093	0.0426059	CHGA, NPY, PDYN	284	24	20587	9.06118	1	0.442877	0.424937
GOTERM_CC_DIRECT	GO:0005759~mitochondrial matrix	11	3.78007	0.0447189	MPST, GCDH, NDUFB8, NDUFS8, PARG, NUBPL, LACTB2, PIN4, ACSF2, PCK2, FARS2	284	391	20587	2.03934	1	0.452923	0.434576
GOTERM_CC_DIRECT	GO:0005802~trans-Golgi network	7	2.4055	0.048873	SNAP25, PCSK1N, HOOK2, GOLGA1, DPY30, ATP11B, VAMP2	284	191	20587	2.65668	1	0.47481	0.455577
GOTERM_CC_DIRECT	GO:0034704~calcium channel complex	3	1.03093	0.0492841	CALM1	284	26	20587	8.36417	1	0.47481	0.455577
GOTERM_CC_DIRECT	GO:0005576~extracellular region	39	13.4021	0.0535358	ITIH2, COL12A1, PMCH, ODZ1, OXT, ITIH1, C8G, PRDX4, TMSB4X, ALOX5, NPY, FTH1, PSAP, S100A13, APOE, CHGB, CHGA, CTSA, COL25A1, ADIPOQ, ENTPD6, APOA1, HMHA1, MEPE, ISG15, PCOLCE, ACTN4, PDYN, APRT, GALNS, AZGP1, CALU, SCG5, CD9, MASP1, IGFALS, CALM1, FRK, FTL	284	2119	20587	1.33416	1	0.503492	0.483097
GOTERM_CC_DIRECT	GO:0005635~nuclear envelope	7	2.4055	0.0563127	RANBP1, MLIP, ALOX5, ALOX5AP, CHMP4B, BAX, NUCB2	284	198	20587	2.56276	1	0.517291	0.496338
GOTERM_CC_DIRECT	GO:1902494~catalytic complex	3	1.03093	0.0599485	CALM1	284	29	20587	7.49891	1	0.538174	0.516375
GOTERM_CC_DIRECT	GO:0005788~endoplasmic reticulum lumen	9	3.09278	0.0616187	ITIH2, COL25A1, COL12A1, CALU, MEPE, APOA1, DBI, APOE, CHGB	284	306	20587	2.13204	1	0.540875	0.518966
GOTERM_CC_DIRECT	GO:0030136~clathrin-coated vesicle	4	1.37457	0.0647967	BCAP31, SGIP1, VTI1A, VAMP2	284	67	20587	4.32773	1	0.556406	0.533868
GOTERM_CC_DIRECT	GO:0043209~myelin sheath	3	1.03093	0.0713191	CALM1	284	32	20587	6.79588	1	0.599384	0.575105
GOTERM_CC_DIRECT	GO:0034774~secretory granule lumen	5	1.71821	0.0743214	PRDX4, ALOX5, HMHA1, APOA1, APRT	284	115	20587	3.15171	1	0.611603	0.58683
GOTERM_CC_DIRECT	GO:0005737~cytoplasm	89	30.5842	0.0897666	PANK4, EIF4A1, SNAP25, DOCK8, GORAB, PDCD5, SNAP23, ODZ1, PTPN20, PKD2, PARK2, FARS2, NTMT1, FTH1, OGFOD1, TMSB4X, STMN1, PEA15, ENSA, NCS1, RPLP2, EP300, CEP95, UBASH3A, LGALS9, HMGN2, SNAP29, HMGN1, HERC6, SKP1, SPHK2, SGIP1, DDX58, STRADB, HNF1A, ACTN4, PALD1, APRT, INPP4B, PCP4, RARA, PSME1, CHMP4B, AIDA, PFDN6, FTL, PARG, ANP32A, STAU1, NEDD8, ADCY2, ARPP19, CYGB, OSGEP, PRDX4, DDRGK1, ALOX5…	284	5634	20587	1.14511	1	0.714148	0.685221
GOTERM_CC_DIRECT	GO:0032991~macromolecular complex	15	5.15464	0.0903985	GOLT1B, STAT1, AKAP7, HNF1A, ACTN4, PEX14, PARK2, COQ4, PCP4, OCLN, RARA, CD9, CALM1	284	683	20587	1.59201	1	0.714148	0.685221
GOTERM_CC_DIRECT	GO:0005776~autophagosome	4	1.37457	0.0924338	GABARAPL1, VTI1A, PIP4K2C, SNAP29	284	78	20587	3.71741	1	0.715909	0.68691

## Sheet: DAVID GO Biological Process
Category	Term	Count	%	PValue	Genes	List Total	Pop Hits	Pop Total	Fold Enrichment	Bonferroni	Benjamini	FDR
GOTERM_BP_DIRECT	GO:0006906~vesicle fusion	8	2.74914	1.64819e-06	SNAP25, STX12, STX7, SNAP23, VTI1A, VAMP1, SNAP29, VAMP2	270	42	19357	13.6557	0.00295906	0.00296344	0.00295025
GOTERM_BP_DIRECT	GO:0010801~negative regulation of peptidyl-threonine phosphorylation	5	1.71821	0.000119924	CALM1, PPEF2, EIF4G1	270	19	19357	18.8665	0.193971	0.107811	0.107332
GOTERM_BP_DIRECT	GO:1901215~negative regulation of neuron death	7	2.4055	0.000199361	CHGA, NPY, CHMP4B, APOE, MT3, PARK2, EIF4G1	270	61	19357	8.22702	0.301267	0.119484	0.118952
GOTERM_BP_DIRECT	GO:0060315~negative regulation of ryanodine-sensitive calcium-release channel activity	4	1.37457	0.000403199	CALM1, PKD2	270	11	19357	26.07	0.515723	0.181238	0.180431
GOTERM_BP_DIRECT	GO:0090151~establishment of protein localization to mitochondrial membrane	3	1.03093	0.000571929	CALM1	270	3	19357	71.6926	0.642501	0.205666	0.204751
GOTERM_BP_DIRECT	GO:1900242~regulation of synaptic vesicle endocytosis	4	1.37457	0.00106699	CALM1, PARK2	270	15	19357	19.118	0.853316	0.248491	0.247385
GOTERM_BP_DIRECT	GO:0006887~exocytosis	8	2.74914	0.0010763	SNAP25, SNAP23, WIPF3, CPLX2, SNAP29, CPLX1, VAMP2, CDK16	270	114	19357	5.03106	0.855752	0.248491	0.247385
GOTERM_BP_DIRECT	GO:0001975~response to amphetamine	5	1.71821	0.00121827	PPP1R1B, OXT, CALM1	270	34	19357	10.543	0.888283	0.248491	0.247385
GOTERM_BP_DIRECT	GO:0050848~regulation of calcium-mediated signaling	4	1.37457	0.00129979	TMEM100, CALM1	270	16	19357	17.9231	0.903532	0.248491	0.247385
GOTERM_BP_DIRECT	GO:0006979~response to oxidative stress	8	2.74914	0.00138204	CYB5B, PRDX4, NDUFS8, NDUFB4, APOE, HNF1A, CYGB, PARK2	270	119	19357	4.81967	0.91681	0.248491	0.247385
GOTERM_BP_DIRECT	GO:0032981~mitochondrial respiratory chain complex I assembly	6	2.06186	0.00181938	NDUFB8, NDUFS8, NDUFA11, NUBPL, NDUFB4, ND4	270	63	19357	6.82787	0.962154	0.256955	0.255812
GOTERM_BP_DIRECT	GO:1905913~negative regulation of calcium ion export from cell	3	1.03093	0.00187158	CALM1	270	5	19357	43.0156	0.965551	0.256955	0.255812
GOTERM_BP_DIRECT	GO:0051343~positive regulation of cyclic-nucleotide phosphodiesterase activity	3	1.03093	0.00187158	CALM1	270	5	19357	43.0156	0.965551	0.256955	0.255812
GOTERM_BP_DIRECT	GO:0042776~mitochondrial ATP synthesis coupled proton transport	6	2.06186	0.00209057	NDUFB8, NDUFS8, NDUFA11, NDUFB4, ATP5J, ND4	270	65	19357	6.61778	0.976781	0.256955	0.255812
GOTERM_BP_DIRECT	GO:0042981~regulation of apoptotic process	11	3.78007	0.00214368	ANP32A, STAT1, PEA15, SARM1, RARA, BAX, ABL2, HS1BP3, ACTN4, APOE, PARK2	270	242	19357	3.25875	0.9789	0.256955	0.255812
GOTERM_BP_DIRECT	GO:0016079~synaptic vesicle exocytosis	4	1.37457	0.00336114	SNAP25, CPLX2, CPLX1, VAMP2	270	22	19357	13.035	0.99765	0.377708	0.376028
GOTERM_BP_DIRECT	GO:1901020~negative regulation of calcium ion transmembrane transporter activity	3	1.03093	0.00385865	CALM1	270	7	19357	30.7254	0.999043	0.408109	0.406293
GOTERM_BP_DIRECT	GO:0051000~positive regulation of nitric-oxide synthase activity	4	1.37457	0.00486828	APOE, CALM1	270	25	19357	11.4708	0.999845	0.43647	0.434528
GOTERM_BP_DIRECT	GO:0019941~modification-dependent protein catabolic process	3	1.03093	0.00509782	NEDD8, ISG15, RPS27A	270	8	19357	26.8847	0.999898	0.43647	0.434528
GOTERM_BP_DIRECT	GO:1905920~positive regulation of CoA-transferase activity	3	1.03093	0.00509782	APOA1, DBI, APOE	270	8	19357	26.8847	0.999898	0.43647	0.434528
GOTERM_BP_DIRECT	GO:1901841~regulation of high voltage-gated calcium channel activity	3	1.03093	0.00509782	CALM1	270	8	19357	26.8847	0.999898	0.43647	0.434528
GOTERM_BP_DIRECT	GO:0043269~regulation of ion transport	3	1.03093	0.00649447	FXYD7, FXYD6	270	9	19357	23.8975	0.999992	0.486544	0.484379
GOTERM_BP_DIRECT	GO:0060316~positive regulation of ryanodine-sensitive calcium-release channel activity	3	1.03093	0.00649447	CALM1	270	9	19357	23.8975	0.999992	0.486544	0.484379
GOTERM_BP_DIRECT	GO:1901844~regulation of cell communication by electrical coupling involved in cardiac conduction	3	1.03093	0.00649447	CALM1	270	9	19357	23.8975	0.999992	0.486544	0.484379
GOTERM_BP_DIRECT	GO:0006936~muscle contraction	6	2.06186	0.00766777	COL4A3BP, MYL6, TPM4, TPM3, TPM2, TPM1	270	88	19357	4.88813	0.999999	0.551466	0.549013
GOTERM_BP_DIRECT	GO:0000086~G2/M transition of mitotic cell cycle	5	1.71821	0.00809183	ENSA, CALM1, ARPP19	270	57	19357	6.28882	1	0.559581	0.557091
GOTERM_BP_DIRECT	GO:0006811~ion transport	7	2.4055	0.00902394	SLC9A2, AKAP7, FXYD7, ATP11B, FXYD6, PKD2	270	128	19357	3.92069	1	0.600927	0.598254
GOTERM_BP_DIRECT	GO:0043388~positive regulation of DNA binding	4	1.37457	0.010645	CALM1, PARK2	270	33	19357	8.69001	1	0.683561	0.680519
GOTERM_BP_DIRECT	GO:0002027~regulation of heart rate	4	1.37457	0.0125132	OXT, CALM1	270	35	19357	8.19344	1	0.775818	0.772366
GOTERM_BP_DIRECT	GO:0032869~cellular response to insulin stimulus	6	2.06186	0.0134196	STAT1, ADIPOQ, SORBS1, VAMP2, APRT, PCK2	270	101	19357	4.25897	1	0.786808	0.783307
GOTERM_BP_DIRECT	GO:0031629~synaptic vesicle fusion to presynaptic active zone membrane	3	1.03093	0.0135657	SNAP25, SNAP23, SNAP29	270	13	19357	16.5444	1	0.786808	0.783307
GOTERM_BP_DIRECT	GO:0046326~positive regulation of glucose import	4	1.37457	0.0145573	OCLN, ADIPOQ, SORBS1, ARPP19	270	37	19357	7.75055	1	0.807821	0.804227
GOTERM_BP_DIRECT	GO:0009060~aerobic respiration	5	1.71821	0.0148265	NDUFB8, NDUFS8, NDUFA11, NDUFB4, ND4	270	68	19357	5.27151	1	0.807821	0.804227
GOTERM_BP_DIRECT	GO:0005513~detection of calcium ion	3	1.03093	0.0156829	CALM1	270	14	19357	15.3627	1	0.829346	0.825656
GOTERM_BP_DIRECT	GO:0002021~response to dietary excess	3	1.03093	0.0179315	PCSK1N, SGIP1, APOE	270	15	19357	14.3385	1	0.871372	0.867495
GOTERM_BP_DIRECT	GO:0016082~synaptic vesicle priming	3	1.03093	0.0179315	SNAP25, SNAP23, SNAP29	270	15	19357	14.3385	1	0.871372	0.867495
GOTERM_BP_DIRECT	GO:0032736~positive regulation of interleukin-13 production	3	1.03093	0.0179315	SPHK2, RARA, LGALS9	270	15	19357	14.3385	1	0.871372	0.867495
GOTERM_BP_DIRECT	GO:0007218~neuropeptide signaling pathway	6	2.06186	0.0201267	PCSK1N, NPY, PMCH, ODZ1, SCG5, PDYN	270	112	19357	3.84067	1	0.900539	0.896532
GOTERM_BP_DIRECT	GO:0032516~positive regulation of phosphoprotein phosphatase activity	3	1.03093	0.0203074	CALM1	270	16	19357	13.4424	1	0.900539	0.896532
GOTERM_BP_DIRECT	GO:0032465~regulation of cytokinesis	4	1.37457	0.0204483	CETN2, CALM1	270	42	19357	6.82787	1	0.900539	0.896532
GOTERM_BP_DIRECT	GO:0010506~regulation of autophagy	5	1.71821	0.0205351	PSAP, EP300, ABL2, PIP4K2C, PARK2	270	75	19357	4.77951	1	0.900539	0.896532
GOTERM_BP_DIRECT	GO:0098869~cellular oxidant detoxification	5	1.71821	0.0214463	PRDX4, ALOX5AP, APOE, CYGB, PTGES	270	76	19357	4.71662	1	0.918105	0.91402
GOTERM_BP_DIRECT	GO:0099509~regulation of presynaptic cytosolic calcium ion concentration	3	1.03093	0.0228068	CALB2, CALB1, NPY	270	17	19357	12.6516	1	0.931967	0.927821
GOTERM_BP_DIRECT	GO:0051412~response to corticosterone	3	1.03093	0.0228068	CALM1	270	17	19357	12.6516	1	0.931967	0.927821
GOTERM_BP_DIRECT	GO:0043691~reverse cholesterol transport	3	1.03093	0.0254257	APOA1, APOE, HNF1A	270	18	19357	11.9488	1	0.983901	0.979523
GOTERM_BP_DIRECT	GO:0010628~positive regulation of gene expression	14	4.811	0.0273955	DNMT1, DDX58, RDX, PDCD5, NFATC2, PKD2, MT3, PARK2, EDAR, OCLN, FUBP3, DDRGK1, RARA, LGALS9	270	513	19357	1.95652	1	0.983901	0.979523
GOTERM_BP_DIRECT	GO:0006120~mitochondrial electron transport, NADH to ubiquinone	4	1.37457	0.0274645	NDUFB8, NDUFS8, NDUFB4, ND4	270	47	19357	6.1015	1	0.983901	0.979523
GOTERM_BP_DIRECT	GO:0002540~leukotriene production involved in inflammatory response	2	0.687285	0.0276012	ALOX5, ALOX5AP	270	2	19357	71.6926	1	0.983901	0.979523
GOTERM_BP_DIRECT	GO:0048384~retinoic acid receptor signaling pathway	3	1.03093	0.0281604	SNW1, RARA, ACTN4	270	19	19357	11.3199	1	0.983901	0.979523
GOTERM_BP_DIRECT	GO:0061136~regulation of proteasomal protein catabolic process	3	1.03093	0.0281604	PSME1, APOE, NUDT15	270	19	19357	11.3199	1	0.983901	0.979523
GOTERM_BP_DIRECT	GO:0060314~regulation of ryanodine-sensitive calcium-release channel activity	3	1.03093	0.0281604	CALM1	270	19	19357	11.3199	1	0.983901	0.979523
GOTERM_BP_DIRECT	GO:0007565~female pregnancy	5	1.71821	0.0285152	SPHK2, ABCC8, RARA, OXT, LGALS9	270	83	19357	4.31883	1	0.983901	0.979523
GOTERM_BP_DIRECT	GO:0021762~substantia nigra development	4	1.37457	0.0290026	ATP5J, CALM1	270	48	19357	5.97438	1	0.983901	0.979523
GOTERM_BP_DIRECT	GO:0036503~ERAD pathway	3	1.03093	0.0310071	DNAJB12, RNF185, PARK2	270	20	19357	10.7539	1	0.99555	0.99112
GOTERM_BP_DIRECT	GO:0046889~positive regulation of lipid biosynthetic process	3	1.03093	0.0310071	APOA1, SORBS1, APOE	270	20	19357	10.7539	1	0.99555	0.99112
GOTERM_BP_DIRECT	GO:0006826~iron ion transport	3	1.03093	0.0310071	FTH1, SFXN1, FTL	270	20	19357	10.7539	1	0.99555	0.99112
GOTERM_BP_DIRECT	GO:0070584~mitochondrion morphogenesis	3	1.03093	0.0339623	COL4A3BP, NUBPL, BAX	270	21	19357	10.2418	1	1	0.996105
GOTERM_BP_DIRECT	GO:0010880~regulation of release of sequestered calcium ion into cytosol by sarcoplasmic reticulum	3	1.03093	0.0339623	CALM1	270	21	19357	10.2418	1	1	0.996105
GOTERM_BP_DIRECT	GO:0010821~regulation of mitochondrion organization	3	1.03093	0.0370224	RHOT2, EP300, PARK2	270	22	19357	9.77626	1	1	0.996105
GOTERM_BP_DIRECT	GO:0055117~regulation of cardiac muscle contraction	3	1.03093	0.0370224	CALM1	270	22	19357	9.77626	1	1	0.996105
GOTERM_BP_DIRECT	GO:0051592~response to calcium ion	4	1.37457	0.0391659	ENTPD6, CALM1	270	54	19357	5.31056	1	1	0.996105
GOTERM_BP_DIRECT	GO:0043303~mast cell degranulation	3	1.03093	0.040184	CHGA, S100A13, CPLX2	270	23	19357	9.35121	1	1	0.996105
GOTERM_BP_DIRECT	GO:0010881~regulation of cardiac muscle contraction by regulation of the release of sequestered calcium ion	3	1.03093	0.040184	CALM1	270	23	19357	9.35121	1	1	0.996105
GOTERM_BP_DIRECT	GO:0046928~regulation of neurotransmitter secretion	3	1.03093	0.0434436	CPLX2, CPLX1, PARK2	270	24	19357	8.96157	1	1	0.996105
GOTERM_BP_DIRECT	GO:0007015~actin filament organization	6	2.06186	0.0437218	TPM4, TPM3, TPM2, TMSB4X, TPM1, BRK1	270	138	19357	3.11707	1	1	0.996105
GOTERM_BP_DIRECT	GO:2000300~regulation of synaptic vesicle exocytosis	4	1.37457	0.0448387	NPY, CALM1	270	57	19357	5.03106	1	1	0.996105
GOTERM_BP_DIRECT	GO:0031954~positive regulation of protein autophosphorylation	3	1.03093	0.046798	CALM1	270	25	19357	8.60311	1	1	0.996105
GOTERM_BP_DIRECT	GO:0008283~cell proliferation	7	2.4055	0.0468731	COL4A3BP, GNG2, SPHK2, OGFOD1, CD9, LHX9, PTGES	270	187	19357	2.68368	1	1	0.996105
GOTERM_BP_DIRECT	GO:0006123~mitochondrial electron transport, cytochrome c to oxygen	3	1.03093	0.0502439	CYCS, COX6C, COX7C	270	26	19357	8.27222	1	1	0.996105
GOTERM_BP_DIRECT	GO:0033344~cholesterol efflux	3	1.03093	0.0537781	STX12, APOA1, APOE	270	27	19357	7.96584	1	1	0.996105
GOTERM_BP_DIRECT	GO:0090200~positive regulation of release of cytochrome c from mitochondria	3	1.03093	0.0537781	FAM162A, PDCD5, BAX	270	27	19357	7.96584	1	1	0.996105
GOTERM_BP_DIRECT	GO:0010875~positive regulation of cholesterol efflux	3	1.03093	0.0537781	ADIPOQ, APOA1, APOE	270	27	19357	7.96584	1	1	0.996105
GOTERM_BP_DIRECT	GO:1902995~positive regulation of phospholipid efflux	2	0.687285	0.0544432	APOA1, APOE	270	4	19357	35.8463	1	1	0.996105
GOTERM_BP_DIRECT	GO:0035502~metanephric part of ureteric bud development	2	0.687285	0.0544432	CALB1, PKD2	270	4	19357	35.8463	1	1	0.996105
GOTERM_BP_DIRECT	GO:1903905~positive regulation of establishment of T cell polarity	2	0.687285	0.0544432	DOCK8, ABL2	270	4	19357	35.8463	1	1	0.996105
GOTERM_BP_DIRECT	GO:0048597~post-embryonic camera-type eye morphogenesis	2	0.687285	0.0544432	BAX, HMGN1	270	4	19357	35.8463	1	1	0.996105
GOTERM_BP_DIRECT	GO:0035307~positive regulation of protein dephosphorylation	3	1.03093	0.0573976	CALM1	270	28	19357	7.68135	1	1	0.996105
GOTERM_BP_DIRECT	GO:0032760~positive regulation of tumor necrosis factor production	5	1.71821	0.0604881	PTPRC, SPHK2, ABCC8, DDX58, LGALS9	270	106	19357	3.38173	1	1	0.996105
GOTERM_BP_DIRECT	GO:0010800~positive regulation of peptidyl-threonine phosphorylation	3	1.03093	0.0610992	CALM1	270	29	19357	7.41648	1	1	0.996105
GOTERM_BP_DIRECT	GO:0045776~negative regulation of blood pressure	3	1.03093	0.0610992	NPY, ADIPOQ, OXT	270	29	19357	7.41648	1	1	0.996105
GOTERM_BP_DIRECT	GO:0045471~response to ethanol	5	1.71821	0.0621826	ADIPOQ, RARA, CDO1, ND4, EIF4G1	270	107	19357	3.35012	1	1	0.996105
GOTERM_BP_DIRECT	GO:0006914~autophagy	6	2.06186	0.0626714	GABARAPL1, ATG101, VTI1A, CHMP4B, RNF185, CHMP5	270	153	19357	2.81147	1	1	0.996105
GOTERM_BP_DIRECT	GO:0000045~autophagosome assembly	4	1.37457	0.0641247	STX12, GABARAPL1, ATG101, EMC6	270	66	19357	4.34501	1	1	0.996105
GOTERM_BP_DIRECT	GO:0045815~positive regulation of gene expression, epigenetic	3	1.03093	0.0648801	SPHK2, EP300, DPY30	270	30	19357	7.16926	1	1	0.996105
GOTERM_BP_DIRECT	GO:0009749~response to glucose	4	1.37457	0.0664694	ADIPOQ, SARM1, HNF1A, VAMP2	270	67	19357	4.28015	1	1	0.996105
GOTERM_BP_DIRECT	GO:0000281~mitotic cytokinesis	4	1.37457	0.0664694	STMN1, CHMP4B, UNC119, TTC19	270	67	19357	4.28015	1	1	0.996105
GOTERM_BP_DIRECT	GO:0098967~exocytic insertion of neurotransmitter receptor to postsynaptic membrane	2	0.687285	0.0675861	SNAP25, CPLX1	270	5	19357	28.677	1	1	0.996105
GOTERM_BP_DIRECT	GO:1905636~positive regulation of RNA polymerase II regulatory region sequence-specific DNA binding	2	0.687285	0.0675861	DDRGK1, EP300	270	5	19357	28.677	1	1	0.996105
GOTERM_BP_DIRECT	GO:0098901~regulation of cardiac muscle cell action potential	2	0.687285	0.0675861	CALM1	270	5	19357	28.677	1	1	0.996105
GOTERM_BP_DIRECT	GO:0090205~positive regulation of cholesterol metabolic process	2	0.687285	0.0675861	APOA1, APOE	270	5	19357	28.677	1	1	0.996105
GOTERM_BP_DIRECT	GO:0055069~zinc ion homeostasis	2	0.687285	0.0675861	MT3, PARK2	270	5	19357	28.677	1	1	0.996105
GOTERM_BP_DIRECT	GO:0046883~regulation of hormone secretion	2	0.687285	0.0675861	SCG5, HNF1A	270	5	19357	28.677	1	1	0.996105
GOTERM_BP_DIRECT	GO:0042158~lipoprotein biosynthetic process	2	0.687285	0.0675861	APOA1, APOE	270	5	19357	28.677	1	1	0.996105
GOTERM_BP_DIRECT	GO:1901224~positive regulation of NIK/NF-kappaB signaling	4	1.37457	0.0688529	EDAR, EP300, ACTN4, LGALS9	270	68	19357	4.21721	1	1	0.996105
GOTERM_BP_DIRECT	GO:0016236~macroautophagy	4	1.37457	0.0712748	GABARAPL1, VTI1A, CHMP4B, PARK2	270	69	19357	4.15609	1	1	0.996105
GOTERM_BP_DIRECT	GO:0042771~intrinsic apoptotic signaling pathway in response to DNA damage by p53 class mediator	3	1.03093	0.0726681	SNW1, TMEM109, EP300	270	32	19357	6.72118	1	1	0.996105
GOTERM_BP_DIRECT	GO:0001666~response to hypoxia	6	2.06186	0.0728919	ADIPOQ, EP300, ACTN4, MT3, CYGB, ND4	270	160	19357	2.68847	1	1	0.996105
GOTERM_BP_DIRECT	GO:0046676~negative regulation of insulin secretion	3	1.03093	0.0766696	CHGA, ABCC8, PARK2	270	33	19357	6.51751	1	1	0.996105
GOTERM_BP_DIRECT	GO:0006880~intracellular sequestering of iron ion	2	0.687285	0.080547	FTH1, FTL	270	6	19357	23.8975	1	1	0.996105
GOTERM_BP_DIRECT	GO:0009744~response to sucrose	2	0.687285	0.080547	ADIPOQ, OXT	270	6	19357	23.8975	1	1	0.996105
GOTERM_BP_DIRECT	GO:0031630~regulation of synaptic vesicle fusion to presynaptic membrane	2	0.687285	0.080547	CPLX2, CPLX1	270	6	19357	23.8975	1	1	0.996105
GOTERM_BP_DIRECT	GO:0002230~positive regulation of defense response to virus by host	3	1.03093	0.0807392	DDX58, STAT1, SIN3A	270	34	19357	6.32582	1	1	0.996105
GOTERM_BP_DIRECT	GO:0045648~positive regulation of erythrocyte differentiation	3	1.03093	0.0807392	STAT1, ISG15, SMAP1	270	34	19357	6.32582	1	1	0.996105
GOTERM_BP_DIRECT	GO:0060548~negative regulation of cell death	4	1.37457	0.0813365	TMEM109, CHMP4B, PARK2, CHMP5	270	73	19357	3.92836	1	1	0.996105
GOTERM_BP_DIRECT	GO:0008306~associative learning	3	1.03093	0.0848741	SNAP25, PGRMC1, NRGN	270	35	19357	6.14508	1	1	0.996105
GOTERM_BP_DIRECT	GO:0061025~membrane fusion	3	1.03093	0.0848741	SNAP23, SNAP29, VAMP2	270	35	19357	6.14508	1	1	0.996105
GOTERM_BP_DIRECT	GO:0006325~chromatin organization	8	2.74914	0.0918692	ASXL1, SETD5, HMGN4, BRPF1, EP300, HMGN2, HMGN3, HMGN1	270	277	19357	2.07054	1	1	0.996105
GOTERM_BP_DIRECT	GO:0008635~activation of cysteine-type endopeptidase activity involved in apoptotic process by cytochrome c	2	0.687285	0.0933284	BAX, CYCS	270	7	19357	20.4836	1	1	0.996105
GOTERM_BP_DIRECT	GO:1901842~negative regulation of high voltage-gated calcium channel activity	2	0.687285	0.0933284	CALM1	270	7	19357	20.4836	1	1	0.996105
GOTERM_BP_DIRECT	GO:0010742~macrophage derived foam cell differentiation	2	0.687285	0.0933284	STAT1, EP300	270	7	19357	20.4836	1	1	0.996105
GOTERM_BP_DIRECT	GO:0034384~high-density lipoprotein particle clearance	2	0.687285	0.0933284	APOA1, APOE	270	7	19357	20.4836	1	1	0.996105
GOTERM_BP_DIRECT	GO:0016240~autophagosome docking	2	0.687285	0.0933284	CALM1, SNAP29	270	7	19357	20.4836	1	1	0.996105
GOTERM_BP_DIRECT	GO:0036336~dendritic cell migration	2	0.687285	0.0933284	ALOX5, DOCK8	270	7	19357	20.4836	1	1	0.996105
GOTERM_BP_DIRECT	GO:0051591~response to cAMP	3	1.03093	0.0933297	STAT1, OXT, CDO1	270	37	19357	5.81291	1	1	0.996105
GOTERM_BP_DIRECT	GO:0017157~regulation of exocytosis	3	1.03093	0.0933297	CPLX2, CPLX1, VAMP2	270	37	19357	5.81291	1	1	0.996105
GOTERM_BP_DIRECT	GO:0007616~long-term memory	3	1.03093	0.0933297	CALB1, CAMK2N1, APOE	270	37	19357	5.81291	1	1	0.996105
GOTERM_BP_DIRECT	GO:0007190~activation of adenylate cyclase activity	3	1.03093	0.0933297	CALM1	270	37	19357	5.81291	1	1	0.996105
GOTERM_BP_DIRECT	GO:0031175~neuron projection development	5	1.71821	0.0968179	NPY, STMN1, EFHD1, APOE, CDK16	270	125	19357	2.8677	1	1	0.996105
GOTERM_BP_DIRECT	GO:0008104~protein localization	5	1.71821	0.0968179	SLC9A2, CUTA, SIN3A, AKAP7, NEDD8	270	125	19357	2.8677	1	1	0.996105
GOTERM_BP_DIRECT	GO:0001889~liver development	4	1.37457	0.0974972	MPST, RARA, HNF1A, PKD2	270	79	19357	3.63	1	1	0.996105
GOTERM_BP_DIRECT	GO:0031333~negative regulation of protein complex assembly	3	1.03093	0.0976455	EP300, AIDA, SVIP	270	38	19357	5.65994	1	1	0.996105
